# Supplementary material for: Kinome-wide Decoding of Network-Attacking Mutations Rewiring Cancer Signaling
Source: Cell. 2015 Sep 24;163(1):202–17. doi: 10.1016/j.cell.2015.08.056 (PMC4644236; doi:10.1016/j.cell.2015.08.056)
Supplement: Table S1. Table of NAMS Leading to Kinase Downstream Rewiring, Related to Figure 4 [file mmc2.xlsx]

## Sheet: COSMIC_v67MappedToEnsembl_right
#Mutation_Details	Kinase_Name	Protein_Mutation	Alignment_Position	Specificity_Score	Minimum_Distance_To_Substrate	Determinant_Supported_By_Literature?
>ENSG00000171219:ENSP00000345133|ENSP00000345133|p.A231T	AGC-DMPK-GEK-DMPK2	A231T	1074	1	2.78617	YES
>ENSG00000198873:ENSP00000376609|ENSP00000376609|p.R345Q	AGC-GRK-GRK-GPRK5	R345Q	1074	1	2.78617	YES
>ENSG00000166501:ENSP00000305355|ENSP00000305355|p.F501L	AGC-PKC-PKCa-PKCb	F501L	1074	1	2.78617	YES
>ENSG00000065243:ENSP00000359552|ENSP00000359552|p.F817I	AGC-PKN--PKN2	F817I	1074	1	2.78617	YES
>ENSG00000130822:ENSP00000405950|ENSP00000405950|p.A255T	CAMK-CAMK1--CaMK1b	A255T	1074	1	2.78617	YES
>ENSG00000184304:ENSP00000333568|ENSP00000333568|p.V743L	CAMK-PKD--PKD1	V743L	1074	1	2.78617	YES
>ENSG00000196182:ENSP00000362221|ENSP00000362221|p.Q233H	CAMK-SgK495--SgK495	Q233H	1074	1	2.78617	YES
>ENSG00000028116:ENSP00000408002|ENSP00000408002|p.H210L	CK1-VRK--VRK2	H210L	1074	1	2.78617	YES
>ENSG00000185324:ENSP00000338673|ENSP00000338673|p.K198N	CMGC-CDK-CDK10-CDK10	K198N	1074	1	2.78617	YES
>ENSG00000135446:ENSP00000257904|ENSP00000257904|p.V174G	CMGC-CDK-CDK4-CDK4	V174G	1074	1	2.78617	YES
>ENSG00000132964:ENSP00000370938|ENSP00000370938|p.V193G	CMGC-CDK-CDK8-CDK8	V193G	1074	1	2.78617	YES
>ENSG00000058091:ENSP00000265741|ENSP00000265741|p.E273K	CMGC-CDK-PFTAIRE-PFTAIRE1	E273K	1074	1	2.78617	YES
>ENSG00000101266:ENSP00000217244|ENSP00000217244|p.R191Q	CMGC-CK2--CK2a1	R191Q	1074	1	2.78617	YES
>ENSG00000157540:ENSP00000381932|ENSP00000381932|p.Y321C	CMGC-DYRK-DYRK1-DYRK1A	Y321C	1074	1	2.78617	YES
>ENSG00000117650:ENSP00000355966|ENSP00000355966|p.F176C	Other-NEK-NEK2-NEK2	F176C	1074	1	2.78617	YES
>ENSG00000158828:ENSP00000364204|ENSP00000364204|p.R407W	Other-NKF2--PINK1	R407W	1074	1	2.78617	YES
>ENSG00000121101:ENSP00000240361|ENSP00000240361|p.P416S	Other-NKF5--SgK307	P416S	1074	1	2.78617	YES
>ENSG00000055332:ENSP00000233057|ENSP00000233057|p.S448N	Other-PEK-PKR-PKR	S448N	1074	1	2.78617	YES
>ENSG00000119121:ENSP00000354006|ENSP00000354006|p.E1902K	PKL-Alpha-ChaK-ChaK2	E1902K	1074	1	2.78617	YES
>ENSG00000107968:ENSP00000263056|ENSP00000263056|p.L287F	STE-STE-Unique--COT	L287F	1074	1	2.78617	YES
>ENSG00000101109:ENSP00000361892|ENSP00000361892|p.V184M	STE-STE20-MST-MST1	V184M	1074	1	2.78617	YES
>ENSG00000104375:ENSP00000429744|ENSP00000429744|p.V209L	STE-STE20-MST-MST2	V209L	1074	1	2.78617	YES
>ENSG00000071909:ENSP00000386213|ENSP00000386213|p.S191C	STE-STE20-NinaC-MYO3B	S191C	1074	1	2.78617	YES
>ENSG00000007264:ENSP00000378485|ENSP00000378485|p.S385N	TK-Csk--CTK	S385N	1074	1	2.78617	YES
>ENSG00000204580:ENSP00000365759|ENSP00000365759|p.A809V	TK-DDR--DDR1	A809V	1074	1	2.78617	YES
>ENSG00000146648:ENSP00000275493|ENSP00000275493|p.G874S	TK-EGFR--EGFR	G874S	1074	1	2.78617	YES
>ENSG00000142627:ENSP00000351209|ENSP00000351209|p.G777C	TK-Eph--EphA2	G777C	1074	1	2.78617	YES
>ENSG00000142627:ENSP00000351209|ENSP00000351209|p.G777S	TK-Eph--EphA2	G777S	1074	1	2.78617	YES
>ENSG00000116106:ENSP00000281821|ENSP00000281821|p.G784C	TK-Eph--EphA4	G784C	1074	1	2.78617	YES
>ENSG00000122025:ENSP00000241453|ENSP00000241453|p.A848P	TK-PVR-Kit-FLT3	A848P	1074	1	2.78617	YES
>ENSG00000157404:ENSP00000288135|ENSP00000288135|p.A829P	TK-PVR-Kit-KIT	A829P	1074	1	2.78617	YES
>ENSG00000157404:ENSP00000288135|ENSP00000288135|p.A829T	TK-PVR-Kit-KIT	A829T	1074	1	2.78617	YES
>ENSG00000157404:ENSP00000288135|ENSP00000288135|p.A829V	TK-PVR-Kit-KIT	A829V	1074	1	2.78617	YES
>ENSG00000165731:ENSP00000347942|ENSP00000347942|p.G911D	TK-Ret--RET	G911D	1074	1	2.78617	YES
>ENSG00000165731:ENSP00000347942|ENSP00000347942|p.G911C	TK-Ret--RET	G911C	1074	1	2.78617	YES
>ENSG00000074966:ENSP00000264316|ENSP00000264316|p.A426T	TK-Tec--TXK	A426T	1074	1	2.78617	YES
>ENSG00000116783:ENSP00000359928|ENSP00000359928|p.Q725L	TKL-MLK-HH498-HH498	Q725L	1074	1	2.78617	YES
>ENSG00000166333:ENSP00000379975|ENSP00000379975|p.R349H	TKL-MLK-ILK-ILK	R349H	1074	1	2.78617	YES
>ENSG00000173327:ENSP00000309597|ENSP00000309597|p.A282V	TKL-MLK-MLK-MLK3	A282V	1074	1	2.78617	YES
>ENSG00000104312:ENSP00000220751|ENSP00000220751|p.E186K	TKL-RIPK--RIPK2	E186K	1074	1	2.78617	YES
>ENSG00000115170:ENSP00000263640|ENSP00000263640|p.R375C	TKL-STKR-STKR1-ALK2	R375C	1074	1	2.78617	YES
>ENSG00000135409:ENSP00000257863|ENSP00000257863|p.E380K	TKL-STKR-STKR2-MISR2	E380K	1074	1	2.78617	YES
>ENSG00000117676:ENSP00000435412|ENSP00000435412|p.G626S	AGC-RSK-RSKp90-RSK3:Domain2,AGC-RSK-RSKp90-RSK1	G626S	1159	1	2.54206	NO
>ENSG00000170390:ENSP00000303887|ENSP00000303887|p.E611K	CAMK-DCAMKL--DCLK2	E611K	1159	1	2.54206	NO
>ENSG00000170390:ENSP00000303887|ENSP00000303887|p.E611G	CAMK-DCAMKL--DCLK2	E611G	1159	1	2.54206	NO
>ENSG00000184304:ENSP00000333568|ENSP00000333568|p.D786Y	CAMK-PKD--PKD1	D786Y	1159	1	2.54206	NO
>ENSG00000038382:ENSP00000339299|ENSP00000339299|p.D2995N	CAMK-Trio--Trio	D2995N	1159	1	2.54206	NO
>ENSG00000179335:ENSP00000378505|ENSP00000378505|p.T524A	CMGC-CLK--CLK3	T524A	1159	1	2.54206	NO
>ENSG00000160396:ENSP00000291823|ENSP00000291823|p.G217S	CMGC-DYRK-HIPK-HIPK4	G217S	1159	1	2.54206	NO
>ENSG00000175087:ENSP00000363389|ENSP00000363389|p.E260D	Other-NKF4--CLIK1L	E260D	1159	1	2.54206	NO
>ENSG00000196335:ENSP00000348132|ENSP00000348132|p.N931H	Other-Other-Unique--SgK396	N931H	1159	1	2.54206	NO
>ENSG00000154310:ENSP00000399511|ENSP00000399511|p.M236V	STE-STE20-MSN-TNIK	M236V	1159	1	2.54206	NO
>ENSG00000134602:ENSP00000377867|ENSP00000377867|p.M222R	STE-STE20-YSK-MST4	M222R	1159	1	2.54206	NO
>ENSG00000065559:ENSP00000262445|ENSP00000262445|p.W310R	STE-STE7-MEK4-MAP2K4	W310R	1159	1	2.54206	NO
>ENSG00000065559:ENSP00000262445|ENSP00000262445|p.W310L	STE-STE7-MEK4-MAP2K4	W310L	1159	1	2.54206	NO
>ENSG00000114124:ENSP00000264952|ENSP00000264952|p.G352A	AGC-GRK-GRK-GPRK7	G352A	1076	1	2.76777	NO
>ENSG00000065675:ENSP00000263125|ENSP00000263125|p.G541V	AGC-PKC-PKCd-PKCt	G541V	1076	1	2.76777	NO
>ENSG00000160447:ENSP00000291906|ENSP00000291906|p.G721C	AGC-PKN--PKN3	G721C	1076	1	2.76777	NO
>ENSG00000164076:ENSP00000419195|ENSP00000419195|p.G182R	CAMK-CAMK-Unique--VACAMKL	G182R	1076	1	2.76777	NO
>ENSG00000164076:ENSP00000419195|ENSP00000419195|p.G182V	CAMK-CAMK-Unique--VACAMKL	G182V	1076	1	2.76777	NO
>ENSG00000162409:ENSP00000360290|ENSP00000360290|p.G175R	CAMK-CAMKL-AMPK-AMPKa2	G175R	1076	1	2.76777	NO
>ENSG00000160469:ENSP00000310649|ENSP00000310649|p.G192A	CAMK-CAMKL-BRSK-BRSK1	G192A	1076	1	2.76777	NO
>ENSG00000149554:ENSP00000435371|ENSP00000435371|p.G169S	CAMK-CAMKL-CHK1-CHK1	G169S	1076	1	2.76777	NO
>ENSG00000118046:ENSP00000324856|ENSP00000324856|p.G215D	CAMK-CAMKL-LKB-LKB1	G215D	1076	1	2.76777	NO
>ENSG00000163788:ENSP00000296088|ENSP00000296088|p.G176A	CAMK-CAMKL-SNRK-SNRK	G176A	1076	1	2.76777	NO
>ENSG00000163673:ENSP00000394484|ENSP00000394484|p.G515A	CAMK-DCAMKL--DCLK3	G515A	1076	1	2.76777	NO
>ENSG00000145949:ENSP00000274643|ENSP00000274643|p.G265R	CAMK-MLCK--SgK085	G265R	1076	1	2.76777	NO
>ENSG00000213923:ENSP00000380044|ENSP00000380044|p.G175V	CK1-CK1-CK1-D-CK1e	G175V	1076	1	2.76777	NO
>ENSG00000100749:ENSP00000216639|ENSP00000216639|p.G223D	CK1-VRK--VRK1	G223D	1076	1	2.76777	NO
>ENSG00000156345:ENSP00000322343|ENSP00000322343|p.A165V	CMGC-CDK-CCRK-CCRK	A165V	1076	1	2.76777	NO
>ENSG00000065883:ENSP00000181839|ENSP00000181839|p.I875V	CMGC-CDK-CRK7-CHED	I875V	1076	1	2.76777	NO
>ENSG00000138395:ENSP00000406472|ENSP00000406472|p.V261M	CMGC-CDK-PFTAIRE-PFTAIRE2	V261M	1076	1	2.76777	NO
>ENSG00000138395:ENSP00000406472|ENSP00000406472|p.V261L	CMGC-CDK-PFTAIRE-PFTAIRE2	V261L	1076	1	2.76777	NO
>ENSG00000105204:ENSP00000469863|ENSP00000469863|p.Q275R	CMGC-DYRK-DYRK1-DYRK1B	Q275R	1076	1	2.76777	NO
>ENSG00000156711:ENSP00000211287|ENSP00000211287|p.V184M	CMGC-MAPK-p38-p38d	V184M	1076	1	2.76777	NO
>ENSG00000156711:ENSP00000211287|ENSP00000211287|p.V184A	CMGC-MAPK-p38-p38d	V184A	1076	1	2.76777	NO
>ENSG00000097046:ENSP00000393139|ENSP00000393139|p.G375C	Other-CDC7--CDC7	G375C	1076	1	2.76777	NO
>ENSG00000143466:ENSP00000356087|ENSP00000356087|p.G175R	Other-IKK--IKKe	G175R	1076	1	2.76777	NO
>ENSG00000160602:ENSP00000268766|ENSP00000268766|p.G165S	Other-NEK-NEK8-NEK8	G165S	1076	1	2.76777	NO
>ENSG00000158828:ENSP00000364204|ENSP00000364204|p.G409R	Other-NKF2--PINK1	G409R	1076	1	2.76777	NO
>ENSG00000121101:ENSP00000240361|ENSP00000240361|p.Q418H	Other-NKF5--SgK307	Q418H	1076	1	2.76777	NO
>ENSG00000152520:ENSP00000370345|ENSP00000370345|p.R707G	Other-PAN3--PAN3	R707G	1076	1	2.76777	NO
>ENSG00000152520:ENSP00000370345|ENSP00000370345|p.R707L	Other-PAN3--PAN3	R707L	1076	1	2.76777	NO
>ENSG00000168067:ENSP00000294066|ENSP00000294066|p.G173V	STE-STE20-KHS-GCK	G173V	1076	1	2.76777	NO
>ENSG00000180370:ENSP00000314067|ENSP00000314067|p.G405R	STE-STE20-PAKA-PAK2	G405R	1076	1	2.76777	NO
>ENSG00000077264:ENSP00000353864|ENSP00000353864|p.G460E	STE-STE20-PAKA-PAK3	G460E	1076	1	2.76777	NO
>ENSG00000135090:ENSP00000376317|ENSP00000376317|p.G180D	STE-STE20-TAO-TAO3	G180D	1076	1	2.76777	NO
>ENSG00000034152:ENSP00000345083|ENSP00000345083|p.G226S	STE-STE7-MEK3-MAP2K3	G226S	1076	1	2.76777	NO
>ENSG00000065559:ENSP00000262445|ENSP00000262445|p.G265C	STE-STE7-MEK4-MAP2K4	G265C	1076	1	2.76777	NO
>ENSG00000178568:ENSP00000342235|ENSP00000342235|p.M882I	TK-EGFR--ErbB4	M882I	1076	1	2.76777	NO
>ENSG00000157404:ENSP00000288135|ENSP00000288135|p.L831P	TK-PVR-Kit-KIT	L831P	1076	1	2.76777	NO
>ENSG00000102755:ENSP00000282397|ENSP00000282397|p.L1061P	TK-PVR-VEGFR-FLT1	L1061P	1076	1	2.76777	NO
>ENSG00000102755:ENSP00000282397|ENSP00000282397|p.L1061V	TK-PVR-VEGFR-FLT1	L1061V	1076	1	2.76777	NO
>ENSG00000134070:ENSP00000256458|ENSP00000256458|p.T377M	TKL-IRAK--IRAK2	T377M	1076	1	2.76777	NO
>ENSG00000135341:ENSP00000358335|ENSP00000358335|p.G191R	TKL-MLK-TAK1-TAK1	G191R	1076	1	2.76777	NO
>ENSG00000141068:ENSP00000381958|ENSP00000381958|p.D637N	TKL-RAF-KSR-KSR1	D637N	1076	1	2.76777	NO
>ENSG00000157764:ENSP00000288602|ENSP00000288602|p.G615R	TKL-RAF-RAF-BRAF	G615R	1076	1	2.76777	NO
>ENSG00000204217:ENSP00000363708|ENSP00000363708|p.G378D	TKL-STKR-STKR2-BMPR2	G378D	1076	1	2.76777	NO
>ENSG00000104936:ENSP00000345997|ENSP00000345997|p.T286M	AGC-DMPK-GEK-DMPK1	T286M	1154	1	3.2718	NO
>ENSG00000171219:ENSP00000345133|ENSP00000345133|p.T274M	AGC-DMPK-GEK-DMPK2	T274M	1154	1	3.2718	NO
>ENSG00000086015:ENSP00000354671|ENSP00000354671|p.V723I	AGC-MAST-MAST-MAST2	V723I	1154	1	3.2718	NO
>ENSG00000099308:ENSP00000262811|ENSP00000262811|p.V578M	AGC-MAST-MAST-MAST3	V578M	1154	1	3.2718	NO
>ENSG00000069020:ENSP00000385727|ENSP00000385727|p.V781M	AGC-MAST-MAST-MAST4	V781M	1154	1	3.2718	NO
>ENSG00000166501:ENSP00000305355|ENSP00000305355|p.A539T	AGC-PKC-PKCa-PKCb	A539T	1154	1	3.2718	NO
>ENSG00000162302:ENSP00000333896|ENSP00000333896|p.S236P	AGC-RSK-MSK-MSK2,AGC-RSK-MSK-MSK2:Domain2	S236P	1154	1	3.2718	NO
>ENSG00000162302:ENSP00000333896|ENSP00000333896|p.S236L	AGC-RSK-MSK-MSK2,AGC-RSK-MSK-MSK2:Domain2	S236L	1154	1	3.2718	NO
>ENSG00000163673:ENSP00000394484|ENSP00000394484|p.P551S	CAMK-DCAMKL--DCLK3	P551S	1154	1	3.2718	NO
>ENSG00000250506:ENSP00000410561|ENSP00000410561|p.K200T	CMGC-CDK-CDK2-CDK3	K200T	1154	1	3.2718	NO
>ENSG00000250506:ENSP00000410561|ENSP00000410561|p.K200Q	CMGC-CDK-CDK2-CDK3	K200Q	1154	1	3.2718	NO
>ENSG00000164885:ENSP00000419782|ENSP00000419782|p.R200Q	CMGC-CDK-CDK5-CDK5	R200Q	1154	1	3.2718	NO
>ENSG00000112739:ENSP00000337194|ENSP00000337194|p.K886N	CMGC-DYRK-PRP4-PRP4	K886N	1154	1	3.2718	NO
>ENSG00000069956:ENSP00000261845|ENSP00000261845|p.K229N	CMGC-MAPK-ERK3-ERK3	K229N	1154	1	3.2718	NO
>ENSG00000104365:ENSP00000430684|ENSP00000430684|p.R220W	Other-IKK--IKKb	R220W	1154	1	3.2718	NO
>ENSG00000136098:ENSP00000383210|ENSP00000383210|p.H200Y	Other-NEK-NEK1-NEK3	H200Y	1154	1	3.2718	NO
>ENSG00000114670:ENSP00000372857|ENSP00000372857|p.H230D	Other-NEK-NEK11-NEK11	H230D	1154	1	3.2718	NO
>ENSG00000083290:ENSP00000378914|ENSP00000378914|p.P212L	Other-ULK-ULK-ULK2	P212L	1154	1	3.2718	NO
>ENSG00000060237:ENSP00000313059|ENSP00000313059|p.S423L	Other-WNK--Wnk1	S423L	1154	1	3.2718	NO
>ENSG00000119121:ENSP00000354006|ENSP00000354006|p.D1933E	PKL-Alpha-ChaK-ChaK2	D1933E	1154	1	3.2718	NO
>ENSG00000103319:ENSP00000263026|ENSP00000263026|p.D284N	PKL-Alpha-eEF2K-eEF2K	D284N	1154	1	3.2718	NO
>ENSG00000108950:ENSP00000468308|ENSP00000468308|p.S447L	PKL-FJ--FAM20A	S447L	1154	1	3.2718	NO
>ENSG00000071909:ENSP00000386213|ENSP00000386213|p.P234H	STE-STE20-NinaC-MYO3B	P234H	1154	1	3.2718	NO
>ENSG00000135090:ENSP00000376317|ENSP00000376317|p.P219L	STE-STE20-TAO-TAO3	P219L	1154	1	3.2718	NO
>ENSG00000174292:ENSP00000459799|ENSP00000459799|p.E322D	TK-Ack--TNK1	E322D	1154	1	3.2718	NO
>ENSG00000142627:ENSP00000351209|ENSP00000351209|p.R816L	TK-Eph--EphA2	R816L	1154	1	3.2718	NO
>ENSG00000104312:ENSP00000220751|ENSP00000220751|p.Q227H	TKL-RIPK--RIPK2	Q227H	1154	1	3.2718	NO
>ENSG00000100077:ENSP00000317578|ENSP00000317578|p.H348D	AGC-GRK-BARK-BARK2	H348D	1072	1	3.5894	NO
>ENSG00000072062:ENSP00000309591|ENSP00000309591|p.W197R	AGC-PKA--PKACa	W197R	1072	1	3.5894	NO
>ENSG00000142875:ENSP00000359719|ENSP00000359719|p.W244C	AGC-PKA--PKACb	W244C	1072	1	3.5894	NO
>ENSG00000100784:ENSP00000261991|ENSP00000261991|p.K580N	AGC-RSK-MSK-MSK1,AGC-RSK-MSK-MSK1:Domain2	K580N	1072	1	3.5894	NO
>ENSG00000177189:ENSP00000368884|ENSP00000368884|p.M576T	AGC-RSK-RSKp90-RSK2,AGC-RSK-RSKp90-RSK2:Domain2	M576T	1072	1	3.5894	NO
>ENSG00000177189:ENSP00000368884|ENSP00000368884|p.Y226N	AGC-RSK-RSKp90-RSK2,AGC-RSK-RSKp90-RSK2:Domain2	Y226N	1072	1	3.5894	NO
>ENSG00000007047:ENSP00000262891|ENSP00000262891|p.D213H	CAMK-CAMKL-MARK-MARK4	D213H	1072	1	3.5894	NO
>ENSG00000163673:ENSP00000394484|ENSP00000394484|p.F511L	CAMK-DCAMKL--DCLK3	F511L	1072	1	3.5894	NO
>ENSG00000079277:ENSP00000361014|ENSP00000361014|p.T254S	CAMK-MAPKAPK-MNK-MNK1	T254S	1072	1	3.5894	NO
>ENSG00000079277:ENSP00000361014|ENSP00000361014|p.T254A	CAMK-MAPKAPK-MNK-MNK1	T254A	1072	1	3.5894	NO
>ENSG00000101306:ENSP00000365162|ENSP00000365162|p.K440T	CAMK-MLCK--skMLCK	K440T	1072	1	3.5894	NO
>ENSG00000198355:ENSP00000353824|ENSP00000353824|p.T202S	CAMK-PIM--PIM3	T202S	1072	1	3.5894	NO
>ENSG00000105287:ENSP00000393978|ENSP00000393978|p.R709H	CAMK-PKD--PKD2	R709H	1072	1	3.5894	NO
>ENSG00000100749:ENSP00000216639|ENSP00000216639|p.R219I	CK1-VRK--VRK1	R219I	1072	1	3.5894	NO
>ENSG00000248333:ENSP00000464036|ENSP00000464036|p.T585N	CMGC-CDK-CDK11-CDK11a	T585N	1072	1	3.5894	NO
>ENSG00000058091:ENSP00000265741|ENSP00000265741|p.S271Y	CMGC-CDK-PFTAIRE-PFTAIRE1	S271Y	1072	1	3.5894	NO
>ENSG00000105204:ENSP00000469863|ENSP00000469863|p.Y271H	CMGC-DYRK-DYRK1-DYRK1B	Y271H	1072	1	3.5894	NO
>ENSG00000141639:ENSP00000383234|ENSP00000383234|p.S186L	CMGC-MAPK-ERK3-ERK4	S186L	1072	1	3.5894	NO
>ENSG00000107643:ENSP00000363304|ENSP00000363304|p.T183M	CMGC-MAPK-JNK-JNK1	T183M	1072	1	3.5894	NO
>ENSG00000107643:ENSP00000363304|ENSP00000363304|p.T183A	CMGC-MAPK-JNK-JNK1	T183A	1072	1	3.5894	NO
>ENSG00000135250:ENSP00000377262|ENSP00000377262|p.T553M	CMGC-SRPK--SRPK2	T553M	1072	1	3.5894	NO
>ENSG00000197168:ENSP00000347767|ENSP00000347767|p.R162Q	Other-NEK-NEK1-NEK5	R162Q	1072	1	3.5894	NO
>ENSG00000083290:ENSP00000378914|ENSP00000378914|p.A172S	Other-ULK-ULK-ULK2	A172S	1072	1	3.5894	NO
>ENSG00000180815:ENSP00000345629|ENSP00000345629|p.E807D	STE-STE11-ASK-MAP3K7	E807D	1072	1	3.5894	NO
>ENSG00000167601:ENSP00000301178|ENSP00000301178|p.R707H	TK-Axl--AXL	R707H	1072	1	3.5894	NO
>ENSG00000153208:ENSP00000295408|ENSP00000295408|p.R758H	TK-Axl--MER	R758H	1072	1	3.5894	NO
>ENSG00000112655:ENSP00000418754|ENSP00000418754|p.R972H	TK-CCK4--CCK4	R972H	1072	1	3.5894	NO
>ENSG00000112655:ENSP00000418754|ENSP00000418754|p.R972C	TK-CCK4--CCK4	R972C	1072	1	3.5894	NO
>ENSG00000146648:ENSP00000275493|ENSP00000275493|p.E872K	TK-EGFR--EGFR	E872K	1072	1	3.5894	NO
>ENSG00000146648:ENSP00000275493|ENSP00000275493|p.E872G	TK-EGFR--EGFR	E872G	1072	1	3.5894	NO
>ENSG00000178568:ENSP00000342235|ENSP00000342235|p.D878V	TK-EGFR--ErbB4	D878V	1072	1	3.5894	NO
>ENSG00000044524:ENSP00000337451|ENSP00000337451|p.R782I	TK-Eph--EphA3	R782I	1072	1	3.5894	NO
>ENSG00000080224:ENSP00000374323|ENSP00000374323|p.T928S	TK-Eph--EphA6	T928S	1072	1	3.5894	NO
>ENSG00000068078:ENSP00000339824|ENSP00000339824|p.N655S	TK-FGFR--FGFR3	N655S	1072	1	3.5894	NO
>ENSG00000068078:ENSP00000339824|ENSP00000339824|p.N655H	TK-FGFR--FGFR3	N655H	1072	1	3.5894	NO
>ENSG00000142235:ENSP00000270238|ENSP00000270238|p.E330D	TK-Lmr--LMR3	E330D	1072	1	3.5894	NO
>ENSG00000169071:ENSP00000364860|ENSP00000364860|p.G650V	TK-Ror--ROR2	G650V	1072	1	3.5894	NO
>ENSG00000111816:ENSP00000476145|ENSP00000476145|p.E392K	TK-Src-Frk-FRK	E392K	1072	1	3.5894	NO
>ENSG00000090376:ENSP00000261233|ENSP00000261233|p.S332T	TKL-IRAK--IRAK3	S332T	1072	1	3.5894	NO
>ENSG00000171435:ENSP00000339952|ENSP00000339952|p.R823H	TKL-RAF-KSR-KSR2	R823H	1072	1	3.5894	NO
>ENSG00000157764:ENSP00000288602|ENSP00000288602|p.E611D	TKL-RAF-RAF-BRAF	E611D	1072	1	3.5894	NO
>ENSG00000157764:ENSP00000288602|ENSP00000288602|p.E611G	TKL-RAF-RAF-BRAF	E611G	1072	1	3.5894	NO
>ENSG00000165238:ENSP00000297954|ENSP00000297954|p.S392L	Other-WNK--Wnk2	S392L	1137	1	5.15762	NO
>ENSG00000196632:ENSP00000346667|ENSP00000346667|p.S344L	Other-WNK--Wnk3	S344L	1137	1	5.15762	NO
>ENSG00000139567:ENSP00000373574|ENSP00000373574|p.R411Q	TKL-STKR-STKR1-ALK1	R411Q	1137	1	5.15762	NO
>ENSG00000107779:ENSP00000361107|ENSP00000361107|p.R443C	TKL-STKR-STKR1-BMPR1A	R443C	1137	1	5.15762	NO
>ENSG00000121989:ENSP00000241416|ENSP00000241416|p.R400C	TKL-STKR-STKR2-ACTR2	R400C	1137	1	5.15762	NO
>ENSG00000121989:ENSP00000241416|ENSP00000241416|p.R400H	TKL-STKR-STKR2-ACTR2	R400H	1137	1	5.15762	NO
>ENSG00000114670:ENSP00000372857|ENSP00000372857|p.Q207E	Other-NEK-NEK11-NEK11	Q207E	1097	1	5.67852	NO
>ENSG00000142235:ENSP00000270238|ENSP00000270238|p.G349E	TK-Lmr--LMR3	G349E	1097	1	5.67852	NO
>ENSG00000139567:ENSP00000373574|ENSP00000373574|p.R386H	TKL-STKR-STKR1-ALK1	R386H	1097	1	5.67852	NO
>ENSG00000121989:ENSP00000241416|ENSP00000241416|p.N376H	TKL-STKR-STKR2-ACTR2	N376H	1097	1	5.67852	NO
>ENSG00000108443:ENSP00000225577|ENSP00000225577|p.I264V	AGC-RSK-RSKp70-p70S6K	I264V	1086	1	5.93654	NO
>ENSG00000162409:ENSP00000360290|ENSP00000360290|p.V184I	CAMK-CAMKL-AMPK-AMPKa2	V184I	1086	1	5.93654	NO
>ENSG00000133083:ENSP00000255448|ENSP00000255448|p.I558T	CAMK-DCAMKL--DCLK1	I558T	1086	1	5.93654	NO
>ENSG00000101306:ENSP00000365162|ENSP00000365162|p.V453L	CAMK-MLCK--skMLCK	V453L	1086	1	5.93654	NO
>ENSG00000198355:ENSP00000353824|ENSP00000353824|p.W215C	CAMK-PIM--PIM3	W215C	1086	1	5.93654	NO
>ENSG00000196182:ENSP00000362221|ENSP00000362221|p.V244M	CAMK-SgK495--SgK495	V244M	1086	1	5.93654	NO
>ENSG00000130413:ENSP00000416750|ENSP00000416750|p.V294I	CAMK-STK33--STK33	V294I	1086	1	5.93654	NO
>ENSG00000146216:ENSP00000259750|ENSP00000259750|p.A210T	CK1-TTBK--TTBK1	A210T	1086	1	5.93654	NO
>ENSG00000112739:ENSP00000337194|ENSP00000337194|p.I860V	CMGC-DYRK-PRP4-PRP4	I860V	1086	1	5.93654	NO
>ENSG00000111837:ENSP00000313021|ENSP00000313021|p.V170I	CMGC-RCK-MAK-MAK	V170I	1086	1	5.93654	NO
>ENSG00000105146:ENSP00000302898|ENSP00000302898|p.M210I	Other-Aur--AurC	M210I	1086	1	5.93654	NO
>ENSG00000166851:ENSP00000300093|ENSP00000300093|p.V222L	Other-PLK-PLK1-PLK1	V222L	1086	1	5.93654	NO
>ENSG00000198870:ENSP00000361025|ENSP00000361025|p.A206V	Other-SgK071--SgK071	A206V	1086	1	5.93654	NO
>ENSG00000103319:ENSP00000263026|ENSP00000263026|p.R265H	PKL-Alpha-eEF2K-eEF2K	R265H	1086	1	5.93654	NO
>ENSG00000011566:ENSP00000263881|ENSP00000263881|p.V182A	STE-STE20-KHS-KHS2	V182A	1086	1	5.93654	NO
>ENSG00000011566:ENSP00000263881|ENSP00000263881|p.V182F	STE-STE20-KHS-KHS2	V182F	1086	1	5.93654	NO
>ENSG00000160551:ENSP00000261716|ENSP00000261716|p.V193I	STE-STE20-TAO-TAO1	V193I	1086	1	5.93654	NO
>ENSG00000108984:ENSP00000468348|ENSP00000468348|p.R224I	STE-STE7-MEK3-MAP2K6	R224I	1086	1	5.93654	NO
>ENSG00000065559:ENSP00000262445|ENSP00000262445|p.R274G	STE-STE7-MEK4-MAP2K4	R274G	1086	1	5.93654	NO
>ENSG00000116106:ENSP00000281821|ENSP00000281821|p.A795T	TK-Eph--EphA4	A795T	1086	1	5.93654	NO
>ENSG00000145242:ENSP00000273854|ENSP00000273854|p.A849T	TK-Eph--EphA5	A849T	1086	1	5.93654	NO
>ENSG00000027644:ENSP00000357178|ENSP00000357178|p.S1163P	TK-InsR--IRR	S1163P	1086	1	5.93654	NO
>ENSG00000027644:ENSP00000357178|ENSP00000357178|p.S1163F	TK-InsR--IRR	S1163F	1086	1	5.93654	NO
>ENSG00000074966:ENSP00000264316|ENSP00000264316|p.V437L	TK-Tec--TXK	V437L	1086	1	5.93654	NO
>ENSG00000060140:ENSP00000075503|ENSP00000075503|p.R297Q	TK-TK-Unique--STYK1	R297Q	1086	1	5.93654	NO
>ENSG00000198001:ENSP00000390651|ENSP00000390651|p.A359V	TKL-IRAK--IRAK4	A359V	1086	1	5.93654	NO
>ENSG00000006432:ENSP00000451263|ENSP00000451263|p.V320F	TKL-MLK-MLK-MLK1	V320F	1086	1	5.93654	NO
>ENSG00000114739:ENSP00000340361|ENSP00000340361|p.V369L	TKL-STKR-STKR2-ACTR2B	V369L	1086	1	5.93654	NO
>ENSG00000132964:ENSP00000370938|ENSP00000370938|p.A113T	CMGC-CDK-CDK8-CDK8	A113T	508	1	6.74538	NO
>ENSG00000149311:ENSP00000278616|ENSP00000278616|p.F2839L	PKL-PIKK-ATM-ATM	F2839L	508	1	6.74538	NO
>ENSG00000102755:ENSP00000282397|ENSP00000282397|p.L930F	TK-PVR-VEGFR-FLT1	L930F	508	1	6.74538	NO
>ENSG00000163932:ENSP00000378217|ENSP00000378217|p.R444H	AGC-PKC-PKCd-PKCd	R444H	605	1	7.40918	NO
>ENSG00000177189:ENSP00000368884|ENSP00000368884|p.F510L	AGC-RSK-RSKp90-RSK2,AGC-RSK-RSKp90-RSK2:Domain2	F510L	605	1	7.40918	NO
>ENSG00000118515:ENSP00000356832|ENSP00000356832|p.C288Y	AGC-SGK--SGK1	C288Y	605	1	7.40918	NO
>ENSG00000165304:ENSP00000298048|ENSP00000298048|p.R103C	CAMK-CAMKL-MELK-MELK	R103C	605	1	7.40918	NO
>ENSG00000165304:ENSP00000298048|ENSP00000298048|p.R103H	CAMK-CAMKL-MELK-MELK	R103H	605	1	7.40918	NO
>ENSG00000074590:ENSP00000261402|ENSP00000261402|p.R149S	CAMK-CAMKL-NuaK-NuaK1	R149S	605	1	7.40918	NO
>ENSG00000074590:ENSP00000261402|ENSP00000261402|p.R149H	CAMK-CAMKL-NuaK-NuaK1	R149H	605	1	7.40918	NO
>ENSG00000101306:ENSP00000365162|ENSP00000365162|p.H377Q	CAMK-MLCK--skMLCK	H377Q	605	1	7.40918	NO
>ENSG00000101306:ENSP00000365162|ENSP00000365162|p.H377R	CAMK-MLCK--skMLCK	H377R	605	1	7.40918	NO
>ENSG00000184304:ENSP00000333568|ENSP00000333568|p.R677M	CAMK-PKD--PKD1	R677M	605	1	7.40918	NO
>ENSG00000178093:ENSP00000354168|ENSP00000354168|p.R106C	CAMK-TSSK--SSTK	R106C	605	1	7.40918	NO
>ENSG00000087095:ENSP00000384625|ENSP00000384625|p.P235S	CMGC-MAPK-nmo-NLK	P235S	605	1	7.40918	NO
>ENSG00000087095:ENSP00000384625|ENSP00000384625|p.P235T	CMGC-MAPK-nmo-NLK	P235T	605	1	7.40918	NO
>ENSG00000087095:ENSP00000384625|ENSP00000384625|p.P235L	CMGC-MAPK-nmo-NLK	P235L	605	1	7.40918	NO
>ENSG00000110931:ENSP00000312741|ENSP00000312741|p.P283L	Other-CAMKK-CAMKK-Meta-CaMKK2	P283L	605	1	7.40918	NO
>ENSG00000097046:ENSP00000393139|ENSP00000393139|p.S148Y	Other-CDC7--CDC7	S148Y	605	1	7.40918	NO
>ENSG00000178607:ENSP00000401445|ENSP00000401445|p.D657N	Other-IRE--IRE1	D657N	605	1	7.40918	NO
>ENSG00000115216:ENSP00000233557|ENSP00000233557|p.T171M	Other-NRBP--NRBP1	T171M	605	1	7.40918	NO
>ENSG00000135828:ENSP00000356530|ENSP00000356530|p.V453A	Other-Other-Unique--RNAseL	V453A	605	1	7.40918	NO
>ENSG00000145348:ENSP00000273980|ENSP00000273980|p.R85T	Other-TBCK--TBCK	R85T	605	1	7.40918	NO
>ENSG00000176601:ENSP00000365005|ENSP00000365005|p.P1157S	STE-STE11-MEKK15-MEKK15	P1157S	605	1	7.40918	NO
>ENSG00000169967:ENSP00000387246|ENSP00000387246|p.A454T	STE-STE11-MEKK2-MAP3K2	A454T	605	1	7.40918	NO
>ENSG00000104814:ENSP00000465039|ENSP00000465039|p.S108F	STE-STE20-KHS-HPK1	S108F	605	1	7.40918	NO
>ENSG00000141503:ENSP00000347427|ENSP00000347427|p.A124T	STE-STE20-MSN-MINK	A124T	605	1	7.40918	NO
>ENSG00000154310:ENSP00000399511|ENSP00000399511|p.T124K	STE-STE20-MSN-TNIK	T124K	605	1	7.40918	NO
>ENSG00000101109:ENSP00000361892|ENSP00000361892|p.T120M	STE-STE20-MST-MST1	T120M	605	1	7.40918	NO
>ENSG00000071909:ENSP00000386213|ENSP00000386213|p.R127W	STE-STE20-NinaC-MYO3B	R127W	605	1	7.40918	NO
>ENSG00000137843:ENSP00000453858|ENSP00000453858|p.R497S	STE-STE20-PAKB-PAK6	R497S	605	1	7.40918	NO
>ENSG00000266173:ENSP00000336655|ENSP00000336655|p.G166D	STE-STE20-STLK-STLK5	G166D	605	1	7.40918	NO
>ENSG00000082146:ENSP00000194530|ENSP00000194530|p.G155E	STE-STE20-STLK-STLK6	G155E	605	1	7.40918	NO
>ENSG00000169398:ENSP00000341189|ENSP00000341189|p.S517I	TK-FAK--FAK	S517I	605	1	7.40918	NO
>ENSG00000160867:ENSP00000292408|ENSP00000292408|p.P583Q	TK-FGFR--FGFR4	P583Q	605	1	7.40918	NO
>ENSG00000139625:ENSP00000448689|ENSP00000448689|p.P240L	TKL-MLK-LZK-DLK	P240L	605	1	7.40918	NO
>ENSG00000115170:ENSP00000263640|ENSP00000263640|p.T299A	TKL-STKR-STKR1-ALK2	T299A	605	1	7.40918	NO
>ENSG00000106799:ENSP00000364133|ENSP00000364133|p.T296I	TKL-STKR-STKR1-TGFbR1	T296I	605	1	7.40918	NO
>ENSG00000170145:ENSP00000305976|ENSP00000305976|p.V59A	CAMK-CAMKL-QIK-QIK	V59A	138	1	7.41205	NO
>ENSG00000142178:ENSP00000270162|ENSP00000270162|p.S66I	CAMK-CAMKL-QIK-SIK	S66I	138	1	7.41205	NO
>ENSG00000196730:ENSP00000386135|ENSP00000386135|p.R53W	CAMK-DAPK-DAPK-DAPK1	R53W	138	1	7.41205	NO
>ENSG00000158828:ENSP00000364204|ENSP00000364204|p.I218L	Other-NKF2--PINK1	I218L	138	1	7.41205	NO
>ENSG00000142731:ENSP00000270861|ENSP00000270861|p.G52V	Other-PLK-SAK-PLK4	G52V	138	1	7.41205	NO
>ENSG00000124784:ENSP00000369162|ENSP00000369162|p.R231C	PKL-RIO-RIO1-RIOK1	R231C	138	1	7.41205	NO
>ENSG00000115977:ENSP00000386456|ENSP00000386456|p.R141H	Other-NAK-BIKE-AAK1	R141H	502	1	7.47281	NO
>ENSG00000115216:ENSP00000233557|ENSP00000233557|p.T165I	Other-NRBP--NRBP1	T165I	502	1	7.47281	NO
>ENSG00000128829:ENSP00000263791|ENSP00000263791|p.G817E	Other-PEK-GCN2-GCN2,Other-PEK-GCN2-GCN2:Domain2	G817E	502	1	7.47281	NO
>ENSG00000063761:ENSP00000238561|ENSP00000238561|p.E278G	PKL-ABC1-ABC1-B-ADCK1	E278G	502	1	7.47281	NO
>ENSG00000157106:ENSP00000402515|ENSP00000402515|p.S2303Y	PKL-PIKK-SMG1-SMG1	S2303Y	502	1	7.47281	NO
>ENSG00000176601:ENSP00000365005|ENSP00000365005|p.N1153K	STE-STE11-MEKK15-MEKK15	N1153K	502	1	7.47281	NO
>ENSG00000176601:ENSP00000365005|ENSP00000365005|p.N1153H	STE-STE11-MEKK15-MEKK15	N1153H	502	1	7.47281	NO
>ENSG00000176601:ENSP00000365005|ENSP00000365005|p.N1153S	STE-STE11-MEKK15-MEKK15	N1153S	502	1	7.47281	NO
>ENSG00000123572:ENSP00000438378|ENSP00000438378|p.R142I	STE-STE20-MSN-NRK	R142I	502	1	7.47281	NO
>ENSG00000154310:ENSP00000399511|ENSP00000399511|p.K118N	STE-STE20-MSN-TNIK	K118N	502	1	7.47281	NO
>ENSG00000071909:ENSP00000386213|ENSP00000386213|p.L121V	STE-STE20-NinaC-MYO3B	L121V	502	1	7.47281	NO
>ENSG00000097007:ENSP00000361423|ENSP00000361423|p.C349G	TK-Abl--ABL1	C349G	502	1	7.47281	NO
>ENSG00000097007:ENSP00000361423|ENSP00000361423|p.C349Y	TK-Abl--ABL1	C349Y	502	1	7.47281	NO
>ENSG00000171094:ENSP00000373700|ENSP00000373700|p.T1211A	TK-ALK--ALK	T1211A	502	1	7.47281	NO
>ENSG00000007264:ENSP00000378485|ENSP00000378485|p.R320W	TK-Csk--CTK	R320W	502	1	7.47281	NO
>ENSG00000146648:ENSP00000275493|ENSP00000275493|p.H805R	TK-EGFR--EGFR	H805R	502	1	7.47281	NO
>ENSG00000135333:ENSP00000358309|ENSP00000358309|p.H726N	TK-Eph--EphA7	H726N	502	1	7.47281	NO
>ENSG00000135333:ENSP00000358309|ENSP00000358309|p.H726R	TK-Eph--EphA7	H726R	502	1	7.47281	NO
>ENSG00000154928:ENSP00000381097|ENSP00000381097|p.N712T	TK-Eph--EphB1	N712T	502	1	7.47281	NO
>ENSG00000077782:ENSP00000393312|ENSP00000393312|p.R607W	TK-FGFR--FGFR1	R607W	502	1	7.47281	NO
>ENSG00000185483:ENSP00000360120|ENSP00000360120|p.R567G	TK-Ror--ROR1	R567G	502	1	7.47281	NO
>ENSG00000185483:ENSP00000360120|ENSP00000360120|p.R567I	TK-Ror--ROR1	R567I	502	1	7.47281	NO
>ENSG00000182866:ENSP00000337825|ENSP00000337825|p.P331S	TK-Src-SrcB-LCK	P331S	502	1	7.47281	NO
>ENSG00000254087:ENSP00000428924|ENSP00000428924|p.D334N	TK-Src-SrcB-LYN	D334N	502	1	7.47281	NO
>ENSG00000158828:ENSP00000364204|ENSP00000364204|p.C323F	Other-NKF2--PINK1	C323F	504	1	8.55749	NO
>ENSG00000115216:ENSP00000233557|ENSP00000233557|p.K167N	Other-NRBP--NRBP1	K167N	504	1	8.55749	NO
>ENSG00000097007:ENSP00000361423|ENSP00000361423|p.R351W	TK-Abl--ABL1	R351W	504	1	8.55749	NO
>ENSG00000143322:ENSP00000427562|ENSP00000427562|p.R378Q	TK-Abl--ABL2	R378Q	504	1	8.55749	NO
>ENSG00000153208:ENSP00000295408|ENSP00000295408|p.L688M	TK-Axl--MER	L688M	504	1	8.55749	NO
>ENSG00000068078:ENSP00000339824|ENSP00000339824|p.P574A	TK-FGFR--FGFR3	P574A	504	1	8.55749	NO
>ENSG00000169071:ENSP00000364860|ENSP00000364860|p.P570L	TK-Ror--ROR2	P570L	504	1	8.55749	NO
>ENSG00000136573:ENSP00000259089|ENSP00000259089|p.G329E	TK-Src-SrcB-BLK	G329E	504	1	8.55749	NO
>ENSG00000010671:ENSP00000308176|ENSP00000308176|p.R490C	TK-Tec--BTK	R490C	504	1	8.55749	NO
>ENSG00000113263:ENSP00000398655|ENSP00000398655|p.R451G	TK-Tec--ITK	R451G	504	1	8.55749	NO
>ENSG00000113263:ENSP00000398655|ENSP00000398655|p.R451W	TK-Tec--ITK	R451W	504	1	8.55749	NO
>ENSG00000113263:ENSP00000398655|ENSP00000398655|p.R451Q	TK-Tec--ITK	R451Q	504	1	8.55749	NO
>ENSG00000060140:ENSP00000075503|ENSP00000075503|p.R211Q	TK-TK-Unique--STYK1	R211Q	504	1	8.55749	NO
>ENSG00000198400:ENSP00000431418|ENSP00000431418|p.P606H	TK-Trk--TRKA	P606H	504	1	8.55749	NO
>ENSG00000162526:ENSP00000362634|ENSP00000362634|p.R163W	CAMK-TSSK--TSSK3	R163W	1066	1	8.81832	NO
>ENSG00000141551:ENSP00000324464|ENSP00000324464|p.I165T	CK1-CK1-CK1-D-CK1d	I165T	1066	1	8.81832	NO
>ENSG00000146216:ENSP00000259750|ENSP00000259750|p.R191W	CK1-TTBK--TTBK1	R191W	1066	1	8.81832	NO
>ENSG00000162434:ENSP00000343204|ENSP00000343204|p.Y1034N	TK-Jak--JAK1,TK-Jak--JAK1:Domain2	Y1034N	1066	1	8.81832	NO
>ENSG00000105976:ENSP00000317272|ENSP00000317272|p.Y1253D	TK-Met--MET	Y1253D	1066	1	8.81832	NO
>ENSG00000105976:ENSP00000317272|ENSP00000317272|p.Y1253H	TK-Met--MET	Y1253H	1066	1	8.81832	NO
>ENSG00000105976:ENSP00000317272|ENSP00000317272|p.Y1253N	TK-Met--MET	Y1253N	1066	1	8.81832	NO
>ENSG00000122025:ENSP00000241453|ENSP00000241453|p.Y842C	TK-PVR-Kit-FLT3	Y842C	1066	1	8.81832	NO
>ENSG00000157404:ENSP00000288135|ENSP00000288135|p.Y823D	TK-PVR-Kit-KIT	Y823D	1066	1	8.81832	NO
>ENSG00000157404:ENSP00000288135|ENSP00000288135|p.Y823H	TK-PVR-Kit-KIT	Y823H	1066	1	8.81832	NO
>ENSG00000157404:ENSP00000288135|ENSP00000288135|p.Y823N	TK-PVR-Kit-KIT	Y823N	1066	1	8.81832	NO
>ENSG00000157404:ENSP00000288135|ENSP00000288135|p.Y823C	TK-PVR-Kit-KIT	Y823C	1066	1	8.81832	NO
>ENSG00000134853:ENSP00000257290|ENSP00000257290|p.Y849C	TK-PVR-PDGFR-PDGFRa	Y849C	1066	1	8.81832	NO
>ENSG00000134853:ENSP00000257290|ENSP00000257290|p.Y849D	TK-PVR-PDGFR-PDGFRa	Y849D	1066	1	8.81832	NO
>ENSG00000121989:ENSP00000241416|ENSP00000241416|p.A353T	TKL-STKR-STKR2-ACTR2	A353T	1066	1	8.81832	NO
>ENSG00000253729:ENSP00000313420|ENSP00000313420|p.S3890C	PKL-PIKK-DNAPK-DNAPK	S3890C	503	1	10.0896	NO
>ENSG00000171094:ENSP00000373700|ENSP00000373700|p.R1212H	TK-ALK--ALK	R1212H	503	1	10.0896	NO
>ENSG00000062524:ENSP00000263800|ENSP00000263800|p.R606Q	TK-ALK--LTK	R606Q	503	1	10.0896	NO
>ENSG00000153208:ENSP00000295408|ENSP00000295408|p.R687Q	TK-Axl--MER	R687Q	503	1	10.0896	NO
>ENSG00000146648:ENSP00000275493|ENSP00000275493|p.K806E	TK-EGFR--EGFR	K806E	503	1	10.0896	NO
>ENSG00000146648:ENSP00000275493|ENSP00000275493|p.K806R	TK-EGFR--EGFR	K806R	503	1	10.0896	NO
>ENSG00000080224:ENSP00000374323|ENSP00000374323|p.D861Y	TK-Eph--EphA6	D861Y	503	1	10.0896	NO
>ENSG00000182580:ENSP00000332118|ENSP00000332118|p.D727N	TK-Eph--EphB3	D727N	503	1	10.0896	NO
>ENSG00000106123:ENSP00000376684|ENSP00000376684|p.E764G	TK-Eph--EphB6	E764G	503	1	10.0896	NO
>ENSG00000027644:ENSP00000357178|ENSP00000357178|p.R1075W	TK-InsR--IRR	R1075W	503	1	10.0896	NO
>ENSG00000027644:ENSP00000357178|ENSP00000357178|p.R1075Q	TK-InsR--IRR	R1075Q	503	1	10.0896	NO
>ENSG00000165731:ENSP00000347942|ENSP00000347942|p.R820L	TK-Ret--RET	R820L	503	1	10.0896	NO
>ENSG00000254087:ENSP00000428924|ENSP00000428924|p.E335D	TK-Src-SrcB-LYN	E335D	503	1	10.0896	NO
>ENSG00000115085:ENSP00000264972|ENSP00000264972|p.R430S	TK-Syk--ZAP70	R430S	503	1	10.0896	NO
>ENSG00000120156:ENSP00000369375|ENSP00000369375|p.R918L	TK-Tie--TIE2	R918L	503	1	10.0896	NO
>ENSG00000163482:ENSP00000295709|ENSP00000295709|p.R23I	Other-ULK-Fused-Fused	R23I	66	1	12.8412	NO
>ENSG00000149311:ENSP00000278616|ENSP00000278616|p.L2722M	PKL-PIKK-ATM-ATM	L2722M	66	1	12.8412	NO
>ENSG00000149311:ENSP00000278616|ENSP00000278616|p.L2722R	PKL-PIKK-ATM-ATM	L2722R	66	1	12.8412	NO
>ENSG00000101890:ENSP00000218006|ENSP00000218006|p.S552G	RGC-RGC--CYGF	S552G	66	1	12.8412	NO
>ENSG00000095777:ENSP00000265944|ENSP00000265944|p.K41N	STE-STE20-NinaC-MYO3A	K41N	66	1	12.8412	NO
>ENSG00000034152:ENSP00000345083|ENSP00000345083|p.A84T	STE-STE7-MEK3-MAP2K3	A84T	66	1	12.8412	NO
>ENSG00000182541:ENSP00000339916|ENSP00000339916|p.K330T	TKL-LISK-LIMK-LIMK2	K330T	66	1	12.8412	NO
>ENSG00000070759:ENSP00000361158|ENSP00000361158|p.R78Q	TKL-LISK-TESK-TESK2	R78Q	66	1	12.8412	NO
>ENSG00000073803:ENSP00000265026|ENSP00000265026|p.R188Q	TKL-MLK-LZK-LZK	R188Q	66	1	12.8412	NO
>ENSG00000138696:ENSP00000401907|ENSP00000401907|p.R254H	TKL-STKR-STKR1-BMPR1B	R254H	66	1	12.8412	NO
>ENSG00000131023:ENSP00000437550|ENSP00000437550|p.H820R	AGC-NDR-LATS-LATS1	H820R	628	1	13.4499	NO
>ENSG00000027075:ENSP00000329127|ENSP00000329127|p.H471N	AGC-PKC-PKCh-PKCh	H471N	628	1	13.4499	NO
>ENSG00000162302:ENSP00000333896|ENSP00000333896|p.H153Q	AGC-RSK-MSK-MSK2,AGC-RSK-MSK-MSK2:Domain2	H153Q	628	1	13.4499	NO
>ENSG00000149554:ENSP00000435371|ENSP00000435371|p.H122Y	CAMK-CAMKL-CHK1-CHK1	H122Y	628	1	13.4499	NO
>ENSG00000118046:ENSP00000324856|ENSP00000324856|p.H168R	CAMK-CAMKL-LKB-LKB1	H168R	628	1	13.4499	NO
>ENSG00000173334:ENSP00000312150|ENSP00000312150|p.H197L	CAMK-Trbl--Trb1	H197L	628	1	13.4499	NO
>ENSG00000151292:ENSP00000378807|ENSP00000378807|p.H154N	CK1-CK1-CK1-G-CK1g3	H154N	628	1	13.4499	NO
>ENSG00000135446:ENSP00000257904|ENSP00000257904|p.H132D	CMGC-CDK-CDK4-CDK4	H132D	628	1	13.4499	NO
>ENSG00000132964:ENSP00000370938|ENSP00000370938|p.H143Y	CMGC-CDK-CDK8-CDK8	H143Y	628	1	13.4499	NO
>ENSG00000006837:ENSP00000265334|ENSP00000265334|p.H117P	CMGC-CDKL--CDKL3	H117P	628	1	13.4499	NO
>ENSG00000013441:ENSP00000394734|ENSP00000394734|p.H322L	CMGC-CLK--CLK1	H322L	628	1	13.4499	NO
>ENSG00000157540:ENSP00000381932|ENSP00000381932|p.A277V	CMGC-DYRK-DYRK1-DYRK1A	A277V	628	1	13.4499	NO
>ENSG00000163349:ENSP00000358571|ENSP00000358571|p.K307M	CMGC-DYRK-HIPK-HIPK1	K307M	628	1	13.4499	NO
>ENSG00000050748:ENSP00000394560|ENSP00000394560|p.H143L	CMGC-MAPK-JNK-JNK2	H143L	628	1	13.4499	NO
>ENSG00000196335:ENSP00000348132|ENSP00000348132|p.H846Y	Other-Other-Unique--SgK396	H846Y	628	1	13.4499	NO
>ENSG00000086232:ENSP00000199389|ENSP00000199389|p.H434Y	Other-PEK-HRI-HRI	H434Y	628	1	13.4499	NO
>ENSG00000198586:ENSP00000411099|ENSP00000411099|p.N576H	Other-TLK--TLK1	N576H	628	1	13.4499	NO
>ENSG00000166483:ENSP00000402084|ENSP00000402084|p.H418Y	Other-WEE-WEE1-Wee1	H418Y	628	1	13.4499	NO
>ENSG00000095015:ENSP00000382423|ENSP00000382423|p.H1361Q	STE-STE11-MEKK1-MAP3K1	H1361Q	628	1	13.4499	NO
>ENSG00000095777:ENSP00000265944|ENSP00000265944|p.H142N	STE-STE20-NinaC-MYO3A	H142N	628	1	13.4499	NO
>ENSG00000077264:ENSP00000353864|ENSP00000353864|p.H415L	STE-STE20-PAKA-PAK3	H415L	628	1	13.4499	NO
>ENSG00000101349:ENSP00000367686|ENSP00000367686|p.H560Y	STE-STE20-PAKB-PAK5	H560Y	628	1	13.4499	NO
>ENSG00000160551:ENSP00000261716|ENSP00000261716|p.H143Y	STE-STE20-TAO-TAO1	H143Y	628	1	13.4499	NO
>ENSG00000097007:ENSP00000361423|ENSP00000361423|p.E374G	TK-Abl--ABL1	E374G	628	1	13.4499	NO
>ENSG00000092445:ENSP00000263798|ENSP00000263798|p.S647R	TK-Axl--TYRO3	S647R	628	1	13.4499	NO
>ENSG00000146648:ENSP00000275493|ENSP00000275493|p.E829K	TK-EGFR--EGFR	E829K	628	1	13.4499	NO
>ENSG00000116106:ENSP00000281821|ENSP00000281821|p.S738P	TK-Eph--EphA4	S738P	628	1	13.4499	NO
>ENSG00000154928:ENSP00000381097|ENSP00000381097|p.A736D	TK-Eph--EphB1	A736D	628	1	13.4499	NO
>ENSG00000151422:ENSP00000281092|ENSP00000281092|p.E676G	TK-Fer--FER	E676G	628	1	13.4499	NO
>ENSG00000182578:ENSP00000286301|ENSP00000286301|p.A770T	TK-PVR-Kit-FMS	A770T	628	1	13.4499	NO
>ENSG00000157404:ENSP00000288135|ENSP00000288135|p.A784T	TK-PVR-Kit-KIT	A784T	628	1	13.4499	NO
>ENSG00000102755:ENSP00000282397|ENSP00000282397|p.S1014P	TK-PVR-VEGFR-FLT1	S1014P	628	1	13.4499	NO
>ENSG00000163785:ENSP00000296084|ENSP00000296084|p.A458T	TK-Ryk--RYK	A458T	628	1	13.4499	NO
>ENSG00000101336:ENSP00000365012|ENSP00000365012|p.E373A	TK-Src-SrcB-HCK	E373A	628	1	13.4499	NO
>ENSG00000254087:ENSP00000428924|ENSP00000428924|p.E359K	TK-Src-SrcB-LYN	E359K	628	1	13.4499	NO
>ENSG00000074966:ENSP00000264316|ENSP00000264316|p.E382G	TK-Tec--TXK	E382G	628	1	13.4499	NO
>ENSG00000173327:ENSP00000309597|ENSP00000309597|p.H230Y	TKL-MLK-MLK-MLK3	H230Y	628	1	13.4499	NO
>ENSG00000123612:ENSP00000243349|ENSP00000243349|p.H307Y	TKL-STKR-STKR1-ALK7	H307Y	628	1	13.4499	NO
>ENSG00000143776:ENSP00000355731|ENSP00000355731|p.F169V	AGC-DMPK-GEK-MRCKa	F169V	506	1	13.8752	NO
>ENSG00000185974:ENSP00000334876|ENSP00000334876|p.V282M	AGC-GRK-GRK-RHOK	V282M	506	1	13.8752	NO
>ENSG00000160447:ENSP00000291906|ENSP00000291906|p.E653D	AGC-PKN--PKN3	E653D	506	1	13.8752	NO
>ENSG00000118515:ENSP00000356832|ENSP00000356832|p.E286K	AGC-SGK--SGK1	E286K	506	1	13.8752	NO
>ENSG00000165752:ENSP00000298630|ENSP00000298630|p.N185D	AGC-YANK--YANK3	N185D	506	1	13.8752	NO
>ENSG00000008118:ENSP00000009105|ENSP00000009105|p.R112W	CAMK-CAMK1--CaMK1g	R112W	506	1	13.8752	NO
>ENSG00000008118:ENSP00000009105|ENSP00000009105|p.R112Q	CAMK-CAMK1--CaMK1g	R112Q	506	1	13.8752	NO
>ENSG00000162889:ENSP00000356070|ENSP00000356070|p.R153Q	CAMK-MAPKAPK-MK2-MAPKAPK2	R153Q	506	1	13.8752	NO
>ENSG00000145949:ENSP00000274643|ENSP00000274643|p.E195K	CAMK-MLCK--SgK085	E195K	506	1	13.8752	NO
>ENSG00000137193:ENSP00000362608|ENSP00000362608|p.E135K	CAMK-PIM--PIM1	E135K	506	1	13.8752	NO
>ENSG00000159792:ENSP00000291041|ENSP00000291041|p.K187N	CAMK-PSK--PSKH1	K187N	506	1	13.8752	NO
>ENSG00000134058:ENSP00000256443|ENSP00000256443|p.N105T	CMGC-CDK-CDK7-CDK7	N105T	506	1	13.8752	NO
>ENSG00000168297:ENSP00000348472|ENSP00000348472|p.D245Y	Other-Slob--Slob	D245Y	506	1	13.8752	NO
>ENSG00000166483:ENSP00000402084|ENSP00000402084|p.R393T	Other-WEE-WEE1-Wee1	R393T	506	1	13.8752	NO
>ENSG00000176601:ENSP00000365005|ENSP00000365005|p.F1155C	STE-STE11-MEKK15-MEKK15	F1155C	506	1	13.8752	NO
>ENSG00000169967:ENSP00000387246|ENSP00000387246|p.Y452C	STE-STE11-MEKK2-MAP3K2	Y452C	506	1	13.8752	NO
>ENSG00000071909:ENSP00000386213|ENSP00000386213|p.R123G	STE-STE20-NinaC-MYO3B	R123G	506	1	13.8752	NO
>ENSG00000066468:ENSP00000410294|ENSP00000410294|p.G584V	TK-FGFR--FGFR2	G584V	506	1	13.8752	NO
>ENSG00000160867:ENSP00000292408|ENSP00000292408|p.G569C	TK-FGFR--FGFR4	G569C	506	1	13.8752	NO
>ENSG00000102755:ENSP00000282397|ENSP00000282397|p.F928V	TK-PVR-VEGFR-FLT1	F928V	506	1	13.8752	NO
>ENSG00000010671:ENSP00000308176|ENSP00000308176|p.R492H	TK-Tec--BTK	R492H	506	1	13.8752	NO
>ENSG00000184216:ENSP00000358997|ENSP00000358997|p.C307F	TKL-IRAK--IRAK1	C307F	506	1	13.8752	NO
>ENSG00000211455:ENSP00000373684|ENSP00000373684|p.F246L	AGC-NDR-NDR-NDR2	F246L	1014	1	14.4351	NO
>ENSG00000060237:ENSP00000313059|ENSP00000313059|p.R341G	Other-WNK--Wnk1	R341G	632	1	14.4928	NO
>ENSG00000060237:ENSP00000313059|ENSP00000313059|p.R341Q	Other-WNK--Wnk1	R341Q	632	1	14.4928	NO
>ENSG00000169418:ENSP00000357669|ENSP00000357669|p.N652I	RGC-RGC--ANPa	N652I	632	1	14.4928	NO
>ENSG00000121989:ENSP00000241416|ENSP00000241416|p.P308R	TKL-STKR-STKR2-ACTR2	P308R	632	1	14.4928	NO
>ENSG00000071242:ENSP00000427015|ENSP00000427015|p.R508Q	AGC-RSK-RSKp90-RSK1:Domain2,AGC-RSK-RSKp90-RSK3	R508Q	505	1	14.5149	NO
>ENSG00000177453:ENSP00000420849|ENSP00000420849|p.S163I	CAMK-CAMKL-NIM1-NIM1	S163I	505	1	14.5149	NO
>ENSG00000160584:ENSP00000292055|ENSP00000292055|p.V97A	CAMK-CAMKL-QIK-QSK	V97A	505	1	14.5149	NO
>ENSG00000170390:ENSP00000303887|ENSP00000303887|p.S500L	CAMK-DCAMKL--DCLK2	S500L	505	1	14.5149	NO
>ENSG00000107643:ENSP00000363304|ENSP00000363304|p.Q120R	CMGC-MAPK-JNK-JNK1	Q120R	505	1	14.5149	NO
>ENSG00000107643:ENSP00000363304|ENSP00000363304|p.Q120H	CMGC-MAPK-JNK-JNK1	Q120H	505	1	14.5149	NO
>ENSG00000163482:ENSP00000295709|ENSP00000295709|p.D93Y	Other-ULK-Fused-Fused	D93Y	505	1	14.5149	NO
>ENSG00000101109:ENSP00000361892|ENSP00000361892|p.R115L	STE-STE20-MST-MST1	R115L	505	1	14.5149	NO
>ENSG00000101109:ENSP00000361892|ENSP00000361892|p.R115Q	STE-STE20-MST-MST1	R115Q	505	1	14.5149	NO
>ENSG00000180370:ENSP00000314067|ENSP00000314067|p.E337K	STE-STE20-PAKA-PAK2	E337K	505	1	14.5149	NO
>ENSG00000077264:ENSP00000353864|ENSP00000353864|p.E392G	STE-STE20-PAKA-PAK3	E392G	505	1	14.5149	NO
>ENSG00000101349:ENSP00000367686|ENSP00000367686|p.H537Y	STE-STE20-PAKB-PAK5	H537Y	505	1	14.5149	NO
>ENSG00000171094:ENSP00000373700|ENSP00000373700|p.R1214C	TK-ALK--ALK	R1214C	505	1	14.5149	NO
>ENSG00000062524:ENSP00000263800|ENSP00000263800|p.H608Y	TK-ALK--LTK	H608Y	505	1	14.5149	NO
>ENSG00000151422:ENSP00000281092|ENSP00000281092|p.D654H	TK-Fer--FER	D654H	505	1	14.5149	NO
>ENSG00000066468:ENSP00000410294|ENSP00000410294|p.P583L	TK-FGFR--FGFR2	P583L	505	1	14.5149	NO
>ENSG00000027644:ENSP00000357178|ENSP00000357178|p.E1077G	TK-InsR--IRR	E1077G	505	1	14.5149	NO
>ENSG00000010671:ENSP00000308176|ENSP00000308176|p.H491R	TK-Tec--BTK	H491R	505	1	14.5149	NO
>ENSG00000010671:ENSP00000308176|ENSP00000308176|p.H491Y	TK-Tec--BTK	H491Y	505	1	14.5149	NO
>ENSG00000010671:ENSP00000308176|ENSP00000308176|p.H491D	TK-Tec--BTK	H491D	505	1	14.5149	NO
>ENSG00000150457:ENSP00000372035|ENSP00000372035|p.K863E	AGC-NDR-LATS-LATS2	K863E	1062	1	17.4773	NO
>ENSG00000162409:ENSP00000360290|ENSP00000360290|p.S165L	CAMK-CAMKL-AMPK-AMPKa2	S165L	1062	1	17.4773	NO
>ENSG00000167258:ENSP00000398880|ENSP00000398880|p.E887K	CMGC-CDK-CRK7-CRK7	E887K	1062	1	17.4773	NO
>ENSG00000197442:ENSP00000351908|ENSP00000351908|p.P834S	STE-STE11-ASK-MAP3K5	P834S	1062	1	17.4773	NO
>ENSG00000250506:ENSP00000410561|ENSP00000410561|p.P253L	CMGC-CDK-CDK2-CDK3	P253L	1328	1	18.211	NO
>ENSG00000155111:ENSP00000357907|ENSP00000357907|p.V302F	CMGC-CDK-CDK8-CDK19	V302F	1328	1	18.211	NO
>ENSG00000176444:ENSP00000354856|ENSP00000354856|p.R439Q	CMGC-CLK--CLK2	R439Q	1328	1	18.211	NO
>ENSG00000169679:ENSP00000302530|ENSP00000302530|p.M1027L	Other-BUB--BUB1	M1027L	1328	1	18.211	NO
>ENSG00000125388:ENSP00000381129|ENSP00000381129|p.S244N	AGC-GRK-GRK-GPRK4	S244N	211	1	20.3947	NO
>ENSG00000131023:ENSP00000437550|ENSP00000437550|p.N762S	AGC-NDR-LATS-LATS1	N762S	211	1	20.3947	NO
>ENSG00000175634:ENSP00000308413|ENSP00000308413|p.H128R	AGC-RSK-RSKp70-p70S6Kb	H128R	211	1	20.3947	NO
>ENSG00000071242:ENSP00000427015|ENSP00000427015|p.H126Y	AGC-RSK-RSKp90-RSK1:Domain2,AGC-RSK-RSKp90-RSK3	H126Y	211	1	20.3947	NO
>ENSG00000071242:ENSP00000427015|ENSP00000427015|p.H474Y	AGC-RSK-RSKp90-RSK1:Domain2,AGC-RSK-RSKp90-RSK3	H474Y	211	1	20.3947	NO
>ENSG00000152953:ENSP00000282908|ENSP00000282908|p.H80R	AGC-YANK--YANK2	H80R	211	1	20.3947	NO
>ENSG00000162409:ENSP00000360290|ENSP00000360290|p.H73R	CAMK-CAMKL-AMPK-AMPKa2	H73R	211	1	20.3947	NO
>ENSG00000162409:ENSP00000360290|ENSP00000360290|p.H73Q	CAMK-CAMKL-AMPK-AMPKa2	H73Q	211	1	20.3947	NO
>ENSG00000142149:ENSP00000270112|ENSP00000270112|p.H120Q	CAMK-CAMKL-HUNK-HUNK	H120Q	211	1	20.3947	NO
>ENSG00000118046:ENSP00000324856|ENSP00000324856|p.H107R	CAMK-CAMKL-LKB-LKB1	H107R	211	1	20.3947	NO
>ENSG00000099875:ENSP00000250896|ENSP00000250896|p.H139Q	CAMK-MAPKAPK-MNK-MNK2	H139Q	211	1	20.3947	NO
>ENSG00000156873:ENSP00000455607|ENSP00000455607|p.H87N	CAMK-PHK--PHKg2	H87N	211	1	20.3947	NO
>ENSG00000141551:ENSP00000324464|ENSP00000324464|p.G62R	CK1-CK1-CK1-D-CK1d	G62R	211	1	20.3947	NO
>ENSG00000028116:ENSP00000408002|ENSP00000408002|p.K93E	CK1-VRK--VRK2	K93E	211	1	20.3947	NO
>ENSG00000064393:ENSP00000385571|ENSP00000385571|p.A255S	CMGC-DYRK-HIPK-HIPK2	A255S	211	1	20.3947	NO
>ENSG00000111837:ENSP00000313021|ENSP00000313021|p.H59R	CMGC-RCK-MAK-MAK	H59R	211	1	20.3947	NO
>ENSG00000115977:ENSP00000386456|ENSP00000386456|p.H100L	Other-NAK-BIKE-AAK1	H100L	211	1	20.3947	NO
>ENSG00000138756:ENSP00000334836|ENSP00000334836|p.H105Y	Other-NAK-BIKE-BIKE	H105Y	211	1	20.3947	NO
>ENSG00000166851:ENSP00000300093|ENSP00000300093|p.H110R	Other-PLK-PLK1-PLK1	H110R	211	1	20.3947	NO
>ENSG00000142731:ENSP00000270861|ENSP00000270861|p.H69R	Other-PLK-SAK-PLK4	H69R	211	1	20.3947	NO
>ENSG00000112742:ENSP00000358813|ENSP00000358813|p.H581Q	Other-TTK--TTK	H581Q	211	1	20.3947	NO
>ENSG00000141503:ENSP00000347427|ENSP00000347427|p.H79Q	STE-STE20-MSN-MINK	H79Q	211	1	20.3947	NO
>ENSG00000104375:ENSP00000429744|ENSP00000429744|p.S107I	STE-STE20-MST-MST2	S107I	211	1	20.3947	NO
>ENSG00000126934:ENSP00000262948|ENSP00000262948|p.S127L	STE-STE7-MEK1-MAP2K2	S127L	211	1	20.3947	NO
>ENSG00000162733:ENSP00000356899|ENSP00000356899|p.D634Y	TK-DDR--DDR2	D634Y	211	1	20.3947	NO
>ENSG00000066468:ENSP00000410294|ENSP00000410294|p.H545Q	TK-FGFR--FGFR2	H545Q	211	1	20.3947	NO
>ENSG00000096968:ENSP00000371067|ENSP00000371067|p.H606Q	TK-Jak--JAK2,TK-Jak--JAK2:Domain2	H606Q	211	1	20.3947	NO
>ENSG00000074966:ENSP00000264316|ENSP00000264316|p.H323L	TK-Tec--TXK	H323L	211	1	20.3947	NO
>ENSG00000070759:ENSP00000361158|ENSP00000361158|p.H110Y	TKL-LISK-TESK-TESK2	H110Y	211	1	20.3947	NO
>ENSG00000116783:ENSP00000359928|ENSP00000359928|p.H619L	TKL-MLK-HH498-HH498	H619L	211	1	20.3947	NO
>ENSG00000171435:ENSP00000339952|ENSP00000339952|p.H719N	TKL-RAF-KSR-KSR2	H719N	211	1	20.3947	NO
>ENSG00000138696:ENSP00000401907|ENSP00000401907|p.H285L	TKL-STKR-STKR1-BMPR1B	H285L	211	1	20.3947	NO
>ENSG00000100749:ENSP00000216639|ENSP00000216639|p.S58F	CK1-VRK--VRK1	S58F	67	1	26.2243	NO
>ENSG00000137601:ENSP00000424757|ENSP00000424757|p.E25K	Other-NEK-NEK1-NEK1	E25K	67	1	26.2243	NO
>ENSG00000101890:ENSP00000218006|ENSP00000218006|p.L553I	RGC-RGC--CYGF	L553I	67	1	26.2243	NO
>ENSG00000070759:ENSP00000361158|ENSP00000361158|p.A79T	TKL-LISK-TESK-TESK2	A79T	67	1	26.2243	NO
>ENSG00000170209:ENSP00000306678|ENSP00000306678|p.R43C	TKL-RIPK--SgK288	R43C	67	1	26.2243	NO
>ENSG00000149311:ENSP00000278616|ENSP00000278616|p.F2732L	PKL-PIKK-ATM-ATM	F2732L	78	1	50	NO
>ENSG00000149311:ENSP00000278616|ENSP00000278616|p.F2732V	PKL-PIKK-ATM-ATM	F2732V	78	1	50	NO
>ENSG00000146648:ENSP00000275493|ENSP00000275493|p.I732T	TK-EGFR--EGFR	I732T	78	1	50	NO
>ENSG00000146904:ENSP00000275815|ENSP00000275815|p.R644K	TK-Eph--EphA1	R644K	78	1	50	NO
>ENSG00000096968:ENSP00000371067|ENSP00000371067|p.D869N	TK-Jak--JAK2,TK-Jak--JAK2:Domain2	D869N	78	1	50	NO
>ENSG00000096968:ENSP00000371067|ENSP00000371067|p.D869G	TK-Jak--JAK2,TK-Jak--JAK2:Domain2	D869G	78	1	50	NO
>ENSG00000074966:ENSP00000264316|ENSP00000264316|p.R291W	TK-Tec--TXK	R291W	78	1	50	NO
>ENSG00000198400:ENSP00000431418|ENSP00000431418|p.H530Y	TK-Trk--TRKA	H530Y	78	1	50	NO
>ENSG00000148053:ENSP00000365387|ENSP00000365387|p.Y574S	TK-Trk--TRKB	Y574S	78	1	50	NO
>ENSG00000198873:ENSP00000376609|ENSP00000376609|p.E254D	AGC-GRK-GRK-GPRK5	E254D	348	1	50	NO
>ENSG00000185974:ENSP00000334876|ENSP00000334876|p.E258Q	AGC-GRK-GRK-RHOK	E258Q	348	1	50	NO
>ENSG00000138669:ENSP00000378945|ENSP00000378945|p.K521M	AGC-PKG--PKG2	K521M	348	1	50	NO
>ENSG00000136643:ENSP00000355927|ENSP00000355927|p.K869N	AGC-RSKL--RSKL1	K869N	348	1	50	NO
>ENSG00000118515:ENSP00000356832|ENSP00000356832|p.Q262H	AGC-SGK--SGK1	Q262H	348	1	50	NO
>ENSG00000167657:ENSP00000442973|ENSP00000442973|p.E84K	CAMK-DAPK-DAPK-DAPK3	E84K	348	1	50	NO
>ENSG00000163673:ENSP00000394484|ENSP00000394484|p.E422K	CAMK-DCAMKL--DCLK3	E422K	348	1	50	NO
>ENSG00000163673:ENSP00000394484|ENSP00000394484|p.E422G	CAMK-DCAMKL--DCLK3	E422G	348	1	50	NO
>ENSG00000114738:ENSP00000396467|ENSP00000396467|p.E105A	CAMK-MAPKAPK-MK2-MAPKAPK3	E105A	348	1	50	NO
>ENSG00000114738:ENSP00000396467|ENSP00000396467|p.E105G	CAMK-MAPKAPK-MK2-MAPKAPK3	E105G	348	1	50	NO
>ENSG00000178093:ENSP00000354168|ENSP00000354168|p.E80K	CAMK-TSSK--SSTK	E80K	348	1	50	NO
>ENSG00000105810:ENSP00000265734|ENSP00000265734|p.T84S	CMGC-CDK-CDK4-CDK6	T84S	348	1	50	NO
>ENSG00000104365:ENSP00000430684|ENSP00000430684|p.E81Q	Other-IKK--IKKb	E81Q	348	1	50	NO
>ENSG00000101890:ENSP00000218006|ENSP00000218006|p.D615Y	RGC-RGC--CYGF	D615Y	348	1	50	NO
>ENSG00000095777:ENSP00000265944|ENSP00000265944|p.F86L	STE-STE20-NinaC-MYO3A	F86L	348	1	50	NO
>ENSG00000135090:ENSP00000376317|ENSP00000376317|p.L92F	STE-STE20-TAO-TAO3	L92F	348	1	50	NO
>ENSG00000169032:ENSP00000302486|ENSP00000302486|p.Y134C	STE-STE7-MEK1-MAP2K1	Y134C	348	1	50	NO
>ENSG00000027644:ENSP00000357178|ENSP00000357178|p.Q1051R	TK-InsR--IRR	Q1051R	348	1	50	NO
>ENSG00000096968:ENSP00000371067|ENSP00000371067|p.C618R	TK-Jak--JAK2,TK-Jak--JAK2:Domain2	C618R	348	1	50	NO
>ENSG00000096968:ENSP00000371067|ENSP00000371067|p.C618F	TK-Jak--JAK2,TK-Jak--JAK2:Domain2	C618F	348	1	50	NO
>ENSG00000105639:ENSP00000391676|ENSP00000391676|p.A593T	TK-Jak--JAK3,TK-Jak--JAK3:Domain2	A593T	348	1	50	NO
>ENSG00000105397:ENSP00000431885|ENSP00000431885|p.D968N	TK-Jak--TYK2	D968N	348	1	50	NO
>ENSG00000105976:ENSP00000317272|ENSP00000317272|p.R1166Q	TK-Met--MET	R1166Q	348	1	50	NO
>ENSG00000128052:ENSP00000263923|ENSP00000263923|p.K907T	TK-PVR-VEGFR-KDR	K907T	348	1	50	NO
>ENSG00000169071:ENSP00000364860|ENSP00000364860|p.K545N	TK-Ror--ROR2	K545N	348	1	50	NO
>ENSG00000074966:ENSP00000264316|ENSP00000264316|p.Q335L	TK-Tec--TXK	Q335L	348	1	50	NO
>ENSG00000140538:ENSP00000354207|ENSP00000354207|p.D609V	TK-Trk--TRKC	D609V	348	1	50	NO
>ENSG00000140538:ENSP00000354207|ENSP00000354207|p.D609N	TK-Trk--TRKC	D609N	348	1	50	NO
>ENSG00000090376:ENSP00000261233|ENSP00000261233|p.E233V	TKL-IRAK--IRAK3	E233V	348	1	50	NO
>ENSG00000117650:ENSP00000355966|ENSP00000355966|p.G134D	Other-NEK-NEK2-NEK2	G134D	634	1	50	NO
>ENSG00000143322:ENSP00000427562|ENSP00000427562|p.K403N	TK-Abl--ABL2	K403N	634	1	50	NO
>ENSG00000162733:ENSP00000356899|ENSP00000356899|p.L704V	TK-DDR--DDR2	L704V	634	1	50	NO
>ENSG00000146648:ENSP00000275493|ENSP00000275493|p.R831H	TK-EGFR--EGFR	R831H	634	1	50	NO
>ENSG00000146648:ENSP00000275493|ENSP00000275493|p.R831C	TK-EGFR--EGFR	R831C	634	1	50	NO
>ENSG00000145242:ENSP00000273854|ENSP00000273854|p.M794L	TK-Eph--EphA5	M794L	634	1	50	NO
>ENSG00000080224:ENSP00000374323|ENSP00000374323|p.M886I	TK-Eph--EphA6	M886I	634	1	50	NO
>ENSG00000182580:ENSP00000332118|ENSP00000332118|p.M752I	TK-Eph--EphB3	M752I	634	1	50	NO
>ENSG00000128052:ENSP00000263923|ENSP00000263923|p.R1022Q	TK-PVR-VEGFR-KDR	R1022Q	634	1	50	NO
>ENSG00000128052:ENSP00000263923|ENSP00000263923|p.R1022P	TK-PVR-VEGFR-KDR	R1022P	634	1	50	NO
>ENSG00000198400:ENSP00000431418|ENSP00000431418|p.L644M	TK-Trk--TRKA	L644M	634	1	50	NO
>ENSG00000097007:ENSP00000361423|ENSP00000361423|p.G409W	TK-Abl--ABL1	G409W	1012	1	50	NO
>ENSG00000146648:ENSP00000275493|ENSP00000275493|p.E866G	TK-EGFR--EGFR	E866G	1012	1	50	NO
>ENSG00000146648:ENSP00000275493|ENSP00000275493|p.E866K	TK-EGFR--EGFR	E866K	1012	1	50	NO
>ENSG00000146648:ENSP00000275493|ENSP00000275493|p.E866D	TK-EGFR--EGFR	E866D	1012	1	50	NO
>ENSG00000178568:ENSP00000342235|ENSP00000342235|p.E872K	TK-EGFR--ErbB4	E872K	1012	1	50	NO
>ENSG00000178568:ENSP00000342235|ENSP00000342235|p.E872V	TK-EGFR--ErbB4	E872V	1012	1	50	NO
>ENSG00000077782:ENSP00000393312|ENSP00000393312|p.I682T	TK-FGFR--FGFR1	I682T	1012	1	50	NO
>ENSG00000140443:ENSP00000268035|ENSP00000268035|p.T1163A	TK-InsR--IGF1R	T1163A	1012	1	50	NO
>ENSG00000181409:ENSP00000324196|ENSP00000324196|p.E281K	TK-Lmr--LMR1	E281K	1012	1	50	NO
>ENSG00000122025:ENSP00000241453|ENSP00000241453|p.D839G	TK-PVR-Kit-FLT3	D839G	1012	1	50	NO
>ENSG00000157404:ENSP00000288135|ENSP00000288135|p.D820Y	TK-PVR-Kit-KIT	D820Y	1012	1	50	NO
>ENSG00000157404:ENSP00000288135|ENSP00000288135|p.D820V	TK-PVR-Kit-KIT	D820V	1012	1	50	NO
>ENSG00000157404:ENSP00000288135|ENSP00000288135|p.D820N	TK-PVR-Kit-KIT	D820N	1012	1	50	NO
>ENSG00000157404:ENSP00000288135|ENSP00000288135|p.D820H	TK-PVR-Kit-KIT	D820H	1012	1	50	NO
>ENSG00000157404:ENSP00000288135|ENSP00000288135|p.D820G	TK-PVR-Kit-KIT	D820G	1012	1	50	NO
>ENSG00000157404:ENSP00000288135|ENSP00000288135|p.D820A	TK-PVR-Kit-KIT	D820A	1012	1	50	NO
>ENSG00000157404:ENSP00000288135|ENSP00000288135|p.D820E	TK-PVR-Kit-KIT	D820E	1012	1	50	NO
>ENSG00000134853:ENSP00000257290|ENSP00000257290|p.D846Y	TK-PVR-PDGFR-PDGFRa	D846Y	1012	1	50	NO
>ENSG00000134853:ENSP00000257290|ENSP00000257290|p.D846E	TK-PVR-PDGFR-PDGFRa	D846E	1012	1	50	NO
>ENSG00000185483:ENSP00000360120|ENSP00000360120|p.A643T	TK-Ror--ROR1	A643T	1012	1	50	NO
>ENSG00000113263:ENSP00000398655|ENSP00000398655|p.D509Y	TK-Tec--ITK	D509Y	1012	1	50	NO
>ENSG00000116783:ENSP00000359928|ENSP00000359928|p.E719D	TKL-MLK-HH498-HH498	E719D	1012	1	50	NO
>ENSG00000157764:ENSP00000288602|ENSP00000288602|p.S607P	TKL-RAF-RAF-BRAF	S607P	1012	1	50	NO
>ENSG00000112079:ENSP00000229812|ENSP00000229812|p.W271C	AGC-NDR-NDR-NDR1	W271C	1061	1	50	NO
>ENSG00000211455:ENSP00000373684|ENSP00000373684|p.W272L	AGC-NDR-NDR-NDR2	W272L	1061	1	50	NO
>ENSG00000141551:ENSP00000324464|ENSP00000324464|p.R160P	CK1-CK1-CK1-D-CK1d	R160P	1061	1	50	NO
>ENSG00000213923:ENSP00000380044|ENSP00000380044|p.R160S	CK1-CK1-CK1-D-CK1e	R160S	1061	1	50	NO
>ENSG00000100749:ENSP00000216639|ENSP00000216639|p.G208V	CK1-VRK--VRK1	G208V	1061	1	50	NO
>ENSG00000166484:ENSP00000311005|ENSP00000311005|p.P211S	CMGC-MAPK-ERK5-ERK5	P211S	1061	1	50	NO
>ENSG00000182541:ENSP00000339916|ENSP00000339916|p.R472H	TKL-LISK-LIMK-LIMK2	R472H	1061	1	50	NO
>ENSG00000131023:ENSP00000437550|ENSP00000437550|p.T913I	AGC-NDR-LATS-LATS1	T913I	1077	0.975	2.69092	YES
>ENSG00000123143:ENSP00000343325|ENSP00000343325|p.T784A	AGC-PKN--PKN1	T784A	1077	0.975	2.69092	YES
>ENSG00000071242:ENSP00000427015|ENSP00000427015|p.T230M	AGC-RSK-RSKp90-RSK1:Domain2,AGC-RSK-RSKp90-RSK3	T230M	1077	0.975	2.69092	YES
>ENSG00000118046:ENSP00000324856|ENSP00000324856|p.S216P	CAMK-CAMKL-LKB-LKB1	S216P	1077	0.975	2.69092	YES
>ENSG00000118046:ENSP00000324856|ENSP00000324856|p.S216F	CAMK-CAMKL-LKB-LKB1	S216F	1077	0.975	2.69092	YES
>ENSG00000007047:ENSP00000262891|ENSP00000262891|p.S218N	CAMK-CAMKL-MARK-MARK4	S218N	1077	0.975	2.69092	YES
>ENSG00000035664:ENSP00000261891|ENSP00000261891|p.T190M	CAMK-DAPK-DAPK-DAPK2	T190M	1077	0.975	2.69092	YES
>ENSG00000079277:ENSP00000361014|ENSP00000361014|p.S259C	CAMK-MAPKAPK-MNK-MNK1	S259C	1077	0.975	2.69092	YES
>ENSG00000065534:ENSP00000353452|ENSP00000353452|p.T1624S	CAMK-MLCK--smMLCK	T1624S	1077	0.975	2.69092	YES
>ENSG00000184304:ENSP00000333568|ENSP00000333568|p.T746I	CAMK-PKD--PKD1	T746I	1077	0.975	2.69092	YES
>ENSG00000178093:ENSP00000354168|ENSP00000354168|p.S174A	CAMK-TSSK--SSTK	S174A	1077	0.975	2.69092	YES
>ENSG00000212122:ENSP00000375081|ENSP00000375081|p.S178L	CAMK-TSSK--TSSK1	S178L	1077	0.975	2.69092	YES
>ENSG00000206203:ENSP00000382544|ENSP00000382544|p.S178L	CAMK-TSSK--TSSK2	S178L	1077	0.975	2.69092	YES
>ENSG00000065883:ENSP00000181839|ENSP00000181839|p.T876A	CMGC-CDK-CRK7-CHED	T876A	1077	0.975	2.69092	YES
>ENSG00000006837:ENSP00000265334|ENSP00000265334|p.T163I	CMGC-CDKL--CDKL3	T163I	1077	0.975	2.69092	YES
>ENSG00000181322:ENSP00000372667|ENSP00000372667|p.R221L	NDK-NDK--TXNDC6	R221L	1077	0.975	2.69092	YES
>ENSG00000181322:ENSP00000372667|ENSP00000372667|p.R221W	NDK-NDK--TXNDC6	R221W	1077	0.975	2.69092	YES
>ENSG00000110931:ENSP00000312741|ENSP00000312741|p.T350M	Other-CAMKK-CAMKK-Meta-CaMKK2	T350M	1077	0.975	2.69092	YES
>ENSG00000134398:ENSP00000256797|ENSP00000256797|p.T731M	Other-IRE--IRE2	T731M	1077	0.975	2.69092	YES
>ENSG00000151414:ENSP00000356355|ENSP00000356355|p.T199M	Other-NEK-NEK6-NEK7	T199M	1077	0.975	2.69092	YES
>ENSG00000125834:ENSP00000370891|ENSP00000370891|p.S418L	Other-NKF4--CLIK1	S418L	1077	0.975	2.69092	YES
>ENSG00000121101:ENSP00000240361|ENSP00000240361|p.L419I	Other-NKF5--SgK307	L419I	1077	0.975	2.69092	YES
>ENSG00000135828:ENSP00000356530|ENSP00000356530|p.S507N	Other-Other-Unique--RNAseL	S507N	1077	0.975	2.69092	YES
>ENSG00000185900:ENSP00000331258|ENSP00000331258|p.A225T	Other-Other-Unique--SgK196	A225T	1077	0.975	2.69092	YES
>ENSG00000152520:ENSP00000370345|ENSP00000370345|p.E708D	Other-PAN3--PAN3	E708D	1077	0.975	2.69092	YES
>ENSG00000128829:ENSP00000263791|ENSP00000263791|p.E460Q	Other-PEK-GCN2-GCN2,Other-PEK-GCN2-GCN2:Domain2	E460Q	1077	0.975	2.69092	YES
>ENSG00000128829:ENSP00000263791|ENSP00000263791|p.T904S	Other-PEK-GCN2-GCN2,Other-PEK-GCN2-GCN2:Domain2	T904S	1077	0.975	2.69092	YES
>ENSG00000172071:ENSP00000307235|ENSP00000307235|p.T987N	Other-PEK-PEK-PEK	T987N	1077	0.975	2.69092	YES
>ENSG00000198870:ENSP00000361025|ENSP00000361025|p.R198H	Other-SgK071--SgK071	R198H	1077	0.975	2.69092	YES
>ENSG00000198870:ENSP00000361025|ENSP00000361025|p.R198C	Other-SgK071--SgK071	R198C	1077	0.975	2.69092	YES
>ENSG00000070019:ENSP00000261170|ENSP00000261170|p.K643R	RGC-RGC--HSER	K643R	1077	0.975	2.69092	YES
>ENSG00000085511:ENSP00000375986|ENSP00000375986|p.T1505I	STE-STE11-MEKK4-MAP3K4	T1505I	1077	0.975	2.69092	YES
>ENSG00000077264:ENSP00000353864|ENSP00000353864|p.T461S	STE-STE20-PAKA-PAK3	T461S	1077	0.975	2.69092	YES
>ENSG00000077264:ENSP00000353864|ENSP00000353864|p.T461A	STE-STE20-PAKA-PAK3	T461A	1077	0.975	2.69092	YES
>ENSG00000149930:ENSP00000310094|ENSP00000310094|p.T185A	STE-STE20-TAO-TAO2	T185A	1077	0.975	2.69092	YES
>ENSG00000062524:ENSP00000263800|ENSP00000263800|p.P686S	TK-ALK--LTK	P686S	1077	0.975	2.69092	YES
>ENSG00000178568:ENSP00000342235|ENSP00000342235|p.P883L	TK-EGFR--ErbB4	P883L	1077	0.975	2.69092	YES
>ENSG00000145242:ENSP00000273854|ENSP00000273854|p.P841L	TK-Eph--EphA5	P841L	1077	0.975	2.69092	YES
>ENSG00000066468:ENSP00000410294|ENSP00000410294|p.P667S	TK-FGFR--FGFR2	P667S	1077	0.975	2.69092	YES
>ENSG00000162434:ENSP00000343204|ENSP00000343204|p.R755Q	TK-Jak--JAK1,TK-Jak--JAK1:Domain2	R755Q	1077	0.975	2.69092	YES
>ENSG00000105639:ENSP00000391676|ENSP00000391676|p.R687G	TK-Jak--JAK3,TK-Jak--JAK3:Domain2	R687G	1077	0.975	2.69092	YES
>ENSG00000010810:ENSP00000346671|ENSP00000346671|p.P429L	TK-Src-SrcA-FYN	P429L	1077	0.975	2.69092	YES
>ENSG00000197122:ENSP00000362680|ENSP00000362680|p.P428S	TK-Src-SrcA-SRC	P428S	1077	0.975	2.69092	YES
>ENSG00000101336:ENSP00000365012|ENSP00000365012|p.P420H	TK-Src-SrcB-HCK	P420H	1077	0.975	2.69092	YES
>ENSG00000182866:ENSP00000337825|ENSP00000337825|p.P403S	TK-Src-SrcB-LCK	P403S	1077	0.975	2.69092	YES
>ENSG00000102010:ENSP00000350224|ENSP00000350224|p.P575T	TK-Tec--BMX	P575T	1077	0.975	2.69092	YES
>ENSG00000148053:ENSP00000365387|ENSP00000365387|p.P732S	TK-Trk--TRKB	P732S	1077	0.975	2.69092	YES
>ENSG00000166333:ENSP00000379975|ENSP00000379975|p.A352P	TKL-MLK-ILK-ILK	A352P	1077	0.975	2.69092	YES
>ENSG00000157764:ENSP00000288602|ENSP00000288602|p.S616P	TKL-RAF-RAF-BRAF	S616P	1077	0.975	2.69092	YES
>ENSG00000157764:ENSP00000288602|ENSP00000288602|p.S616F	TKL-RAF-RAF-BRAF	S616F	1077	0.975	2.69092	YES
>ENSG00000137275:ENSP00000259808|ENSP00000259808|p.T189I	TKL-RIPK--RIPK1	T189I	1077	0.975	2.69092	YES
>ENSG00000123612:ENSP00000243349|ENSP00000243349|p.T365A	TKL-STKR-STKR1-ALK7	T365A	1077	0.975	2.69092	YES
>ENSG00000117020:ENSP00000355497|ENSP00000355497|p.E275D	AGC-Akt--AKT3	E275D	651	0.975	2.82558	YES
>ENSG00000122966:ENSP00000376306|ENSP00000376306|p.E225D	AGC-DMPK-CRIK-CRIK	E225D	651	0.975	2.82558	YES
>ENSG00000125388:ENSP00000381129|ENSP00000381129|p.E316D	AGC-GRK-GRK-GPRK4	E316D	651	0.975	2.82558	YES
>ENSG00000185974:ENSP00000334876|ENSP00000334876|p.E321D	AGC-GRK-GRK-RHOK	E321D	651	0.975	2.82558	YES
>ENSG00000165059:ENSP00000366488|ENSP00000366488|p.E171G	AGC-PKA--PKACg	E171G	651	0.975	2.82558	YES
>ENSG00000154229:ENSP00000408695|ENSP00000408695|p.D467N	AGC-PKC-PKCa-PKCa	D467N	651	0.975	2.82558	YES
>ENSG00000126583:ENSP00000263431|ENSP00000263431|p.D484G	AGC-PKC-PKCa-PKCg	D484G	651	0.975	2.82558	YES
>ENSG00000108443:ENSP00000225577|ENSP00000225577|p.E222D	AGC-RSK-RSKp70-p70S6K	E222D	651	0.975	2.82558	YES
>ENSG00000117676:ENSP00000435412|ENSP00000435412|p.S548C	AGC-RSK-RSKp90-RSK3:Domain2,AGC-RSK-RSKp90-RSK1	S548C	651	0.975	2.82558	YES
>ENSG00000101049:ENSP00000340608|ENSP00000340608|p.E223D	AGC-SGK--SGK2	E223D	651	0.975	2.82558	YES
>ENSG00000164076:ENSP00000419195|ENSP00000419195|p.E149D	CAMK-CAMK-Unique--VACAMKL	E149D	651	0.975	2.82558	YES
>ENSG00000134072:ENSP00000256460|ENSP00000256460|p.E145D	CAMK-CAMK1--CaMK1a	E145D	651	0.975	2.82558	YES
>ENSG00000134072:ENSP00000256460|ENSP00000256460|p.E145K	CAMK-CAMK1--CaMK1a	E145K	651	0.975	2.82558	YES
>ENSG00000183049:ENSP00000368124|ENSP00000368124|p.E148K	CAMK-CAMK1--CaMK1d	E148K	651	0.975	2.82558	YES
>ENSG00000118046:ENSP00000324856|ENSP00000324856|p.G180V	CAMK-CAMKL-LKB-LKB1	G180V	651	0.975	2.82558	YES
>ENSG00000170145:ENSP00000305976|ENSP00000305976|p.E146Q	CAMK-CAMKL-QIK-QIK	E146Q	651	0.975	2.82558	YES
>ENSG00000142178:ENSP00000270162|ENSP00000270162|p.E153K	CAMK-CAMKL-QIK-SIK	E153K	651	0.975	2.82558	YES
>ENSG00000156873:ENSP00000455607|ENSP00000455607|p.E157K	CAMK-PHK--PHKg2	E157K	651	0.975	2.82558	YES
>ENSG00000183765:ENSP00000372023|ENSP00000372023|p.E394D	CAMK-RAD53--CHK2	E394D	651	0.975	2.82558	YES
>ENSG00000130413:ENSP00000416750|ENSP00000416750|p.E242K	CAMK-STK33--STK33	E242K	651	0.975	2.82558	YES
>ENSG00000113712:ENSP00000421689|ENSP00000421689|p.D140H	CK1-CK1-CK1-A-CK1a	D140H	651	0.975	2.82558	YES
>ENSG00000113712:ENSP00000421689|ENSP00000421689|p.D140A	CK1-CK1-CK1-A-CK1a	D140A	651	0.975	2.82558	YES
>ENSG00000151292:ENSP00000378807|ENSP00000378807|p.E166D	CK1-CK1-CK1-G-CK1g3	E166D	651	0.975	2.82558	YES
>ENSG00000132964:ENSP00000370938|ENSP00000370938|p.A155V	CMGC-CDK-CDK8-CDK8	A155V	651	0.975	2.82558	YES
>ENSG00000138395:ENSP00000406472|ENSP00000406472|p.Q228H	CMGC-CDK-PFTAIRE-PFTAIRE2	Q228H	651	0.975	2.82558	YES
>ENSG00000138769:ENSP00000412365|ENSP00000412365|p.E130D	CMGC-CDKL--CDKL2	E130D	651	0.975	2.82558	YES
>ENSG00000105204:ENSP00000469863|ENSP00000469863|p.E243K	CMGC-DYRK-DYRK1-DYRK1B	E243K	651	0.975	2.82558	YES
>ENSG00000105146:ENSP00000302898|ENSP00000302898|p.E170Q	Other-Aur--AurC	E170Q	651	0.975	2.82558	YES
>ENSG00000105146:ENSP00000302898|ENSP00000302898|p.E170G	Other-Aur--AurC	E170G	651	0.975	2.82558	YES
>ENSG00000134398:ENSP00000256797|ENSP00000256797|p.G689V	Other-IRE--IRE2	G689V	651	0.975	2.82558	YES
>ENSG00000172680:ENSP00000310722|ENSP00000310722|p.A205T	Other-MOS--MOS	A205T	651	0.975	2.82558	YES
>ENSG00000173137:ENSP00000310547|ENSP00000310547|p.G364D	PKL-ABC1-ABC1-D-ADCK5	G364D	651	0.975	2.82558	YES
>ENSG00000179431:ENSP00000400223|ENSP00000400223|p.M319T	PKL-FJ--FJB1	M319T	651	0.975	2.82558	YES
>ENSG00000070019:ENSP00000261170|ENSP00000261170|p.T618A	RGC-RGC--HSER	T618A	651	0.975	2.82558	YES
>ENSG00000085511:ENSP00000375986|ENSP00000375986|p.A1467V	STE-STE11-MEKK4-MAP3K4	A1467V	651	0.975	2.82558	YES
>ENSG00000104375:ENSP00000429744|ENSP00000429744|p.G178V	STE-STE20-MST-MST2	G178V	651	0.975	2.82558	YES
>ENSG00000077264:ENSP00000353864|ENSP00000353864|p.D427E	STE-STE20-PAKA-PAK3	D427E	651	0.975	2.82558	YES
>ENSG00000134602:ENSP00000377867|ENSP00000377867|p.A148T	STE-STE20-YSK-MST4	A148T	651	0.975	2.82558	YES
>ENSG00000065559:ENSP00000262445|ENSP00000262445|p.S233A	STE-STE7-MEK4-MAP2K4	S233A	651	0.975	2.82558	YES
>ENSG00000198001:ENSP00000390651|ENSP00000390651|p.A315E	TKL-IRAK--IRAK4	A315E	651	0.975	2.82558	YES
>ENSG00000182541:ENSP00000339916|ENSP00000339916|p.H434N	TKL-LISK-LIMK-LIMK2	H434N	651	0.975	2.82558	YES
>ENSG00000183421:ENSP00000332454|ENSP00000332454|p.A147T	TKL-RIPK--ANKRD3	A147T	651	0.975	2.82558	YES
>ENSG00000117020:ENSP00000355497|ENSP00000355497|p.P310A	AGC-Akt--AKT3	P310A	1078	0.975	2.87535	YES
>ENSG00000198055:ENSP00000433511|ENSP00000433511|p.V349M	AGC-GRK-GRK-GPRK6	V349M	1078	0.975	2.87535	YES
>ENSG00000166501:ENSP00000305355|ENSP00000305355|p.P505T	AGC-PKC-PKCa-PKCb	P505T	1078	0.975	2.87535	YES
>ENSG00000175634:ENSP00000308413|ENSP00000308413|p.I233T	AGC-RSK-RSKp70-p70S6Kb	I233T	1078	0.975	2.87535	YES
>ENSG00000134072:ENSP00000256460|ENSP00000256460|p.P182T	CAMK-CAMK1--CaMK1a	P182T	1078	0.975	2.87535	YES
>ENSG00000134072:ENSP00000256460|ENSP00000256460|p.P182L	CAMK-CAMK1--CaMK1a	P182L	1078	0.975	2.87535	YES
>ENSG00000145349:ENSP00000339740|ENSP00000339740|p.P178S	CAMK-CAMK2--CaMK2d	P178S	1078	0.975	2.87535	YES
>ENSG00000160469:ENSP00000310649|ENSP00000310649|p.P194L	CAMK-CAMKL-BRSK-BRSK1	P194L	1078	0.975	2.87535	YES
>ENSG00000072518:ENSP00000385751|ENSP00000385751|p.P213S	CAMK-CAMKL-MARK-MARK2	P213S	1078	0.975	2.87535	YES
>ENSG00000137193:ENSP00000362608|ENSP00000362608|p.R205Q	CAMK-PIM--PIM1	R205Q	1078	0.975	2.87535	YES
>ENSG00000102096:ENSP00000365692|ENSP00000365692|p.R201G	CAMK-PIM--PIM2	R201G	1078	0.975	2.87535	YES
>ENSG00000113712:ENSP00000421689|ENSP00000421689|p.A213V	CK1-CK1-CK1-A-CK1a	A213V	1078	0.975	2.87535	YES
>ENSG00000179335:ENSP00000378505|ENSP00000378505|p.R486H	CMGC-CLK--CLK3	R486H	1078	0.975	2.87535	YES
>ENSG00000105204:ENSP00000469863|ENSP00000469863|p.R277H	CMGC-DYRK-DYRK1-DYRK1B	R277H	1078	0.975	2.87535	YES
>ENSG00000127334:ENSP00000342105|ENSP00000342105|p.R386C	CMGC-DYRK-DYRK2-DYRK2	R386C	1078	0.975	2.87535	YES
>ENSG00000143479:ENSP00000356076|ENSP00000356076|p.R373W	CMGC-DYRK-DYRK2-DYRK3	R373W	1078	0.975	2.87535	YES
>ENSG00000105723:ENSP00000222330|ENSP00000222330|p.R283H	CMGC-GSK--GSK3A	R283H	1078	0.975	2.87535	YES
>ENSG00000100030:ENSP00000215832|ENSP00000215832|p.R191H	CMGC-MAPK-ERK1-ERK2	R191H	1078	0.975	2.87535	YES
>ENSG00000107643:ENSP00000363304|ENSP00000363304|p.R189G	CMGC-MAPK-JNK-JNK1	R189G	1078	0.975	2.87535	YES
>ENSG00000107643:ENSP00000363304|ENSP00000363304|p.R189C	CMGC-MAPK-JNK-JNK1	R189C	1078	0.975	2.87535	YES
>ENSG00000107643:ENSP00000363304|ENSP00000363304|p.R189L	CMGC-MAPK-JNK-JNK1	R189L	1078	0.975	2.87535	YES
>ENSG00000107643:ENSP00000363304|ENSP00000363304|p.R189H	CMGC-MAPK-JNK-JNK1	R189H	1078	0.975	2.87535	YES
>ENSG00000109339:ENSP00000352157|ENSP00000352157|p.R227H	CMGC-MAPK-JNK-JNK3	R227H	1078	0.975	2.87535	YES
>ENSG00000143156:ENSP00000356785|ENSP00000356785|p.S210Y	NDK-NDK--NME7	S210Y	1078	0.975	2.87535	YES
>ENSG00000197168:ENSP00000347767|ENSP00000347767|p.P168S	Other-NEK-NEK1-NEK5	P168S	1078	0.975	2.87535	YES
>ENSG00000140474:ENSP00000400312|ENSP00000400312|p.P177L	Other-ULK-ULK-ULK3	P177L	1078	0.975	2.87535	YES
>ENSG00000163050:ENSP00000355741|ENSP00000355741|p.I526M	PKL-ABC1-ABC1-A-ADCK3	I526M	1078	0.975	2.87535	YES
>ENSG00000092439:ENSP00000320239|ENSP00000320239|p.A1750P	PKL-Alpha-ChaK-ChaK1	A1750P	1078	0.975	2.87535	YES
>ENSG00000149311:ENSP00000278616|ENSP00000278616|p.G2897S	PKL-PIKK-ATM-ATM	G2897S	1078	0.975	2.87535	YES
>ENSG00000101782:ENSP00000341874|ENSP00000341874|p.K456R	PKL-RIO-RIO3-RIOK3	K456R	1078	0.975	2.87535	YES
>ENSG00000101782:ENSP00000341874|ENSP00000341874|p.K456Q	PKL-RIO-RIO3-RIOK3	K456Q	1078	0.975	2.87535	YES
>ENSG00000142733:ENSP00000419591|ENSP00000419591|p.L811V	STE-STE11-ASK-MAP3K6	L811V	1078	0.975	2.87535	YES
>ENSG00000180815:ENSP00000345629|ENSP00000345629|p.L813M	STE-STE11-ASK-MAP3K7	L813M	1078	0.975	2.87535	YES
>ENSG00000095777:ENSP00000265944|ENSP00000265944|p.P189L	STE-STE20-NinaC-MYO3A	P189L	1078	0.975	2.87535	YES
>ENSG00000077264:ENSP00000353864|ENSP00000353864|p.P462T	STE-STE20-PAKA-PAK3	P462T	1078	0.975	2.87535	YES
>ENSG00000146904:ENSP00000275815|ENSP00000275815|p.I790M	TK-Eph--EphA1	I790M	1078	0.975	2.87535	YES
>ENSG00000145242:ENSP00000273854|ENSP00000273854|p.I842M	TK-Eph--EphA5	I842M	1078	0.975	2.87535	YES
>ENSG00000135333:ENSP00000358309|ENSP00000358309|p.V800L	TK-Eph--EphA7	V800L	1078	0.975	2.87535	YES
>ENSG00000106123:ENSP00000376684|ENSP00000376684|p.L825R	TK-Eph--EphB6	L825R	1078	0.975	2.87535	YES
>ENSG00000077782:ENSP00000393312|ENSP00000393312|p.V695L	TK-FGFR--FGFR1	V695L	1078	0.975	2.87535	YES
>ENSG00000105639:ENSP00000391676|ENSP00000391676|p.I688T	TK-Jak--JAK3,TK-Jak--JAK3:Domain2	I688T	1078	0.975	2.87535	YES
>ENSG00000157404:ENSP00000288135|ENSP00000288135|p.V833L	TK-PVR-Kit-KIT	V833L	1078	0.975	2.87535	YES
>ENSG00000047936:ENSP00000357494|ENSP00000357494|p.V2125I	TK-Sev--ROS	V2125I	1078	0.975	2.87535	YES
>ENSG00000074966:ENSP00000264316|ENSP00000264316|p.I430M	TK-Tec--TXK	I430M	1078	0.975	2.87535	YES
>ENSG00000148053:ENSP00000365387|ENSP00000365387|p.I733N	TK-Trk--TRKB	I733N	1078	0.975	2.87535	YES
>ENSG00000184216:ENSP00000358997|ENSP00000358997|p.L388M	TKL-IRAK--IRAK1	L388M	1078	0.975	2.87535	YES
>ENSG00000090376:ENSP00000261233|ENSP00000261233|p.L338Q	TKL-IRAK--IRAK3	L338Q	1078	0.975	2.87535	YES
>ENSG00000073803:ENSP00000265026|ENSP00000265026|p.V317A	TKL-MLK-LZK-LZK	V317A	1078	0.975	2.87535	YES
>ENSG00000073803:ENSP00000265026|ENSP00000265026|p.V317F	TKL-MLK-LZK-LZK	V317F	1078	0.975	2.87535	YES
>ENSG00000091436:ENSP00000364361|ENSP00000364361|p.F170L	TKL-MLK-ZAK-ZAK	F170L	1078	0.975	2.87535	YES
>ENSG00000091436:ENSP00000364361|ENSP00000364361|p.F170S	TKL-MLK-ZAK-ZAK	F170S	1078	0.975	2.87535	YES
>ENSG00000157764:ENSP00000288602|ENSP00000288602|p.I617T	TKL-RAF-RAF-BRAF	I617T	1078	0.975	2.87535	YES
>ENSG00000104312:ENSP00000220751|ENSP00000220751|p.I190M	TKL-RIPK--RIPK2	I190M	1078	0.975	2.87535	YES
>ENSG00000123612:ENSP00000243349|ENSP00000243349|p.K366T	TKL-STKR-STKR1-ALK7	K366T	1078	0.975	2.87535	YES
>ENSG00000168038:ENSP00000301831|ENSP00000301831|p.S123Y	Other-ULK-ULK-ULK4	S123Y	649	0.975	7.17838	YES
>ENSG00000097007:ENSP00000361423|ENSP00000361423|p.A384V	TK-Abl--ABL1	A384V	649	0.975	7.17838	YES
>ENSG00000171094:ENSP00000373700|ENSP00000373700|p.A1251D	TK-ALK--ALK	A1251D	649	0.975	7.17838	YES
>ENSG00000007264:ENSP00000378485|ENSP00000378485|p.A355T	TK-Csk--CTK	A355T	649	0.975	7.17838	YES
>ENSG00000146648:ENSP00000275493|ENSP00000275493|p.A839V	TK-EGFR--EGFR	A839V	649	0.975	7.17838	YES
>ENSG00000146648:ENSP00000275493|ENSP00000275493|p.A839T	TK-EGFR--EGFR	A839T	649	0.975	7.17838	YES
>ENSG00000183317:ENSP00000362139|ENSP00000362139|p.A772T	TK-Eph--EphA10	A772T	649	0.975	7.17838	YES
>ENSG00000044524:ENSP00000337451|ENSP00000337451|p.A748T	TK-Eph--EphA3	A748T	649	0.975	7.17838	YES
>ENSG00000116106:ENSP00000281821|ENSP00000281821|p.A748S	TK-Eph--EphA4	A748S	649	0.975	7.17838	YES
>ENSG00000160867:ENSP00000292408|ENSP00000292408|p.A614S	TK-FGFR--FGFR4	A614S	649	0.975	7.17838	YES
>ENSG00000164715:ENSP00000297293|ENSP00000297293|p.A267V	TK-Lmr--LMR2	A267V	649	0.975	7.17838	YES
>ENSG00000165731:ENSP00000347942|ENSP00000347942|p.A876V	TK-Ret--RET	A876V	649	0.975	7.17838	YES
>ENSG00000047936:ENSP00000357494|ENSP00000357494|p.A2081T	TK-Sev--ROS	A2081T	649	0.975	7.17838	YES
>ENSG00000197122:ENSP00000362680|ENSP00000362680|p.R391C	TK-Src-SrcA-SRC	R391C	649	0.975	7.17838	YES
>ENSG00000115085:ENSP00000264972|ENSP00000264972|p.A463V	TK-Syk--ZAP70	A463V	649	0.975	7.17838	YES
>ENSG00000140538:ENSP00000354207|ENSP00000354207|p.A681T	TK-Trk--TRKC	A681T	649	0.975	7.17838	YES
>ENSG00000149311:ENSP00000278616|ENSP00000278616|p.R2832C	PKL-PIKK-ATM-ATM	R2832C	501	0.975	2.94602	NO
>ENSG00000149311:ENSP00000278616|ENSP00000278616|p.R2832S	PKL-PIKK-ATM-ATM	R2832S	501	0.975	2.94602	NO
>ENSG00000162733:ENSP00000356899|ENSP00000356899|p.R668C	TK-DDR--DDR2	R668C	501	0.975	2.94602	NO
>ENSG00000146648:ENSP00000275493|ENSP00000275493|p.E804K	TK-EGFR--EGFR	E804K	501	0.975	2.94602	NO
>ENSG00000146648:ENSP00000275493|ENSP00000275493|p.E804G	TK-EGFR--EGFR	E804G	501	0.975	2.94602	NO
>ENSG00000096968:ENSP00000371067|ENSP00000371067|p.K640N	TK-Jak--JAK2,TK-Jak--JAK2:Domain2	K640N	501	0.975	2.94602	NO
>ENSG00000169071:ENSP00000364860|ENSP00000364860|p.M567T	TK-Ror--ROR2	M567T	501	0.975	2.94602	NO
>ENSG00000101213:ENSP00000217185|ENSP00000217185|p.D278N	TK-Src-SRM-BRK	D278N	501	0.975	2.94602	NO
>ENSG00000198400:ENSP00000431418|ENSP00000431418|p.S603P	TK-Trk--TRKA	S603P	501	0.975	2.94602	NO
>ENSG00000090376:ENSP00000261233|ENSP00000261233|p.C255F	TKL-IRAK--IRAK3	C255F	501	0.975	2.94602	NO
>ENSG00000129465:ENSP00000216274|ENSP00000216274|p.S108Y	TKL-RIPK--RIPK3	S108Y	501	0.975	2.94602	NO
>ENSG00000138696:ENSP00000401907|ENSP00000401907|p.S323P	TKL-STKR-STKR1-BMPR1B	S323P	501	0.975	2.94602	NO
>ENSG00000128829:ENSP00000263791|ENSP00000263791|p.D872E	Other-PEK-GCN2-GCN2,Other-PEK-GCN2-GCN2:Domain2	D872E	998	0.975	5.29165	NO
>ENSG00000112079:ENSP00000229812|ENSP00000229812|p.V106D	AGC-NDR-NDR-NDR1	V106D	63	0.975	7.5373	NO
>ENSG00000100784:ENSP00000261991|ENSP00000261991|p.C443R	AGC-RSK-MSK-MSK1,AGC-RSK-MSK-MSK1:Domain2	C443R	63	0.975	7.5373	NO
>ENSG00000071242:ENSP00000427015|ENSP00000427015|p.V84M	AGC-RSK-RSKp90-RSK1:Domain2,AGC-RSK-RSKp90-RSK3	V84M	63	0.975	7.5373	NO
>ENSG00000072133:ENSP00000262752|ENSP00000262752|p.C443Y	AGC-RSK-RSKp90-RSK4:Domain2,AGC-RSK-RSKp90-RSK4	C443Y	63	0.975	7.5373	NO
>ENSG00000118515:ENSP00000356832|ENSP00000356832|p.A210P	AGC-SGK--SGK1	A210P	63	0.975	7.5373	NO
>ENSG00000118046:ENSP00000324856|ENSP00000324856|p.V66M	CAMK-CAMKL-LKB-LKB1	V66M	63	0.975	7.5373	NO
>ENSG00000116141:ENSP00000355884|ENSP00000355884|p.A77E	CAMK-CAMKL-MARK-MARK1	A77E	63	0.975	7.5373	NO
>ENSG00000248333:ENSP00000464036|ENSP00000464036|p.A445T	CMGC-CDK-CDK11-CDK11a	A445T	63	0.975	7.5373	NO
>ENSG00000135446:ENSP00000257904|ENSP00000257904|p.A23S	CMGC-CDK-CDK4-CDK4	A23S	63	0.975	7.5373	NO
>ENSG00000006837:ENSP00000265334|ENSP00000265334|p.C21S	CMGC-CDKL--CDKL3	C21S	63	0.975	7.5373	NO
>ENSG00000010219:ENSP00000441755|ENSP00000441755|p.C121S	CMGC-DYRK-DYRK2-DYRK4	C121S	63	0.975	7.5373	NO
>ENSG00000050748:ENSP00000394560|ENSP00000394560|p.A43V	CMGC-MAPK-JNK-JNK2	A43V	63	0.975	7.5373	NO
>ENSG00000109339:ENSP00000352157|ENSP00000352157|p.A81V	CMGC-MAPK-JNK-JNK3	A81V	63	0.975	7.5373	NO
>ENSG00000080823:ENSP00000355304|ENSP00000355304|p.M21I	CMGC-RCK-MOK-MOK	M21I	63	0.975	7.5373	NO
>ENSG00000112981:ENSP00000265191|ENSP00000265191|p.I33V	NDK-NDK--NME5	I33V	63	0.975	7.5373	NO
>ENSG00000156970:ENSP00000287598|ENSP00000287598|p.A784V	Other-BUB--BUBR1	A784V	63	0.975	7.5373	NO
>ENSG00000110931:ENSP00000312741|ENSP00000312741|p.A182V	Other-CAMKK-CAMKK-Meta-CaMKK2	A182V	63	0.975	7.5373	NO
>ENSG00000110931:ENSP00000312741|ENSP00000312741|p.A182T	Other-CAMKK-CAMKK-Meta-CaMKK2	A182T	63	0.975	7.5373	NO
>ENSG00000128829:ENSP00000263791|ENSP00000263791|p.A299T	Other-PEK-GCN2-GCN2,Other-PEK-GCN2-GCN2:Domain2	A299T	63	0.975	7.5373	NO
>ENSG00000159899:ENSP00000341083|ENSP00000341083|p.A530G	RGC-RGC--ANPb	A530G	63	0.975	7.5373	NO
>ENSG00000197442:ENSP00000351908|ENSP00000351908|p.G697S	STE-STE11-ASK-MAP3K5	G697S	63	0.975	7.5373	NO
>ENSG00000146648:ENSP00000275493|ENSP00000275493|p.G729E	TK-EGFR--EGFR	G729E	63	0.975	7.5373	NO
>ENSG00000120899:ENSP00000380638|ENSP00000380638|p.G442A	TK-FAK--PYK2	G442A	63	0.975	7.5373	NO
>ENSG00000151422:ENSP00000281092|ENSP00000281092|p.G580D	TK-Fer--FER	G580D	63	0.975	7.5373	NO
>ENSG00000182511:ENSP00000331504|ENSP00000331504|p.G578A	TK-Fer--FES	G578A	63	0.975	7.5373	NO
>ENSG00000160867:ENSP00000292408|ENSP00000292408|p.A484T	TK-FGFR--FGFR4	A484T	63	0.975	7.5373	NO
>ENSG00000162434:ENSP00000343204|ENSP00000343204|p.G600W	TK-Jak--JAK1,TK-Jak--JAK1:Domain2	G600W	63	0.975	7.5373	NO
>ENSG00000105639:ENSP00000391676|ENSP00000391676|p.G538D	TK-Jak--JAK3,TK-Jak--JAK3:Domain2	G538D	63	0.975	7.5373	NO
>ENSG00000164078:ENSP00000296474|ENSP00000296474|p.G1099A	TK-Met--RON	G1099A	63	0.975	7.5373	NO
>ENSG00000122025:ENSP00000241453|ENSP00000241453|p.A627T	TK-PVR-Kit-FLT3	A627T	63	0.975	7.5373	NO
>ENSG00000185483:ENSP00000360120|ENSP00000360120|p.G490S	TK-Ror--ROR1	G490S	63	0.975	7.5373	NO
>ENSG00000136573:ENSP00000259089|ENSP00000259089|p.G258C	TK-Src-SrcB-BLK	G258C	63	0.975	7.5373	NO
>ENSG00000101336:ENSP00000365012|ENSP00000365012|p.A279S	TK-Src-SrcB-HCK	A279S	63	0.975	7.5373	NO
>ENSG00000113263:ENSP00000398655|ENSP00000398655|p.G380C	TK-Tec--ITK	G380C	63	0.975	7.5373	NO
>ENSG00000135409:ENSP00000257863|ENSP00000257863|p.G220R	TKL-STKR-STKR2-MISR2	G220R	63	0.975	7.5373	NO
>ENSG00000198055:ENSP00000433511|ENSP00000433511|p.E396D	AGC-GRK-GRK-GPRK6	E396D	1213	0.975	8.00886	NO
>ENSG00000166501:ENSP00000305355|ENSP00000305355|p.S552F	AGC-PKC-PKCa-PKCb	S552F	1213	0.975	8.00886	NO
>ENSG00000072133:ENSP00000262752|ENSP00000262752|p.R636C	AGC-RSK-RSKp90-RSK4:Domain2,AGC-RSK-RSKp90-RSK4	R636C	1213	0.975	8.00886	NO
>ENSG00000072133:ENSP00000262752|ENSP00000262752|p.R636L	AGC-RSK-RSKp90-RSK4:Domain2,AGC-RSK-RSKp90-RSK4	R636L	1213	0.975	8.00886	NO
>ENSG00000136643:ENSP00000355927|ENSP00000355927|p.C1003Y	AGC-RSKL--RSKL1	C1003Y	1213	0.975	8.00886	NO
>ENSG00000136643:ENSP00000355927|ENSP00000355927|p.C1003R	AGC-RSKL--RSKL1	C1003R	1213	0.975	8.00886	NO
>ENSG00000160584:ENSP00000292055|ENSP00000292055|p.R216C	CAMK-CAMKL-QIK-QSK	R216C	1213	0.975	8.00886	NO
>ENSG00000160584:ENSP00000292055|ENSP00000292055|p.R216H	CAMK-CAMKL-QIK-QSK	R216H	1213	0.975	8.00886	NO
>ENSG00000162889:ENSP00000356070|ENSP00000356070|p.R278H	CAMK-MAPKAPK-MK2-MAPKAPK2	R278H	1213	0.975	8.00886	NO
>ENSG00000162889:ENSP00000356070|ENSP00000356070|p.R278C	CAMK-MAPKAPK-MK2-MAPKAPK2	R278C	1213	0.975	8.00886	NO
>ENSG00000038382:ENSP00000339299|ENSP00000339299|p.N3003D	CAMK-Trio--Trio	N3003D	1213	0.975	8.00886	NO
>ENSG00000038382:ENSP00000339299|ENSP00000339299|p.N3003S	CAMK-Trio--Trio	N3003S	1213	0.975	8.00886	NO
>ENSG00000213923:ENSP00000380044|ENSP00000380044|p.R227Q	CK1-CK1-CK1-D-CK1e	R227Q	1213	0.975	8.00886	NO
>ENSG00000151292:ENSP00000378807|ENSP00000378807|p.K263N	CK1-CK1-CK1-G-CK1g3	K263N	1213	0.975	8.00886	NO
>ENSG00000100749:ENSP00000216639|ENSP00000216639|p.D273Y	CK1-VRK--VRK1	D273Y	1213	0.975	8.00886	NO
>ENSG00000250506:ENSP00000410561|ENSP00000410561|p.I215N	CMGC-CDK-CDK2-CDK3	I215N	1213	0.975	8.00886	NO
>ENSG00000250506:ENSP00000410561|ENSP00000410561|p.I215M	CMGC-CDK-CDK2-CDK3	I215M	1213	0.975	8.00886	NO
>ENSG00000178999:ENSP00000463999|ENSP00000463999|p.R284H	Other-Aur--AurB	R284H	1213	0.975	8.00886	NO
>ENSG00000134398:ENSP00000256797|ENSP00000256797|p.L783I	Other-IRE--IRE2	L783I	1213	0.975	8.00886	NO
>ENSG00000115661:ENSP00000386928|ENSP00000386928|p.L247V	Other-NAK-MPSK-MPSK1	L247V	1213	0.975	8.00886	NO
>ENSG00000125834:ENSP00000370891|ENSP00000370891|p.A479V	Other-NKF4--CLIK1	A479V	1213	0.975	8.00886	NO
>ENSG00000121101:ENSP00000240361|ENSP00000240361|p.V469D	Other-NKF5--SgK307	V469D	1213	0.975	8.00886	NO
>ENSG00000166851:ENSP00000300093|ENSP00000300093|p.R262Q	Other-PLK-PLK1-PLK1	R262Q	1213	0.975	8.00886	NO
>ENSG00000103319:ENSP00000263026|ENSP00000263026|p.R303C	PKL-Alpha-eEF2K-eEF2K	R303C	1213	0.975	8.00886	NO
>ENSG00000196367:ENSP00000352925|ENSP00000352925|p.D3788G	PKL-PIKK-TRRAP-TRRAP	D3788G	1213	0.975	8.00886	NO
>ENSG00000095777:ENSP00000265944|ENSP00000265944|p.K241T	STE-STE20-NinaC-MYO3A	K241T	1213	0.975	8.00886	NO
>ENSG00000072786:ENSP00000176763|ENSP00000176763|p.K248N	STE-STE20-SLK-LOK	K248N	1213	0.975	8.00886	NO
>ENSG00000082146:ENSP00000194530|ENSP00000194530|p.Q279H	STE-STE20-STLK-STLK6	Q279H	1213	0.975	8.00886	NO
>ENSG00000115694:ENSP00000325748|ENSP00000325748|p.L226P	STE-STE20-YSK-YSK1	L226P	1213	0.975	8.00886	NO
>ENSG00000103653:ENSP00000220003|ENSP00000220003|p.R398Q	TK-Csk--CSK	R398Q	1213	0.975	8.00886	NO
>ENSG00000145242:ENSP00000273854|ENSP00000273854|p.A890V	TK-Eph--EphA5	A890V	1213	0.975	8.00886	NO
>ENSG00000133216:ENSP00000363763|ENSP00000363763|p.A839G	TK-Eph--EphB2	A839G	1213	0.975	8.00886	NO
>ENSG00000182511:ENSP00000331504|ENSP00000331504|p.F772L	TK-Fer--FES	F772L	1213	0.975	8.00886	NO
>ENSG00000157404:ENSP00000288135|ENSP00000288135|p.M882I	TK-PVR-Kit-KIT	M882I	1213	0.975	8.00886	NO
>ENSG00000134853:ENSP00000257290|ENSP00000257290|p.K908T	TK-PVR-PDGFR-PDGFRa	K908T	1213	0.975	8.00886	NO
>ENSG00000102755:ENSP00000282397|ENSP00000282397|p.R1112C	TK-PVR-VEGFR-FLT1	R1112C	1213	0.975	8.00886	NO
>ENSG00000254087:ENSP00000428924|ENSP00000428924|p.A455T	TK-Src-SrcB-LYN	A455T	1213	0.975	8.00886	NO
>ENSG00000184216:ENSP00000358997|ENSP00000358997|p.E440K	TKL-IRAK--IRAK1	E440K	1213	0.975	8.00886	NO
>ENSG00000184216:ENSP00000358997|ENSP00000358997|p.E440G	TKL-IRAK--IRAK1	E440G	1213	0.975	8.00886	NO
>ENSG00000188906:ENSP00000298910|ENSP00000298910|p.E2082V	TKL-LRRK--LRRK2	E2082V	1213	0.975	8.00886	NO
>ENSG00000073803:ENSP00000265026|ENSP00000265026|p.V365A	TKL-MLK-LZK-LZK	V365A	1213	0.975	8.00886	NO
>ENSG00000106799:ENSP00000364133|ENSP00000364133|p.V444G	TKL-STKR-STKR1-TGFbR1	V444G	1213	0.975	8.00886	NO
>ENSG00000163513:ENSP00000351905|ENSP00000351905|p.N515S	TKL-STKR-STKR2-TGFbR2	N515S	1213	0.975	8.00886	NO
>ENSG00000163513:ENSP00000351905|ENSP00000351905|p.N515D	TKL-STKR-STKR2-TGFbR2	N515D	1213	0.975	8.00886	NO
>ENSG00000168404:ENSP00000308351|ENSP00000308351|p.K422M	TKL-TKL-Unique--MLKL	K422M	1213	0.975	8.00886	NO
>ENSG00000154229:ENSP00000408695|ENSP00000408695|p.F435C	AGC-PKC-PKCa-PKCa	F435C	606	0.975	8.16949	NO
>ENSG00000163558:ENSP00000295797|ENSP00000295797|p.L350F	AGC-PKC-PKCi-PKCi	L350F	606	0.975	8.16949	NO
>ENSG00000071242:ENSP00000427015|ENSP00000427015|p.F164L	AGC-RSK-RSKp90-RSK1:Domain2,AGC-RSK-RSKp90-RSK3	F164L	606	0.975	8.16949	NO
>ENSG00000116141:ENSP00000355884|ENSP00000355884|p.M154R	CAMK-CAMKL-MARK-MARK1	M154R	606	0.975	8.16949	NO
>ENSG00000137193:ENSP00000362608|ENSP00000362608|p.L139V	CAMK-PIM--PIM1	L139V	606	0.975	8.16949	NO
>ENSG00000058091:ENSP00000265741|ENSP00000265741|p.L210M	CMGC-CDK-PFTAIRE-PFTAIRE1	L210M	606	0.975	8.16949	NO
>ENSG00000138769:ENSP00000412365|ENSP00000412365|p.L98P	CMGC-CDKL--CDKL2	L98P	606	0.975	8.16949	NO
>ENSG00000138769:ENSP00000412365|ENSP00000412365|p.L98I	CMGC-CDKL--CDKL2	L98I	606	0.975	8.16949	NO
>ENSG00000205111:ENSP00000368080|ENSP00000368080|p.V98D	CMGC-CDKL--CDKL4	V98D	606	0.975	8.16949	NO
>ENSG00000101266:ENSP00000217244|ENSP00000217244|p.L128S	CMGC-CK2--CK2a1	L128S	606	0.975	8.16949	NO
>ENSG00000176444:ENSP00000354856|ENSP00000354856|p.Y261C	CMGC-CLK--CLK2	Y261C	606	0.975	8.16949	NO
>ENSG00000010219:ENSP00000441755|ENSP00000441755|p.F202L	CMGC-DYRK-DYRK2-DYRK4	F202L	606	0.975	8.16949	NO
>ENSG00000100030:ENSP00000215832|ENSP00000215832|p.L121I	CMGC-MAPK-ERK1-ERK2	L121I	606	0.975	8.16949	NO
>ENSG00000169679:ENSP00000302530|ENSP00000302530|p.M889K	Other-BUB--BUB1	M889K	606	0.975	8.16949	NO
>ENSG00000125834:ENSP00000370891|ENSP00000370891|p.P332L	Other-NKF4--CLIK1	P332L	606	0.975	8.16949	NO
>ENSG00000115216:ENSP00000233557|ENSP00000233557|p.M172I	Other-NRBP--NRBP1	M172I	606	0.975	8.16949	NO
>ENSG00000214102:ENSP00000380675|ENSP00000380675|p.F311S	Other-WEE-WEE1-Wee1B	F311S	606	0.975	8.16949	NO
>ENSG00000169418:ENSP00000357669|ENSP00000357669|p.L631M	RGC-RGC--ANPa	L631M	606	0.975	8.16949	NO
>ENSG00000065559:ENSP00000262445|ENSP00000262445|p.I200T	STE-STE7-MEK4-MAP2K4	I200T	606	0.975	8.16949	NO
>ENSG00000141736:ENSP00000269571|ENSP00000269571|p.L817P	TK-EGFR--ErbB2	L817P	606	0.975	8.16949	NO
>ENSG00000096968:ENSP00000371067|ENSP00000371067|p.I645V	TK-Jak--JAK2,TK-Jak--JAK2:Domain2	I645V	606	0.975	8.16949	NO
>ENSG00000197122:ENSP00000362680|ENSP00000362680|p.L361M	TK-Src-SrcA-SRC	L361M	606	0.975	8.16949	NO
>ENSG00000173327:ENSP00000309597|ENSP00000309597|p.V210M	TKL-MLK-MLK-MLK3	V210M	606	0.975	8.16949	NO
>ENSG00000196335:ENSP00000348132|ENSP00000348132|p.P825T	Other-Other-Unique--SgK396	P825T	607	0.975	8.75799	NO
>ENSG00000105221:ENSP00000375892|ENSP00000375892|p.T199S	AGC-Akt--AKT2	T199S	190	0.975	9.2152	NO
>ENSG00000104936:ENSP00000345997|ENSP00000345997|p.E128A	AGC-DMPK-GEK-DMPK1	E128A	190	0.975	9.2152	NO
>ENSG00000112079:ENSP00000229812|ENSP00000229812|p.A136V	AGC-NDR-NDR-NDR1	A136V	190	0.975	9.2152	NO
>ENSG00000112079:ENSP00000229812|ENSP00000229812|p.A136G	AGC-NDR-NDR-NDR1	A136G	190	0.975	9.2152	NO
>ENSG00000126583:ENSP00000263431|ENSP00000263431|p.V398L	AGC-PKC-PKCa-PKCg	V398L	190	0.975	9.2152	NO
>ENSG00000152953:ENSP00000282908|ENSP00000282908|p.R70L	AGC-YANK--YANK2	R70L	190	0.975	9.2152	NO
>ENSG00000177453:ENSP00000420849|ENSP00000420849|p.R120Q	CAMK-CAMKL-NIM1-NIM1	R120Q	190	0.975	9.2152	NO
>ENSG00000163545:ENSP00000356125|ENSP00000356125|p.R99T	CAMK-CAMKL-NuaK-NuaK2	R99T	190	0.975	9.2152	NO
>ENSG00000079277:ENSP00000361014|ENSP00000361014|p.R93Q	CAMK-MAPKAPK-MNK-MNK1	R93Q	190	0.975	9.2152	NO
>ENSG00000155657:ENSP00000467141|ENSP00000467141|p.K33862N	CAMK-MLCK--TTN	K33862N	190	0.975	9.2152	NO
>ENSG00000162526:ENSP00000362634|ENSP00000362634|p.R57Q	CAMK-TSSK--TSSK3	R57Q	190	0.975	9.2152	NO
>ENSG00000170312:ENSP00000378699|ENSP00000378699|p.R50W	CMGC-CDK-CDC2-CDC2	R50W	190	0.975	9.2152	NO
>ENSG00000164885:ENSP00000419782|ENSP00000419782|p.R50W	CMGC-CDK-CDK5-CDK5	R50W	190	0.975	9.2152	NO
>ENSG00000164885:ENSP00000419782|ENSP00000419782|p.R50Q	CMGC-CDK-CDK5-CDK5	R50Q	190	0.975	9.2152	NO
>ENSG00000100490:ENSP00000379176|ENSP00000379176|p.R51W	CMGC-CDKL--CDKL1	R51W	190	0.975	9.2152	NO
>ENSG00000101266:ENSP00000217244|ENSP00000217244|p.R80C	CMGC-CK2--CK2a1	R80C	190	0.975	9.2152	NO
>ENSG00000101266:ENSP00000217244|ENSP00000217244|p.R80H	CMGC-CK2--CK2a1	R80H	190	0.975	9.2152	NO
>ENSG00000082701:ENSP00000324806|ENSP00000324806|p.R96Q	CMGC-GSK--GSK3B	R96Q	190	0.975	9.2152	NO
>ENSG00000069956:ENSP00000261845|ENSP00000261845|p.R64H	CMGC-MAPK-ERK3-ERK3	R64H	190	0.975	9.2152	NO
>ENSG00000069956:ENSP00000261845|ENSP00000261845|p.R64C	CMGC-MAPK-ERK3-ERK3	R64C	190	0.975	9.2152	NO
>ENSG00000087095:ENSP00000384625|ENSP00000384625|p.R184Q	CMGC-MAPK-nmo-NLK	R184Q	190	0.975	9.2152	NO
>ENSG00000143466:ENSP00000356087|ENSP00000356087|p.R54S	Other-IKK--IKKe	R54S	190	0.975	9.2152	NO
>ENSG00000172680:ENSP00000310722|ENSP00000310722|p.S99Y	Other-MOS--MOS	S99Y	190	0.975	9.2152	NO
>ENSG00000055332:ENSP00000233057|ENSP00000233057|p.R307C	Other-PEK-PKR-PKR	R307C	190	0.975	9.2152	NO
>ENSG00000071909:ENSP00000386213|ENSP00000386213|p.A70T	STE-STE20-NinaC-MYO3B	A70T	190	0.975	9.2152	NO
>ENSG00000071909:ENSP00000386213|ENSP00000386213|p.A70G	STE-STE20-NinaC-MYO3B	A70G	190	0.975	9.2152	NO
>ENSG00000149930:ENSP00000310094|ENSP00000310094|p.K75R	STE-STE20-TAO-TAO2	K75R	190	0.975	9.2152	NO
>ENSG00000061938:ENSP00000371341|ENSP00000371341|p.R239Q	TK-Ack--ACK	R239Q	190	0.975	9.2152	NO
>ENSG00000171094:ENSP00000373700|ENSP00000373700|p.M1166R	TK-ALK--ALK	M1166R	190	0.975	9.2152	NO
>ENSG00000146648:ENSP00000275493|ENSP00000275493|p.D761N	TK-EGFR--EGFR	D761N	190	0.975	9.2152	NO
>ENSG00000146648:ENSP00000275493|ENSP00000275493|p.D761Y	TK-EGFR--EGFR	D761Y	190	0.975	9.2152	NO
>ENSG00000146648:ENSP00000275493|ENSP00000275493|p.D761G	TK-EGFR--EGFR	D761G	190	0.975	9.2152	NO
>ENSG00000141736:ENSP00000269571|ENSP00000269571|p.D769H	TK-EGFR--ErbB2	D769H	190	0.975	9.2152	NO
>ENSG00000141736:ENSP00000269571|ENSP00000269571|p.D769Y	TK-EGFR--ErbB2	D769Y	190	0.975	9.2152	NO
>ENSG00000141736:ENSP00000269571|ENSP00000269571|p.D769N	TK-EGFR--ErbB2	D769N	190	0.975	9.2152	NO
>ENSG00000080224:ENSP00000374323|ENSP00000374323|p.R773T	TK-Eph--EphA6	R773T	190	0.975	9.2152	NO
>ENSG00000151422:ENSP00000281092|ENSP00000281092|p.Q607K	TK-Fer--FER	Q607K	190	0.975	9.2152	NO
>ENSG00000140443:ENSP00000268035|ENSP00000268035|p.N1049D	TK-InsR--IGF1R	N1049D	190	0.975	9.2152	NO
>ENSG00000157404:ENSP00000288135|ENSP00000288135|p.S639P	TK-PVR-Kit-KIT	S639P	190	0.975	9.2152	NO
>ENSG00000066056:ENSP00000361554|ENSP00000361554|p.G886R	TK-Tie--TIE1	G886R	190	0.975	9.2152	NO
>ENSG00000171435:ENSP00000339952|ENSP00000339952|p.R709Q	TKL-RAF-KSR-KSR2	R709Q	190	0.975	9.2152	NO
>ENSG00000114739:ENSP00000340361|ENSP00000340361|p.R231W	TKL-STKR-STKR2-ACTR2B	R231W	190	0.975	9.2152	NO
>ENSG00000100077:ENSP00000317578|ENSP00000317578|p.A372V	AGC-GRK-BARK-BARK2	A372V	1122	0.975	11.6985	NO
>ENSG00000069020:ENSP00000385727|ENSP00000385727|p.V764L	AGC-MAST-MAST-MAST4	V764L	1122	0.975	11.6985	NO
>ENSG00000166501:ENSP00000305355|ENSP00000305355|p.V522L	AGC-PKC-PKCa-PKCb	V522L	1122	0.975	11.6985	NO
>ENSG00000100784:ENSP00000261991|ENSP00000261991|p.V236F	AGC-RSK-MSK-MSK1,AGC-RSK-MSK-MSK1:Domain2	V236F	1122	0.975	11.6985	NO
>ENSG00000071242:ENSP00000427015|ENSP00000427015|p.C600Y	AGC-RSK-RSKp90-RSK1:Domain2,AGC-RSK-RSKp90-RSK3	C600Y	1122	0.975	11.6985	NO
>ENSG00000177189:ENSP00000368884|ENSP00000368884|p.A249T	AGC-RSK-RSKp90-RSK2,AGC-RSK-RSKp90-RSK2:Domain2	A249T	1122	0.975	11.6985	NO
>ENSG00000072133:ENSP00000262752|ENSP00000262752|p.C603Y	AGC-RSK-RSKp90-RSK4:Domain2,AGC-RSK-RSKp90-RSK4	C603Y	1122	0.975	11.6985	NO
>ENSG00000116141:ENSP00000355884|ENSP00000355884|p.V238G	CAMK-CAMKL-MARK-MARK1	V238G	1122	0.975	11.6985	NO
>ENSG00000180138:ENSP00000369126|ENSP00000369126|p.D202N	CK1-CK1-CK1-A-CK1a2	D202N	1122	0.975	11.6985	NO
>ENSG00000164885:ENSP00000419782|ENSP00000419782|p.I183F	CMGC-CDK-CDK5-CDK5	I183F	1122	0.975	11.6985	NO
>ENSG00000102225:ENSP00000276052|ENSP00000276052|p.I417T	CMGC-CDK-PCTAIRE-PCTAIRE1	I417T	1122	0.975	11.6985	NO
>ENSG00000082701:ENSP00000324806|ENSP00000324806|p.I238T	CMGC-GSK--GSK3B	I238T	1122	0.975	11.6985	NO
>ENSG00000133059:ENSP00000356130|ENSP00000356130|p.V829L	Other-Dusty--Dusty	V829L	1122	0.975	11.6985	NO
>ENSG00000172680:ENSP00000310722|ENSP00000310722|p.A260D	Other-MOS--MOS	A260D	1122	0.975	11.6985	NO
>ENSG00000115977:ENSP00000386456|ENSP00000386456|p.A243T	Other-NAK-BIKE-AAK1	A243T	1122	0.975	11.6985	NO
>ENSG00000138756:ENSP00000334836|ENSP00000334836|p.A247S	Other-NAK-BIKE-BIKE	A247S	1122	0.975	11.6985	NO
>ENSG00000151414:ENSP00000356355|ENSP00000356355|p.S217F	Other-NEK-NEK6-NEK7	S217F	1122	0.975	11.6985	NO
>ENSG00000188322:ENSP00000343248|ENSP00000343248|p.V234L	Other-NKF1--SBK	V234L	1122	0.975	11.6985	NO
>ENSG00000152520:ENSP00000370345|ENSP00000370345|p.S723C	Other-PAN3--PAN3	S723C	1122	0.975	11.6985	NO
>ENSG00000127564:ENSP00000262300|ENSP00000262300|p.A287V	Other-WEE-Myt1-MYT1	A287V	1122	0.975	11.6985	NO
>ENSG00000060237:ENSP00000313059|ENSP00000313059|p.V403F	Other-WNK--Wnk1	V403F	1122	0.975	11.6985	NO
>ENSG00000196367:ENSP00000352925|ENSP00000352925|p.G3743R	PKL-PIKK-TRRAP-TRRAP	G3743R	1122	0.975	11.6985	NO
>ENSG00000196367:ENSP00000352925|ENSP00000352925|p.G3743E	PKL-PIKK-TRRAP-TRRAP	G3743E	1122	0.975	11.6985	NO
>ENSG00000085511:ENSP00000375986|ENSP00000375986|p.A1526T	STE-STE11-MEKK4-MAP3K4	A1526T	1122	0.975	11.6985	NO
>ENSG00000101109:ENSP00000361892|ENSP00000361892|p.A205T	STE-STE20-MST-MST1	A205T	1122	0.975	11.6985	NO
>ENSG00000149269:ENSP00000278568|ENSP00000278568|p.V445F	STE-STE20-PAKA-PAK1	V445F	1122	0.975	11.6985	NO
>ENSG00000126934:ENSP00000262948|ENSP00000262948|p.S248L	STE-STE7-MEK1-MAP2K2	S248L	1122	0.975	11.6985	NO
>ENSG00000171094:ENSP00000373700|ENSP00000373700|p.T1310K	TK-ALK--ALK	T1310K	1122	0.975	11.6985	NO
>ENSG00000178568:ENSP00000342235|ENSP00000342235|p.S901C	TK-EGFR--ErbB4	S901C	1122	0.975	11.6985	NO
>ENSG00000044524:ENSP00000337451|ENSP00000337451|p.S805R	TK-Eph--EphA3	S805R	1122	0.975	11.6985	NO
>ENSG00000182580:ENSP00000332118|ENSP00000332118|p.S819T	TK-Eph--EphB3	S819T	1122	0.975	11.6985	NO
>ENSG00000106123:ENSP00000376684|ENSP00000376684|p.S842C	TK-Eph--EphB6	S842C	1122	0.975	11.6985	NO
>ENSG00000120899:ENSP00000380638|ENSP00000380638|p.S606N	TK-FAK--PYK2	S606N	1122	0.975	11.6985	NO
>ENSG00000102755:ENSP00000282397|ENSP00000282397|p.S1080R	TK-PVR-VEGFR-FLT1	S1080R	1122	0.975	11.6985	NO
>ENSG00000165731:ENSP00000347942|ENSP00000347942|p.S932T	TK-Ret--RET	S932T	1122	0.975	11.6985	NO
>ENSG00000111816:ENSP00000476145|ENSP00000476145|p.S414F	TK-Src-Frk-FRK	S414F	1122	0.975	11.6985	NO
>ENSG00000182866:ENSP00000337825|ENSP00000337825|p.S421P	TK-Src-SrcB-LCK	S421P	1122	0.975	11.6985	NO
>ENSG00000102010:ENSP00000350224|ENSP00000350224|p.S593L	TK-Tec--BMX	S593L	1122	0.975	11.6985	NO
>ENSG00000135605:ENSP00000370912|ENSP00000370912|p.S546L	TK-Tec--TEC	S546L	1122	0.975	11.6985	NO
>ENSG00000198001:ENSP00000390651|ENSP00000390651|p.S368Y	TKL-IRAK--IRAK4	S368Y	1122	0.975	11.6985	NO
>ENSG00000173327:ENSP00000309597|ENSP00000309597|p.S303G	TKL-MLK-MLK-MLK3	S303G	1122	0.975	11.6985	NO
>ENSG00000157764:ENSP00000288602|ENSP00000288602|p.S637P	TKL-RAF-RAF-BRAF	S637P	1122	0.975	11.6985	NO
>ENSG00000157764:ENSP00000288602|ENSP00000288602|p.S637L	TKL-RAF-RAF-BRAF	S637L	1122	0.975	11.6985	NO
>ENSG00000100077:ENSP00000317578|ENSP00000317578|p.D212H	AGC-GRK-BARK-BARK2	D212H	81	0.975	13.0733	NO
>ENSG00000071242:ENSP00000427015|ENSP00000427015|p.T445I	AGC-RSK-RSKp90-RSK1:Domain2,AGC-RSK-RSKp90-RSK3	T445I	81	0.975	13.0733	NO
>ENSG00000198208:ENSP00000452027|ENSP00000452027|p.V197G	AGC-RSKL--RSKL2	V197G	81	0.975	13.0733	NO
>ENSG00000070808:ENSP00000381412|ENSP00000381412|p.A35V	CAMK-CAMK2--CaMK2a	A35V	81	0.975	13.0733	NO
>ENSG00000163788:ENSP00000296088|ENSP00000296088|p.T38M	CAMK-CAMKL-SNRK-SNRK	T38M	81	0.975	13.0733	NO
>ENSG00000198355:ENSP00000353824|ENSP00000353824|p.D62E	CAMK-PIM--PIM3	D62E	81	0.975	13.0733	NO
>ENSG00000059758:ENSP00000261211|ENSP00000261211|p.T214I	CMGC-CDK-PCTAIRE-PCTAIRE2	T214I	81	0.975	13.0733	NO
>ENSG00000157540:ENSP00000381932|ENSP00000381932|p.V180M	CMGC-DYRK-DYRK1-DYRK1A	V180M	81	0.975	13.0733	NO
>ENSG00000105204:ENSP00000469863|ENSP00000469863|p.Q132R	CMGC-DYRK-DYRK1-DYRK1B	Q132R	81	0.975	13.0733	NO
>ENSG00000105204:ENSP00000469863|ENSP00000469863|p.Q132E	CMGC-DYRK-DYRK1-DYRK1B	Q132E	81	0.975	13.0733	NO
>ENSG00000105204:ENSP00000469863|ENSP00000469863|p.Q132K	CMGC-DYRK-DYRK1-DYRK1B	Q132K	81	0.975	13.0733	NO
>ENSG00000141639:ENSP00000383234|ENSP00000383234|p.A42T	CMGC-MAPK-ERK3-ERK4	A42T	81	0.975	13.0733	NO
>ENSG00000096063:ENSP00000362931|ENSP00000362931|p.Q101P	CMGC-SRPK--SRPK1	Q101P	81	0.975	13.0733	NO
>ENSG00000087586:ENSP00000379245|ENSP00000379245|p.S155R	Other-Aur--AurA	S155R	81	0.975	13.0733	NO
>ENSG00000087586:ENSP00000379245|ENSP00000379245|p.S155G	Other-Aur--AurA	S155G	81	0.975	13.0733	NO
>ENSG00000087586:ENSP00000379245|ENSP00000379245|p.S155N	Other-Aur--AurA	S155N	81	0.975	13.0733	NO
>ENSG00000086232:ENSP00000199389|ENSP00000199389|p.G202D	Other-PEK-HRI-HRI	G202D	81	0.975	13.0733	NO
>ENSG00000086232:ENSP00000199389|ENSP00000199389|p.G202S	Other-PEK-HRI-HRI	G202S	81	0.975	13.0733	NO
>ENSG00000116199:ENSP00000263733|ENSP00000263733|p.D142N	PKL-FJ--FAM20B	D142N	81	0.975	13.0733	NO
>ENSG00000085511:ENSP00000375986|ENSP00000375986|p.T1365A	STE-STE11-MEKK4-MAP3K4	T1365A	81	0.975	13.0733	NO
>ENSG00000071054:ENSP00000314363|ENSP00000314363|p.T47M	STE-STE20-MSN-HGK	T47M	81	0.975	13.0733	NO
>ENSG00000135090:ENSP00000376317|ENSP00000376317|p.T46P	STE-STE20-TAO-TAO3	T46P	81	0.975	13.0733	NO
>ENSG00000115694:ENSP00000325748|ENSP00000325748|p.T42I	STE-STE20-YSK-YSK1	T42I	81	0.975	13.0733	NO
>ENSG00000062524:ENSP00000263800|ENSP00000263800|p.P533H	TK-ALK--LTK	P533H	81	0.975	13.0733	NO
>ENSG00000146648:ENSP00000275493|ENSP00000275493|p.G735S	TK-EGFR--EGFR	G735S	81	0.975	13.0733	NO
>ENSG00000135333:ENSP00000358309|ENSP00000358309|p.P655S	TK-Eph--EphA7	P655S	81	0.975	13.0733	NO
>ENSG00000133216:ENSP00000363763|ENSP00000363763|p.P644T	TK-Eph--EphB2	P644T	81	0.975	13.0733	NO
>ENSG00000120899:ENSP00000380638|ENSP00000380638|p.H447Q	TK-FAK--PYK2	H447Q	81	0.975	13.0733	NO
>ENSG00000171105:ENSP00000303830|ENSP00000303830|p.I1046L	TK-InsR--INSR	I1046L	81	0.975	13.0733	NO
>ENSG00000162434:ENSP00000343204|ENSP00000343204|p.E897K	TK-Jak--JAK1,TK-Jak--JAK1:Domain2	E897K	81	0.975	13.0733	NO
>ENSG00000157404:ENSP00000288135|ENSP00000288135|p.I612T	TK-PVR-Kit-KIT	I612T	81	0.975	13.0733	NO
>ENSG00000165731:ENSP00000347942|ENSP00000347942|p.L746M	TK-Ret--RET	L746M	81	0.975	13.0733	NO
>ENSG00000169071:ENSP00000364860|ENSP00000364860|p.A496S	TK-Ror--ROR2	A496S	81	0.975	13.0733	NO
>ENSG00000122966:ENSP00000376306|ENSP00000376306|p.F164L	AGC-DMPK-CRIK-CRIK	F164L	237	0.975	14.633	NO
>ENSG00000065675:ENSP00000263125|ENSP00000263125|p.F448V	AGC-PKC-PKCd-PKCt	F448V	237	0.975	14.633	NO
>ENSG00000171132:ENSP00000306124|ENSP00000306124|p.F476L	AGC-PKC-PKCh-PKCe	F476L	237	0.975	14.633	NO
>ENSG00000177189:ENSP00000368884|ENSP00000368884|p.Y483C	AGC-RSK-RSKp90-RSK2,AGC-RSK-RSKp90-RSK2:Domain2	Y483C	237	0.975	14.633	NO
>ENSG00000099875:ENSP00000250896|ENSP00000250896|p.F149L	CAMK-MAPKAPK-MNK-MNK2	F149L	237	0.975	14.633	NO
>ENSG00000154358:ENSP00000455507|ENSP00000455507|p.F7488C	CAMK-Trio--Obscn	F7488C	237	0.975	14.633	NO
>ENSG00000028116:ENSP00000408002|ENSP00000408002|p.G107V	CK1-VRK--VRK2	G107V	237	0.975	14.633	NO
>ENSG00000138769:ENSP00000412365|ENSP00000412365|p.C70F	CMGC-CDKL--CDKL2	C70F	237	0.975	14.633	NO
>ENSG00000010219:ENSP00000441755|ENSP00000441755|p.F173S	CMGC-DYRK-DYRK2-DYRK4	F173S	237	0.975	14.633	NO
>ENSG00000151414:ENSP00000356355|ENSP00000356355|p.F101L	Other-NEK-NEK6-NEK7	F101L	237	0.975	14.633	NO
>ENSG00000188322:ENSP00000343248|ENSP00000343248|p.V117L	Other-NKF1--SBK	V117L	237	0.975	14.633	NO
>ENSG00000172071:ENSP00000307235|ENSP00000307235|p.W658C	Other-PEK-PEK-PEK	W658C	237	0.975	14.633	NO
>ENSG00000173846:ENSP00000361275|ENSP00000361275|p.F129S	Other-PLK-PLK2-PLK3	F129S	237	0.975	14.633	NO
>ENSG00000198586:ENSP00000411099|ENSP00000411099|p.F527L	Other-TLK--TLK1	F527L	237	0.975	14.633	NO
>ENSG00000196632:ENSP00000346667|ENSP00000346667|p.W213L	Other-WNK--Wnk3	W213L	237	0.975	14.633	NO
>ENSG00000149269:ENSP00000278568|ENSP00000278568|p.Y334D	STE-STE20-PAKA-PAK1	Y334D	237	0.975	14.633	NO
>ENSG00000182580:ENSP00000332118|ENSP00000332118|p.V701F	TK-Eph--EphB3	V701F	237	0.975	14.633	NO
>ENSG00000182511:ENSP00000331504|ENSP00000331504|p.C626Y	TK-Fer--FES	C626Y	237	0.975	14.633	NO
>ENSG00000113721:ENSP00000261799|ENSP00000261799|p.C671Y	TK-PVR-PDGFR-PDGFRb	C671Y	237	0.975	14.633	NO
>ENSG00000185483:ENSP00000360120|ENSP00000360120|p.V542I	TK-Ror--ROR1	V542I	237	0.975	14.633	NO
>ENSG00000163785:ENSP00000296084|ENSP00000296084|p.C401R	TK-Ryk--RYK	C401R	237	0.975	14.633	NO
>ENSG00000188906:ENSP00000298910|ENSP00000298910|p.G1939W	TKL-LRRK--LRRK2	G1939W	237	0.975	14.633	NO
>ENSG00000116783:ENSP00000359928|ENSP00000359928|p.C629F	TKL-MLK-HH498-HH498	C629F	237	0.975	14.633	NO
>ENSG00000132518:ENSP00000254854|ENSP00000254854|p.Q694H	RGC-RGC--CYGD	Q694H	1013	0.975	15.2091	NO
>ENSG00000068078:ENSP00000339824|ENSP00000339824|p.D648N	TK-FGFR--FGFR3	D648N	1013	0.975	15.2091	NO
>ENSG00000068078:ENSP00000339824|ENSP00000339824|p.D648Y	TK-FGFR--FGFR3	D648Y	1013	0.975	15.2091	NO
>ENSG00000068078:ENSP00000339824|ENSP00000339824|p.D648G	TK-FGFR--FGFR3	D648G	1013	0.975	15.2091	NO
>ENSG00000157404:ENSP00000288135|ENSP00000288135|p.S821Y	TK-PVR-Kit-KIT	S821Y	1013	0.975	15.2091	NO
>ENSG00000128052:ENSP00000263923|ENSP00000263923|p.P1057S	TK-PVR-VEGFR-KDR	P1057S	1013	0.975	15.2091	NO
>ENSG00000125508:ENSP00000217188|ENSP00000217188|p.D378N	TK-Src-SRM-SRM	D378N	1013	0.975	15.2091	NO
>ENSG00000135605:ENSP00000370912|ENSP00000370912|p.D517E	TK-Tec--TEC	D517E	1013	0.975	15.2091	NO
>ENSG00000120156:ENSP00000369375|ENSP00000369375|p.E990K	TK-Tie--TIE2	E990K	1013	0.975	15.2091	NO
>ENSG00000198400:ENSP00000431418|ENSP00000431418|p.D679N	TK-Trk--TRKA	D679N	1013	0.975	15.2091	NO
>ENSG00000115170:ENSP00000263640|ENSP00000263640|p.T365I	TKL-STKR-STKR1-ALK2	T365I	1013	0.975	15.2091	NO
>ENSG00000125388:ENSP00000381129|ENSP00000381129|p.G299S	AGC-GRK-GRK-GPRK4	G299S	623	0.975	18.0031	NO
>ENSG00000166501:ENSP00000305355|ENSP00000305355|p.G453S	AGC-PKC-PKCa-PKCb	G453S	623	0.975	18.0031	NO
>ENSG00000101049:ENSP00000340608|ENSP00000340608|p.A206P	AGC-SGK--SGK2	A206P	623	0.975	18.0031	NO
>ENSG00000152495:ENSP00000282356|ENSP00000282356|p.A151E	CAMK-CAMK1--CaMK4	A151E	623	0.975	18.0031	NO
>ENSG00000162409:ENSP00000360290|ENSP00000360290|p.A126T	CAMK-CAMKL-AMPK-AMPKa2	A126T	623	0.975	18.0031	NO
>ENSG00000118046:ENSP00000324856|ENSP00000324856|p.G163S	CAMK-CAMKL-LKB-LKB1	G163S	623	0.975	18.0031	NO
>ENSG00000118046:ENSP00000324856|ENSP00000324856|p.G163D	CAMK-CAMKL-LKB-LKB1	G163D	623	0.975	18.0031	NO
>ENSG00000118046:ENSP00000324856|ENSP00000324856|p.G163C	CAMK-CAMKL-LKB-LKB1	G163C	623	0.975	18.0031	NO
>ENSG00000177453:ENSP00000420849|ENSP00000420849|p.A183S	CAMK-CAMKL-NIM1-NIM1	A183S	623	0.975	18.0031	NO
>ENSG00000170145:ENSP00000305976|ENSP00000305976|p.A129V	CAMK-CAMKL-QIK-QIK	A129V	623	0.975	18.0031	NO
>ENSG00000167657:ENSP00000442973|ENSP00000442973|p.G126D	CAMK-DAPK-DAPK-DAPK3	G126D	623	0.975	18.0031	NO
>ENSG00000065534:ENSP00000353452|ENSP00000353452|p.G1572R	CAMK-MLCK--smMLCK	G1572R	623	0.975	18.0031	NO
>ENSG00000147613:ENSP00000276616|ENSP00000276616|p.G170V	CAMK-PSK--PSKH2	G170V	623	0.975	18.0031	NO
>ENSG00000101255:ENSP00000217233|ENSP00000217233|p.A169T	CAMK-Trbl--Trb3	A169T	623	0.975	18.0031	NO
>ENSG00000072195:ENSP00000311684|ENSP00000311684|p.G3072V	CAMK-Trio--SPEG:Domain2,CAMK-Trio--SPEG	G3072V	623	0.975	18.0031	NO
>ENSG00000141551:ENSP00000324464|ENSP00000324464|p.R115H	CK1-CK1-CK1-D-CK1d	R115H	623	0.975	18.0031	NO
>ENSG00000185324:ENSP00000338673|ENSP00000338673|p.G150V	CMGC-CDK-CDK10-CDK10	G150V	623	0.975	18.0031	NO
>ENSG00000097046:ENSP00000393139|ENSP00000393139|p.A164V	Other-CDC7--CDC7	A164V	623	0.975	18.0031	NO
>ENSG00000143466:ENSP00000356087|ENSP00000356087|p.G122D	Other-IKK--IKKe	G122D	623	0.975	18.0031	NO
>ENSG00000136098:ENSP00000383210|ENSP00000383210|p.G114R	Other-NEK-NEK1-NEK3	G114R	623	0.975	18.0031	NO
>ENSG00000121101:ENSP00000240361|ENSP00000240361|p.A363S	Other-NKF5--SgK307	A363S	623	0.975	18.0031	NO
>ENSG00000168297:ENSP00000348472|ENSP00000348472|p.V275A	Other-Slob--Slob	V275A	623	0.975	18.0031	NO
>ENSG00000177169:ENSP00000324560|ENSP00000324560|p.A125T	Other-ULK-ULK-ULK1	A125T	623	0.975	18.0031	NO
>ENSG00000196632:ENSP00000346667|ENSP00000346667|p.G260E	Other-WNK--Wnk3	G260E	623	0.975	18.0031	NO
>ENSG00000169418:ENSP00000357669|ENSP00000357669|p.G646C	RGC-RGC--ANPa	G646C	623	0.975	18.0031	NO
>ENSG00000011566:ENSP00000263881|ENSP00000263881|p.G123R	STE-STE20-KHS-KHS2	G123R	623	0.975	18.0031	NO
>ENSG00000101349:ENSP00000367686|ENSP00000367686|p.A555D	STE-STE20-PAKB-PAK5	A555D	623	0.975	18.0031	NO
>ENSG00000065559:ENSP00000262445|ENSP00000262445|p.A215G	STE-STE7-MEK4-MAP2K4	A215G	623	0.975	18.0031	NO
>ENSG00000077782:ENSP00000393312|ENSP00000393312|p.G641D	TK-FGFR--FGFR1	G641D	623	0.975	18.0031	NO
>ENSG00000066468:ENSP00000410294|ENSP00000410294|p.G614V	TK-FGFR--FGFR2	G614V	623	0.975	18.0031	NO
>ENSG00000162434:ENSP00000343204|ENSP00000343204|p.G990R	TK-Jak--JAK1,TK-Jak--JAK1:Domain2	G990R	623	0.975	18.0031	NO
>ENSG00000105639:ENSP00000391676|ENSP00000391676|p.A634T	TK-Jak--JAK3,TK-Jak--JAK3:Domain2	A634T	623	0.975	18.0031	NO
>ENSG00000128052:ENSP00000263923|ENSP00000263923|p.G1015D	TK-PVR-VEGFR-KDR	G1015D	623	0.975	18.0031	NO
>ENSG00000163785:ENSP00000296084|ENSP00000296084|p.G453V	TK-Ryk--RYK	G453V	623	0.975	18.0031	NO
>ENSG00000047936:ENSP00000357494|ENSP00000357494|p.G2066C	TK-Sev--ROS	G2066C	623	0.975	18.0031	NO
>ENSG00000165025:ENSP00000364907|ENSP00000364907|p.G481S	TK-Syk--SYK	G481S	623	0.975	18.0031	NO
>ENSG00000115085:ENSP00000264972|ENSP00000264972|p.G448E	TK-Syk--ZAP70	G448E	623	0.975	18.0031	NO
>ENSG00000010671:ENSP00000308176|ENSP00000308176|p.A508T	TK-Tec--BTK	A508T	623	0.975	18.0031	NO
>ENSG00000134070:ENSP00000256458|ENSP00000256458|p.A322V	TKL-IRAK--IRAK2	A322V	623	0.975	18.0031	NO
>ENSG00000134070:ENSP00000256458|ENSP00000256458|p.A322S	TKL-IRAK--IRAK2	A322S	623	0.975	18.0031	NO
>ENSG00000090376:ENSP00000261233|ENSP00000261233|p.A277T	TKL-IRAK--IRAK3	A277T	623	0.975	18.0031	NO
>ENSG00000107779:ENSP00000361107|ENSP00000361107|p.G341R	TKL-STKR-STKR1-BMPR1A	G341R	623	0.975	18.0031	NO
>ENSG00000106799:ENSP00000364133|ENSP00000364133|p.G312D	TKL-STKR-STKR1-TGFbR1	G312D	623	0.975	18.0031	NO
>ENSG00000106799:ENSP00000364133|ENSP00000364133|p.G312V	TKL-STKR-STKR1-TGFbR1	G312V	623	0.975	18.0031	NO
>ENSG00000121989:ENSP00000241416|ENSP00000241416|p.G299R	TKL-STKR-STKR2-ACTR2	G299R	623	0.975	18.0031	NO
>ENSG00000204217:ENSP00000363708|ENSP00000363708|p.G311R	TKL-STKR-STKR2-BMPR2	G311R	623	0.975	18.0031	NO
>ENSG00000117020:ENSP00000355497|ENSP00000355497|p.F404L	AGC-Akt--AKT3	F404L	1389	0.975	18.1141	NO
>ENSG00000173020:ENSP00000312262|ENSP00000312262|p.F452L	AGC-GRK-BARK-BARK1	F452L	1389	0.975	18.1141	NO
>ENSG00000123143:ENSP00000343325|ENSP00000343325|p.F879L	AGC-PKN--PKN1	F879L	1389	0.975	18.1141	NO
>ENSG00000108443:ENSP00000225577|ENSP00000225577|p.F351L	AGC-RSK-RSKp70-p70S6K	F351L	1389	0.975	18.1141	NO
>ENSG00000177189:ENSP00000368884|ENSP00000368884|p.F326S	AGC-RSK-RSKp90-RSK2,AGC-RSK-RSKp90-RSK2:Domain2	F326S	1389	0.975	18.1141	NO
>ENSG00000072133:ENSP00000262752|ENSP00000262752|p.W682L	AGC-RSK-RSKp90-RSK4:Domain2,AGC-RSK-RSKp90-RSK4	W682L	1389	0.975	18.1141	NO
>ENSG00000072133:ENSP00000262752|ENSP00000262752|p.W682R	AGC-RSK-RSKp90-RSK4:Domain2,AGC-RSK-RSKp90-RSK4	W682R	1389	0.975	18.1141	NO
>ENSG00000136643:ENSP00000355927|ENSP00000355927|p.F1055L	AGC-RSKL--RSKL1	F1055L	1389	0.975	18.1141	NO
>ENSG00000118046:ENSP00000324856|ENSP00000324856|p.W308L	CAMK-CAMKL-LKB-LKB1	W308L	1389	0.975	18.1141	NO
>ENSG00000170390:ENSP00000303887|ENSP00000303887|p.W667C	CAMK-DCAMKL--DCLK2	W667C	1389	0.975	18.1141	NO
>ENSG00000163673:ENSP00000394484|ENSP00000394484|p.W612C	CAMK-DCAMKL--DCLK3	W612C	1389	0.975	18.1141	NO
>ENSG00000162889:ENSP00000356070|ENSP00000356070|p.W324C	CAMK-MAPKAPK-MK2-MAPKAPK2	W324C	1389	0.975	18.1141	NO
>ENSG00000155657:ENSP00000467141|ENSP00000467141|p.W34072R	CAMK-MLCK--TTN	W34072R	1389	0.975	18.1141	NO
>ENSG00000184304:ENSP00000333568|ENSP00000333568|p.W838C	CAMK-PKD--PKD1	W838C	1389	0.975	18.1141	NO
>ENSG00000147613:ENSP00000276616|ENSP00000276616|p.W319G	CAMK-PSK--PSKH2	W319G	1389	0.975	18.1141	NO
>ENSG00000138395:ENSP00000406472|ENSP00000406472|p.Y386F	CMGC-CDK-PFTAIRE-PFTAIRE2	Y386F	1389	0.975	18.1141	NO
>ENSG00000143479:ENSP00000356076|ENSP00000356076|p.W521S	CMGC-DYRK-DYRK2-DYRK3	W521S	1389	0.975	18.1141	NO
>ENSG00000107643:ENSP00000363304|ENSP00000363304|p.Y320C	CMGC-MAPK-JNK-JNK1	Y320C	1389	0.975	18.1141	NO
>ENSG00000143466:ENSP00000356087|ENSP00000356087|p.S303C	Other-IKK--IKKe	S303C	1389	0.975	18.1141	NO
>ENSG00000115216:ENSP00000233557|ENSP00000233557|p.A326P	Other-NRBP--NRBP1	A326P	1389	0.975	18.1141	NO
>ENSG00000166851:ENSP00000300093|ENSP00000300093|p.F304V	Other-PLK-PLK1-PLK1	F304V	1389	0.975	18.1141	NO
>ENSG00000149311:ENSP00000278616|ENSP00000278616|p.M3011K	PKL-PIKK-ATM-ATM	M3011K	1389	0.975	18.1141	NO
>ENSG00000101890:ENSP00000218006|ENSP00000218006|p.K810T	RGC-RGC--CYGF	K810T	1389	0.975	18.1141	NO
>ENSG00000107968:ENSP00000263056|ENSP00000263056|p.A387T	STE-STE-Unique--COT	A387T	1389	0.975	18.1141	NO
>ENSG00000071909:ENSP00000386213|ENSP00000386213|p.F292C	STE-STE20-NinaC-MYO3B	F292C	1389	0.975	18.1141	NO
>ENSG00000077264:ENSP00000353864|ENSP00000353864|p.F554Y	STE-STE20-PAKA-PAK3	F554Y	1389	0.975	18.1141	NO
>ENSG00000062524:ENSP00000263800|ENSP00000263800|p.Q778K	TK-ALK--LTK	Q778K	1389	0.975	18.1141	NO
>ENSG00000165731:ENSP00000347942|ENSP00000347942|p.E1006D	TK-Ret--RET	E1006D	1389	0.975	18.1141	NO
>ENSG00000185483:ENSP00000360120|ENSP00000360120|p.R747Q	TK-Ror--ROR1	R747Q	1389	0.975	18.1141	NO
>ENSG00000150457:ENSP00000372035|ENSP00000372035|p.H970N	AGC-NDR-LATS-LATS2	H970N	1387	0.975	23.4608	NO
>ENSG00000165059:ENSP00000366488|ENSP00000366488|p.H295Y	AGC-PKA--PKACg	H295Y	1387	0.975	23.4608	NO
>ENSG00000183943:ENSP00000262848|ENSP00000262848|p.H300D	AGC-PKA--PRKX	H300D	1387	0.975	23.4608	NO
>ENSG00000166501:ENSP00000305355|ENSP00000305355|p.H597D	AGC-PKC-PKCa-PKCb	H597D	1387	0.975	23.4608	NO
>ENSG00000108443:ENSP00000225577|ENSP00000225577|p.H349N	AGC-RSK-RSKp70-p70S6K	H349N	1387	0.975	23.4608	NO
>ENSG00000072133:ENSP00000262752|ENSP00000262752|p.H327Y	AGC-RSK-RSKp90-RSK4:Domain2,AGC-RSK-RSKp90-RSK4	H327Y	1387	0.975	23.4608	NO
>ENSG00000152953:ENSP00000282908|ENSP00000282908|p.V280M	AGC-YANK--YANK2	V280M	1387	0.975	23.4608	NO
>ENSG00000008118:ENSP00000009105|ENSP00000009105|p.H274Y	CAMK-CAMK1--CaMK1g	H274Y	1387	0.975	23.4608	NO
>ENSG00000132356:ENSP00000346148|ENSP00000346148|p.H291Q	CAMK-CAMKL-AMPK-AMPKa1	H291Q	1387	0.975	23.4608	NO
>ENSG00000196730:ENSP00000386135|ENSP00000386135|p.H272Y	CAMK-DAPK-DAPK-DAPK1	H272Y	1387	0.975	23.4608	NO
>ENSG00000133083:ENSP00000255448|ENSP00000255448|p.H644Y	CAMK-DCAMKL--DCLK1	H644Y	1387	0.975	23.4608	NO
>ENSG00000196182:ENSP00000362221|ENSP00000362221|p.A327V	CAMK-SgK495--SgK495	A327V	1387	0.975	23.4608	NO
>ENSG00000113712:ENSP00000421689|ENSP00000421689|p.Y302H	CK1-CK1-CK1-A-CK1a	Y302H	1387	0.975	23.4608	NO
>ENSG00000151292:ENSP00000378807|ENSP00000378807|p.Y301H	CK1-CK1-CK1-G-CK1g3	Y301H	1387	0.975	23.4608	NO
>ENSG00000058091:ENSP00000265741|ENSP00000265741|p.H398Y	CMGC-CDK-PFTAIRE-PFTAIRE1	H398Y	1387	0.975	23.4608	NO
>ENSG00000113240:ENSP00000316948|ENSP00000316948|p.H472R	CMGC-CLK--CLK4	H472R	1387	0.975	23.4608	NO
>ENSG00000127334:ENSP00000342105|ENSP00000342105|p.H532Y	CMGC-DYRK-DYRK2-DYRK2	H532Y	1387	0.975	23.4608	NO
>ENSG00000010219:ENSP00000441755|ENSP00000441755|p.H397R	CMGC-DYRK-DYRK2-DYRK4	H397R	1387	0.975	23.4608	NO
>ENSG00000105723:ENSP00000222330|ENSP00000222330|p.H400R	CMGC-GSK--GSK3A	H400R	1387	0.975	23.4608	NO
>ENSG00000105723:ENSP00000222330|ENSP00000222330|p.H400Q	CMGC-GSK--GSK3A	H400Q	1387	0.975	23.4608	NO
>ENSG00000050748:ENSP00000394560|ENSP00000394560|p.H318Q	CMGC-MAPK-JNK-JNK2	H318Q	1387	0.975	23.4608	NO
>ENSG00000080823:ENSP00000355304|ENSP00000355304|p.H282R	CMGC-RCK-MOK-MOK	H282R	1387	0.975	23.4608	NO
>ENSG00000134398:ENSP00000256797|ENSP00000256797|p.H826Y	Other-IRE--IRE2	H826Y	1387	0.975	23.4608	NO
>ENSG00000197168:ENSP00000347767|ENSP00000347767|p.R256M	Other-NEK-NEK1-NEK5	R256M	1387	0.975	23.4608	NO
>ENSG00000182319:ENSP00000428054|ENSP00000428054|p.V1320A	Other-NKF3--SgK223	V1320A	1387	0.975	23.4608	NO
>ENSG00000172071:ENSP00000307235|ENSP00000307235|p.N1074H	Other-PEK-PEK-PEK	N1074H	1387	0.975	23.4608	NO
>ENSG00000168297:ENSP00000348472|ENSP00000348472|p.P394T	Other-Slob--Slob	P394T	1387	0.975	23.4608	NO
>ENSG00000134602:ENSP00000377867|ENSP00000377867|p.H271Y	STE-STE20-YSK-MST4	H271Y	1387	0.975	23.4608	NO
>ENSG00000065559:ENSP00000262445|ENSP00000262445|p.H364P	STE-STE7-MEK4-MAP2K4	H364P	1387	0.975	23.4608	NO
>ENSG00000062524:ENSP00000263800|ENSP00000263800|p.R776C	TK-ALK--LTK	R776C	1387	0.975	23.4608	NO
>ENSG00000204580:ENSP00000365759|ENSP00000365759|p.F910Y	TK-DDR--DDR1	F910Y	1387	0.975	23.4608	NO
>ENSG00000204580:ENSP00000365759|ENSP00000365759|p.F910L	TK-DDR--DDR1	F910L	1387	0.975	23.4608	NO
>ENSG00000133216:ENSP00000363763|ENSP00000363763|p.T880A	TK-Eph--EphB2	T880A	1387	0.975	23.4608	NO
>ENSG00000096968:ENSP00000371067|ENSP00000371067|p.R1122P	TK-Jak--JAK2,TK-Jak--JAK2:Domain2	R1122P	1387	0.975	23.4608	NO
>ENSG00000096968:ENSP00000371067|ENSP00000371067|p.R1122Q	TK-Jak--JAK2,TK-Jak--JAK2:Domain2	R1122Q	1387	0.975	23.4608	NO
>ENSG00000198400:ENSP00000431418|ENSP00000431418|p.R780G	TK-Trk--TRKA	R780G	1387	0.975	23.4608	NO
>ENSG00000173327:ENSP00000309597|ENSP00000309597|p.Q375E	TKL-MLK-MLK-MLK3	Q375E	1387	0.975	23.4608	NO
>ENSG00000107779:ENSP00000361107|ENSP00000361107|p.T520A	TKL-STKR-STKR1-BMPR1A	T520A	1387	0.975	23.4608	NO
>ENSG00000107779:ENSP00000361107|ENSP00000361107|p.T520M	TKL-STKR-STKR1-BMPR1A	T520M	1387	0.975	23.4608	NO
>ENSG00000121989:ENSP00000241416|ENSP00000241416|p.R478S	TKL-STKR-STKR2-ACTR2	R478S	1387	0.975	23.4608	NO
>ENSG00000121989:ENSP00000241416|ENSP00000241416|p.R478I	TKL-STKR-STKR2-ACTR2	R478I	1387	0.975	23.4608	NO
>ENSG00000163513:ENSP00000351905|ENSP00000351905|p.R562C	TKL-STKR-STKR2-TGFbR2	R562C	1387	0.975	23.4608	NO
>ENSG00000162889:ENSP00000356070|ENSP00000356070|p.A129T	CAMK-MAPKAPK-MK2-MAPKAPK2	A129T	458	0.975	50	NO
>ENSG00000155111:ENSP00000357907|ENSP00000357907|p.H88Y	CMGC-CDK-CDK8-CDK19	H88Y	458	0.975	50	NO
>ENSG00000136807:ENSP00000362361|ENSP00000362361|p.R94C	CMGC-CDK-CDK9-CDK9	R94C	458	0.975	50	NO
>ENSG00000136807:ENSP00000362361|ENSP00000362361|p.R94H	CMGC-CDK-CDK9-CDK9	R94H	458	0.975	50	NO
>ENSG00000166484:ENSP00000311005|ENSP00000311005|p.G128D	CMGC-MAPK-ERK5-ERK5	G128D	458	0.975	50	NO
>ENSG00000096063:ENSP00000362931|ENSP00000362931|p.V156I	CMGC-SRPK--SRPK1	V156I	458	0.975	50	NO
>ENSG00000171219:ENSP00000345133|ENSP00000345133|p.P169S	AGC-DMPK-GEK-DMPK2	P169S	610	0.975	50	NO
>ENSG00000143776:ENSP00000355731|ENSP00000355731|p.E175V	AGC-DMPK-GEK-MRCKa	E175V	610	0.975	50	NO
>ENSG00000067900:ENSP00000382697|ENSP00000382697|p.E172G	AGC-DMPK-ROCK-ROCK1	E172G	610	0.975	50	NO
>ENSG00000134318:ENSP00000317985|ENSP00000317985|p.E188K	AGC-DMPK-ROCK-ROCK2	E188K	610	0.975	50	NO
>ENSG00000150457:ENSP00000372035|ENSP00000372035|p.E765D	AGC-NDR-LATS-LATS2	E765D	610	0.975	50	NO
>ENSG00000162302:ENSP00000333896|ENSP00000333896|p.E135K	AGC-RSK-MSK-MSK2,AGC-RSK-MSK-MSK2:Domain2	E135K	610	0.975	50	NO
>ENSG00000169302:ENSP00000381030|ENSP00000381030|p.E120K	AGC-YANK--YANK1	E120K	610	0.975	50	NO
>ENSG00000165752:ENSP00000298630|ENSP00000298630|p.E190D	AGC-YANK--YANK3	E190D	610	0.975	50	NO
>ENSG00000183049:ENSP00000368124|ENSP00000368124|p.E118K	CAMK-CAMK1--CaMK1d	E118K	610	0.975	50	NO
>ENSG00000177453:ENSP00000420849|ENSP00000420849|p.E170V	CAMK-CAMKL-NIM1-NIM1	E170V	610	0.975	50	NO
>ENSG00000196730:ENSP00000386135|ENSP00000386135|p.E113V	CAMK-DAPK-DAPK-DAPK1	E113V	610	0.975	50	NO
>ENSG00000133083:ENSP00000255448|ENSP00000255448|p.E485D	CAMK-DCAMKL--DCLK1	E485D	610	0.975	50	NO
>ENSG00000178093:ENSP00000354168|ENSP00000354168|p.G109R	CAMK-TSSK--SSTK	G109R	610	0.975	50	NO
>ENSG00000132964:ENSP00000370938|ENSP00000370938|p.R125L	CMGC-CDK-CDK8-CDK8	R125L	610	0.975	50	NO
>ENSG00000101266:ENSP00000217244|ENSP00000217244|p.D130Y	CMGC-CK2--CK2a1	D130Y	610	0.975	50	NO
>ENSG00000183735:ENSP00000329967|ENSP00000329967|p.E109K	Other-IKK--TBK1	E109K	610	0.975	50	NO
>ENSG00000172680:ENSP00000310722|ENSP00000310722|p.L175S	Other-MOS--MOS	L175S	610	0.975	50	NO
>ENSG00000145632:ENSP00000274289|ENSP00000274289|p.E179K	Other-PLK-PLK2-PLK2	E179K	610	0.975	50	NO
>ENSG00000253729:ENSP00000313420|ENSP00000313420|p.E3894K	PKL-PIKK-DNAPK-DNAPK	E3894K	610	0.975	50	NO
>ENSG00000196367:ENSP00000352925|ENSP00000352925|p.T3663A	PKL-PIKK-TRRAP-TRRAP	T3663A	610	0.975	50	NO
>ENSG00000058729:ENSP00000283109|ENSP00000283109|p.F232V	PKL-RIO-RIO2-RIOK2	F232V	610	0.975	50	NO
>ENSG00000176601:ENSP00000365005|ENSP00000365005|p.E1160K	STE-STE11-MEKK15-MEKK15	E1160K	610	0.975	50	NO
>ENSG00000176601:ENSP00000365005|ENSP00000365005|p.E1160D	STE-STE11-MEKK15-MEKK15	E1160D	610	0.975	50	NO
>ENSG00000176601:ENSP00000365005|ENSP00000365005|p.E1160G	STE-STE11-MEKK15-MEKK15	E1160G	610	0.975	50	NO
>ENSG00000176601:ENSP00000365005|ENSP00000365005|p.E1160V	STE-STE11-MEKK15-MEKK15	E1160V	610	0.975	50	NO
>ENSG00000101109:ENSP00000361892|ENSP00000361892|p.E123K	STE-STE20-MST-MST1	E123K	610	0.975	50	NO
>ENSG00000149930:ENSP00000310094|ENSP00000310094|p.E125G	STE-STE20-TAO-TAO2	E125G	610	0.975	50	NO
>ENSG00000146648:ENSP00000275493|ENSP00000275493|p.S811F	TK-EGFR--EGFR	S811F	610	0.975	50	NO
>ENSG00000047936:ENSP00000357494|ENSP00000357494|p.L2053S	TK-Sev--ROS	L2053S	610	0.975	50	NO
>ENSG00000148053:ENSP00000365387|ENSP00000365387|p.Q666R	TK-Trk--TRKB	Q666R	610	0.975	50	NO
>ENSG00000117020:ENSP00000355497|ENSP00000355497|p.A301D	AGC-Akt--AKT3	A301D	1069	0.975	50	NO
>ENSG00000166501:ENSP00000305355|ENSP00000305355|p.V496M	AGC-PKC-PKCa-PKCb	V496M	1069	0.975	50	NO
>ENSG00000126583:ENSP00000263431|ENSP00000263431|p.T510M	AGC-PKC-PKCa-PKCg	T510M	1069	0.975	50	NO
>ENSG00000117676:ENSP00000435412|ENSP00000435412|p.G578E	AGC-RSK-RSKp90-RSK3:Domain2,AGC-RSK-RSKp90-RSK1	G578E	1069	0.975	50	NO
>ENSG00000072133:ENSP00000262752|ENSP00000262752|p.K228N	AGC-RSK-RSKp90-RSK4:Domain2,AGC-RSK-RSKp90-RSK4	K228N	1069	0.975	50	NO
>ENSG00000167524:ENSP00000301037|ENSP00000301037|p.A258V	AGC-RSKR--SgK494	A258V	1069	0.975	50	NO
>ENSG00000118515:ENSP00000356832|ENSP00000356832|p.S347T	AGC-SGK--SGK1	S347T	1069	0.975	50	NO
>ENSG00000118046:ENSP00000324856|ENSP00000324856|p.D208N	CAMK-CAMKL-LKB-LKB1	D208N	1069	0.975	50	NO
>ENSG00000074590:ENSP00000261402|ENSP00000261402|p.K207R	CAMK-CAMKL-NuaK-NuaK1	K207R	1069	0.975	50	NO
>ENSG00000074590:ENSP00000261402|ENSP00000261402|p.K207T	CAMK-CAMKL-NuaK-NuaK1	K207T	1069	0.975	50	NO
>ENSG00000160584:ENSP00000292055|ENSP00000292055|p.Q159K	CAMK-CAMKL-QIK-QSK	Q159K	1069	0.975	50	NO
>ENSG00000141551:ENSP00000324464|ENSP00000324464|p.R168H	CK1-CK1-CK1-D-CK1d	R168H	1069	0.975	50	NO
>ENSG00000087095:ENSP00000384625|ENSP00000384625|p.R295C	CMGC-MAPK-nmo-NLK	R295C	1069	0.975	50	NO
>ENSG00000112144:ENSP00000349458|ENSP00000349458|p.P154S	CMGC-RCK-MAK-ICK	P154S	1069	0.975	50	NO
>ENSG00000105146:ENSP00000302898|ENSP00000302898|p.L194Q	Other-Aur--AurC	L194Q	1069	0.975	50	NO
>ENSG00000152332:ENSP00000420270|ENSP00000420270|p.N186S	Other-KIS--KIS	N186S	1069	0.975	50	NO
>ENSG00000196335:ENSP00000348132|ENSP00000348132|p.A883T	Other-Other-Unique--SgK396	A883T	1069	0.975	50	NO
>ENSG00000062524:ENSP00000263800|ENSP00000263800|p.R678P	TK-ALK--LTK	R678P	1069	0.975	50	NO
>ENSG00000062524:ENSP00000263800|ENSP00000263800|p.R678C	TK-ALK--LTK	R678C	1069	0.975	50	NO
>ENSG00000062524:ENSP00000263800|ENSP00000263800|p.R678L	TK-ALK--LTK	R678L	1069	0.975	50	NO
>ENSG00000167601:ENSP00000301178|ENSP00000301178|p.R704C	TK-Axl--AXL	R704C	1069	0.975	50	NO
>ENSG00000146648:ENSP00000275493|ENSP00000275493|p.H870R	TK-EGFR--EGFR	H870R	1069	0.975	50	NO
>ENSG00000146648:ENSP00000275493|ENSP00000275493|p.H870Y	TK-EGFR--EGFR	H870Y	1069	0.975	50	NO
>ENSG00000141736:ENSP00000269571|ENSP00000269571|p.H878Y	TK-EGFR--ErbB2	H878Y	1069	0.975	50	NO
>ENSG00000077782:ENSP00000393312|ENSP00000393312|p.K687E	TK-FGFR--FGFR1	K687E	1069	0.975	50	NO
>ENSG00000066468:ENSP00000410294|ENSP00000410294|p.K660E	TK-FGFR--FGFR2	K660E	1069	0.975	50	NO
>ENSG00000066468:ENSP00000410294|ENSP00000410294|p.K660N	TK-FGFR--FGFR2	K660N	1069	0.975	50	NO
>ENSG00000066468:ENSP00000410294|ENSP00000410294|p.K660M	TK-FGFR--FGFR2	K660M	1069	0.975	50	NO
>ENSG00000068078:ENSP00000339824|ENSP00000339824|p.K652T	TK-FGFR--FGFR3	K652T	1069	0.975	50	NO
>ENSG00000068078:ENSP00000339824|ENSP00000339824|p.K652Q	TK-FGFR--FGFR3	K652Q	1069	0.975	50	NO
>ENSG00000068078:ENSP00000339824|ENSP00000339824|p.K652N	TK-FGFR--FGFR3	K652N	1069	0.975	50	NO
>ENSG00000068078:ENSP00000339824|ENSP00000339824|p.K652M	TK-FGFR--FGFR3	K652M	1069	0.975	50	NO
>ENSG00000068078:ENSP00000339824|ENSP00000339824|p.K652E	TK-FGFR--FGFR3	K652E	1069	0.975	50	NO
>ENSG00000162434:ENSP00000343204|ENSP00000343204|p.V1037I	TK-Jak--JAK1,TK-Jak--JAK1:Domain2	V1037I	1069	0.975	50	NO
>ENSG00000157404:ENSP00000288135|ENSP00000288135|p.V825A	TK-PVR-Kit-KIT	V825A	1069	0.975	50	NO
>ENSG00000157404:ENSP00000288135|ENSP00000288135|p.V825I	TK-PVR-Kit-KIT	V825I	1069	0.975	50	NO
>ENSG00000134853:ENSP00000257290|ENSP00000257290|p.S851W	TK-PVR-PDGFR-PDGFRa	S851W	1069	0.975	50	NO
>ENSG00000134853:ENSP00000257290|ENSP00000257290|p.S851L	TK-PVR-PDGFR-PDGFRa	S851L	1069	0.975	50	NO
>ENSG00000102755:ENSP00000282397|ENSP00000282397|p.R1055K	TK-PVR-VEGFR-FLT1	R1055K	1069	0.975	50	NO
>ENSG00000037280:ENSP00000261937|ENSP00000261937|p.R1070H	TK-PVR-VEGFR-FLT4	R1070H	1069	0.975	50	NO
>ENSG00000037280:ENSP00000261937|ENSP00000261937|p.R1070L	TK-PVR-VEGFR-FLT4	R1070L	1069	0.975	50	NO
>ENSG00000197122:ENSP00000362680|ENSP00000362680|p.A421S	TK-Src-SrcA-SRC	A421S	1069	0.975	50	NO
>ENSG00000101336:ENSP00000365012|ENSP00000365012|p.A413T	TK-Src-SrcB-HCK	A413T	1069	0.975	50	NO
>ENSG00000182866:ENSP00000337825|ENSP00000337825|p.A396V	TK-Src-SrcB-LCK	A396V	1069	0.975	50	NO
>ENSG00000101213:ENSP00000217185|ENSP00000217185|p.L343F	TK-Src-SRM-BRK	L343F	1069	0.975	50	NO
>ENSG00000165025:ENSP00000364907|ENSP00000364907|p.K527N	TK-Syk--SYK	K527N	1069	0.975	50	NO
>ENSG00000010671:ENSP00000308176|ENSP00000308176|p.S553R	TK-Tec--BTK	S553R	1069	0.975	50	NO
>ENSG00000060140:ENSP00000075503|ENSP00000075503|p.A281T	TK-TK-Unique--STYK1	A281T	1069	0.975	50	NO
>ENSG00000116783:ENSP00000359928|ENSP00000359928|p.D720G	TKL-MLK-HH498-HH498	D720G	1069	0.975	50	NO
>ENSG00000157764:ENSP00000288602|ENSP00000288602|p.H608R	TKL-RAF-RAF-BRAF	H608R	1069	0.975	50	NO
>ENSG00000168404:ENSP00000308351|ENSP00000308351|p.R365T	TKL-TKL-Unique--MLKL	R365T	1069	0.975	50	NO
>ENSG00000072062:ENSP00000309591|ENSP00000309591|p.G215R	AGC-PKA--PKACa	G215R	1117	0.975	50	NO
>ENSG00000166501:ENSP00000305355|ENSP00000305355|p.P517H	AGC-PKC-PKCa-PKCb	P517H	1117	0.975	50	NO
>ENSG00000175634:ENSP00000308413|ENSP00000308413|p.G245C	AGC-RSK-RSKp70-p70S6Kb	G245C	1117	0.975	50	NO
>ENSG00000101049:ENSP00000340608|ENSP00000340608|p.P270R	AGC-SGK--SGK2	P270R	1117	0.975	50	NO
>ENSG00000101049:ENSP00000340608|ENSP00000340608|p.P270H	AGC-SGK--SGK2	P270H	1117	0.975	50	NO
>ENSG00000152953:ENSP00000282908|ENSP00000282908|p.G201R	AGC-YANK--YANK2	G201R	1117	0.975	50	NO
>ENSG00000164076:ENSP00000419195|ENSP00000419195|p.R196W	CAMK-CAMK-Unique--VACAMKL	R196W	1117	0.975	50	NO
>ENSG00000152495:ENSP00000282356|ENSP00000282356|p.A217D	CAMK-CAMK1--CaMK4	A217D	1117	0.975	50	NO
>ENSG00000148660:ENSP00000319060|ENSP00000319060|p.P190S	CAMK-CAMK2--CaMK2g	P190S	1117	0.975	50	NO
>ENSG00000105053:ENSP00000469880|ENSP00000469880|p.G366V	CK1-VRK--VRK3	G366V	1117	0.975	50	NO
>ENSG00000170312:ENSP00000378699|ENSP00000378699|p.R180H	CMGC-CDK-CDC2-CDC2	R180H	1117	0.975	50	NO
>ENSG00000155111:ENSP00000357907|ENSP00000357907|p.H210R	CMGC-CDK-CDK8-CDK19	H210R	1117	0.975	50	NO
>ENSG00000167258:ENSP00000398880|ENSP00000398880|p.R912C	CMGC-CDK-CRK7-CRK7	R912C	1117	0.975	50	NO
>ENSG00000167258:ENSP00000398880|ENSP00000398880|p.R912H	CMGC-CDK-CRK7-CRK7	R912H	1117	0.975	50	NO
>ENSG00000138395:ENSP00000406472|ENSP00000406472|p.E276D	CMGC-CDK-PFTAIRE-PFTAIRE2	E276D	1117	0.975	50	NO
>ENSG00000006837:ENSP00000265334|ENSP00000265334|p.S177Y	CMGC-CDKL--CDKL3	S177Y	1117	0.975	50	NO
>ENSG00000070770:ENSP00000262506|ENSP00000262506|p.M209I	CMGC-CK2--CK2a2	M209I	1117	0.975	50	NO
>ENSG00000143479:ENSP00000356076|ENSP00000356076|p.R385H	CMGC-DYRK-DYRK2-DYRK3	R385H	1117	0.975	50	NO
>ENSG00000213341:ENSP00000359424|ENSP00000359424|p.P197L	Other-IKK--IKKa	P197L	1117	0.975	50	NO
>ENSG00000214102:ENSP00000380675|ENSP00000380675|p.R410Q	Other-WEE-WEE1-Wee1B	R410Q	1117	0.975	50	NO
>ENSG00000214102:ENSP00000380675|ENSP00000380675|p.R410W	Other-WEE-WEE1-Wee1B	R410W	1117	0.975	50	NO
>ENSG00000063761:ENSP00000238561|ENSP00000238561|p.Q366H	PKL-ABC1-ABC1-B-ADCK1	Q366H	1117	0.975	50	NO
>ENSG00000198648:ENSP00000348278|ENSP00000348278|p.G249C	STE-STE20-FRAY-STLK3	G249C	1117	0.975	50	NO
>ENSG00000115694:ENSP00000325748|ENSP00000325748|p.A191T	STE-STE20-YSK-YSK1	A191T	1117	0.975	50	NO
>ENSG00000162733:ENSP00000356899|ENSP00000356899|p.K763E	TK-DDR--DDR2	K763E	1117	0.975	50	NO
>ENSG00000169398:ENSP00000341189|ENSP00000341189|p.R598L	TK-FAK--FAK	R598L	1117	0.975	50	NO
>ENSG00000182511:ENSP00000331504|ENSP00000331504|p.R736H	TK-Fer--FES	R736H	1117	0.975	50	NO
>ENSG00000096968:ENSP00000371067|ENSP00000371067|p.N729H	TK-Jak--JAK2,TK-Jak--JAK2:Domain2	N729H	1117	0.975	50	NO
>ENSG00000030304:ENSP00000363571|ENSP00000363571|p.R778C	TK-Musk--MUSK	R778C	1117	0.975	50	NO
>ENSG00000037280:ENSP00000261937|ENSP00000261937|p.V1090M	TK-PVR-VEGFR-FLT4	V1090M	1117	0.975	50	NO
>ENSG00000169071:ENSP00000364860|ENSP00000364860|p.K668T	TK-Ror--ROR2	K668T	1117	0.975	50	NO
>ENSG00000010810:ENSP00000346671|ENSP00000346671|p.R442G	TK-Src-SrcA-FYN	R442G	1117	0.975	50	NO
>ENSG00000120156:ENSP00000369375|ENSP00000369375|p.V1014L	TK-Tie--TIE2	V1014L	1117	0.975	50	NO
>ENSG00000060140:ENSP00000075503|ENSP00000075503|p.P302L	TK-TK-Unique--STYK1	P302L	1117	0.975	50	NO
>ENSG00000140538:ENSP00000354207|ENSP00000354207|p.K746T	TK-Trk--TRKC	K746T	1117	0.975	50	NO
>ENSG00000006432:ENSP00000451263|ENSP00000451263|p.M325L	TKL-MLK-MLK-MLK1	M325L	1117	0.975	50	NO
>ENSG00000117020:ENSP00000355497|ENSP00000355497|p.E189D	AGC-Akt--AKT3	E189D	136	0.95	4.27099	YES
>ENSG00000143776:ENSP00000355731|ENSP00000355731|p.E118K	AGC-DMPK-GEK-MRCKa	E118K	136	0.95	4.27099	YES
>ENSG00000198873:ENSP00000376609|ENSP00000376609|p.G227W	AGC-GRK-GRK-GPRK5	G227W	136	0.95	4.27099	YES
>ENSG00000185974:ENSP00000334876|ENSP00000334876|p.G231D	AGC-GRK-GRK-RHOK	G231D	136	0.95	4.27099	YES
>ENSG00000105613:ENSP00000251472|ENSP00000251472|p.Q415H	AGC-MAST-MAST-MAST1	Q415H	136	0.95	4.27099	YES
>ENSG00000065675:ENSP00000263125|ENSP00000263125|p.D421N	AGC-PKC-PKCd-PKCt	D421N	136	0.95	4.27099	YES
>ENSG00000171132:ENSP00000306124|ENSP00000306124|p.D449V	AGC-PKC-PKCh-PKCe	D449V	136	0.95	4.27099	YES
>ENSG00000065243:ENSP00000359552|ENSP00000359552|p.E698V	AGC-PKN--PKN2	E698V	136	0.95	4.27099	YES
>ENSG00000117676:ENSP00000435412|ENSP00000435412|p.K462Q	AGC-RSK-RSKp90-RSK3:Domain2,AGC-RSK-RSKp90-RSK1	K462Q	136	0.95	4.27099	YES
>ENSG00000101049:ENSP00000340608|ENSP00000340608|p.E136Q	AGC-SGK--SGK2	E136Q	136	0.95	4.27099	YES
>ENSG00000058404:ENSP00000379098|ENSP00000379098|p.H55Y	CAMK-CAMK2--CaMK2b	H55Y	136	0.95	4.27099	YES
>ENSG00000118046:ENSP00000324856|ENSP00000324856|p.I88M	CAMK-CAMKL-LKB-LKB1	I88M	136	0.95	4.27099	YES
>ENSG00000072518:ENSP00000385751|ENSP00000385751|p.N90K	CAMK-CAMKL-MARK-MARK2	N90K	136	0.95	4.27099	YES
>ENSG00000145949:ENSP00000274643|ENSP00000274643|p.D144G	CAMK-MLCK--SgK085	D144G	136	0.95	4.27099	YES
>ENSG00000065534:ENSP00000353452|ENSP00000353452|p.E1502K	CAMK-MLCK--smMLCK	E1502K	136	0.95	4.27099	YES
>ENSG00000156873:ENSP00000455607|ENSP00000455607|p.R71W	CAMK-PHK--PHKg2	R71W	136	0.95	4.27099	YES
>ENSG00000137193:ENSP00000362608|ENSP00000362608|p.E79D	CAMK-PIM--PIM1	E79D	136	0.95	4.27099	YES
>ENSG00000105287:ENSP00000393978|ENSP00000393978|p.E592D	CAMK-PKD--PKD2	E592D	136	0.95	4.27099	YES
>ENSG00000072195:ENSP00000311684|ENSP00000311684|p.K1639R	CAMK-Trio--SPEG:Domain2,CAMK-Trio--SPEG	K1639R	136	0.95	4.27099	YES
>ENSG00000212122:ENSP00000375081|ENSP00000375081|p.A50T	CAMK-TSSK--TSSK1	A50T	136	0.95	4.27099	YES
>ENSG00000134058:ENSP00000256443|ENSP00000256443|p.D53H	CMGC-CDK-CDK7-CDK7	D53H	136	0.95	4.27099	YES
>ENSG00000167258:ENSP00000398880|ENSP00000398880|p.E765G	CMGC-CDK-CRK7-CRK7	E765G	136	0.95	4.27099	YES
>ENSG00000059758:ENSP00000261211|ENSP00000261211|p.E229G	CMGC-CDK-PCTAIRE-PCTAIRE2	E229G	136	0.95	4.27099	YES
>ENSG00000100490:ENSP00000379176|ENSP00000379176|p.P43S	CMGC-CDKL--CDKL1	P43S	136	0.95	4.27099	YES
>ENSG00000205111:ENSP00000368080|ENSP00000368080|p.P42A	CMGC-CDKL--CDKL4	P42A	136	0.95	4.27099	YES
>ENSG00000050748:ENSP00000394560|ENSP00000394560|p.A67T	CMGC-MAPK-JNK-JNK2	A67T	136	0.95	4.27099	YES
>ENSG00000185386:ENSP00000333685|ENSP00000333685|p.A65V	CMGC-MAPK-p38-p38b	A65V	136	0.95	4.27099	YES
>ENSG00000104365:ENSP00000430684|ENSP00000430684|p.R53W	Other-IKK--IKKb	R53W	136	0.95	4.27099	YES
>ENSG00000127564:ENSP00000262300|ENSP00000262300|p.K149Q	Other-WEE-Myt1-MYT1	K149Q	136	0.95	4.27099	YES
>ENSG00000196632:ENSP00000346667|ENSP00000346667|p.A186S	Other-WNK--Wnk3	A186S	136	0.95	4.27099	YES
>ENSG00000159899:ENSP00000341083|ENSP00000341083|p.E559Q	RGC-RGC--ANPb	E559Q	136	0.95	4.27099	YES
>ENSG00000011566:ENSP00000263881|ENSP00000263881|p.D54E	STE-STE20-KHS-KHS2	D54E	136	0.95	4.27099	YES
>ENSG00000011566:ENSP00000263881|ENSP00000263881|p.D54N	STE-STE20-KHS-KHS2	D54N	136	0.95	4.27099	YES
>ENSG00000082146:ENSP00000194530|ENSP00000194530|p.R100H	STE-STE20-STLK-STLK6	R100H	136	0.95	4.27099	YES
>ENSG00000065559:ENSP00000262445|ENSP00000262445|p.E141K	STE-STE7-MEK4-MAP2K4	E141K	136	0.95	4.27099	YES
>ENSG00000080224:ENSP00000374323|ENSP00000374323|p.Q767K	TK-Eph--EphA6	Q767K	136	0.95	4.27099	YES
>ENSG00000157404:ENSP00000288135|ENSP00000288135|p.E633G	TK-PVR-Kit-KIT	E633G	136	0.95	4.27099	YES
>ENSG00000165731:ENSP00000347942|ENSP00000347942|p.E768G	TK-Ret--RET	E768G	136	0.95	4.27099	YES
>ENSG00000165731:ENSP00000347942|ENSP00000347942|p.E768D	TK-Ret--RET	E768D	136	0.95	4.27099	YES
>ENSG00000163932:ENSP00000378217|ENSP00000378217|p.F527L	AGC-PKC-PKCd-PKCd	F527L	1120	0.95	10.3896	NO
>ENSG00000138669:ENSP00000378945|ENSP00000378945|p.F629L	AGC-PKG--PKG2	F629L	1120	0.95	10.3896	NO
>ENSG00000071242:ENSP00000427015|ENSP00000427015|p.A598V	AGC-RSK-RSKp90-RSK1:Domain2,AGC-RSK-RSKp90-RSK3	A598V	1120	0.95	10.3896	NO
>ENSG00000007047:ENSP00000262891|ENSP00000262891|p.P235L	CAMK-CAMKL-MARK-MARK4	P235L	1120	0.95	10.3896	NO
>ENSG00000142178:ENSP00000270162|ENSP00000270162|p.P203T	CAMK-CAMKL-QIK-SIK	P203T	1120	0.95	10.3896	NO
>ENSG00000163788:ENSP00000296088|ENSP00000296088|p.P194H	CAMK-CAMKL-SNRK-SNRK	P194H	1120	0.95	10.3896	NO
>ENSG00000184304:ENSP00000333568|ENSP00000333568|p.R762H	CAMK-PKD--PKD1	R762H	1120	0.95	10.3896	NO
>ENSG00000212122:ENSP00000375081|ENSP00000375081|p.K195E	CAMK-TSSK--TSSK1	K195E	1120	0.95	10.3896	NO
>ENSG00000065883:ENSP00000181839|ENSP00000181839|p.P893L	CMGC-CDK-CRK7-CHED	P893L	1120	0.95	10.3896	NO
>ENSG00000050748:ENSP00000394560|ENSP00000394560|p.E204K	CMGC-MAPK-JNK-JNK2	E204K	1120	0.95	10.3896	NO
>ENSG00000178999:ENSP00000463999|ENSP00000463999|p.E252A	Other-Aur--AurB	E252A	1120	0.95	10.3896	NO
>ENSG00000213341:ENSP00000359424|ENSP00000359424|p.A200T	Other-IKK--IKKa	A200T	1120	0.95	10.3896	NO
>ENSG00000182319:ENSP00000428054|ENSP00000428054|p.R1246H	Other-NKF3--SgK223	R1246H	1120	0.95	10.3896	NO
>ENSG00000196335:ENSP00000348132|ENSP00000348132|p.P907S	Other-Other-Unique--SgK396	P907S	1120	0.95	10.3896	NO
>ENSG00000166851:ENSP00000300093|ENSP00000300093|p.F230L	Other-PLK-PLK1-PLK1	F230L	1120	0.95	10.3896	NO
>ENSG00000177169:ENSP00000324560|ENSP00000324560|p.G200W	Other-ULK-ULK-ULK1	G200W	1120	0.95	10.3896	NO
>ENSG00000196632:ENSP00000346667|ENSP00000346667|p.E327K	Other-WNK--Wnk3	E327K	1120	0.95	10.3896	NO
>ENSG00000173137:ENSP00000310547|ENSP00000310547|p.G420R	PKL-ABC1-ABC1-D-ADCK5	G420R	1120	0.95	10.3896	NO
>ENSG00000171094:ENSP00000373700|ENSP00000373700|p.S1308P	TK-ALK--ALK	S1308P	1120	0.95	10.3896	NO
>ENSG00000171094:ENSP00000373700|ENSP00000373700|p.S1308Y	TK-ALK--ALK	S1308Y	1120	0.95	10.3896	NO
>ENSG00000146648:ENSP00000275493|ENSP00000275493|p.H893Y	TK-EGFR--EGFR	H893Y	1120	0.95	10.3896	NO
>ENSG00000044524:ENSP00000337451|ENSP00000337451|p.S803L	TK-Eph--EphA3	S803L	1120	0.95	10.3896	NO
>ENSG00000133216:ENSP00000363763|ENSP00000363763|p.S806L	TK-Eph--EphB2	S806L	1120	0.95	10.3896	NO
>ENSG00000027644:ENSP00000357178|ENSP00000357178|p.T1171P	TK-InsR--IRR	T1171P	1120	0.95	10.3896	NO
>ENSG00000142235:ENSP00000270238|ENSP00000270238|p.R358H	TK-Lmr--LMR3	R358H	1120	0.95	10.3896	NO
>ENSG00000157404:ENSP00000288135|ENSP00000288135|p.F848L	TK-PVR-Kit-KIT	F848L	1120	0.95	10.3896	NO
>ENSG00000113721:ENSP00000261799|ENSP00000261799|p.T882I	TK-PVR-PDGFR-PDGFRb	T882I	1120	0.95	10.3896	NO
>ENSG00000254087:ENSP00000428924|ENSP00000428924|p.I422M	TK-Src-SrcB-LYN	I422M	1120	0.95	10.3896	NO
>ENSG00000198400:ENSP00000431418|ENSP00000431418|p.T706N	TK-Trk--TRKA	T706N	1120	0.95	10.3896	NO
>ENSG00000148053:ENSP00000365387|ENSP00000365387|p.T748M	TK-Trk--TRKB	T748M	1120	0.95	10.3896	NO
>ENSG00000198001:ENSP00000390651|ENSP00000390651|p.P366T	TKL-IRAK--IRAK4	P366T	1120	0.95	10.3896	NO
>ENSG00000106683:ENSP00000336740|ENSP00000336740|p.E528K	TKL-LISK-LIMK-LIMK1	E528K	1120	0.95	10.3896	NO
>ENSG00000139625:ENSP00000448689|ENSP00000448689|p.E322Q	TKL-MLK-LZK-DLK	E322Q	1120	0.95	10.3896	NO
>ENSG00000104312:ENSP00000220751|ENSP00000220751|p.I208N	TKL-RIPK--RIPK2	I208N	1120	0.95	10.3896	NO
>ENSG00000107779:ENSP00000361107|ENSP00000361107|p.I426V	TKL-STKR-STKR1-BMPR1A	I426V	1120	0.95	10.3896	NO
>ENSG00000118046:ENSP00000324856|ENSP00000324856|p.F298L	CAMK-CAMKL-LKB-LKB1	F298L	1372	0.95	13.0189	NO
>ENSG00000155657:ENSP00000467141|ENSP00000467141|p.M34062T	CAMK-MLCK--TTN	M34062T	1372	0.95	13.0189	NO
>ENSG00000184304:ENSP00000333568|ENSP00000333568|p.Y828H	CAMK-PKD--PKD1	Y828H	1372	0.95	13.0189	NO
>ENSG00000167258:ENSP00000398880|ENSP00000398880|p.C1009R	CMGC-CDK-CRK7-CRK7	C1009R	1372	0.95	13.0189	NO
>ENSG00000179335:ENSP00000378505|ENSP00000378505|p.I609M	CMGC-CLK--CLK3	I609M	1372	0.95	13.0189	NO
>ENSG00000172680:ENSP00000310722|ENSP00000310722|p.P329L	Other-MOS--MOS	P329L	1372	0.95	13.0189	NO
>ENSG00000172680:ENSP00000310722|ENSP00000310722|p.P329Q	Other-MOS--MOS	P329Q	1372	0.95	13.0189	NO
>ENSG00000149311:ENSP00000278616|ENSP00000278616|p.N2994S	PKL-PIKK-ATM-ATM	N2994S	1372	0.95	13.0189	NO
>ENSG00000168067:ENSP00000294066|ENSP00000294066|p.P262L	STE-STE20-KHS-GCK	P262L	1372	0.95	13.0189	NO
>ENSG00000011566:ENSP00000263881|ENSP00000263881|p.P262T	STE-STE20-KHS-KHS2	P262T	1372	0.95	13.0189	NO
>ENSG00000101349:ENSP00000367686|ENSP00000367686|p.A689V	STE-STE20-PAKB-PAK5	A689V	1372	0.95	13.0189	NO
>ENSG00000154928:ENSP00000381097|ENSP00000381097|p.P869H	TK-Eph--EphB1	P869H	1372	0.95	13.0189	NO
>ENSG00000140443:ENSP00000268035|ENSP00000268035|p.P1257H	TK-InsR--IGF1R	P1257H	1372	0.95	13.0189	NO
>ENSG00000182578:ENSP00000286301|ENSP00000286301|p.P901S	TK-PVR-Kit-FMS	P901S	1372	0.95	13.0189	NO
>ENSG00000010810:ENSP00000346671|ENSP00000346671|p.P511L	TK-Src-SrcA-FYN	P511L	1372	0.95	13.0189	NO
>ENSG00000182866:ENSP00000337825|ENSP00000337825|p.P485H	TK-Src-SrcB-LCK	P485H	1372	0.95	13.0189	NO
>ENSG00000148053:ENSP00000365387|ENSP00000365387|p.K814R	TK-Trk--TRKB	K814R	1372	0.95	13.0189	NO
>ENSG00000143674:ENSP00000355583|ENSP00000355583|p.P389L	TKL-MLK-MLK-MLK4	P389L	1372	0.95	13.0189	NO
>ENSG00000137275:ENSP00000259808|ENSP00000259808|p.P276L	TKL-RIPK--RIPK1	P276L	1372	0.95	13.0189	NO
>ENSG00000120539:ENSP00000365107|ENSP00000365107|p.Y263F	AGC-MAST-MASTL-MASTL	Y263F	1326	0.95	14.3394	NO
>ENSG00000166501:ENSP00000305355|ENSP00000305355|p.M564V	AGC-PKC-PKCa-PKCb	M564V	1326	0.95	14.3394	NO
>ENSG00000100784:ENSP00000261991|ENSP00000261991|p.M282I	AGC-RSK-MSK-MSK1,AGC-RSK-MSK-MSK1:Domain2	M282I	1326	0.95	14.3394	NO
>ENSG00000177453:ENSP00000420849|ENSP00000420849|p.V294M	CAMK-CAMKL-NIM1-NIM1	V294M	1326	0.95	14.3394	NO
>ENSG00000167657:ENSP00000442973|ENSP00000442973|p.T244I	CAMK-DAPK-DAPK-DAPK3	T244I	1326	0.95	14.3394	NO
>ENSG00000178093:ENSP00000354168|ENSP00000354168|p.L236V	CAMK-TSSK--SSTK	L236V	1326	0.95	14.3394	NO
>ENSG00000212122:ENSP00000375081|ENSP00000375081|p.L241P	CAMK-TSSK--TSSK1	L241P	1326	0.95	14.3394	NO
>ENSG00000105810:ENSP00000265734|ENSP00000265734|p.F265I	CMGC-CDK-CDK4-CDK6	F265I	1326	0.95	14.3394	NO
>ENSG00000167258:ENSP00000398880|ENSP00000398880|p.F986L	CMGC-CDK-CRK7-CRK7	F986L	1326	0.95	14.3394	NO
>ENSG00000138769:ENSP00000412365|ENSP00000412365|p.R252H	CMGC-CDKL--CDKL2	R252H	1326	0.95	14.3394	NO
>ENSG00000157540:ENSP00000381932|ENSP00000381932|p.R438C	CMGC-DYRK-DYRK1-DYRK1A	R438C	1326	0.95	14.3394	NO
>ENSG00000111837:ENSP00000313021|ENSP00000313021|p.L249V	CMGC-RCK-MAK-MAK	L249V	1326	0.95	14.3394	NO
>ENSG00000196335:ENSP00000348132|ENSP00000348132|p.L943V	Other-Other-Unique--SgK396	L943V	1326	0.95	14.3394	NO
>ENSG00000086232:ENSP00000199389|ENSP00000199389|p.R552W	Other-PEK-HRI-HRI	R552W	1326	0.95	14.3394	NO
>ENSG00000145348:ENSP00000273980|ENSP00000273980|p.I239V	Other-TBCK--TBCK	I239V	1326	0.95	14.3394	NO
>ENSG00000163482:ENSP00000295709|ENSP00000295709|p.I223S	Other-ULK-Fused-Fused	I223S	1326	0.95	14.3394	NO
>ENSG00000196632:ENSP00000346667|ENSP00000346667|p.V373G	Other-WNK--Wnk3	V373G	1326	0.95	14.3394	NO
>ENSG00000137843:ENSP00000453858|ENSP00000453858|p.V627I	STE-STE20-PAKB-PAK6	V627I	1326	0.95	14.3394	NO
>ENSG00000092445:ENSP00000263798|ENSP00000263798|p.E756Q	TK-Axl--TYRO3	E756Q	1326	0.95	14.3394	NO
>ENSG00000183317:ENSP00000362139|ENSP00000362139|p.N870K	TK-Eph--EphA10	N870K	1326	0.95	14.3394	NO
>ENSG00000113721:ENSP00000261799|ENSP00000261799|p.H928R	TK-PVR-PDGFR-PDGFRb	H928R	1326	0.95	14.3394	NO
>ENSG00000113263:ENSP00000398655|ENSP00000398655|p.L582P	TK-Tec--ITK	L582P	1326	0.95	14.3394	NO
>ENSG00000113263:ENSP00000398655|ENSP00000398655|p.L582V	TK-Tec--ITK	L582V	1326	0.95	14.3394	NO
>ENSG00000113263:ENSP00000398655|ENSP00000398655|p.L582M	TK-Tec--ITK	L582M	1326	0.95	14.3394	NO
>ENSG00000148053:ENSP00000365387|ENSP00000365387|p.T793A	TK-Trk--TRKB	T793A	1326	0.95	14.3394	NO
>ENSG00000211455:ENSP00000373684|ENSP00000373684|p.D146G	AGC-NDR-NDR-NDR2	D146G	199	0.95	14.5077	NO
>ENSG00000165059:ENSP00000366488|ENSP00000366488|p.D100N	AGC-PKA--PKACg	D100N	199	0.95	14.5077	NO
>ENSG00000163932:ENSP00000378217|ENSP00000378217|p.A405T	AGC-PKC-PKCd-PKCd	A405T	199	0.95	14.5077	NO
>ENSG00000156873:ENSP00000455607|ENSP00000455607|p.A85T	CAMK-PHK--PHKg2	A85T	199	0.95	14.5077	NO
>ENSG00000105053:ENSP00000469880|ENSP00000469880|p.A222T	CK1-VRK--VRK3	A222T	199	0.95	14.5077	NO
>ENSG00000127334:ENSP00000342105|ENSP00000342105|p.R274Q	CMGC-DYRK-DYRK2-DYRK2	R274Q	199	0.95	14.5077	NO
>ENSG00000096063:ENSP00000362931|ENSP00000362931|p.R132H	CMGC-SRPK--SRPK1	R132H	199	0.95	14.5077	NO
>ENSG00000152332:ENSP00000420270|ENSP00000420270|p.Q84L	Other-KIS--KIS	Q84L	199	0.95	14.5077	NO
>ENSG00000196335:ENSP00000348132|ENSP00000348132|p.A775V	Other-Other-Unique--SgK396	A775V	199	0.95	14.5077	NO
>ENSG00000086232:ENSP00000199389|ENSP00000199389|p.R291H	Other-PEK-HRI-HRI	R291H	199	0.95	14.5077	NO
>ENSG00000086232:ENSP00000199389|ENSP00000199389|p.R291C	Other-PEK-HRI-HRI	R291C	199	0.95	14.5077	NO
>ENSG00000157404:ENSP00000288135|ENSP00000288135|p.G648S	TK-PVR-Kit-KIT	G648S	199	0.95	14.5077	NO
>ENSG00000102755:ENSP00000282397|ENSP00000282397|p.G886D	TK-PVR-VEGFR-FLT1	G886D	199	0.95	14.5077	NO
>ENSG00000128052:ENSP00000263923|ENSP00000263923|p.G893D	TK-PVR-VEGFR-KDR	G893D	199	0.95	14.5077	NO
>ENSG00000139625:ENSP00000448689|ENSP00000448689|p.R199Q	TKL-MLK-LZK-DLK	R199Q	199	0.95	14.5077	NO
>ENSG00000162526:ENSP00000362634|ENSP00000362634|p.D81H	CAMK-TSSK--TSSK3	D81H	351	0.95	17.1781	NO
>ENSG00000156711:ENSP00000211287|ENSP00000211287|p.S95F	CMGC-MAPK-p38-p38d	S95F	351	0.95	17.1781	NO
>ENSG00000135250:ENSP00000377262|ENSP00000377262|p.G167D	CMGC-SRPK--SRPK2	G167D	351	0.95	17.1781	NO
>ENSG00000152256:ENSP00000282077|ENSP00000282077|p.K315M	HisK-PDHK-PDHK-PDHK1	K315M	351	0.95	17.1781	NO
>ENSG00000128829:ENSP00000263791|ENSP00000263791|p.E734D	Other-PEK-GCN2-GCN2,Other-PEK-GCN2-GCN2:Domain2	E734D	351	0.95	17.1781	NO
>ENSG00000126562:ENSP00000246914|ENSP00000246914|p.R245K	Other-WNK--Wnk4	R245K	351	0.95	17.1781	NO
>ENSG00000198909:ENSP00000354927|ENSP00000354927|p.R465L	STE-STE11-MEKK2-MAP3K3	R465L	351	0.95	17.1781	NO
>ENSG00000104936:ENSP00000345997|ENSP00000345997|p.V240A	AGC-DMPK-GEK-DMPK1	V240A	1073	0.925	2.4909	YES
>ENSG00000067900:ENSP00000382697|ENSP00000382697|p.T233A	AGC-DMPK-ROCK-ROCK1	T233A	1073	0.925	2.4909	YES
>ENSG00000162302:ENSP00000333896|ENSP00000333896|p.T568M	AGC-RSK-MSK-MSK2,AGC-RSK-MSK-MSK2:Domain2	T568M	1073	0.925	2.4909	YES
>ENSG00000117676:ENSP00000435412|ENSP00000435412|p.S230A	AGC-RSK-RSKp90-RSK3:Domain2,AGC-RSK-RSKp90-RSK1	S230A	1073	0.925	2.4909	YES
>ENSG00000072133:ENSP00000262752|ENSP00000262752|p.S232L	AGC-RSK-RSKp90-RSK4:Domain2,AGC-RSK-RSKp90-RSK4	S232L	1073	0.925	2.4909	YES
>ENSG00000136643:ENSP00000355927|ENSP00000355927|p.A962V	AGC-RSKL--RSKL1	A962V	1073	0.925	2.4909	YES
>ENSG00000149554:ENSP00000435371|ENSP00000435371|p.K166N	CAMK-CAMKL-CHK1-CHK1	K166N	1073	0.925	2.4909	YES
>ENSG00000163545:ENSP00000356125|ENSP00000356125|p.T208K	CAMK-CAMKL-NuaK-NuaK2	T208K	1073	0.925	2.4909	YES
>ENSG00000071575:ENSP00000155926|ENSP00000155926|p.D211N	CAMK-Trbl--Trb2	D211N	1073	0.925	2.4909	YES
>ENSG00000101255:ENSP00000217233|ENSP00000217233|p.D218G	CAMK-Trbl--Trb3	D218G	1073	0.925	2.4909	YES
>ENSG00000213923:ENSP00000380044|ENSP00000380044|p.N172D	CK1-CK1-CK1-D-CK1e	N172D	1073	0.925	2.4909	YES
>ENSG00000213923:ENSP00000380044|ENSP00000380044|p.N172K	CK1-CK1-CK1-D-CK1e	N172K	1073	0.925	2.4909	YES
>ENSG00000213923:ENSP00000380044|ENSP00000380044|p.N172S	CK1-CK1-CK1-D-CK1e	N172S	1073	0.925	2.4909	YES
>ENSG00000127334:ENSP00000342105|ENSP00000342105|p.T381M	CMGC-DYRK-DYRK2-DYRK2	T381M	1073	0.925	2.4909	YES
>ENSG00000188130:ENSP00000215659|ENSP00000215659|p.G184W	CMGC-MAPK-p38-p38g	G184W	1073	0.925	2.4909	YES
>ENSG00000181322:ENSP00000372667|ENSP00000372667|p.V217A	NDK-NDK--TXNDC6	V217A	1073	0.925	2.4909	YES
>ENSG00000105146:ENSP00000302898|ENSP00000302898|p.T198A	Other-Aur--AurC	T198A	1073	0.925	2.4909	YES
>ENSG00000097046:ENSP00000393139|ENSP00000393139|p.P372L	Other-CDC7--CDC7	P372L	1073	0.925	2.4909	YES
>ENSG00000151414:ENSP00000356355|ENSP00000356355|p.S195Y	Other-NEK-NEK6-NEK7	S195Y	1073	0.925	2.4909	YES
>ENSG00000173517:ENSP00000452796|ENSP00000452796|p.E1569K	Other-NKF3--SgK269	E1569K	1073	0.925	2.4909	YES
>ENSG00000011566:ENSP00000263881|ENSP00000263881|p.S170F	STE-STE20-KHS-KHS2	S170F	1073	0.925	2.4909	YES
>ENSG00000101349:ENSP00000367686|ENSP00000367686|p.S602L	STE-STE20-PAKB-PAK5	S602L	1073	0.925	2.4909	YES
>ENSG00000102572:ENSP00000365730|ENSP00000365730|p.T190A	STE-STE20-YSK-MST3	T190A	1073	0.925	2.4909	YES
>ENSG00000034152:ENSP00000345083|ENSP00000345083|p.M223I	STE-STE7-MEK3-MAP2K3	M223I	1073	0.925	2.4909	YES
>ENSG00000146648:ENSP00000275493|ENSP00000275493|p.G873E	TK-EGFR--EGFR	G873E	1073	0.925	2.4909	YES
>ENSG00000135333:ENSP00000358309|ENSP00000358309|p.G795V	TK-Eph--EphA7	G795V	1073	0.925	2.4909	YES
>ENSG00000105976:ENSP00000317272|ENSP00000317272|p.G1260C	TK-Met--MET	G1260C	1073	0.925	2.4909	YES
>ENSG00000198400:ENSP00000431418|ENSP00000431418|p.R686G	TK-Trk--TRKA	R686G	1073	0.925	2.4909	YES
>ENSG00000140538:ENSP00000354207|ENSP00000354207|p.H729Y	TK-Trk--TRKC	H729Y	1073	0.925	2.4909	YES
>ENSG00000157764:ENSP00000288602|ENSP00000288602|p.Q612E	TKL-RAF-RAF-BRAF	Q612E	1073	0.925	2.4909	YES
>ENSG00000123612:ENSP00000243349|ENSP00000243349|p.P361L	TKL-STKR-STKR1-ALK7	P361L	1073	0.925	2.4909	YES
>ENSG00000198752:ENSP00000355237|ENSP00000355237|p.Y155D	AGC-DMPK-GEK-MRCKb	Y155D	470	0.925	3.54465	NO
>ENSG00000185974:ENSP00000334876|ENSP00000334876|p.I269V	AGC-GRK-GRK-RHOK	I269V	470	0.925	3.54465	NO
>ENSG00000165059:ENSP00000366488|ENSP00000366488|p.Y123C	AGC-PKA--PKACg	Y123C	470	0.925	3.54465	NO
>ENSG00000027075:ENSP00000329127|ENSP00000329127|p.F435S	AGC-PKC-PKCh-PKCh	F435S	470	0.925	3.54465	NO
>ENSG00000138669:ENSP00000378945|ENSP00000378945|p.A532D	AGC-PKG--PKG2	A532D	470	0.925	3.54465	NO
>ENSG00000136643:ENSP00000355927|ENSP00000355927|p.K880N	AGC-RSKL--RSKL1	K880N	470	0.925	3.54465	NO
>ENSG00000074590:ENSP00000261402|ENSP00000261402|p.Y134C	CAMK-CAMKL-NuaK-NuaK1	Y134C	470	0.925	3.54465	NO
>ENSG00000114738:ENSP00000396467|ENSP00000396467|p.C120S	CAMK-MAPKAPK-MK2-MAPKAPK3	C120S	470	0.925	3.54465	NO
>ENSG00000140795:ENSP00000378288|ENSP00000378288|p.Y591C	CAMK-MLCK--caMLCK	Y591C	470	0.925	3.54465	NO
>ENSG00000147613:ENSP00000276616|ENSP00000276616|p.L139P	CAMK-PSK--PSKH2	L139P	470	0.925	3.54465	NO
>ENSG00000130413:ENSP00000416750|ENSP00000416750|p.L194P	CAMK-STK33--STK33	L194P	470	0.925	3.54465	NO
>ENSG00000100749:ENSP00000216639|ENSP00000216639|p.R133H	CK1-VRK--VRK1	R133H	470	0.925	3.54465	NO
>ENSG00000138769:ENSP00000412365|ENSP00000412365|p.F82L	CMGC-CDKL--CDKL2	F82L	470	0.925	3.54465	NO
>ENSG00000157540:ENSP00000381932|ENSP00000381932|p.M240I	CMGC-DYRK-DYRK1-DYRK1A	M240I	470	0.925	3.54465	NO
>ENSG00000067992:ENSP00000387536|ENSP00000387536|p.R299C	HisK-PDHK-PDHK-PDHK3	R299C	470	0.925	3.54465	NO
>ENSG00000004799:ENSP00000005178|ENSP00000005178|p.R305C	HisK-PDHK-PDHK-PDHK4	R305C	470	0.925	3.54465	NO
>ENSG00000112742:ENSP00000358813|ENSP00000358813|p.C604F	Other-TTK--TTK	C604F	470	0.925	3.54465	NO
>ENSG00000169418:ENSP00000357669|ENSP00000357669|p.Y614H	RGC-RGC--ANPa	Y614H	470	0.925	3.54465	NO
>ENSG00000101109:ENSP00000361892|ENSP00000361892|p.Y104C	STE-STE20-MST-MST1	Y104C	470	0.925	3.54465	NO
>ENSG00000097007:ENSP00000361423|ENSP00000361423|p.F336L	TK-Abl--ABL1	F336L	470	0.925	3.54465	NO
>ENSG00000097007:ENSP00000361423|ENSP00000361423|p.F336V	TK-Abl--ABL1	F336V	470	0.925	3.54465	NO
>ENSG00000097007:ENSP00000361423|ENSP00000361423|p.F336S	TK-Abl--ABL1	F336S	470	0.925	3.54465	NO
>ENSG00000171094:ENSP00000373700|ENSP00000373700|p.L1198F	TK-ALK--ALK	L1198F	470	0.925	3.54465	NO
>ENSG00000007264:ENSP00000378485|ENSP00000378485|p.H307Q	TK-Csk--CTK	H307Q	470	0.925	3.54465	NO
>ENSG00000146648:ENSP00000275493|ENSP00000275493|p.L792P	TK-EGFR--EGFR	L792P	470	0.925	3.54465	NO
>ENSG00000178568:ENSP00000342235|ENSP00000342235|p.L798R	TK-EGFR--ErbB4	L798R	470	0.925	3.54465	NO
>ENSG00000106123:ENSP00000376684|ENSP00000376684|p.F750L	TK-Eph--EphB6	F750L	470	0.925	3.54465	NO
>ENSG00000162434:ENSP00000343204|ENSP00000343204|p.F958C	TK-Jak--JAK1,TK-Jak--JAK1:Domain2	F958C	470	0.925	3.54465	NO
>ENSG00000096968:ENSP00000371067|ENSP00000371067|p.Y931C	TK-Jak--JAK2,TK-Jak--JAK2:Domain2	Y931C	470	0.925	3.54465	NO
>ENSG00000010671:ENSP00000308176|ENSP00000308176|p.Y476N	TK-Tec--BTK	Y476N	470	0.925	3.54465	NO
>ENSG00000182541:ENSP00000339916|ENSP00000339916|p.Y386C	TKL-LISK-LIMK-LIMK2	Y386C	470	0.925	3.54465	NO
>ENSG00000157764:ENSP00000288602|ENSP00000288602|p.W531C	TKL-RAF-RAF-BRAF	W531C	470	0.925	3.54465	NO
>ENSG00000165059:ENSP00000366488|ENSP00000366488|p.L225P	AGC-PKA--PKACg	L225P	1127	0.925	9.48973	NO
>ENSG00000177453:ENSP00000420849|ENSP00000420849|p.L257F	CAMK-CAMKL-NIM1-NIM1	L257F	1127	0.925	9.48973	NO
>ENSG00000159792:ENSP00000291041|ENSP00000291041|p.L283R	CAMK-PSK--PSKH1	L283R	1127	0.925	9.48973	NO
>ENSG00000162526:ENSP00000362634|ENSP00000362634|p.M196K	CAMK-TSSK--TSSK3	M196K	1127	0.925	9.48973	NO
>ENSG00000146216:ENSP00000259750|ENSP00000259750|p.L225I	CK1-TTBK--TTBK1	L225I	1127	0.925	9.48973	NO
>ENSG00000136807:ENSP00000362361|ENSP00000362361|p.A215T	CMGC-CDK-CDK9-CDK9	A215T	1127	0.925	9.48973	NO
>ENSG00000065883:ENSP00000181839|ENSP00000181839|p.C900Y	CMGC-CDK-CRK7-CHED	C900Y	1127	0.925	9.48973	NO
>ENSG00000087095:ENSP00000384625|ENSP00000384625|p.V327M	CMGC-MAPK-nmo-NLK	V327M	1127	0.925	9.48973	NO
>ENSG00000185386:ENSP00000333685|ENSP00000333685|p.V209M	CMGC-MAPK-p38-p38b	V209M	1127	0.925	9.48973	NO
>ENSG00000151414:ENSP00000356355|ENSP00000356355|p.L222R	Other-NEK-NEK6-NEK7	L222R	1127	0.925	9.48973	NO
>ENSG00000000457:ENSP00000356746|ENSP00000356746|p.E177Q	Other-SCY1--SCYL3	E177Q	1127	0.925	9.48973	NO
>ENSG00000198870:ENSP00000361025|ENSP00000361025|p.L220R	Other-SgK071--SgK071	L220R	1127	0.925	9.48973	NO
>ENSG00000168038:ENSP00000301831|ENSP00000301831|p.L205S	Other-ULK-ULK-ULK4	L205S	1127	0.925	9.48973	NO
>ENSG00000133597:ENSP00000072869|ENSP00000072869|p.F508Y	PKL-ABC1-ABC1-C-ADCK2	F508Y	1127	0.925	9.48973	NO
>ENSG00000072786:ENSP00000176763|ENSP00000176763|p.L223M	STE-STE20-SLK-LOK	L223M	1127	0.925	9.48973	NO
>ENSG00000082146:ENSP00000194530|ENSP00000194530|p.V254A	STE-STE20-STLK-STLK6	V254A	1127	0.925	9.48973	NO
>ENSG00000143322:ENSP00000427562|ENSP00000427562|p.F471C	TK-Abl--ABL2	F471C	1127	0.925	9.48973	NO
>ENSG00000120899:ENSP00000380638|ENSP00000380638|p.F611S	TK-FAK--PYK2	F611S	1127	0.925	9.48973	NO
>ENSG00000148053:ENSP00000365387|ENSP00000365387|p.L755P	TK-Trk--TRKB	L755P	1127	0.925	9.48973	NO
>ENSG00000143674:ENSP00000355583|ENSP00000355583|p.Y330H	TKL-MLK-MLK-MLK4	Y330H	1127	0.925	9.48973	NO
>ENSG00000204217:ENSP00000363708|ENSP00000363708|p.L409F	TKL-STKR-STKR2-BMPR2	L409F	1127	0.925	9.48973	NO
>ENSG00000168404:ENSP00000308351|ENSP00000308351|p.F398I	TKL-TKL-Unique--MLKL	F398I	1127	0.925	9.48973	NO
>ENSG00000134318:ENSP00000317985|ENSP00000317985|p.K192R	AGC-DMPK-ROCK-ROCK2	K192R	614	0.925	12.4896	NO
>ENSG00000100077:ENSP00000317578|ENSP00000317578|p.R295W	AGC-GRK-BARK-BARK2	R295W	614	0.925	12.4896	NO
>ENSG00000086015:ENSP00000354671|ENSP00000354671|p.R613C	AGC-MAST-MAST-MAST2	R613C	614	0.925	12.4896	NO
>ENSG00000150457:ENSP00000372035|ENSP00000372035|p.R769W	AGC-NDR-LATS-LATS2	R769W	614	0.925	12.4896	NO
>ENSG00000072062:ENSP00000309591|ENSP00000309591|p.R145H	AGC-PKA--PKACa	R145H	614	0.925	12.4896	NO
>ENSG00000126583:ENSP00000263431|ENSP00000263431|p.A458V	AGC-PKC-PKCa-PKCg	A458V	614	0.925	12.4896	NO
>ENSG00000072518:ENSP00000385751|ENSP00000385751|p.R153Q	CAMK-CAMKL-MARK-MARK2	R153Q	614	0.925	12.4896	NO
>ENSG00000163788:ENSP00000296088|ENSP00000296088|p.K117N	CAMK-CAMKL-SNRK-SNRK	K117N	614	0.925	12.4896	NO
>ENSG00000147613:ENSP00000276616|ENSP00000276616|p.V161I	CAMK-PSK--PSKH2	V161I	614	0.925	12.4896	NO
>ENSG00000178093:ENSP00000354168|ENSP00000354168|p.R113H	CAMK-TSSK--SSTK	R113H	614	0.925	12.4896	NO
>ENSG00000206203:ENSP00000382544|ENSP00000382544|p.R114C	CAMK-TSSK--TSSK2	R114C	614	0.925	12.4896	NO
>ENSG00000156345:ENSP00000322343|ENSP00000322343|p.K105N	CMGC-CDK-CCRK-CCRK	K105N	614	0.925	12.4896	NO
>ENSG00000176444:ENSP00000354856|ENSP00000354856|p.R267H	CMGC-CLK--CLK2	R267H	614	0.925	12.4896	NO
>ENSG00000143479:ENSP00000356076|ENSP00000356076|p.R313C	CMGC-DYRK-DYRK2-DYRK3	R313C	614	0.925	12.4896	NO
>ENSG00000112739:ENSP00000337194|ENSP00000337194|p.R793K	CMGC-DYRK-PRP4-PRP4	R793K	614	0.925	12.4896	NO
>ENSG00000141639:ENSP00000383234|ENSP00000383234|p.K127N	CMGC-MAPK-ERK3-ERK4	K127N	614	0.925	12.4896	NO
>ENSG00000115977:ENSP00000386456|ENSP00000386456|p.L152I	Other-NAK-BIKE-AAK1	L152I	614	0.925	12.4896	NO
>ENSG00000137601:ENSP00000424757|ENSP00000424757|p.L106F	Other-NEK-NEK1-NEK1	L106F	614	0.925	12.4896	NO
>ENSG00000166851:ENSP00000300093|ENSP00000300093|p.R154L	Other-PLK-PLK1-PLK1	R154L	614	0.925	12.4896	NO
>ENSG00000198586:ENSP00000411099|ENSP00000411099|p.R562W	Other-TLK--TLK1	R562W	614	0.925	12.4896	NO
>ENSG00000146872:ENSP00000275780|ENSP00000275780|p.R546W	Other-TLK--TLK2	R546W	614	0.925	12.4896	NO
>ENSG00000196367:ENSP00000352925|ENSP00000352925|p.T3667M	PKL-PIKK-TRRAP-TRRAP	T3667M	614	0.925	12.4896	NO
>ENSG00000071054:ENSP00000314363|ENSP00000314363|p.A131T	STE-STE20-MSN-HGK	A131T	614	0.925	12.4896	NO
>ENSG00000135090:ENSP00000376317|ENSP00000376317|p.A125S	STE-STE20-TAO-TAO3	A125S	614	0.925	12.4896	NO
>ENSG00000102572:ENSP00000365730|ENSP00000365730|p.A134T	STE-STE20-YSK-MST3	A134T	614	0.925	12.4896	NO
>ENSG00000164078:ENSP00000296474|ENSP00000296474|p.I1186F	TK-Met--RON	I1186F	614	0.925	12.4896	NO
>ENSG00000113263:ENSP00000398655|ENSP00000398655|p.L460M	TK-Tec--ITK	L460M	614	0.925	12.4896	NO
>ENSG00000148053:ENSP00000365387|ENSP00000365387|p.L670M	TK-Trk--TRKB	L670M	614	0.925	12.4896	NO
>ENSG00000163513:ENSP00000351905|ENSP00000351905|p.R373H	TKL-STKR-STKR2-TGFbR2	R373H	614	0.925	12.4896	NO
>ENSG00000169302:ENSP00000381030|ENSP00000381030|p.E262K	AGC-YANK--YANK1	E262K	1362	0.925	12.7671	NO
>ENSG00000116141:ENSP00000355884|ENSP00000355884|p.V293A	CAMK-CAMKL-MARK-MARK1	V293A	1362	0.925	12.7671	NO
>ENSG00000167657:ENSP00000442973|ENSP00000442973|p.V257I	CAMK-DAPK-DAPK-DAPK3	V257I	1362	0.925	12.7671	NO
>ENSG00000071575:ENSP00000155926|ENSP00000155926|p.R290H	CAMK-Trbl--Trb2	R290H	1362	0.925	12.7671	NO
>ENSG00000050748:ENSP00000394560|ENSP00000394560|p.V303L	CMGC-MAPK-JNK-JNK2	V303L	1362	0.925	12.7671	NO
>ENSG00000135250:ENSP00000377262|ENSP00000377262|p.E679Q	CMGC-SRPK--SRPK2	E679Q	1362	0.925	12.7671	NO
>ENSG00000198586:ENSP00000411099|ENSP00000411099|p.A716V	Other-TLK--TLK1	A716V	1362	0.925	12.7671	NO
>ENSG00000149269:ENSP00000278568|ENSP00000278568|p.E503K	STE-STE20-PAKA-PAK1	E503K	1362	0.925	12.7671	NO
>ENSG00000077264:ENSP00000353864|ENSP00000353864|p.E537G	STE-STE20-PAKA-PAK3	E537G	1362	0.925	12.7671	NO
>ENSG00000101349:ENSP00000367686|ENSP00000367686|p.V682M	STE-STE20-PAKB-PAK5	V682M	1362	0.925	12.7671	NO
>ENSG00000065559:ENSP00000262445|ENSP00000262445|p.T349M	STE-STE7-MEK4-MAP2K4	T349M	1362	0.925	12.7671	NO
>ENSG00000142627:ENSP00000351209|ENSP00000351209|p.Q855K	TK-Eph--EphA2	Q855K	1362	0.925	12.7671	NO
>ENSG00000128052:ENSP00000263923|ENSP00000263923|p.H1144Y	TK-PVR-VEGFR-KDR	H1144Y	1362	0.925	12.7671	NO
>ENSG00000000938:ENSP00000363117|ENSP00000363117|p.R496C	TK-Src-SrcA-FGR	R496C	1362	0.925	12.7671	NO
>ENSG00000000938:ENSP00000363117|ENSP00000363117|p.R496H	TK-Src-SrcA-FGR	R496H	1362	0.925	12.7671	NO
>ENSG00000120156:ENSP00000369375|ENSP00000369375|p.R1076W	TK-Tie--TIE2	R1076W	1362	0.925	12.7671	NO
>ENSG00000060140:ENSP00000075503|ENSP00000075503|p.R364H	TK-TK-Unique--STYK1	R364H	1362	0.925	12.7671	NO
>ENSG00000106683:ENSP00000336740|ENSP00000336740|p.D588N	TKL-LISK-LIMK-LIMK1	D588N	1362	0.925	12.7671	NO
>ENSG00000073803:ENSP00000265026|ENSP00000265026|p.Q391H	TKL-MLK-LZK-LZK	Q391H	1362	0.925	12.7671	NO
>ENSG00000157764:ENSP00000288602|ENSP00000288602|p.K698R	TKL-RAF-RAF-BRAF	K698R	1362	0.925	12.7671	NO
>ENSG00000104312:ENSP00000220751|ENSP00000220751|p.A274V	TKL-RIPK--RIPK2	A274V	1362	0.925	12.7671	NO
>ENSG00000167258:ENSP00000398880|ENSP00000398880|p.S987C	CMGC-CDK-CRK7-CRK7	S987C	1327	0.925	13.8633	NO
>ENSG00000110422:ENSP00000304226|ENSP00000304226|p.G485A	CMGC-DYRK-HIPK-HIPK3	G485A	1327	0.925	13.8633	NO
>ENSG00000112144:ENSP00000349458|ENSP00000349458|p.I250V	CMGC-RCK-MAK-ICK	I250V	1327	0.925	13.8633	NO
>ENSG00000177602:ENSP00000325290|ENSP00000325290|p.C762F	Other-Haspin--Haspin	C762F	1327	0.925	13.8633	NO
>ENSG00000142627:ENSP00000351209|ENSP00000351209|p.C842Y	TK-Eph--EphA2	C842Y	1327	0.925	13.8633	NO
>ENSG00000080224:ENSP00000374323|ENSP00000374323|p.C995S	TK-Eph--EphA6	C995S	1327	0.925	13.8633	NO
>ENSG00000157404:ENSP00000288135|ENSP00000288135|p.A895T	TK-PVR-Kit-KIT	A895T	1327	0.925	13.8633	NO
>ENSG00000134853:ENSP00000257290|ENSP00000257290|p.A921G	TK-PVR-PDGFR-PDGFRa	A921G	1327	0.925	13.8633	NO
>ENSG00000000938:ENSP00000363117|ENSP00000363117|p.C483Y	TK-Src-SrcA-FGR	C483Y	1327	0.925	13.8633	NO
>ENSG00000101336:ENSP00000365012|ENSP00000365012|p.C482F	TK-Src-SrcB-HCK	C482F	1327	0.925	13.8633	NO
>ENSG00000107140:ENSP00000338127|ENSP00000338127|p.C282F	TKL-LISK-TESK-TESK1	C282F	1327	0.925	13.8633	NO
>ENSG00000116783:ENSP00000359928|ENSP00000359928|p.I791F	TKL-MLK-HH498-HH498	I791F	1327	0.925	13.8633	NO
>ENSG00000107779:ENSP00000361107|ENSP00000361107|p.R486L	TKL-STKR-STKR1-BMPR1A	R486L	1327	0.925	13.8633	NO
>ENSG00000107779:ENSP00000361107|ENSP00000361107|p.R486Q	TKL-STKR-STKR1-BMPR1A	R486Q	1327	0.925	13.8633	NO
>ENSG00000107779:ENSP00000361107|ENSP00000361107|p.R486W	TKL-STKR-STKR1-BMPR1A	R486W	1327	0.925	13.8633	NO
>ENSG00000105221:ENSP00000375892|ENSP00000375892|p.T221A	AGC-Akt--AKT2	T221A	349	0.925	21.0679	NO
>ENSG00000118515:ENSP00000356832|ENSP00000356832|p.T263I	AGC-SGK--SGK1	T263I	349	0.925	21.0679	NO
>ENSG00000142149:ENSP00000270112|ENSP00000270112|p.T132M	CAMK-CAMKL-HUNK-HUNK	T132M	349	0.925	21.0679	NO
>ENSG00000116141:ENSP00000355884|ENSP00000355884|p.T128A	CAMK-CAMKL-MARK-MARK1	T128A	349	0.925	21.0679	NO
>ENSG00000184304:ENSP00000333568|ENSP00000333568|p.T651A	CAMK-PKD--PKD1	T651A	349	0.925	21.0679	NO
>ENSG00000115825:ENSP00000368356|ENSP00000368356|p.T644P	CAMK-PKD--PKD3	T644P	349	0.925	21.0679	NO
>ENSG00000013441:ENSP00000394734|ENSP00000394734|p.H275N	CMGC-CLK--CLK1	H275N	349	0.925	21.0679	NO
>ENSG00000102882:ENSP00000263025|ENSP00000263025|p.A109P	CMGC-MAPK-ERK1-ERK1	A109P	349	0.925	21.0679	NO
>ENSG00000109339:ENSP00000352157|ENSP00000352157|p.P132L	CMGC-MAPK-JNK-JNK3	P132L	349	0.925	21.0679	NO
>ENSG00000213341:ENSP00000359424|ENSP00000359424|p.E82K	Other-IKK--IKKa	E82K	349	0.925	21.0679	NO
>ENSG00000104365:ENSP00000430684|ENSP00000430684|p.G82V	Other-IKK--IKKb	G82V	349	0.925	21.0679	NO
>ENSG00000152332:ENSP00000420270|ENSP00000420270|p.S101Y	Other-KIS--KIS	S101Y	349	0.925	21.0679	NO
>ENSG00000152520:ENSP00000370345|ENSP00000370345|p.S580N	Other-PAN3--PAN3	S580N	349	0.925	21.0679	NO
>ENSG00000166483:ENSP00000402084|ENSP00000402084|p.E368K	Other-WEE-WEE1-Wee1	E368K	349	0.925	21.0679	NO
>ENSG00000095777:ENSP00000265944|ENSP00000265944|p.K87N	STE-STE20-NinaC-MYO3A	K87N	349	0.925	21.0679	NO
>ENSG00000266173:ENSP00000336655|ENSP00000336655|p.A139V	STE-STE20-STLK-STLK5	A139V	349	0.925	21.0679	NO
>ENSG00000162434:ENSP00000343204|ENSP00000343204|p.D660H	TK-Jak--JAK1,TK-Jak--JAK1:Domain2	D660H	349	0.925	21.0679	NO
>ENSG00000185483:ENSP00000360120|ENSP00000360120|p.E545V	TK-Ror--ROR1	E545V	349	0.925	21.0679	NO
>ENSG00000000938:ENSP00000363117|ENSP00000363117|p.E327Q	TK-Src-SrcA-FGR	E327Q	349	0.925	21.0679	NO
>ENSG00000010810:ENSP00000346671|ENSP00000346671|p.E335Q	TK-Src-SrcA-FYN	E335Q	349	0.925	21.0679	NO
>ENSG00000198001:ENSP00000390651|ENSP00000390651|p.G255E	TKL-IRAK--IRAK4	G255E	349	0.925	21.0679	NO
>ENSG00000116783:ENSP00000359928|ENSP00000359928|p.D632Y	TKL-MLK-HH498-HH498	D632Y	349	0.925	21.0679	NO
>ENSG00000164076:ENSP00000419195|ENSP00000419195|p.R92H	CAMK-CAMK-Unique--VACAMKL	R92H	460	0.925	50	NO
>ENSG00000035664:ENSP00000261891|ENSP00000261891|p.R96H	CAMK-DAPK-DAPK-DAPK2	R96H	460	0.925	50	NO
>ENSG00000170390:ENSP00000303887|ENSP00000303887|p.A479T	CAMK-DCAMKL--DCLK2	A479T	460	0.925	50	NO
>ENSG00000114738:ENSP00000396467|ENSP00000396467|p.K111E	CAMK-MAPKAPK-MK2-MAPKAPK3	K111E	460	0.925	50	NO
>ENSG00000159792:ENSP00000291041|ENSP00000291041|p.Q165R	CAMK-PSK--PSKH1	Q165R	460	0.925	50	NO
>ENSG00000072195:ENSP00000311684|ENSP00000311684|p.R1667P	CAMK-Trio--SPEG:Domain2,CAMK-Trio--SPEG	R1667P	460	0.925	50	NO
>ENSG00000170312:ENSP00000378699|ENSP00000378699|p.D73H	CMGC-CDK-CDC2-CDC2	D73H	460	0.925	50	NO
>ENSG00000250506:ENSP00000410561|ENSP00000410561|p.E73Q	CMGC-CDK-CDK2-CDK3	E73Q	460	0.925	50	NO
>ENSG00000250506:ENSP00000410561|ENSP00000410561|p.E73K	CMGC-CDK-CDK2-CDK3	E73K	460	0.925	50	NO
>ENSG00000164885:ENSP00000419782|ENSP00000419782|p.D73N	CMGC-CDK-CDK5-CDK5	D73N	460	0.925	50	NO
>ENSG00000155111:ENSP00000357907|ENSP00000357907|p.D90G	CMGC-CDK-CDK8-CDK19	D90G	460	0.925	50	NO
>ENSG00000107643:ENSP00000363304|ENSP00000363304|p.F101S	CMGC-MAPK-JNK-JNK1	F101S	460	0.925	50	NO
>ENSG00000107643:ENSP00000363304|ENSP00000363304|p.F101L	CMGC-MAPK-JNK-JNK1	F101L	460	0.925	50	NO
>ENSG00000109339:ENSP00000352157|ENSP00000352157|p.F139L	CMGC-MAPK-JNK-JNK3	F139L	460	0.925	50	NO
>ENSG00000178999:ENSP00000463999|ENSP00000463999|p.R147W	Other-Aur--AurB	R147W	460	0.925	50	NO
>ENSG00000183735:ENSP00000329967|ENSP00000329967|p.T79P	Other-IKK--TBK1	T79P	460	0.925	50	NO
>ENSG00000152520:ENSP00000370345|ENSP00000370345|p.S615Y	Other-PAN3--PAN3	S615Y	460	0.925	50	NO
>ENSG00000086232:ENSP00000199389|ENSP00000199389|p.H377R	Other-PEK-HRI-HRI	H377R	460	0.925	50	NO
>ENSG00000168078:ENSP00000301905|ENSP00000301905|p.N107S	Other-TOPK--PBK	N107S	460	0.925	50	NO
>ENSG00000123572:ENSP00000438378|ENSP00000438378|p.R122Q	STE-STE20-MSN-NRK	R122Q	460	0.925	50	NO
>ENSG00000146648:ENSP00000275493|ENSP00000275493|p.T783I	TK-EGFR--EGFR	T783I	460	0.925	50	NO
>ENSG00000182580:ENSP00000332118|ENSP00000332118|p.S704I	TK-Eph--EphB3	S704I	460	0.925	50	NO
>ENSG00000106123:ENSP00000376684|ENSP00000376684|p.S741R	TK-Eph--EphB6	S741R	460	0.925	50	NO
>ENSG00000125388:ENSP00000381129|ENSP00000381129|p.R307I	AGC-GRK-GRK-GPRK4	R307I	642	0.925	50	NO
>ENSG00000198873:ENSP00000376609|ENSP00000376609|p.N306S	AGC-GRK-GRK-GPRK5	N306S	642	0.925	50	NO
>ENSG00000120539:ENSP00000365107|ENSP00000365107|p.G151E	AGC-MAST-MASTL-MASTL	G151E	642	0.925	50	NO
>ENSG00000130822:ENSP00000405950|ENSP00000405950|p.G214W	CAMK-CAMK1--CaMK1b	G214W	642	0.925	50	NO
>ENSG00000058404:ENSP00000379098|ENSP00000379098|p.G131V	CAMK-CAMK2--CaMK2b	G131V	642	0.925	50	NO
>ENSG00000118046:ENSP00000324856|ENSP00000324856|p.G171S	CAMK-CAMKL-LKB-LKB1	G171S	642	0.925	50	NO
>ENSG00000074590:ENSP00000261402|ENSP00000261402|p.G173C	CAMK-CAMKL-NuaK-NuaK1	G173C	642	0.925	50	NO
>ENSG00000170145:ENSP00000305976|ENSP00000305976|p.K137N	CAMK-CAMKL-QIK-QIK	K137N	642	0.925	50	NO
>ENSG00000160584:ENSP00000292055|ENSP00000292055|p.N125Y	CAMK-CAMKL-QIK-QSK	N125Y	642	0.925	50	NO
>ENSG00000133083:ENSP00000255448|ENSP00000255448|p.N506S	CAMK-DCAMKL--DCLK1	N506S	642	0.925	50	NO
>ENSG00000163673:ENSP00000394484|ENSP00000394484|p.S472N	CAMK-DCAMKL--DCLK3	S472N	642	0.925	50	NO
>ENSG00000180138:ENSP00000369126|ENSP00000369126|p.N131S	CK1-CK1-CK1-A-CK1a2	N131S	642	0.925	50	NO
>ENSG00000250506:ENSP00000410561|ENSP00000410561|p.R122W	CMGC-CDK-CDK2-CDK3	R122W	642	0.925	50	NO
>ENSG00000155111:ENSP00000357907|ENSP00000357907|p.W146R	CMGC-CDK-CDK8-CDK19	W146R	642	0.925	50	NO
>ENSG00000013441:ENSP00000394734|ENSP00000394734|p.K325T	CMGC-CLK--CLK1	K325T	642	0.925	50	NO
>ENSG00000105204:ENSP00000469863|ENSP00000469863|p.S234N	CMGC-DYRK-DYRK1-DYRK1B	S234N	642	0.925	50	NO
>ENSG00000064393:ENSP00000385571|ENSP00000385571|p.G319C	CMGC-DYRK-HIPK-HIPK2	G319C	642	0.925	50	NO
>ENSG00000152256:ENSP00000282077|ENSP00000282077|p.Q367K	HisK-PDHK-PDHK-PDHK1	Q367K	642	0.925	50	NO
>ENSG00000115661:ENSP00000386928|ENSP00000386928|p.G143C	Other-NAK-MPSK-MPSK1	G143C	642	0.925	50	NO
>ENSG00000086232:ENSP00000199389|ENSP00000199389|p.G437R	Other-PEK-HRI-HRI	G437R	642	0.925	50	NO
>ENSG00000145348:ENSP00000273980|ENSP00000273980|p.G111D	Other-TBCK--TBCK	G111D	642	0.925	50	NO
>ENSG00000163482:ENSP00000295709|ENSP00000295709|p.R120H	Other-ULK-Fused-Fused	R120H	642	0.925	50	NO
>ENSG00000123815:ENSP00000315118|ENSP00000315118|p.R362L	PKL-ABC1-ABC1-A-ADCK4	R362L	642	0.925	50	NO
>ENSG00000073331:ENSP00000398048|ENSP00000398048|p.F1168L	PKL-Alpha-Alpha-Unclassified-AlphaK1	F1168L	642	0.925	50	NO
>ENSG00000175054:ENSP00000343741|ENSP00000343741|p.G2474R	PKL-PIKK-ATR-ATR	G2474R	642	0.925	50	NO
>ENSG00000197442:ENSP00000351908|ENSP00000351908|p.Q798R	STE-STE11-ASK-MAP3K5	Q798R	642	0.925	50	NO
>ENSG00000198648:ENSP00000348278|ENSP00000348278|p.G187S	STE-STE20-FRAY-STLK3	G187S	642	0.925	50	NO
>ENSG00000101349:ENSP00000367686|ENSP00000367686|p.G563R	STE-STE20-PAKB-PAK5	G563R	642	0.925	50	NO
>ENSG00000115694:ENSP00000325748|ENSP00000325748|p.R135C	STE-STE20-YSK-YSK1	R135C	642	0.925	50	NO
>ENSG00000108984:ENSP00000468348|ENSP00000468348|p.S174F	STE-STE7-MEK3-MAP2K6	S174F	642	0.925	50	NO
>ENSG00000153208:ENSP00000295408|ENSP00000295408|p.N718Y	TK-Axl--MER	N718Y	642	0.925	50	NO
>ENSG00000112655:ENSP00000418754|ENSP00000418754|p.R933C	TK-CCK4--CCK4	R933C	642	0.925	50	NO
>ENSG00000146648:ENSP00000275493|ENSP00000275493|p.R832C	TK-EGFR--EGFR	R832C	642	0.925	50	NO
>ENSG00000146648:ENSP00000275493|ENSP00000275493|p.R832L	TK-EGFR--EGFR	R832L	642	0.925	50	NO
>ENSG00000044524:ENSP00000337451|ENSP00000337451|p.G741D	TK-Eph--EphA3	G741D	642	0.925	50	NO
>ENSG00000105639:ENSP00000391676|ENSP00000391676|p.R944H	TK-Jak--JAK3,TK-Jak--JAK3:Domain2	R944H	642	0.925	50	NO
>ENSG00000000938:ENSP00000363117|ENSP00000363117|p.N377S	TK-Src-SrcA-FGR	N377S	642	0.925	50	NO
>ENSG00000135605:ENSP00000370912|ENSP00000370912|p.S484I	TK-Tec--TEC	S484I	642	0.925	50	NO
>ENSG00000107140:ENSP00000338127|ENSP00000338127|p.G170C	TKL-LISK-TESK-TESK1	G170C	642	0.925	50	NO
>ENSG00000170209:ENSP00000306678|ENSP00000306678|p.P140A	TKL-RIPK--SgK288	P140A	642	0.925	50	NO
>ENSG00000107779:ENSP00000361107|ENSP00000361107|p.A357T	TKL-STKR-STKR1-BMPR1A	A357T	642	0.925	50	NO
>ENSG00000168404:ENSP00000308351|ENSP00000308351|p.P326A	TKL-TKL-Unique--MLKL	P326A	642	0.925	50	NO
>ENSG00000122966:ENSP00000376306|ENSP00000376306|p.Q112H	AGC-DMPK-CRIK-CRIK	Q112H	61	0.9	3.89285	NO
>ENSG00000198752:ENSP00000355237|ENSP00000355237|p.A91S	AGC-DMPK-GEK-MRCKb	A91S	61	0.9	3.89285	NO
>ENSG00000126583:ENSP00000263431|ENSP00000263431|p.M366L	AGC-PKC-PKCa-PKCg	M366L	61	0.9	3.89285	NO
>ENSG00000118515:ENSP00000356832|ENSP00000356832|p.L208F	AGC-SGK--SGK1	L208F	61	0.9	3.89285	NO
>ENSG00000101049:ENSP00000340608|ENSP00000340608|p.L110P	AGC-SGK--SGK2	L110P	61	0.9	3.89285	NO
>ENSG00000133083:ENSP00000255448|ENSP00000255448|p.K405N	CAMK-DCAMKL--DCLK1	K405N	61	0.9	3.89285	NO
>ENSG00000101306:ENSP00000365162|ENSP00000365162|p.C300S	CAMK-MLCK--skMLCK	C300S	61	0.9	3.89285	NO
>ENSG00000156873:ENSP00000455607|ENSP00000455607|p.R39L	CAMK-PHK--PHKg2	R39L	61	0.9	3.89285	NO
>ENSG00000137193:ENSP00000362608|ENSP00000362608|p.Y53H	CAMK-PIM--PIM1	Y53H	61	0.9	3.89285	NO
>ENSG00000147613:ENSP00000276616|ENSP00000276616|p.V78F	CAMK-PSK--PSKH2	V78F	61	0.9	3.89285	NO
>ENSG00000183765:ENSP00000372023|ENSP00000372023|p.K278Q	CAMK-RAD53--CHK2	K278Q	61	0.9	3.89285	NO
>ENSG00000138756:ENSP00000334836|ENSP00000334836|p.V68L	Other-NAK-BIKE-BIKE	V68L	61	0.9	3.89285	NO
>ENSG00000138756:ENSP00000334836|ENSP00000334836|p.V68M	Other-NAK-BIKE-BIKE	V68M	61	0.9	3.89285	NO
>ENSG00000138756:ENSP00000334836|ENSP00000334836|p.V68A	Other-NAK-BIKE-BIKE	V68A	61	0.9	3.89285	NO
>ENSG00000112742:ENSP00000358813|ENSP00000358813|p.F540L	Other-TTK--TTK	F540L	61	0.9	3.89285	NO
>ENSG00000140474:ENSP00000400312|ENSP00000400312|p.Y29N	Other-ULK-ULK-ULK3	Y29N	61	0.9	3.89285	NO
>ENSG00000149311:ENSP00000278616|ENSP00000278616|p.K2717M	PKL-PIKK-ATM-ATM	K2717M	61	0.9	3.89285	NO
>ENSG00000097007:ENSP00000361423|ENSP00000361423|p.Y276C	TK-Abl--ABL1	Y276C	61	0.9	3.89285	NO
>ENSG00000146648:ENSP00000275493|ENSP00000275493|p.Y727C	TK-EGFR--EGFR	Y727C	61	0.9	3.89285	NO
>ENSG00000044524:ENSP00000337451|ENSP00000337451|p.C636F	TK-Eph--EphA3	C636F	61	0.9	3.89285	NO
>ENSG00000106123:ENSP00000376684|ENSP00000376684|p.R685C	TK-Eph--EphB6	R685C	61	0.9	3.89285	NO
>ENSG00000066468:ENSP00000410294|ENSP00000410294|p.V497D	TK-FGFR--FGFR2	V497D	61	0.9	3.89285	NO
>ENSG00000047936:ENSP00000357494|ENSP00000357494|p.Y1960H	TK-Sev--ROS	Y1960H	61	0.9	3.89285	NO
>ENSG00000136573:ENSP00000259089|ENSP00000259089|p.W256C	TK-Src-SrcB-BLK	W256C	61	0.9	3.89285	NO
>ENSG00000135605:ENSP00000370912|ENSP00000370912|p.R385S	TK-Tec--TEC	R385S	61	0.9	3.89285	NO
>ENSG00000120156:ENSP00000369375|ENSP00000369375|p.L839I	TK-Tie--TIE2	L839I	61	0.9	3.89285	NO
>ENSG00000182541:ENSP00000339916|ENSP00000339916|p.I325V	TKL-LISK-LIMK-LIMK2	I325V	61	0.9	3.89285	NO
>ENSG00000157764:ENSP00000288602|ENSP00000288602|p.Y472C	TKL-RAF-RAF-BRAF	Y472C	61	0.9	3.89285	NO
>ENSG00000157764:ENSP00000288602|ENSP00000288602|p.Y472S	TKL-RAF-RAF-BRAF	Y472S	61	0.9	3.89285	NO
>ENSG00000166501:ENSP00000305355|ENSP00000305355|p.C386R	AGC-PKC-PKCa-PKCb	C386R	187	0.9	4.84872	NO
>ENSG00000166501:ENSP00000305355|ENSP00000305355|p.C386S	AGC-PKC-PKCa-PKCb	C386S	187	0.9	4.84872	NO
>ENSG00000065675:ENSP00000263125|ENSP00000263125|p.C424R	AGC-PKC-PKCd-PKCt	C424R	187	0.9	4.84872	NO
>ENSG00000163558:ENSP00000295797|ENSP00000295797|p.W298C	AGC-PKC-PKCi-PKCi	W298C	187	0.9	4.84872	NO
>ENSG00000071242:ENSP00000427015|ENSP00000427015|p.R113K	AGC-RSK-RSKp90-RSK1:Domain2,AGC-RSK-RSKp90-RSK3	R113K	187	0.9	4.84872	NO
>ENSG00000177189:ENSP00000368884|ENSP00000368884|p.R114W	AGC-RSK-RSKp90-RSK2,AGC-RSK-RSKp90-RSK2:Domain2	R114W	187	0.9	4.84872	NO
>ENSG00000072133:ENSP00000262752|ENSP00000262752|p.R119Q	AGC-RSK-RSKp90-RSK4:Domain2,AGC-RSK-RSKp90-RSK4	R119Q	187	0.9	4.84872	NO
>ENSG00000136643:ENSP00000355927|ENSP00000355927|p.D852N	AGC-RSKL--RSKL1	D852N	187	0.9	4.84872	NO
>ENSG00000104205:ENSP00000379842|ENSP00000379842|p.H206R	AGC-SGK--SGK3	H206R	187	0.9	4.84872	NO
>ENSG00000152495:ENSP00000282356|ENSP00000282356|p.I85T	CAMK-CAMK1--CaMK4	I85T	187	0.9	4.84872	NO
>ENSG00000116141:ENSP00000355884|ENSP00000355884|p.K103T	CAMK-CAMKL-MARK-MARK1	K103T	187	0.9	4.84872	NO
>ENSG00000140795:ENSP00000378288|ENSP00000378288|p.D556N	CAMK-MLCK--caMLCK	D556N	187	0.9	4.84872	NO
>ENSG00000147613:ENSP00000276616|ENSP00000276616|p.A104P	CAMK-PSK--PSKH2	A104P	187	0.9	4.84872	NO
>ENSG00000212122:ENSP00000375081|ENSP00000375081|p.F56S	CAMK-TSSK--TSSK1	F56S	187	0.9	4.84872	NO
>ENSG00000206203:ENSP00000382544|ENSP00000382544|p.F56V	CAMK-TSSK--TSSK2	F56V	187	0.9	4.84872	NO
>ENSG00000138769:ENSP00000412365|ENSP00000412365|p.I47N	CMGC-CDKL--CDKL2	I47N	187	0.9	4.84872	NO
>ENSG00000102882:ENSP00000263025|ENSP00000263025|p.R84H	CMGC-MAPK-ERK1-ERK1	R84H	187	0.9	4.84872	NO
>ENSG00000166484:ENSP00000311005|ENSP00000311005|p.R98Q	CMGC-MAPK-ERK5-ERK5	R98Q	187	0.9	4.84872	NO
>ENSG00000107643:ENSP00000363304|ENSP00000363304|p.R69W	CMGC-MAPK-JNK-JNK1	R69W	187	0.9	4.84872	NO
>ENSG00000109339:ENSP00000352157|ENSP00000352157|p.R107T	CMGC-MAPK-JNK-JNK3	R107T	187	0.9	4.84872	NO
>ENSG00000087095:ENSP00000384625|ENSP00000384625|p.R181T	CMGC-MAPK-nmo-NLK	R181T	187	0.9	4.84872	NO
>ENSG00000181322:ENSP00000372667|ENSP00000372667|p.M136V	NDK-NDK--TXNDC6	M136V	187	0.9	4.84872	NO
>ENSG00000097046:ENSP00000393139|ENSP00000393139|p.R100I	Other-CDC7--CDC7	R100I	187	0.9	4.84872	NO
>ENSG00000117650:ENSP00000355966|ENSP00000355966|p.M51I	Other-NEK-NEK2-NEK2	M51I	187	0.9	4.84872	NO
>ENSG00000135828:ENSP00000356530|ENSP00000356530|p.R400H	Other-Other-Unique--RNAseL	R400H	187	0.9	4.84872	NO
>ENSG00000135828:ENSP00000356530|ENSP00000356530|p.R400S	Other-Other-Unique--RNAseL	R400S	187	0.9	4.84872	NO
>ENSG00000196632:ENSP00000346667|ENSP00000346667|p.R190I	Other-WNK--Wnk3	R190I	187	0.9	4.84872	NO
>ENSG00000149311:ENSP00000278616|ENSP00000278616|p.L2780R	PKL-PIKK-ATM-ATM	L2780R	187	0.9	4.84872	NO
>ENSG00000149311:ENSP00000278616|ENSP00000278616|p.L2780I	PKL-PIKK-ATM-ATM	L2780I	187	0.9	4.84872	NO
>ENSG00000198793:ENSP00000354558|ENSP00000354558|p.R2251Q	PKL-PIKK-FRAP-FRAP	R2251Q	187	0.9	4.84872	NO
>ENSG00000101782:ENSP00000341874|ENSP00000341874|p.R326H	PKL-RIO-RIO3-RIOK3	R326H	187	0.9	4.84872	NO
>ENSG00000095777:ENSP00000265944|ENSP00000265944|p.E61D	STE-STE20-NinaC-MYO3A	E61D	187	0.9	4.84872	NO
>ENSG00000065613:ENSP00000358770|ENSP00000358770|p.D75Y	STE-STE20-SLK-SLK	D75Y	187	0.9	4.84872	NO
>ENSG00000149930:ENSP00000310094|ENSP00000310094|p.D72G	STE-STE20-TAO-TAO2	D72G	187	0.9	4.84872	NO
>ENSG00000126934:ENSP00000262948|ENSP00000262948|p.Q114H	STE-STE7-MEK1-MAP2K2	Q114H	187	0.9	4.84872	NO
>ENSG00000162733:ENSP00000356899|ENSP00000356899|p.F622Y	TK-DDR--DDR2	F622Y	187	0.9	4.84872	NO
>ENSG00000146648:ENSP00000275493|ENSP00000275493|p.I759T	TK-EGFR--EGFR	I759T	187	0.9	4.84872	NO
>ENSG00000146648:ENSP00000275493|ENSP00000275493|p.I759N	TK-EGFR--EGFR	I759N	187	0.9	4.84872	NO
>ENSG00000141736:ENSP00000269571|ENSP00000269571|p.I767M	TK-EGFR--ErbB2	I767M	187	0.9	4.84872	NO
>ENSG00000135333:ENSP00000358309|ENSP00000358309|p.F679I	TK-Eph--EphA7	F679I	187	0.9	4.84872	NO
>ENSG00000151422:ENSP00000281092|ENSP00000281092|p.F605L	TK-Fer--FER	F605L	187	0.9	4.84872	NO
>ENSG00000164715:ENSP00000297293|ENSP00000297293|p.F182I	TK-Lmr--LMR2	F182I	187	0.9	4.84872	NO
>ENSG00000157404:ENSP00000288135|ENSP00000288135|p.L637F	TK-PVR-Kit-KIT	L637F	187	0.9	4.84872	NO
>ENSG00000157404:ENSP00000288135|ENSP00000288135|p.L637H	TK-PVR-Kit-KIT	L637H	187	0.9	4.84872	NO
>ENSG00000102010:ENSP00000350224|ENSP00000350224|p.F457L	TK-Tec--BMX	F457L	187	0.9	4.84872	NO
>ENSG00000114739:ENSP00000340361|ENSP00000340361|p.Q228H	TKL-STKR-STKR2-ACTR2B	Q228H	187	0.9	4.84872	NO
>ENSG00000104936:ENSP00000345997|ENSP00000345997|p.T293M	AGC-DMPK-GEK-DMPK1	T293M	1206	0.9	4.85622	NO
>ENSG00000198873:ENSP00000376609|ENSP00000376609|p.K389N	AGC-GRK-GRK-GPRK5	K389N	1206	0.9	4.85622	NO
>ENSG00000072062:ENSP00000309591|ENSP00000309591|p.P244L	AGC-PKA--PKACa	P244L	1206	0.9	4.85622	NO
>ENSG00000100784:ENSP00000261991|ENSP00000261991|p.S633N	AGC-RSK-MSK-MSK1,AGC-RSK-MSK-MSK1:Domain2	S633N	1206	0.9	4.85622	NO
>ENSG00000071242:ENSP00000427015|ENSP00000427015|p.T626A	AGC-RSK-RSKp90-RSK1:Domain2,AGC-RSK-RSKp90-RSK3	T626A	1206	0.9	4.85622	NO
>ENSG00000072133:ENSP00000262752|ENSP00000262752|p.R278K	AGC-RSK-RSKp90-RSK4:Domain2,AGC-RSK-RSKp90-RSK4	R278K	1206	0.9	4.85622	NO
>ENSG00000072133:ENSP00000262752|ENSP00000262752|p.R278I	AGC-RSK-RSKp90-RSK4:Domain2,AGC-RSK-RSKp90-RSK4	R278I	1206	0.9	4.85622	NO
>ENSG00000104205:ENSP00000379842|ENSP00000379842|p.D365Y	AGC-SGK--SGK3	D365Y	1206	0.9	4.85622	NO
>ENSG00000169302:ENSP00000381030|ENSP00000381030|p.S227F	AGC-YANK--YANK1	S227F	1206	0.9	4.85622	NO
>ENSG00000152495:ENSP00000282356|ENSP00000282356|p.G246R	CAMK-CAMK1--CaMK4	G246R	1206	0.9	4.85622	NO
>ENSG00000142149:ENSP00000270112|ENSP00000270112|p.S269I	CAMK-CAMKL-HUNK-HUNK	S269I	1206	0.9	4.85622	NO
>ENSG00000074590:ENSP00000261402|ENSP00000261402|p.D257A	CAMK-CAMKL-NuaK-NuaK1	D257A	1206	0.9	4.85622	NO
>ENSG00000164543:ENSP00000319192|ENSP00000319192|p.D267H	CAMK-DAPK-DRAK-DRAK1	D267H	1206	0.9	4.85622	NO
>ENSG00000213923:ENSP00000380044|ENSP00000380044|p.T220I	CK1-CK1-CK1-D-CK1e	T220I	1206	0.9	4.85622	NO
>ENSG00000104365:ENSP00000430684|ENSP00000430684|p.R236W	Other-IKK--IKKb	R236W	1206	0.9	4.85622	NO
>ENSG00000114904:ENSP00000233027|ENSP00000233027|p.D210Y	Other-NEK-NEK4-NEK4	D210Y	1206	0.9	4.85622	NO
>ENSG00000160602:ENSP00000268766|ENSP00000268766|p.N207K	Other-NEK-NEK8-NEK8	N207K	1206	0.9	4.85622	NO
>ENSG00000095015:ENSP00000382423|ENSP00000382423|p.N1456S	STE-STE11-MEKK1-MAP3K1	N1456S	1206	0.9	4.85622	NO
>ENSG00000012983:ENSP00000013125|ENSP00000013125|p.H222Y	STE-STE20-KHS-KHS1	H222Y	1206	0.9	4.85622	NO
>ENSG00000167601:ENSP00000301178|ENSP00000301178|p.E754K	TK-Axl--AXL	E754K	1206	0.9	4.85622	NO
>ENSG00000145242:ENSP00000273854|ENSP00000273854|p.T883S	TK-Eph--EphA5	T883S	1206	0.9	4.85622	NO
>ENSG00000070886:ENSP00000166244|ENSP00000166244|p.T843A	TK-Eph--EphA8	T843A	1206	0.9	4.85622	NO
>ENSG00000066468:ENSP00000410294|ENSP00000410294|p.P709S	TK-FGFR--FGFR2	P709S	1206	0.9	4.85622	NO
>ENSG00000128052:ENSP00000263923|ENSP00000263923|p.I1111T	TK-PVR-VEGFR-KDR	I1111T	1206	0.9	4.85622	NO
>ENSG00000073803:ENSP00000265026|ENSP00000265026|p.S358Y	TKL-MLK-LZK-LZK	S358Y	1206	0.9	4.85622	NO
>ENSG00000104312:ENSP00000220751|ENSP00000220751|p.N234D	TKL-RIPK--RIPK2	N234D	1206	0.9	4.85622	NO
>ENSG00000114739:ENSP00000340361|ENSP00000340361|p.S423L	TKL-STKR-STKR2-ACTR2B	S423L	1206	0.9	4.85622	NO
>ENSG00000198208:ENSP00000452027|ENSP00000452027|p.Q335H	AGC-RSKL--RSKL2	Q335H	473	0.9	5.59196	NO
>ENSG00000148660:ENSP00000319060|ENSP00000319060|p.G95D	CAMK-CAMK2--CaMK2g	G95D	473	0.9	5.59196	NO
>ENSG00000147044:ENSP00000367408|ENSP00000367408|p.G96V	CAMK-CASK--CASK	G96V	473	0.9	5.59196	NO
>ENSG00000133083:ENSP00000255448|ENSP00000255448|p.G470W	CAMK-DCAMKL--DCLK1	G470W	473	0.9	5.59196	NO
>ENSG00000183765:ENSP00000372023|ENSP00000372023|p.G349R	CAMK-RAD53--CHK2	G349R	473	0.9	5.59196	NO
>ENSG00000185324:ENSP00000338673|ENSP00000338673|p.Q122R	CMGC-CDK-CDK10-CDK10	Q122R	473	0.9	5.59196	NO
>ENSG00000117266:ENSP00000423665|ENSP00000423665|p.S254C	CMGC-CDK-PCTAIRE-PCTAIRE3	S254C	473	0.9	5.59196	NO
>ENSG00000138769:ENSP00000412365|ENSP00000412365|p.H85N	CMGC-CDKL--CDKL2	H85N	473	0.9	5.59196	NO
>ENSG00000156711:ENSP00000211287|ENSP00000211287|p.T112M	CMGC-MAPK-p38-p38d	T112M	473	0.9	5.59196	NO
>ENSG00000080823:ENSP00000355304|ENSP00000355304|p.M87I	CMGC-RCK-MOK-MOK	M87I	473	0.9	5.59196	NO
>ENSG00000142186:ENSP00000270176|ENSP00000270176|p.P98L	Other-SCY1--SCYL1	P98L	473	0.9	5.59196	NO
>ENSG00000196455:ENSP00000349205|ENSP00000349205|p.D108E	Other-VPS15--PIK3R4	D108E	473	0.9	5.59196	NO
>ENSG00000196632:ENSP00000346667|ENSP00000346667|p.S232F	Other-WNK--Wnk3	S232F	473	0.9	5.59196	NO
>ENSG00000073331:ENSP00000398048|ENSP00000398048|p.I1124M	PKL-Alpha-Alpha-Unclassified-AlphaK1	I1124M	473	0.9	5.59196	NO
>ENSG00000169418:ENSP00000357669|ENSP00000357669|p.R617L	RGC-RGC--ANPa	R617L	473	0.9	5.59196	NO
>ENSG00000180815:ENSP00000345629|ENSP00000345629|p.G731R	STE-STE11-ASK-MAP3K7	G731R	473	0.9	5.59196	NO
>ENSG00000101349:ENSP00000367686|ENSP00000367686|p.G528S	STE-STE20-PAKB-PAK5	G528S	473	0.9	5.59196	NO
>ENSG00000115694:ENSP00000325748|ENSP00000325748|p.G100S	STE-STE20-YSK-YSK1	G100S	473	0.9	5.59196	NO
>ENSG00000137764:ENSP00000178640|ENSP00000178640|p.G246V	STE-STE7-MEK5-MAP2K5	G246V	473	0.9	5.59196	NO
>ENSG00000171094:ENSP00000373700|ENSP00000373700|p.G1201E	TK-ALK--ALK	G1201E	473	0.9	5.59196	NO
>ENSG00000062524:ENSP00000263800|ENSP00000263800|p.G595A	TK-ALK--LTK	G595A	473	0.9	5.59196	NO
>ENSG00000153208:ENSP00000295408|ENSP00000295408|p.Y676C	TK-Axl--MER	Y676C	473	0.9	5.59196	NO
>ENSG00000146648:ENSP00000275493|ENSP00000275493|p.F795S	TK-EGFR--EGFR	F795S	473	0.9	5.59196	NO
>ENSG00000065361:ENSP00000267101|ENSP00000267101|p.L792V	TK-EGFR--ErbB3	L792V	473	0.9	5.59196	NO
>ENSG00000077782:ENSP00000393312|ENSP00000393312|p.K597R	TK-FGFR--FGFR1	K597R	473	0.9	5.59196	NO
>ENSG00000027644:ENSP00000357178|ENSP00000357178|p.R1064S	TK-InsR--IRR	R1064S	473	0.9	5.59196	NO
>ENSG00000123612:ENSP00000243349|ENSP00000243349|p.Q275R	TKL-STKR-STKR1-ALK7	Q275R	473	0.9	5.59196	NO
>ENSG00000179335:ENSP00000378505|ENSP00000378505|p.G569S	CMGC-CLK--CLK3	G569S	1277	0.9	11.7602	NO
>ENSG00000109339:ENSP00000352157|ENSP00000352157|p.A305V	CMGC-MAPK-JNK-JNK3	A305V	1277	0.9	11.7602	NO
>ENSG00000183735:ENSP00000329967|ENSP00000329967|p.M263V	Other-IKK--TBK1	M263V	1277	0.9	11.7602	NO
>ENSG00000107968:ENSP00000263056|ENSP00000263056|p.A354T	STE-STE-Unique--COT	A354T	1277	0.9	11.7602	NO
>ENSG00000181409:ENSP00000324196|ENSP00000324196|p.Q362P	TK-Lmr--LMR1	Q362P	1277	0.9	11.7602	NO
>ENSG00000028116:ENSP00000408002|ENSP00000408002|p.N67K	CK1-VRK--VRK2	N67K	109	0.9	11.9299	NO
>ENSG00000175087:ENSP00000363389|ENSP00000363389|p.A43T	Other-NKF4--CLIK1L	A43T	109	0.9	11.9299	NO
>ENSG00000152520:ENSP00000370345|ENSP00000370345|p.R527C	Other-PAN3--PAN3	R527C	109	0.9	11.9299	NO
>ENSG00000168038:ENSP00000301831|ENSP00000301831|p.K39R	Other-ULK-ULK-ULK4	K39R	109	0.9	11.9299	NO
>ENSG00000119121:ENSP00000354006|ENSP00000354006|p.I1802T	PKL-Alpha-ChaK-ChaK2	I1802T	109	0.9	11.9299	NO
>ENSG00000104814:ENSP00000465039|ENSP00000465039|p.P52S	STE-STE20-KHS-HPK1	P52S	109	0.9	11.9299	NO
>ENSG00000065559:ENSP00000262445|ENSP00000262445|p.V137M	STE-STE7-MEK4-MAP2K4	V137M	109	0.9	11.9299	NO
>ENSG00000173327:ENSP00000309597|ENSP00000309597|p.D149N	TKL-MLK-MLK-MLK3	D149N	109	0.9	11.9299	NO
>ENSG00000129465:ENSP00000216274|ENSP00000216274|p.A56V	TKL-RIPK--RIPK3	A56V	109	0.9	11.9299	NO
>ENSG00000104936:ENSP00000345997|ENSP00000345997|p.A147T	AGC-DMPK-GEK-DMPK1	A147T	236	0.9	12.619	NO
>ENSG00000165059:ENSP00000366488|ENSP00000366488|p.S110A	AGC-PKA--PKACg	S110A	236	0.9	12.619	NO
>ENSG00000169302:ENSP00000381030|ENSP00000381030|p.S89F	AGC-YANK--YANK1	S89F	236	0.9	12.619	NO
>ENSG00000169302:ENSP00000381030|ENSP00000381030|p.S89P	AGC-YANK--YANK1	S89P	236	0.9	12.619	NO
>ENSG00000165752:ENSP00000298630|ENSP00000298630|p.S159F	AGC-YANK--YANK3	S159F	236	0.9	12.619	NO
>ENSG00000155657:ENSP00000467141|ENSP00000467141|p.S33881P	CAMK-MLCK--TTN	S33881P	236	0.9	12.619	NO
>ENSG00000113712:ENSP00000421689|ENSP00000421689|p.Y79C	CK1-CK1-CK1-A-CK1a	Y79C	236	0.9	12.619	NO
>ENSG00000013441:ENSP00000394734|ENSP00000394734|p.W272R	CMGC-CLK--CLK1	W272R	236	0.9	12.619	NO
>ENSG00000160396:ENSP00000291823|ENSP00000291823|p.F78L	CMGC-DYRK-HIPK-HIPK4	F78L	236	0.9	12.619	NO
>ENSG00000082701:ENSP00000324806|ENSP00000324806|p.F115L	CMGC-GSK--GSK3B	F115L	236	0.9	12.619	NO
>ENSG00000050748:ENSP00000394560|ENSP00000394560|p.V91M	CMGC-MAPK-JNK-JNK2	V91M	236	0.9	12.619	NO
>ENSG00000135250:ENSP00000377262|ENSP00000377262|p.D162G	CMGC-SRPK--SRPK2	D162G	236	0.9	12.619	NO
>ENSG00000152332:ENSP00000420270|ENSP00000420270|p.V95M	Other-KIS--KIS	V95M	236	0.9	12.619	NO
>ENSG00000172680:ENSP00000310722|ENSP00000310722|p.A123T	Other-MOS--MOS	A123T	236	0.9	12.619	NO
>ENSG00000187550:ENSP00000389015|ENSP00000389015|p.I125M	Other-NKF1--SgK069	I125M	236	0.9	12.619	NO
>ENSG00000163482:ENSP00000295709|ENSP00000295709|p.S69C	Other-ULK-Fused-Fused	S69C	236	0.9	12.619	NO
>ENSG00000177169:ENSP00000324560|ENSP00000324560|p.F81L	Other-ULK-ULK-ULK1	F81L	236	0.9	12.619	NO
>ENSG00000196455:ENSP00000349205|ENSP00000349205|p.A90T	Other-VPS15--PIK3R4	A90T	236	0.9	12.619	NO
>ENSG00000196632:ENSP00000346667|ENSP00000346667|p.S212Y	Other-WNK--Wnk3	S212Y	236	0.9	12.619	NO
>ENSG00000126562:ENSP00000246914|ENSP00000246914|p.S239L	Other-WNK--Wnk4	S239L	236	0.9	12.619	NO
>ENSG00000198793:ENSP00000354558|ENSP00000354558|p.A2272S	PKL-PIKK-FRAP-FRAP	A2272S	236	0.9	12.619	NO
>ENSG00000196367:ENSP00000352925|ENSP00000352925|p.R3618Q	PKL-PIKK-TRRAP-TRRAP	R3618Q	236	0.9	12.619	NO
>ENSG00000154310:ENSP00000399511|ENSP00000399511|p.A88S	STE-STE20-MSN-TNIK	A88S	236	0.9	12.619	NO
>ENSG00000169032:ENSP00000302486|ENSP00000302486|p.A132V	STE-STE7-MEK1-MAP2K1	A132V	236	0.9	12.619	NO
>ENSG00000103653:ENSP00000220003|ENSP00000220003|p.V254M	TK-Csk--CSK	V254M	236	0.9	12.619	NO
>ENSG00000146648:ENSP00000275493|ENSP00000275493|p.I780T	TK-EGFR--EGFR	I780T	236	0.9	12.619	NO
>ENSG00000146648:ENSP00000275493|ENSP00000275493|p.I780S	TK-EGFR--EGFR	I780S	236	0.9	12.619	NO
>ENSG00000044524:ENSP00000337451|ENSP00000337451|p.V688D	TK-Eph--EphA3	V688D	236	0.9	12.619	NO
>ENSG00000182511:ENSP00000331504|ENSP00000331504|p.V625F	TK-Fer--FES	V625F	236	0.9	12.619	NO
>ENSG00000171105:ENSP00000303830|ENSP00000303830|p.V1092A	TK-InsR--INSR	V1092A	236	0.9	12.619	NO
>ENSG00000122025:ENSP00000241453|ENSP00000241453|p.A680V	TK-PVR-Kit-FLT3	A680V	236	0.9	12.619	NO
>ENSG00000169071:ENSP00000364860|ENSP00000364860|p.V542M	TK-Ror--ROR2	V542M	236	0.9	12.619	NO
>ENSG00000169071:ENSP00000364860|ENSP00000364860|p.V542A	TK-Ror--ROR2	V542A	236	0.9	12.619	NO
>ENSG00000000938:ENSP00000363117|ENSP00000363117|p.V324M	TK-Src-SrcA-FGR	V324M	236	0.9	12.619	NO
>ENSG00000101213:ENSP00000217185|ENSP00000217185|p.V253M	TK-Src-SRM-BRK	V253M	236	0.9	12.619	NO
>ENSG00000116783:ENSP00000359928|ENSP00000359928|p.A628T	TKL-MLK-HH498-HH498	A628T	236	0.9	12.619	NO
>ENSG00000139625:ENSP00000448689|ENSP00000448689|p.V212A	TKL-MLK-LZK-DLK	V212A	236	0.9	12.619	NO
>ENSG00000137275:ENSP00000259808|ENSP00000259808|p.V81I	TKL-RIPK--RIPK1	V81I	236	0.9	12.619	NO
>ENSG00000123612:ENSP00000243349|ENSP00000243349|p.A255T	TKL-STKR-STKR1-ALK7	A255T	236	0.9	12.619	NO
>ENSG00000123612:ENSP00000243349|ENSP00000243349|p.A255S	TKL-STKR-STKR1-ALK7	A255S	236	0.9	12.619	NO
>ENSG00000100077:ENSP00000317578|ENSP00000317578|p.V411M	AGC-GRK-BARK-BARK2	V411M	1273	0.9	13.2779	NO
>ENSG00000072518:ENSP00000385751|ENSP00000385751|p.Y267H	CAMK-CAMKL-MARK-MARK2	Y267H	1273	0.9	13.2779	NO
>ENSG00000133083:ENSP00000255448|ENSP00000255448|p.F608V	CAMK-DCAMKL--DCLK1	F608V	1273	0.9	13.2779	NO
>ENSG00000115825:ENSP00000368356|ENSP00000368356|p.Y793C	CAMK-PKD--PKD3	Y793C	1273	0.9	13.2779	NO
>ENSG00000162526:ENSP00000362634|ENSP00000362634|p.F228L	CAMK-TSSK--TSSK3	F228L	1273	0.9	13.2779	NO
>ENSG00000167258:ENSP00000398880|ENSP00000398880|p.P974L	CMGC-CDK-CRK7-CRK7	P974L	1273	0.9	13.2779	NO
>ENSG00000070770:ENSP00000262506|ENSP00000262506|p.F285V	CMGC-CK2--CK2a2	F285V	1273	0.9	13.2779	NO
>ENSG00000080823:ENSP00000355304|ENSP00000355304|p.F239I	CMGC-RCK-MOK-MOK	F239I	1273	0.9	13.2779	NO
>ENSG00000105146:ENSP00000302898|ENSP00000302898|p.F258C	Other-Aur--AurC	F258C	1273	0.9	13.2779	NO
>ENSG00000119408:ENSP00000362702|ENSP00000362702|p.Y300C	Other-NEK-NEK6-NEK6	Y300C	1273	0.9	13.2779	NO
>ENSG00000119408:ENSP00000362702|ENSP00000362702|p.Y300N	Other-NEK-NEK6-NEK6	Y300N	1273	0.9	13.2779	NO
>ENSG00000188322:ENSP00000343248|ENSP00000343248|p.G276R	Other-NKF1--SBK	G276R	1273	0.9	13.2779	NO
>ENSG00000198586:ENSP00000411099|ENSP00000411099|p.V695L	Other-TLK--TLK1	V695L	1273	0.9	13.2779	NO
>ENSG00000173137:ENSP00000310547|ENSP00000310547|p.P476H	PKL-ABC1-ABC1-D-ADCK5	P476H	1273	0.9	13.2779	NO
>ENSG00000169418:ENSP00000357669|ENSP00000357669|p.P762H	RGC-RGC--ANPa	P762H	1273	0.9	13.2779	NO
>ENSG00000071054:ENSP00000314363|ENSP00000314363|p.P250S	STE-STE20-MSN-HGK	P250S	1273	0.9	13.2779	NO
>ENSG00000154310:ENSP00000399511|ENSP00000399511|p.A250V	STE-STE20-MSN-TNIK	A250V	1273	0.9	13.2779	NO
>ENSG00000072786:ENSP00000176763|ENSP00000176763|p.P254L	STE-STE20-SLK-LOK	P254L	1273	0.9	13.2779	NO
>ENSG00000065613:ENSP00000358770|ENSP00000358770|p.P252S	STE-STE20-SLK-SLK	P252S	1273	0.9	13.2779	NO
>ENSG00000044524:ENSP00000337451|ENSP00000337451|p.L843R	TK-Eph--EphA3	L843R	1273	0.9	13.2779	NO
>ENSG00000183421:ENSP00000332454|ENSP00000332454|p.P245L	TKL-RIPK--ANKRD3	P245L	1273	0.9	13.2779	NO
>ENSG00000106799:ENSP00000364133|ENSP00000364133|p.K449N	TKL-STKR-STKR1-TGFbR1	K449N	1273	0.9	13.2779	NO
>ENSG00000163513:ENSP00000351905|ENSP00000351905|p.R520Q	TKL-STKR-STKR2-TGFbR2	R520Q	1273	0.9	13.2779	NO
>ENSG00000163513:ENSP00000351905|ENSP00000351905|p.R520P	TKL-STKR-STKR2-TGFbR2	R520P	1273	0.9	13.2779	NO
>ENSG00000108950:ENSP00000468308|ENSP00000468308|p.G511V	PKL-FJ--FAM20A	G511V	1390	0.9	15.8521	NO
>ENSG00000116783:ENSP00000359928|ENSP00000359928|p.E822G	TKL-MLK-HH498-HH498	E822G	1390	0.9	15.8521	NO
>ENSG00000067900:ENSP00000382697|ENSP00000382697|p.K96T	AGC-DMPK-ROCK-ROCK1	K96T	79	0.9	16.0395	NO
>ENSG00000105613:ENSP00000251472|ENSP00000251472|p.R394C	AGC-MAST-MAST-MAST1	R394C	79	0.9	16.0395	NO
>ENSG00000067606:ENSP00000367830|ENSP00000367830|p.K272N	AGC-PKC-PKCi-PKCz	K272N	79	0.9	16.0395	NO
>ENSG00000130822:ENSP00000405950|ENSP00000405950|p.R118Q	CAMK-CAMK1--CaMK1b	R118Q	79	0.9	16.0395	NO
>ENSG00000118046:ENSP00000324856|ENSP00000324856|p.S69P	CAMK-CAMKL-LKB-LKB1	S69P	79	0.9	16.0395	NO
>ENSG00000118046:ENSP00000324856|ENSP00000324856|p.S69L	CAMK-CAMKL-LKB-LKB1	S69L	79	0.9	16.0395	NO
>ENSG00000156873:ENSP00000455607|ENSP00000455607|p.R44Q	CAMK-PHK--PHKg2	R44Q	79	0.9	16.0395	NO
>ENSG00000183765:ENSP00000372023|ENSP00000372023|p.R283W	CAMK-RAD53--CHK2	R283W	79	0.9	16.0395	NO
>ENSG00000072195:ENSP00000311684|ENSP00000311684|p.R1621P	CAMK-Trio--SPEG:Domain2,CAMK-Trio--SPEG	R1621P	79	0.9	16.0395	NO
>ENSG00000006837:ENSP00000265334|ENSP00000265334|p.K24N	CMGC-CDKL--CDKL3	K24N	79	0.9	16.0395	NO
>ENSG00000160396:ENSP00000291823|ENSP00000291823|p.R31Q	CMGC-DYRK-HIPK-HIPK4	R31Q	79	0.9	16.0395	NO
>ENSG00000181085:ENSP00000337691|ENSP00000337691|p.R33Q	CMGC-MAPK-ERK7-ERK7	R33Q	79	0.9	16.0395	NO
>ENSG00000172113:ENSP00000416658|ENSP00000416658|p.L45I	NDK-NDK--NME6	L45I	79	0.9	16.0395	NO
>ENSG00000104365:ENSP00000430684|ENSP00000430684|p.Q35E	Other-IKK--IKKb	Q35E	79	0.9	16.0395	NO
>ENSG00000063761:ENSP00000238561|ENSP00000238561|p.V166M	PKL-ABC1-ABC1-B-ADCK1	V166M	79	0.9	16.0395	NO
>ENSG00000133597:ENSP00000072869|ENSP00000072869|p.E252K	PKL-ABC1-ABC1-C-ADCK2	E252K	79	0.9	16.0395	NO
>ENSG00000119121:ENSP00000354006|ENSP00000354006|p.V1786F	PKL-Alpha-ChaK-ChaK2	V1786F	79	0.9	16.0395	NO
>ENSG00000061938:ENSP00000371341|ENSP00000371341|p.A210T	TK-Ack--ACK	A210T	79	0.9	16.0395	NO
>ENSG00000146648:ENSP00000275493|ENSP00000275493|p.P733L	TK-EGFR--EGFR	P733L	79	0.9	16.0395	NO
>ENSG00000146648:ENSP00000275493|ENSP00000275493|p.P733S	TK-EGFR--EGFR	P733S	79	0.9	16.0395	NO
>ENSG00000044524:ENSP00000337451|ENSP00000337451|p.L642R	TK-Eph--EphA3	L642R	79	0.9	16.0395	NO
>ENSG00000154928:ENSP00000381097|ENSP00000381097|p.L640Q	TK-Eph--EphB1	L640Q	79	0.9	16.0395	NO
>ENSG00000162434:ENSP00000343204|ENSP00000343204|p.D604Y	TK-Jak--JAK1,TK-Jak--JAK1:Domain2	D604Y	79	0.9	16.0395	NO
>ENSG00000164715:ENSP00000297293|ENSP00000297293|p.T158M	TK-Lmr--LMR2	T158M	79	0.9	16.0395	NO
>ENSG00000105976:ENSP00000317272|ENSP00000317272|p.D1117G	TK-Met--MET	D1117G	79	0.9	16.0395	NO
>ENSG00000165025:ENSP00000364907|ENSP00000364907|p.M392L	TK-Syk--SYK	M392L	79	0.9	16.0395	NO
>ENSG00000116141:ENSP00000355884|ENSP00000355884|p.V209F	CAMK-CAMKL-MARK-MARK1	V209F	1063	0.9	16.6325	NO
>ENSG00000185324:ENSP00000338673|ENSP00000338673|p.P191Q	CMGC-CDK-CDK10-CDK10	P191Q	1063	0.9	16.6325	NO
>ENSG00000058091:ENSP00000265741|ENSP00000265741|p.P266L	CMGC-CDK-PFTAIRE-PFTAIRE1	P266L	1063	0.9	16.6325	NO
>ENSG00000138395:ENSP00000406472|ENSP00000406472|p.P252L	CMGC-CDK-PFTAIRE-PFTAIRE2	P252L	1063	0.9	16.6325	NO
>ENSG00000107643:ENSP00000363304|ENSP00000363304|p.G177V	CMGC-MAPK-JNK-JNK1	G177V	1063	0.9	16.6325	NO
>ENSG00000107643:ENSP00000363304|ENSP00000363304|p.G177R	CMGC-MAPK-JNK-JNK1	G177R	1063	0.9	16.6325	NO
>ENSG00000112144:ENSP00000349458|ENSP00000349458|p.R151Q	CMGC-RCK-MAK-ICK	R151Q	1063	0.9	16.6325	NO
>ENSG00000086232:ENSP00000199389|ENSP00000199389|p.R479K	Other-PEK-HRI-HRI	R479K	1063	0.9	16.6325	NO
>ENSG00000012983:ENSP00000013125|ENSP00000013125|p.I169V	STE-STE20-KHS-KHS1	I169V	1063	0.9	16.6325	NO
>ENSG00000095777:ENSP00000265944|ENSP00000265944|p.R179L	STE-STE20-NinaC-MYO3A	R179L	1063	0.9	16.6325	NO
>ENSG00000134318:ENSP00000317985|ENSP00000317985|p.W190S	AGC-DMPK-ROCK-ROCK2	W190S	612	0.9	16.749	NO
>ENSG00000114124:ENSP00000264952|ENSP00000264952|p.R292W	AGC-GRK-GRK-GPRK7	R292W	612	0.9	16.749	NO
>ENSG00000112079:ENSP00000229812|ENSP00000229812|p.E188K	AGC-NDR-NDR-NDR1	E188K	612	0.9	16.749	NO
>ENSG00000126583:ENSP00000263431|ENSP00000263431|p.H456Y	AGC-PKC-PKCa-PKCg	H456Y	612	0.9	16.749	NO
>ENSG00000126583:ENSP00000263431|ENSP00000263431|p.H456R	AGC-PKC-PKCa-PKCg	H456R	612	0.9	16.749	NO
>ENSG00000123143:ENSP00000343325|ENSP00000343325|p.R722H	AGC-PKN--PKN1	R722H	612	0.9	16.749	NO
>ENSG00000152495:ENSP00000282356|ENSP00000282356|p.D140N	CAMK-CAMK1--CaMK4	D140N	612	0.9	16.749	NO
>ENSG00000118046:ENSP00000324856|ENSP00000324856|p.Q152K	CAMK-CAMKL-LKB-LKB1	Q152K	612	0.9	16.749	NO
>ENSG00000118046:ENSP00000324856|ENSP00000324856|p.Q152R	CAMK-CAMKL-LKB-LKB1	Q152R	612	0.9	16.749	NO
>ENSG00000147613:ENSP00000276616|ENSP00000276616|p.D159H	CAMK-PSK--PSKH2	D159H	612	0.9	16.749	NO
>ENSG00000151292:ENSP00000378807|ENSP00000378807|p.T138I	CK1-CK1-CK1-G-CK1g3	T138I	612	0.9	16.749	NO
>ENSG00000157540:ENSP00000381932|ENSP00000381932|p.L261R	CMGC-DYRK-DYRK1-DYRK1A	L261R	612	0.9	16.749	NO
>ENSG00000105146:ENSP00000302898|ENSP00000302898|p.R142H	Other-Aur--AurC	R142H	612	0.9	16.749	NO
>ENSG00000105146:ENSP00000302898|ENSP00000302898|p.R142C	Other-Aur--AurC	R142C	612	0.9	16.749	NO
>ENSG00000142186:ENSP00000270176|ENSP00000270176|p.E116D	Other-SCY1--SCYL1	E116D	612	0.9	16.749	NO
>ENSG00000198648:ENSP00000348278|ENSP00000348278|p.I168V	STE-STE20-FRAY-STLK3	I168V	612	0.9	16.749	NO
>ENSG00000012983:ENSP00000013125|ENSP00000013125|p.Q116H	STE-STE20-KHS-KHS1	Q116H	612	0.9	16.749	NO
>ENSG00000071909:ENSP00000386213|ENSP00000386213|p.M132I	STE-STE20-NinaC-MYO3B	M132I	612	0.9	16.749	NO
>ENSG00000171094:ENSP00000373700|ENSP00000373700|p.D1225N	TK-ALK--ALK	D1225N	612	0.9	16.749	NO
>ENSG00000146648:ENSP00000275493|ENSP00000275493|p.Y813C	TK-EGFR--EGFR	Y813C	612	0.9	16.749	NO
>ENSG00000141736:ENSP00000269571|ENSP00000269571|p.D821Y	TK-EGFR--ErbB2	D821Y	612	0.9	16.749	NO
>ENSG00000106123:ENSP00000376684|ENSP00000376684|p.Q771R	TK-Eph--EphB6	Q771R	612	0.9	16.749	NO
>ENSG00000169398:ENSP00000341189|ENSP00000341189|p.S522C	TK-FAK--FAK	S522C	612	0.9	16.749	NO
>ENSG00000027644:ENSP00000357178|ENSP00000357178|p.E1091K	TK-InsR--IRR	E1091K	612	0.9	16.749	NO
>ENSG00000105397:ENSP00000431885|ENSP00000431885|p.Q999R	TK-Jak--TYK2	Q999R	612	0.9	16.749	NO
>ENSG00000105976:ENSP00000317272|ENSP00000317272|p.D1198Y	TK-Met--MET	D1198Y	612	0.9	16.749	NO
>ENSG00000037280:ENSP00000261937|ENSP00000261937|p.D1013Y	TK-PVR-VEGFR-FLT4	D1013Y	612	0.9	16.749	NO
>ENSG00000037280:ENSP00000261937|ENSP00000261937|p.D1013E	TK-PVR-VEGFR-FLT4	D1013E	612	0.9	16.749	NO
>ENSG00000198400:ENSP00000431418|ENSP00000431418|p.Q626K	TK-Trk--TRKA	Q626K	612	0.9	16.749	NO
>ENSG00000115170:ENSP00000263640|ENSP00000263640|p.S304R	TKL-STKR-STKR1-ALK2	S304R	612	0.9	16.749	NO
>ENSG00000107779:ENSP00000361107|ENSP00000361107|p.A330S	TKL-STKR-STKR1-BMPR1A	A330S	612	0.9	16.749	NO
>ENSG00000114739:ENSP00000340361|ENSP00000340361|p.E286K	TKL-STKR-STKR2-ACTR2B	E286K	612	0.9	16.749	NO
>ENSG00000147044:ENSP00000367408|ENSP00000367408|p.A109T	CAMK-CASK--CASK	A109T	509	0.9	50	NO
>ENSG00000136021:ENSP00000354061|ENSP00000354061|p.I140V	Other-SCY1--SCYL2	I140V	509	0.9	50	NO
>ENSG00000168297:ENSP00000348472|ENSP00000348472|p.L248I	Other-Slob--Slob	L248I	509	0.9	50	NO
>ENSG00000164715:ENSP00000297293|ENSP00000297293|p.R234L	TK-Lmr--LMR2	R234L	509	0.9	50	NO
>ENSG00000157404:ENSP00000288135|ENSP00000288135|p.S692L	TK-PVR-Kit-KIT	S692L	509	0.9	50	NO
>ENSG00000134853:ENSP00000257290|ENSP00000257290|p.H696Q	TK-PVR-PDGFR-PDGFRa	H696Q	509	0.9	50	NO
>ENSG00000060140:ENSP00000075503|ENSP00000075503|p.M216V	TK-TK-Unique--STYK1	M216V	509	0.9	50	NO
>ENSG00000103202:ENSP00000219479|ENSP00000219479|p.S169I	NDK-NDK--NME4	S169I	1092	0.9	50	NO
>ENSG00000152953:ENSP00000282908|ENSP00000282908|p.V116E	AGC-YANK--YANK2	V116E	507	0.875	6.28334	NO
>ENSG00000155111:ENSP00000357907|ENSP00000357907|p.R112C	CMGC-CDK-CDK8-CDK19	R112C	507	0.875	6.28334	NO
>ENSG00000198648:ENSP00000348278|ENSP00000348278|p.R156Q	STE-STE20-FRAY-STLK3	R156Q	507	0.875	6.28334	NO
>ENSG00000011566:ENSP00000263881|ENSP00000263881|p.T105S	STE-STE20-KHS-KHS2	T105S	507	0.875	6.28334	NO
>ENSG00000104375:ENSP00000429744|ENSP00000429744|p.R142Q	STE-STE20-MST-MST2	R142Q	507	0.875	6.28334	NO
>ENSG00000034152:ENSP00000345083|ENSP00000345083|p.D156Y	STE-STE7-MEK3-MAP2K3	D156Y	507	0.875	6.28334	NO
>ENSG00000117020:ENSP00000355497|ENSP00000355497|p.K281E	AGC-Akt--AKT3	K281E	657	0.875	8.18147	NO
>ENSG00000185974:ENSP00000334876|ENSP00000334876|p.N327T	AGC-GRK-GRK-RHOK	N327T	657	0.875	8.18147	NO
>ENSG00000185532:ENSP00000363092|ENSP00000363092|p.H509Y	AGC-PKG--PKG1	H509Y	657	0.875	8.18147	NO
>ENSG00000160447:ENSP00000291906|ENSP00000291906|p.A694D	AGC-PKN--PKN3	A694D	657	0.875	8.18147	NO
>ENSG00000108443:ENSP00000225577|ENSP00000225577|p.H228Y	AGC-RSK-RSKp70-p70S6K	H228Y	657	0.875	8.18147	NO
>ENSG00000136643:ENSP00000355927|ENSP00000355927|p.D939H	AGC-RSKL--RSKL1	D939H	657	0.875	8.18147	NO
>ENSG00000130822:ENSP00000405950|ENSP00000405950|p.T229M	CAMK-CAMK1--CaMK1b	T229M	657	0.875	8.18147	NO
>ENSG00000145349:ENSP00000339740|ENSP00000339740|p.S146G	CAMK-CAMK2--CaMK2d	S146G	657	0.875	8.18147	NO
>ENSG00000177453:ENSP00000420849|ENSP00000420849|p.T205A	CAMK-CAMKL-NIM1-NIM1	T205A	657	0.875	8.18147	NO
>ENSG00000074590:ENSP00000261402|ENSP00000261402|p.D187N	CAMK-CAMKL-NuaK-NuaK1	D187N	657	0.875	8.18147	NO
>ENSG00000160584:ENSP00000292055|ENSP00000292055|p.D139G	CAMK-CAMKL-QIK-QSK	D139G	657	0.875	8.18147	NO
>ENSG00000172680:ENSP00000310722|ENSP00000310722|p.E211D	Other-MOS--MOS	E211D	657	0.875	8.18147	NO
>ENSG00000136098:ENSP00000383210|ENSP00000383210|p.Q137H	Other-NEK-NEK1-NEK3	Q137H	657	0.875	8.18147	NO
>ENSG00000142731:ENSP00000270861|ENSP00000270861|p.R146C	Other-PLK-SAK-PLK4	R146C	657	0.875	8.18147	NO
>ENSG00000060237:ENSP00000313059|ENSP00000313059|p.G359A	Other-WNK--Wnk1	G359A	657	0.875	8.18147	NO
>ENSG00000101890:ENSP00000218006|ENSP00000218006|p.G680R	RGC-RGC--CYGF	G680R	657	0.875	8.18147	NO
>ENSG00000146648:ENSP00000275493|ENSP00000275493|p.T847A	TK-EGFR--EGFR	T847A	657	0.875	8.18147	NO
>ENSG00000146648:ENSP00000275493|ENSP00000275493|p.T847K	TK-EGFR--EGFR	T847K	657	0.875	8.18147	NO
>ENSG00000146648:ENSP00000275493|ENSP00000275493|p.T847I	TK-EGFR--EGFR	T847I	657	0.875	8.18147	NO
>ENSG00000145242:ENSP00000273854|ENSP00000273854|p.S810G	TK-Eph--EphA5	S810G	657	0.875	8.18147	NO
>ENSG00000145242:ENSP00000273854|ENSP00000273854|p.S810I	TK-Eph--EphA5	S810I	657	0.875	8.18147	NO
>ENSG00000070886:ENSP00000166244|ENSP00000166244|p.S770R	TK-Eph--EphA8	S770R	657	0.875	8.18147	NO
>ENSG00000066468:ENSP00000410294|ENSP00000410294|p.E637K	TK-FGFR--FGFR2	E637K	657	0.875	8.18147	NO
>ENSG00000068078:ENSP00000339824|ENSP00000339824|p.E629G	TK-FGFR--FGFR3	E629G	657	0.875	8.18147	NO
>ENSG00000068078:ENSP00000339824|ENSP00000339824|p.E629D	TK-FGFR--FGFR3	E629D	657	0.875	8.18147	NO
>ENSG00000068078:ENSP00000339824|ENSP00000339824|p.E629K	TK-FGFR--FGFR3	E629K	657	0.875	8.18147	NO
>ENSG00000068078:ENSP00000339824|ENSP00000339824|p.E629V	TK-FGFR--FGFR3	E629V	657	0.875	8.18147	NO
>ENSG00000140443:ENSP00000268035|ENSP00000268035|p.E1145K	TK-InsR--IGF1R	E1145K	657	0.875	8.18147	NO
>ENSG00000096968:ENSP00000371067|ENSP00000371067|p.R683S	TK-Jak--JAK2,TK-Jak--JAK2:Domain2	R683S	657	0.875	8.18147	NO
>ENSG00000096968:ENSP00000371067|ENSP00000371067|p.R683T	TK-Jak--JAK2,TK-Jak--JAK2:Domain2	R683T	657	0.875	8.18147	NO
>ENSG00000096968:ENSP00000371067|ENSP00000371067|p.R683G	TK-Jak--JAK2,TK-Jak--JAK2:Domain2	R683G	657	0.875	8.18147	NO
>ENSG00000096968:ENSP00000371067|ENSP00000371067|p.R683K	TK-Jak--JAK2,TK-Jak--JAK2:Domain2	R683K	657	0.875	8.18147	NO
>ENSG00000105639:ENSP00000391676|ENSP00000391676|p.R657Q	TK-Jak--JAK3,TK-Jak--JAK3:Domain2	R657Q	657	0.875	8.18147	NO
>ENSG00000165731:ENSP00000347942|ENSP00000347942|p.E884V	TK-Ret--RET	E884V	657	0.875	8.18147	NO
>ENSG00000165731:ENSP00000347942|ENSP00000347942|p.E884K	TK-Ret--RET	E884K	657	0.875	8.18147	NO
>ENSG00000148053:ENSP00000365387|ENSP00000365387|p.E702D	TK-Trk--TRKB	E702D	657	0.875	8.18147	NO
>ENSG00000157764:ENSP00000288602|ENSP00000288602|p.E586K	TKL-RAF-RAF-BRAF	E586K	657	0.875	8.18147	NO
>ENSG00000132155:ENSP00000251849|ENSP00000251849|p.E478K	TKL-RAF-RAF-RAF1	E478K	657	0.875	8.18147	NO
>ENSG00000138696:ENSP00000401907|ENSP00000401907|p.K372I	TKL-STKR-STKR1-BMPR1B	K372I	657	0.875	8.18147	NO
>ENSG00000117020:ENSP00000355497|ENSP00000355497|p.S264F	AGC-Akt--AKT3	S264F	631	0.875	17.3255	NO
>ENSG00000104205:ENSP00000379842|ENSP00000379842|p.S279Y	AGC-SGK--SGK3	S279Y	631	0.875	17.3255	NO
>ENSG00000157540:ENSP00000381932|ENSP00000381932|p.E280Q	CMGC-DYRK-DYRK1-DYRK1A	E280Q	631	0.875	17.3255	NO
>ENSG00000083290:ENSP00000378914|ENSP00000378914|p.S124I	Other-ULK-ULK-ULK2	S124I	631	0.875	17.3255	NO
>ENSG00000073331:ENSP00000398048|ENSP00000398048|p.Y1166N	PKL-Alpha-Alpha-Unclassified-AlphaK1	Y1166N	631	0.875	17.3255	NO
>ENSG00000095777:ENSP00000265944|ENSP00000265944|p.N143Y	STE-STE20-NinaC-MYO3A	N143Y	631	0.875	17.3255	NO
>ENSG00000137843:ENSP00000453858|ENSP00000453858|p.A519V	STE-STE20-PAKB-PAK6	A519V	631	0.875	17.3255	NO
>ENSG00000137843:ENSP00000453858|ENSP00000453858|p.A519D	STE-STE20-PAKB-PAK6	A519D	631	0.875	17.3255	NO
>ENSG00000106799:ENSP00000364133|ENSP00000364133|p.I320V	TKL-STKR-STKR1-TGFbR1	I320V	631	0.875	17.3255	NO
>ENSG00000112079:ENSP00000229812|ENSP00000229812|p.Q296L	AGC-NDR-NDR-NDR1	Q296L	1089	0.85	3.08921	NO
>ENSG00000183765:ENSP00000372023|ENSP00000372023|p.S441C	CAMK-RAD53--CHK2	S441C	1089	0.85	3.08921	NO
>ENSG00000155111:ENSP00000357907|ENSP00000357907|p.G207V	CMGC-CDK-CDK8-CDK19	G207V	1089	0.85	3.08921	NO
>ENSG00000136807:ENSP00000362361|ENSP00000362361|p.G202R	CMGC-CDK-CDK9-CDK9	G202R	1089	0.85	3.08921	NO
>ENSG00000167258:ENSP00000398880|ENSP00000398880|p.G909R	CMGC-CDK-CRK7-CRK7	G909R	1089	0.85	3.08921	NO
>ENSG00000111837:ENSP00000313021|ENSP00000313021|p.R173I	CMGC-RCK-MAK-MAK	R173I	1089	0.85	3.08921	NO
>ENSG00000169679:ENSP00000302530|ENSP00000302530|p.F971C	Other-BUB--BUB1	F971C	1089	0.85	3.08921	NO
>ENSG00000112742:ENSP00000358813|ENSP00000358813|p.D697Y	Other-TTK--TTK	D697Y	1089	0.85	3.08921	NO
>ENSG00000073331:ENSP00000398048|ENSP00000398048|p.C1225Y	PKL-Alpha-Alpha-Unclassified-AlphaK1	C1225Y	1089	0.85	3.08921	NO
>ENSG00000085511:ENSP00000375986|ENSP00000375986|p.R1516H	STE-STE11-MEKK4-MAP3K4	R1516H	1089	0.85	3.08921	NO
>ENSG00000135090:ENSP00000376317|ENSP00000376317|p.A192G	STE-STE20-TAO-TAO3	A192G	1089	0.85	3.08921	NO
>ENSG00000171219:ENSP00000345133|ENSP00000345133|p.E273K	AGC-DMPK-GEK-DMPK2	E273K	1153	0.85	3.50915	NO
>ENSG00000067900:ENSP00000382697|ENSP00000382697|p.D275E	AGC-DMPK-ROCK-ROCK1	D275E	1153	0.85	3.50915	NO
>ENSG00000185532:ENSP00000363092|ENSP00000363092|p.S570N	AGC-PKG--PKG1	S570N	1153	0.85	3.50915	NO
>ENSG00000185532:ENSP00000363092|ENSP00000363092|p.S570G	AGC-PKG--PKG1	S570G	1153	0.85	3.50915	NO
>ENSG00000100784:ENSP00000261991|ENSP00000261991|p.Q619K	AGC-RSK-MSK-MSK1,AGC-RSK-MSK-MSK1:Domain2	Q619K	1153	0.85	3.50915	NO
>ENSG00000071242:ENSP00000427015|ENSP00000427015|p.F616C	AGC-RSK-RSKp90-RSK1:Domain2,AGC-RSK-RSKp90-RSK3	F616C	1153	0.85	3.50915	NO
>ENSG00000196730:ENSP00000386135|ENSP00000386135|p.A214T	CAMK-DAPK-DAPK-DAPK1	A214T	1153	0.85	3.50915	NO
>ENSG00000196730:ENSP00000386135|ENSP00000386135|p.A214P	CAMK-DAPK-DAPK-DAPK1	A214P	1153	0.85	3.50915	NO
>ENSG00000198355:ENSP00000353824|ENSP00000353824|p.D242V	CAMK-PIM--PIM3	D242V	1153	0.85	3.50915	NO
>ENSG00000105287:ENSP00000393978|ENSP00000393978|p.T748A	CAMK-PKD--PKD2	T748A	1153	0.85	3.50915	NO
>ENSG00000147613:ENSP00000276616|ENSP00000276616|p.F259L	CAMK-PSK--PSKH2	F259L	1153	0.85	3.50915	NO
>ENSG00000130413:ENSP00000416750|ENSP00000416750|p.E320V	CAMK-STK33--STK33	E320V	1153	0.85	3.50915	NO
>ENSG00000071575:ENSP00000155926|ENSP00000155926|p.R251W	CAMK-Trbl--Trb2	R251W	1153	0.85	3.50915	NO
>ENSG00000206203:ENSP00000382544|ENSP00000382544|p.S213Y	CAMK-TSSK--TSSK2	S213Y	1153	0.85	3.50915	NO
>ENSG00000156345:ENSP00000322343|ENSP00000322343|p.G200V	CMGC-CDK-CCRK-CCRK	G200V	1153	0.85	3.50915	NO
>ENSG00000155111:ENSP00000357907|ENSP00000357907|p.S230L	CMGC-CDK-CDK8-CDK19	S230L	1153	0.85	3.50915	NO
>ENSG00000167258:ENSP00000398880|ENSP00000398880|p.K932N	CMGC-CDK-CRK7-CRK7	K932N	1153	0.85	3.50915	NO
>ENSG00000138395:ENSP00000406472|ENSP00000406472|p.G296C	CMGC-CDK-PFTAIRE-PFTAIRE2	G296C	1153	0.85	3.50915	NO
>ENSG00000070770:ENSP00000262506|ENSP00000262506|p.R230G	CMGC-CK2--CK2a2	R230G	1153	0.85	3.50915	NO
>ENSG00000096063:ENSP00000362931|ENSP00000362931|p.G547V	CMGC-SRPK--SRPK1	G547V	1153	0.85	3.50915	NO
>ENSG00000156970:ENSP00000287598|ENSP00000287598|p.L969P	Other-BUB--BUBR1	L969P	1153	0.85	3.50915	NO
>ENSG00000125834:ENSP00000370891|ENSP00000370891|p.I451L	Other-NKF4--CLIK1	I451L	1153	0.85	3.50915	NO
>ENSG00000000457:ENSP00000356746|ENSP00000356746|p.R189L	Other-SCY1--SCYL3	R189L	1153	0.85	3.50915	NO
>ENSG00000196455:ENSP00000349205|ENSP00000349205|p.G255D	Other-VPS15--PIK3R4	G255D	1153	0.85	3.50915	NO
>ENSG00000142733:ENSP00000419591|ENSP00000419591|p.R846H	STE-STE11-ASK-MAP3K6	R846H	1153	0.85	3.50915	NO
>ENSG00000180815:ENSP00000345629|ENSP00000345629|p.K848E	STE-STE11-ASK-MAP3K7	K848E	1153	0.85	3.50915	NO
>ENSG00000101349:ENSP00000367686|ENSP00000367686|p.E640A	STE-STE20-PAKB-PAK5	E640A	1153	0.85	3.50915	NO
>ENSG00000108984:ENSP00000468348|ENSP00000468348|p.R254L	STE-STE7-MEK3-MAP2K6	R254L	1153	0.85	3.50915	NO
>ENSG00000183317:ENSP00000362139|ENSP00000362139|p.E844V	TK-Eph--EphA10	E844V	1153	0.85	3.50915	NO
>ENSG00000145242:ENSP00000273854|ENSP00000273854|p.E876D	TK-Eph--EphA5	E876D	1153	0.85	3.50915	NO
>ENSG00000135333:ENSP00000358309|ENSP00000358309|p.E834K	TK-Eph--EphA7	E834K	1153	0.85	3.50915	NO
>ENSG00000151422:ENSP00000281092|ENSP00000281092|p.V758F	TK-Fer--FER	V758F	1153	0.85	3.50915	NO
>ENSG00000182578:ENSP00000286301|ENSP00000286301|p.L853P	TK-PVR-Kit-FMS	L853P	1153	0.85	3.50915	NO
>ENSG00000169071:ENSP00000364860|ENSP00000364860|p.L690M	TK-Ror--ROR2	L690M	1153	0.85	3.50915	NO
>ENSG00000136573:ENSP00000259089|ENSP00000259089|p.R433W	TK-Src-SrcB-BLK	R433W	1153	0.85	3.50915	NO
>ENSG00000136573:ENSP00000259089|ENSP00000259089|p.R433Q	TK-Src-SrcB-BLK	R433Q	1153	0.85	3.50915	NO
>ENSG00000135605:ENSP00000370912|ENSP00000370912|p.R563K	TK-Tec--TEC	R563K	1153	0.85	3.50915	NO
>ENSG00000139625:ENSP00000448689|ENSP00000448689|p.E340D	TKL-MLK-LZK-DLK	E340D	1153	0.85	3.50915	NO
>ENSG00000170209:ENSP00000306678|ENSP00000306678|p.K223T	TKL-RIPK--SgK288	K223T	1153	0.85	3.50915	NO
>ENSG00000104936:ENSP00000345997|ENSP00000345997|p.A278T	AGC-DMPK-GEK-DMPK1	A278T	1131	0.85	6.95035	NO
>ENSG00000198055:ENSP00000433511|ENSP00000433511|p.L375M	AGC-GRK-GRK-GPRK6	L375M	1131	0.85	6.95035	NO
>ENSG00000150457:ENSP00000372035|ENSP00000372035|p.L903I	AGC-NDR-LATS-LATS2	L903I	1131	0.85	6.95035	NO
>ENSG00000065675:ENSP00000263125|ENSP00000263125|p.L569F	AGC-PKC-PKCd-PKCt	L569F	1131	0.85	6.95035	NO
>ENSG00000171132:ENSP00000306124|ENSP00000306124|p.M597V	AGC-PKC-PKCh-PKCe	M597V	1131	0.85	6.95035	NO
>ENSG00000071242:ENSP00000427015|ENSP00000427015|p.L609V	AGC-RSK-RSKp90-RSK1:Domain2,AGC-RSK-RSKp90-RSK3	L609V	1131	0.85	6.95035	NO
>ENSG00000177189:ENSP00000368884|ENSP00000368884|p.L608F	AGC-RSK-RSKp90-RSK2,AGC-RSK-RSKp90-RSK2:Domain2	L608F	1131	0.85	6.95035	NO
>ENSG00000118515:ENSP00000356832|ENSP00000356832|p.L382F	AGC-SGK--SGK1	L382F	1131	0.85	6.95035	NO
>ENSG00000118046:ENSP00000324856|ENSP00000324856|p.L245F	CAMK-CAMKL-LKB-LKB1	L245F	1131	0.85	6.95035	NO
>ENSG00000147613:ENSP00000276616|ENSP00000276616|p.T252K	CAMK-PSK--PSKH2	T252K	1131	0.85	6.95035	NO
>ENSG00000147613:ENSP00000276616|ENSP00000276616|p.T252A	CAMK-PSK--PSKH2	T252A	1131	0.85	6.95035	NO
>ENSG00000138395:ENSP00000406472|ENSP00000406472|p.F290L	CMGC-CDK-PFTAIRE-PFTAIRE2	F290L	1131	0.85	6.95035	NO
>ENSG00000104365:ENSP00000430684|ENSP00000430684|p.A212T	Other-IKK--IKKb	A212T	1131	0.85	6.95035	NO
>ENSG00000198870:ENSP00000361025|ENSP00000361025|p.I224L	Other-SgK071--SgK071	I224L	1131	0.85	6.95035	NO
>ENSG00000112742:ENSP00000358813|ENSP00000358813|p.L724V	Other-TTK--TTK	L724V	1131	0.85	6.95035	NO
>ENSG00000196455:ENSP00000349205|ENSP00000349205|p.I248M	Other-VPS15--PIK3R4	I248M	1131	0.85	6.95035	NO
>ENSG00000060237:ENSP00000313059|ENSP00000313059|p.M412V	Other-WNK--Wnk1	M412V	1131	0.85	6.95035	NO
>ENSG00000070019:ENSP00000261170|ENSP00000261170|p.A670T	RGC-RGC--HSER	A670T	1131	0.85	6.95035	NO
>ENSG00000095015:ENSP00000382423|ENSP00000382423|p.I1439S	STE-STE11-MEKK1-MAP3K1	I1439S	1131	0.85	6.95035	NO
>ENSG00000104375:ENSP00000429744|ENSP00000429744|p.S239F	STE-STE20-MST-MST2	S239F	1131	0.85	6.95035	NO
>ENSG00000071909:ENSP00000386213|ENSP00000386213|p.A226G	STE-STE20-NinaC-MYO3B	A226G	1131	0.85	6.95035	NO
>ENSG00000137764:ENSP00000178640|ENSP00000178640|p.F346C	STE-STE7-MEK5-MAP2K5	F346C	1131	0.85	6.95035	NO
>ENSG00000137764:ENSP00000178640|ENSP00000178640|p.F346L	STE-STE7-MEK5-MAP2K5	F346L	1131	0.85	6.95035	NO
>ENSG00000153208:ENSP00000295408|ENSP00000295408|p.M790T	TK-Axl--MER	M790T	1131	0.85	6.95035	NO
[truncated: 7,938 more rows]
