# Supplementary material for: Kinome-wide Decoding of Network-Attacking Mutations Rewiring Cancer Signaling
Source: Cell. 2015 Sep 24;163(1):202–17. doi: 10.1016/j.cell.2015.08.056 (PMC4644236; doi:10.1016/j.cell.2015.08.056)
Supplement: Table S2. Table of Upstream Rewiring NetPhorest Results, Related to Figure 5 [file mmc3.xlsx]

## Sheet: TableS3_UpstreamRewiringNetPhor
#MutationDetails	PhosphorylationSite	MutationPositionRelativeToPSite	RewiringPower	RewiringAngle(<90=overtake/>90=loss)	RewiringPhenomenon	TopWtKinase	TopWtScore	MutScore	TopMutKinase	TopMutScore	WtScore
ENSG00000155657:ENSP00000467141|ENSP00000467141|p.P35231Q	35230	1	0.532617	80.4892	Kinase step-up	CDK2_CDK3_CDK1_CDK5_group	0.33617	0.02696	ATM_ATR_group	0.44881	0.01514
ENSG00000172159:ENSP00000303508|ENSP00000303508|p.Q315P	314	1	0.506291	100.936	Kinase step-down	ATM_ATR_group	0.42413	0.00471	CDK2_CDK3_CDK1_CDK5_group	0.29248	0.0089
ENSG00000175334:ENSP00000310275|ENSP00000310275|p.Q5P	4	1	0.504229	100.639	Kinase step-down	ATM_ATR_group	0.42133	0.00509	CDK2_CDK3_CDK1_CDK5_group	0.35165	0.06706
ENSG00000155974:ENSP00000381098|ENSP00000381098|p.P796Q	795	1	0.503499	81.32	Kinase step-up	CDK2_CDK3_CDK1_CDK5_group	0.31109	0.01287	ATM_ATR_group	0.41149	0.00581
ENSG00000142675:ENSP00000354609|ENSP00000354609|p.P294Q	293	1	0.500115	79.2906	Kinase step-up	CDK2_CDK3_CDK1_CDK5_group	0.29033	0.00857	ATM_ATR_group	0.41717	0.00398
ENSG00000138439:ENSP00000376071|ENSP00000376071|p.P308Q	307	1	0.493584	79.1347	Kinase step-up	CDK2_CDK3_CDK1_CDK5_group	0.28479	0.00782	ATM_ATR_group	0.41217	0.00362
ENSG00000124788:ENSP00000244769|ENSP00000244769|p.P89Q	88	1	0.486948	74.4899	Kinase step-up	CDK2_CDK3_CDK1_CDK5_group	0.24411	0.0044	ATM_ATR_group	0.43166	0.0078
ENSG00000128731:ENSP00000261609|ENSP00000261609|p.P2012Q	2011	1	0.484924	78.8624	Kinase step-up	CDK2_CDK3_CDK1_CDK5_group	0.27713	0.00693	ATM_ATR_group	0.40519	0.00252
ENSG00000167566:ENSP00000337998|ENSP00000337998|p.P182Q	181	1	0.484813	77.7667	Kinase step-up	CDK2_CDK3_CDK1_CDK5_group	0.26848	0.00609	ATM_ATR_group	0.41244	0.00477
ENSG00000064042:ENSP00000316891|ENSP00000316891|p.P524Q	523	1	0.481571	84.808	Kinase step-up	CDK2_CDK3_CDK1_CDK5_group	0.32937	0.02106	ATM_ATR_group	0.37215	0.00221
ENSG00000155966:ENSP00000359489|ENSP00000359489|p.P976Q	975	1	0.480061	84.8043	Kinase step-up	CDK2_CDK3_CDK1_CDK5_group	0.32663	0.01931	ATM_ATR_group	0.37142	0.00262
ENSG00000115977:ENSP00000386456|ENSP00000386456|p.P679R	678	1	0.480044	85.1066	Kinase step-up	CDK2_CDK3_CDK1_CDK5_group	0.33449	0.02524	PKC_group	0.42351	0.05635
ENSG00000176208:ENSP00000313171|ENSP00000313171|p.P45Q	44	1	0.476962	82.3992	Kinase step-up	CDK2_CDK3_CDK1_CDK5_group	0.29989	0.0102	ATM_ATR_group	0.38162	0.00271
ENSG00000072364:ENSP00000265343|ENSP00000265343|p.P529Q	528	1	0.475286	85.232	Kinase step-up	CDK2_CDK3_CDK1_CDK5_group	0.32581	0.01883	ATM_ATR_group	0.36552	0.00267
ENSG00000183864:ENSP00000331305|ENSP00000331305|p.P154Q	153	1	0.47141	74.2109	Kinase step-up	MAPK3_MAPK1_MAPK7_NLK_group	0.27265	0.04259	ATM_ATR_group	0.41621	0.00475
ENSG00000164654:ENSP00000339881|ENSP00000339881|p.P767R	766	1	0.471117	84.8306	Kinase step-up	CDK2_CDK3_CDK1_CDK5_group	0.34619	0.04443	PKC_group	0.42636	0.06457
ENSG00000103510:ENSP00000406037|ENSP00000406037|p.P349Q	348	1	0.470422	84.8014	Kinase step-up	CDK2_CDK3_CDK1_CDK5_group	0.31534	0.01421	ATM_ATR_group	0.36398	0.00257
ENSG00000174100:ENSP00000308901|ENSP00000308901|p.Q119P	118	1	0.469804	110.989	Kinase step-down	ATM_ATR_group	0.43817	0.00902	CDK2_CDK3_CDK1_CDK5_group	0.19362	0.00245
ENSG00000173039:ENSP00000384273|ENSP00000384273|p.Q548P	547	1	0.467297	105.679	Kinase step-down	ATM_ATR_group	0.41045	0.00302	MAPK3_MAPK1_MAPK7_NLK_group	0.26834	0.0395
ENSG00000076864:ENSP00000290101|ENSP00000290101|p.R560P	559	1	0.465806	94.1524	Kinase step-down	PKC_group	0.42836	0.076	CDK2_CDK3_CDK1_CDK5_group	0.32115	0.01649
ENSG00000100815:ENSP00000267622|ENSP00000267622|p.P1892Q	1891	1	0.465332	77.4879	Kinase step-up	CDK2_CDK3_CDK1_CDK5_group	0.35568	0.10574	ATM_ATR_group	0.39544	0.00293
ENSG00000134516:ENSP00000256935|ENSP00000256935|p.P1676R	1675	1	0.464126	86.375	Kinase step-up	CDK2_CDK3_CDK1_CDK5_group	0.32534	0.01856	PKC_group	0.39894	0.05066
ENSG00000156599:ENSP00000287169|ENSP00000287169|p.Q640P	639	1	0.459304	100.268	Kinase step-down	ATM_ATR_group	0.38113	0.00366	CDK2_CDK3_CDK1_CDK5_group	0.26771	0.00603
ENSG00000139354:ENSP00000439672|ENSP00000439672|p.P442R	441	1	0.456002	87.6467	Kinase step-up	CDK2_CDK3_CDK1_CDK5_group	0.3318	0.02287	PKC_group	0.37482	0.03941
ENSG00000155657:ENSP00000467141|ENSP00000467141|p.P35231L	35230	1	0.4541	87.9163	Kinase step-up	CDK2_CDK3_CDK1_CDK5_group	0.33617	0.02696	PKC_group	0.38486	0.0523
ENSG00000177189:ENSP00000368884|ENSP00000368884|p.P626Q	625	1	0.452321	20.6856	Kinase step-up	CK2_group	0.16747	0.35371	ATM_ATR_group	0.41561	0.00341
ENSG00000164318:ENSP00000346964|ENSP00000346964|p.P128L	127	1	0.451371	87.4051	Kinase step-up	CDK2_CDK3_CDK1_CDK5_group	0.34447	0.04008	PKC_group	0.41173	0.07844
ENSG00000182747:ENSP00000333591|ENSP00000333591|p.P367R	366	1	0.450858	83.2349	Kinase step-up	CDK2_CDK3_CDK1_CDK5_group	0.28716	0.00813	PKC_group	0.45583	0.10169
ENSG00000173612:ENSP00000309493|ENSP00000309493|p.L262P	261	1	0.449756	91.847	Kinase step-down	PKC_group	0.43007	0.10196	CDK2_CDK3_CDK1_CDK5_group	0.32735	0.01974
ENSG00000136628:ENSP00000355890|ENSP00000355890|p.P846L	845	1	0.448058	88.1533	Kinase step-up	CDK2_CDK3_CDK1_CDK5_group	0.34256	0.03611	PKC_group	0.41607	0.0892
ENSG00000107957:ENSP00000348215|ENSP00000348215|p.P520L	519	1	0.447822	87.8735	Kinase step-up	CDK2_CDK3_CDK1_CDK5_group	0.34423	0.03954	PKC_group	0.43934	0.11115
ENSG00000151150:ENSP00000280772|ENSP00000280772|p.L960P	959	1	0.447644	91.4908	Kinase step-down	PKC_group	0.39804	0.07338	CDK2_CDK3_CDK1_CDK5_group	0.32898	0.02079
ENSG00000141456:ENSP00000461625|ENSP00000461625|p.P478Q	477	1	0.447586	79.1612	Kinase step-up	CDK2_CDK3_CDK1_CDK5_group	0.2565	0.00517	ATM_ATR_group	0.37366	0.0033
ENSG00000067334:ENSP00000411010|ENSP00000411010|p.Q319P	318	1	0.44627	99.252	Kinase step-down	ATM_ATR_group	0.36411	0.00192	CDK2_CDK3_CDK1_CDK5_group	0.26666	0.00594
ENSG00000168303:ENSP00000304553|ENSP00000304553|p.P105Q	104	1	0.445905	64.4147	Kinase step-up	p38_group	0.14822	0	ATM_ATR_group	0.42936	0.00881
ENSG00000115421:ENSP00000238714|ENSP00000238714|p.P655L	654	1	0.443506	85.501	Kinase step-up	CDK2_CDK3_CDK1_CDK5_group	0.35093	0.06289	PKC_group	0.44512	0.10788
ENSG00000118960:ENSP00000305193|ENSP00000305193|p.P250Q	249	1	0.442068	78.5057	Kinase step-up	CDK2_CDK3_CDK1_CDK5_group	0.2487	0.00467	ATM_ATR_group	0.37104	0.00243
ENSG00000165240:ENSP00000345728|ENSP00000345728|p.P340Q	339	1	0.439733	64.6983	Kinase step-up	p38_group	0.14822	0	ATM_ATR_group	0.41711	0.00311
ENSG00000104517:ENSP00000429084|ENSP00000429084|p.Q175P	174	1	0.439404	107.445	Kinase step-down	ATM_ATR_group	0.39328	0.00372	CDK2_CDK3_CDK1_CDK5_group	0.20609	0.00282
ENSG00000065526:ENSP00000364912|ENSP00000364912|p.P1223H	1222	1	0.435827	89.6356	Kinase step-up	CDK2_CDK3_CDK1_CDK5_group	0.32414	0.01793	ACTR2_ACTR2B_TGFbR2_group	0.31013	0
ENSG00000167978:ENSP00000301740|ENSP00000301740|p.P925L	924	1	0.43438	90.2537	Kinase step-down	CDK2_CDK3_CDK1_CDK5_group	0.33003	0.02152	PKC_group	0.44677	0.14098
ENSG00000167986:ENSP00000301764|ENSP00000301764|p.P721L	720	1	0.433768	89.9047	Kinase step-up	CDK2_CDK3_CDK1_CDK5_group	0.32414	0.01793	PKC_group	0.46095	0.15372
ENSG00000080345:ENSP00000243326|ENSP00000243326|p.P410L	409	1	0.433405	90.4347	Kinase step-down	CDK2_CDK3_CDK1_CDK5_group	0.33113	0.02235	PKC_group	0.36829	0.06416
ENSG00000187837:ENSP00000339566|ENSP00000339566|p.P147L	146	1	0.432262	90.0797	Kinase step-down	CDK2_CDK3_CDK1_CDK5_group	0.34295	0.03687	PKC_group	0.37633	0.0711
ENSG00000111642:ENSP00000349508|ENSP00000349508|p.E1371Q	1370	1	0.431247	64.6631	Kinase step-up	CK2_group	0.30883	0.16372	ATM_ATR_group	0.42909	0.02299
ENSG00000118513:ENSP00000339992|ENSP00000339992|p.P585R	584	1	0.430344	78.85	Kinase step-up	CDK2_CDK3_CDK1_CDK5_group	0.24411	0.0044	PKC_group	0.39838	0.04098
ENSG00000140575:ENSP00000268182|ENSP00000268182|p.L92P	91	1	0.429827	89.5692	Kinase step-up	PKC_group	0.4637	0.16206	CDK2_CDK3_CDK1_CDK5_group	0.32414	0.01793
ENSG00000103126:ENSP00000262320|ENSP00000262320|p.P61L	60	1	0.429533	90.133	Kinase step-down	CDK2_CDK3_CDK1_CDK5_group	0.34445	0.04002	PKC_group	0.46076	0.15774
ENSG00000126001:ENSP00000380661|ENSP00000380661|p.Q1296L	1295	1	0.428652	127.96	Kinase step-down	ATM_ATR_group	0.43833	0.01291	DMPK_group	0.22901	0.17647
ENSG00000100485:ENSP00000216373|ENSP00000216373|p.P1268L	1267	1	0.428618	90.6352	Kinase step-down	CDK2_CDK3_CDK1_CDK5_group	0.32458	0.01816	PKC_group	0.42165	0.12195
ENSG00000171490:ENSP00000460871|ENSP00000460871|p.P455L	454	1	0.428086	91.2512	Kinase step-down	CDK2_CDK3_CDK1_CDK5_group	0.33579	0.02655	PKC_group	0.4625	0.16648
ENSG00000101040:ENSP00000418210|ENSP00000418210|p.P511L	510	1	0.427852	88.5842	Kinase step-up	CDK2_CDK3_CDK1_CDK5_group	0.30665	0.01168	PKC_group	0.37202	0.0621
ENSG00000115806:ENSP00000234160|ENSP00000234160|p.P27L	26	1	0.427847	88.6552	Kinase step-up	CDK2_CDK3_CDK1_CDK5_group	0.30716	0.01181	ACTR2_ACTR2B_TGFbR2_group	0.30955	0
ENSG00000105053:ENSP00000469880|ENSP00000469880|p.P60A	59	1	0.426451	90.3762	Kinase step-down	CDK2_CDK3_CDK1_CDK5_group	0.3451	0.04158	PKC_group	0.38592	0.08636
ENSG00000100154:ENSP00000381003|ENSP00000381003|p.P2303S	2302	1	0.426011	90.661	Kinase step-down	CDK2_CDK3_CDK1_CDK5_group	0.3212	0.01651	PKC_group	0.39917	0.10143
ENSG00000173575:ENSP00000377747|ENSP00000377747|p.Q1020L	1019	1	0.425982	132.056	Kinase step-down	ATM_ATR_group	0.44262	0.0172	Chak1_Chak2_group	0.18624	0.16436
ENSG00000188906:ENSP00000298910|ENSP00000298910|p.L1914P	1913	1	0.425857	91.2492	Kinase step-down	PKC_group	0.37854	0.07092	CDK2_CDK3_CDK1_CDK5_group	0.30602	0.01153
ENSG00000156413:ENSP00000313398|ENSP00000313398|p.P124L	123	1	0.425495	87.3158	Kinase step-up	CDK2_CDK3_CDK1_CDK5_group	0.35128	0.06483	PKC_group	0.44787	0.13324
ENSG00000152193:ENSP00000282003|ENSP00000282003|p.P462R	461	1	0.425369	79.5635	Kinase step-up	CDK2_CDK3_CDK1_CDK5_group	0.24582	0.0045	PKC_group	0.39023	0.03994
ENSG00000086967:ENSP00000350332|ENSP00000350332|p.Q723P	722	1	0.424934	114.587	Kinase step-down	ATM_ATR_group	0.4006	0.00235	p38_group	0.14821	0
ENSG00000109381:ENSP00000377782|ENSP00000377782|p.P419R	418	1	0.424759	82.3544	Kinase step-up	CDK2_CDK3_CDK1_CDK5_group	0.26339	0.00567	PKC_group	0.38008	0.04244
ENSG00000168298:ENSP00000307705|ENSP00000307705|p.P147L	146	1	0.424441	90.8782	Kinase step-down	CDK2_CDK3_CDK1_CDK5_group	0.34423	0.03954	PKC_group	0.34602	0.05053
ENSG00000065970:ENSP00000162391|ENSP00000162391|p.P173L	172	1	0.424121	88.6835	Kinase step-up	CDK2_CDK3_CDK1_CDK5_group	0.30399	0.01106	PKC_group	0.4562	0.14949
ENSG00000148362:ENSP00000360682|ENSP00000360682|p.P153T	152	1	0.423893	91.4998	Kinase step-down	CDK2_CDK3_CDK1_CDK5_group	0.32701	0.01953	PKC_group	0.34261	0.05082
ENSG00000135486:ENSP00000341826|ENSP00000341826|p.P7R	6	1	0.422856	75.2682	Kinase step-up	CDK2_CDK3_CDK1_CDK5_group	0.2163	0.00316	PKC_group	0.43141	0.0662
ENSG00000187837:ENSP00000339566|ENSP00000339566|p.P32L	31	1	0.422557	87.9957	Kinase step-up	CDK2_CDK3_CDK1_CDK5_group	0.3509	0.06274	PKC_group	0.45011	0.14105
ENSG00000017797:ENSP00000019317|ENSP00000019317|p.E510Q	509	1	0.422307	62.7292	Kinase step-up	CK2_group	0.38672	0.25812	ATM_ATR_group	0.43841	0.03616
ENSG00000143748:ENSP00000281701|ENSP00000281701|p.P151T	150	1	0.421246	90.5886	Kinase step-down	CDK2_CDK3_CDK1_CDK5_group	0.31501	0.0141	PKC_group	0.35738	0.06259
ENSG00000029363:ENSP00000435210|ENSP00000435210|p.P727T	726	1	0.419557	92.4516	Kinase step-down	CDK2_CDK3_CDK1_CDK5_group	0.33273	0.02364	PKC_group	0.32749	0.04378
ENSG00000154743:ENSP00000284995|ENSP00000284995|p.Q241L	240	1	0.419551	127.94	Kinase step-down	ATM_ATR_group	0.42498	0.00861	PKC_group	0.18478	0.13321
ENSG00000179094:ENSP00000314420|ENSP00000314420|p.Q1264E	1263	1	0.419398	117.079	Kinase step-down	ATM_ATR_group	0.43765	0.0386	CK2_group	0.27139	0.14234
ENSG00000109819:ENSP00000264867|ENSP00000264867|p.P314Q	313	1	0.418792	92.4483	Kinase step-down	CDK2_CDK3_CDK1_CDK5_group	0.33003	0.02152	PKC_group	0.36676	0.08355
ENSG00000197150:ENSP00000351717|ENSP00000351717|p.Q255L	254	1	0.418542	131.134	Kinase step-down	ATM_ATR_group	0.43522	0.01763	ARAF_BRAF_RAF1_group	0.15885	0.13063
ENSG00000137497:ENSP00000377298|ENSP00000377298|p.P113H	112	1	0.418517	88.5003	Kinase step-up	CDK2_CDK3_CDK1_CDK5_group	0.29792	0.00983	PKC_group	0.43296	0.12938
ENSG00000158077:ENSP00000299481|ENSP00000299481|p.Q1023P	1022	1	0.418039	113.942	Kinase step-down	ATM_ATR_group	0.39485	0.00473	MAPK3_MAPK1_MAPK7_NLK_group	0.16011	0.0099
ENSG00000117036:ENSP00000357175|ENSP00000357175|p.P316H	315	1	0.417513	90.3668	Kinase step-down	CDK2_CDK3_CDK1_CDK5_group	0.30955	0.01244	PKC_group	0.38251	0.08918
ENSG00000071991:ENSP00000262150|ENSP00000262150|p.P403S	402	1	0.417338	92.7211	Kinase step-down	CDK2_CDK3_CDK1_CDK5_group	0.33109	0.02231	PKC_group	0.3471	0.06634
ENSG00000187790:ENSP00000267430|ENSP00000267430|p.P1722L	1721	1	0.417198	82.5148	Kinase step-up	CDK2_CDK3_CDK1_CDK5_group	0.25943	0.00537	PKC_group	0.42303	0.09211
ENSG00000130762:ENSP00000367629|ENSP00000367629|p.P42L	41	1	0.417012	92.2964	Kinase step-down	CDK2_CDK3_CDK1_CDK5_group	0.34256	0.03611	PKC_group	0.46753	0.18471
ENSG00000031081:ENSP00000264245|ENSP00000264245|p.P477L	476	1	0.416998	86.2782	Kinase step-up	CDK2_CDK3_CDK1_CDK5_group	0.28265	0.00755	PKC_group	0.36969	0.05631
ENSG00000172995:ENSP00000414351|ENSP00000414351|p.K135Q	134	1	0.41665	45	Kinase step-up	DMPK_group	0.17647	0.17647	ATM_ATR_group	0.43082	0.01417
ENSG00000151929:ENSP00000358081|ENSP00000358081|p.P292L	291	1	0.416576	87.4209	Kinase step-up	CDK2_CDK3_CDK1_CDK5_group	0.28946	0.00845	PKC_group	0.35672	0.0492
ENSG00000076554:ENSP00000368391|ENSP00000368391|p.Q145L	144	1	0.416369	131.428	Kinase step-down	ATM_ATR_group	0.42869	0.01313	ARAF_BRAF_RAF1_group	0.13567	0.10973
ENSG00000117713:ENSP00000320485|ENSP00000320485|p.P773L	772	1	0.416355	84.1808	Kinase step-up	CDK2_CDK3_CDK1_CDK5_group	0.2692	0.00616	PKC_group	0.44101	0.11827
ENSG00000197714:ENSP00000353491|ENSP00000353491|p.Q368H	367	1	0.416326	133.482	Kinase step-down	ATM_ATR_group	0.43571	0.01953	PKC_group	0.13309	0.12206
ENSG00000120694:ENSP00000318687|ENSP00000318687|p.P810L	809	1	0.415937	87.1195	Kinase step-up	CDK2_CDK3_CDK1_CDK5_group	0.28707	0.00811	PKC_group	0.37948	0.07096
ENSG00000102189:ENSP00000317955|ENSP00000317955|p.Q629E	628	1	0.415327	114.518	Kinase step-down	ATM_ATR_group	0.40108	0.01201	CK2_group	0.38966	0.24433
ENSG00000074660:ENSP00000263071|ENSP00000263071|p.P612L	611	1	0.414551	90.775	Kinase step-down	CDK2_CDK3_CDK1_CDK5_group	0.34832	0.05125	PKC_group	0.3331	0.04396
ENSG00000115263:ENSP00000387662|ENSP00000387662|p.Q37P	36	1	0.414207	113.232	Kinase step-down	ATM_ATR_group	0.38728	0.00261	MAPK3_MAPK1_MAPK7_NLK_group	0.16395	0.01034
ENSG00000167986:ENSP00000301764|ENSP00000301764|p.P721Q	720	1	0.413916	92.7133	Kinase step-down	CDK2_CDK3_CDK1_CDK5_group	0.32414	0.01793	PKC_group	0.43222	0.15372
ENSG00000146648:ENSP00000275493|ENSP00000275493|p.P753L	752	1	0.413064	85.268	Kinase step-up	CDK2_CDK3_CDK1_CDK5_group	0.27355	0.00656	PKC_group	0.39867	0.08349
ENSG00000165572:ENSP00000368799|ENSP00000368799|p.P16S	15	1	0.412729	93.013	Kinase step-down	CDK2_CDK3_CDK1_CDK5_group	0.32534	0.01856	PKC_group	0.42135	0.14525
ENSG00000008086:ENSP00000369325|ENSP00000369325|p.P721L	720	1	0.412622	84.3598	Kinase step-up	CDK2_CDK3_CDK1_CDK5_group	0.26771	0.00603	PKC_group	0.3602	0.04117
ENSG00000142623:ENSP00000364620|ENSP00000364620|p.Q133K	132	1	0.412526	129.404	Kinase step-down	ATM_ATR_group	0.42571	0.01515	PKC_group	0.1621	0.12187
ENSG00000099904:ENSP00000384716|ENSP00000384716|p.P668H	667	1	0.412254	92.9742	Kinase step-down	CDK2_CDK3_CDK1_CDK5_group	0.34279	0.03655	PKC_group	0.32841	0.05242
ENSG00000154654:ENSP00000383392|ENSP00000383392|p.P787Q	786	1	0.412209	75.5933	Kinase step-up	CDK2_CDK3_CDK1_CDK5_group	0.21283	0.00304	ATM_ATR_group	0.35721	0.00238
ENSG00000165102:ENSP00000368965|ENSP00000368965|p.Q611K	610	1	0.41192	134.917	Kinase step-down	ATM_ATR_group	0.42494	0.01302	PLK_group	0.11609	0.11549
ENSG00000165757:ENSP00000364526|ENSP00000364526|p.Q1282K	1281	1	0.411829	136.593	Kinase step-down	ATM_ATR_group	0.42479	0.01312	CK2_group	0.34714	0.35859
ENSG00000139737:ENSP00000418707|ENSP00000418707|p.P281Q	280	1	0.411727	67.2094	Kinase step-up	CDK2_CDK3_CDK1_CDK5_group	0.15727	0.00164	ATM_ATR_group	0.38492	0.00374
ENSG00000104447:ENSP00000379065|ENSP00000379065|p.K106Q	105	1	0.411167	42.0431	Kinase step-up	ACTR2_ACTR2B_TGFbR2_group	0.14411	0.16532	ATM_ATR_group	0.42162	0.011
ENSG00000177311:ENSP00000426387|ENSP00000426387|p.P310Q	309	1	0.411068	56.3985	Kinase step-up	CLK_group	0.36368	0.28244	ATM_ATR_group	0.40709	0.00413
ENSG00000182747:ENSP00000333591|ENSP00000333591|p.P367H	366	1	0.410855	87.7768	Kinase step-up	CDK2_CDK3_CDK1_CDK5_group	0.28716	0.00813	PKC_group	0.40326	0.10169
ENSG00000066027:ENSP00000261461|ENSP00000261461|p.Q39E	38	1	0.410833	135.202	Kinase step-down	ATM_ATR_group	0.43847	0.02764	ACTR2_ACTR2B_TGFbR2_group	0.30785	0.3093
ENSG00000143442:ENSP00000271715|ENSP00000271715|p.Q1014H	1013	1	0.410795	131.764	Kinase step-down	ATM_ATR_group	0.43272	0.02258	CaMKII_group	0.15493	0.13174
ENSG00000141562:ENSP00000309899|ENSP00000309899|p.Q445K	444	1	0.410686	126.667	Kinase step-down	ATM_ATR_group	0.42133	0.01498	PKC_group	0.1709	0.11138
ENSG00000043093:ENSP00000292782|ENSP00000292782|p.Q32E	31	1	0.410239	114.373	Kinase step-down	ATM_ATR_group	0.4098	0.02586	CK2_group	0.26757	0.12305
ENSG00000181143:ENSP00000381008|ENSP00000381008|p.P5748Q	5747	1	0.410175	70.4636	Kinase step-up	MAPK3_MAPK1_MAPK7_NLK_group	0.19025	0.0139	ATM_ATR_group	0.37227	0.00194
ENSG00000124214:ENSP00000360922|ENSP00000360922|p.P373S	372	1	0.409834	91.3129	Kinase step-down	CDK2_CDK3_CDK1_CDK5_group	0.34858	0.05222	ACTR2_ACTR2B_TGFbR2_group	0.28308	0
ENSG00000135365:ENSP00000398824|ENSP00000398824|p.Q278H	277	1	0.409285	130.406	Kinase step-down	ATM_ATR_group	0.43155	0.02358	RCK_group	0.11621	0.08343
ENSG00000122223:ENSP00000357012|ENSP00000357012|p.Q349K	348	1	0.409044	123.769	Kinase step-down	ATM_ATR_group	0.41144	0.01023	PKC_group	0.18471	0.10504
ENSG00000080503:ENSP00000371638|ENSP00000371638|p.E671Q	670	1	0.408544	62.5586	Kinase step-up	CK2_group	0.42215	0.2989	ATM_ATR_group	0.41066	0.02115
ENSG00000109061:ENSP00000226207|ENSP00000226207|p.Q1668K	1667	1	0.408333	139.036	Kinase step-down	ATM_ATR_group	0.41561	0.00829	CK2_group	0.1861	0.21484
ENSG00000164190:ENSP00000282516|ENSP00000282516|p.P288T	287	1	0.408249	94.2275	Kinase step-down	CDK2_CDK3_CDK1_CDK5_group	0.33651	0.02734	PKC_group	0.31235	0.04574
ENSG00000171772:ENSP00000341282|ENSP00000341282|p.Q31K	30	1	0.408118	123.075	Kinase step-down	ATM_ATR_group	0.41728	0.01797	PKC_group	0.27375	0.18942
ENSG00000036549:ENSP00000359837|ENSP00000359837|p.P136S	135	1	0.407936	92.7789	Kinase step-down	CDK2_CDK3_CDK1_CDK5_group	0.31684	0.01474	ACTR2_ACTR2B_TGFbR2_group	0.27413	0
ENSG00000103479:ENSP00000262133|ENSP00000262133|p.P643S	642	1	0.407672	93.0106	Kinase step-down	CDK2_CDK3_CDK1_CDK5_group	0.34545	0.04244	PKC_group	0.43047	0.15774
ENSG00000103126:ENSP00000262320|ENSP00000262320|p.P61Q	60	1	0.40753	93.3323	Kinase step-down	CDK2_CDK3_CDK1_CDK5_group	0.34445	0.04002	PKC_group	0.42867	0.15774
ENSG00000179262:ENSP00000467024|ENSP00000467024|p.Q358H	357	1	0.40748	135	Kinase step-down	ATM_ATR_group	0.4251	0.01762	DMPK_group	0.11529	0.11529
ENSG00000154310:ENSP00000399511|ENSP00000399511|p.Q702P	701	1	0.407112	86.1737	Kinase step-up	ATM_ATR_group	0.26952	0.0015	CDK2_CDK3_CDK1_CDK5_group	0.32463	0.01819
ENSG00000072958:ENSP00000388996|ENSP00000388996|p.P335L	334	1	0.406954	89.9502	Kinase step-up	CDK2_CDK3_CDK1_CDK5_group	0.29721	0.0097	PKC_group	0.32617	0.03816
ENSG00000143457:ENSP00000271732|ENSP00000271732|p.E24Q	23	1	0.406913	63.1981	Kinase step-up	CK2_group	0.26921	0.14213	ATM_ATR_group	0.41647	0.02991
ENSG00000152942:ENSP00000426191|ENSP00000426191|p.Q647K	646	1	0.40622	135	Kinase step-down	ATM_ATR_group	0.43259	0.02637	DMPK_group	0.14565	0.14565
ENSG00000089048:ENSP00000202816|ENSP00000202816|p.P199S	198	1	0.405645	91.0657	Kinase step-down	CDK2_CDK3_CDK1_CDK5_group	0.30295	0.01083	PKC_group	0.39278	0.11133
ENSG00000115875:ENSP00000325905|ENSP00000325905|p.P193L	192	1	0.405573	94.3025	Kinase step-down	CDK2_CDK3_CDK1_CDK5_group	0.32705	0.01956	PKC_group	0.3018	0.03734
ENSG00000269058:ENSP00000269881|ENSP00000269881|p.Q70H	69	1	0.404943	134.267	Kinase step-down	ATM_ATR_group	0.4405	0.03559	SLK_group	0.13092	0.12574
ENSG00000162735:ENSP00000357051|ENSP00000357051|p.Q67H	66	1	0.404834	130.366	Kinase step-down	ATM_ATR_group	0.41665	0.01314	PKC_group	0.16206	0.12935
ENSG00000137337:ENSP00000365588|ENSP00000365588|p.Q373L	372	1	0.404731	126.817	Kinase step-down	ATM_ATR_group	0.40561	0.005	DMPK_group	0.14565	0.08804
ENSG00000105722:ENSP00000222329|ENSP00000222329|p.P22R	21	1	0.404285	90.4219	Kinase step-down	CDK2_CDK3_CDK1_CDK5_group	0.29777	0.0098	ACTR2_ACTR2B_TGFbR2_group	0.28376	0
ENSG00000124782:ENSP00000369270|ENSP00000369270|p.P1555L	1554	1	0.404048	84.8914	Kinase step-up	CDK2_CDK3_CDK1_CDK5_group	0.26493	0.0058	PKC_group	0.36047	0.05046
ENSG00000068394:ENSP00000156109|ENSP00000156109|p.Q103H	102	1	0.40391	137.317	Kinase step-down	ATM_ATR_group	0.42085	0.01727	CDK4_CDK6_group	0.10405	0.12038
ENSG00000125482:ENSP00000333920|ENSP00000333920|p.E302Q	301	1	0.403885	58.196	Kinase step-up	CK2_group	0.17236	0.08016	ATM_ATR_group	0.42171	0.02849
ENSG00000167513:ENSP00000301019|ENSP00000301019|p.P395T	394	1	0.40353	93.6812	Kinase step-down	CDK2_CDK3_CDK1_CDK5_group	0.31841	0.01534	PKC_group	0.31389	0.04746
ENSG00000047410:ENSP00000356448|ENSP00000356448|p.Q2035E	2034	1	0.403371	118.57	Kinase step-down	ATM_ATR_group	0.40688	0.01998	CK2_group	0.23186	0.11777
ENSG00000155097:ENSP00000379203|ENSP00000379203|p.Q363E	362	1	0.402938	112.692	Kinase step-down	ATM_ATR_group	0.42965	0.05687	CK2_group	0.35442	0.20147
ENSG00000152022:ENSP00000358314|ENSP00000358314|p.L246P	245	1	0.402839	89.9397	Kinase step-up	PKC_group	0.3404	0.05585	CDK2_CDK3_CDK1_CDK5_group	0.29436	0.00921
ENSG00000157895:ENSP00000288757|ENSP00000288757|p.Q59H	58	1	0.402829	136.451	Kinase step-down	ATM_ATR_group	0.43216	0.02946	ARAF_BRAF_RAF1_group	0.11289	0.12309
ENSG00000172673:ENSP00000439594|ENSP00000439594|p.Q651H	650	1	0.402511	135.713	Kinase step-down	ATM_ATR_group	0.43407	0.03159	CK2_group	0.24695	0.25196
ENSG00000178222:ENSP00000389709|ENSP00000389709|p.P167S	166	1	0.402473	94.5366	Kinase step-down	CDK2_CDK3_CDK1_CDK5_group	0.32414	0.01793	PKC_group	0.31937	0.05818
ENSG00000187837:ENSP00000339566|ENSP00000339566|p.P147S	146	1	0.402355	94.5278	Kinase step-down	CDK2_CDK3_CDK1_CDK5_group	0.34295	0.03687	PKC_group	0.33226	0.0711
ENSG00000213760:ENSP00000302194|ENSP00000302194|p.Q66H	65	1	0.40224	134.934	Kinase step-down	ATM_ATR_group	0.43082	0.02858	GRK_group	0.11665	0.11619
ENSG00000104722:ENSP00000221166|ENSP00000221166|p.P673Q	672	1	0.40217	80.833	Kinase step-up	CDK2_CDK3_CDK1_CDK5_group	0.23961	0.00417	ATM_ATR_group	0.32864	0.00259
ENSG00000032219:ENSP00000347602|ENSP00000347602|p.Q1037E	1036	1	0.402064	112.212	Kinase step-down	ATM_ATR_group	0.38174	0.01106	CK2_group	0.32659	0.17086
ENSG00000099308:ENSP00000262811|ENSP00000262811|p.E794Q	793	1	0.401595	59.9453	Kinase step-up	CK2_group	0.45317	0.3496	ATM_ATR_group	0.40957	0.02156
ENSG00000105877:ENSP00000330671|ENSP00000330671|p.Q1839H	1838	1	0.401482	132.932	Kinase step-down	ATM_ATR_group	0.42489	0.02367	PKC_group	0.26854	0.25405
ENSG00000186566:ENSP00000467556|ENSP00000467556|p.Q1261H	1260	1	0.40139	135	Kinase step-down	ATM_ATR_group	0.42513	0.02374	CK1_group	0.14015	0.14015
ENSG00000177302:ENSP00000321636|ENSP00000321636|p.Q779L	778	1	0.40122	139.63	Kinase step-down	ATM_ATR_group	0.40746	0.00755	ACTR2_ACTR2B_TGFbR2_group	0.20649	0.23888
ENSG00000070047:ENSP00000410626|ENSP00000410626|p.E917Q	916	1	0.401013	59.3855	Kinase step-up	CK2_group	0.45471	0.35508	ATM_ATR_group	0.41682	0.02838
ENSG00000105699:ENSP00000354575|ENSP00000354575|p.P465A	464	1	0.400619	93.8539	Kinase step-down	CDK2_CDK3_CDK1_CDK5_group	0.31619	0.01451	PKC_group	0.32407	0.06047
ENSG00000221914:ENSP00000325074|ENSP00000325074|p.P178S	177	1	0.400466	91.1028	Kinase step-down	CDK2_CDK3_CDK1_CDK5_group	0.2985	0.00993	PKC_group	0.44408	0.16641
ENSG00000143748:ENSP00000281701|ENSP00000281701|p.K841Q	840	1	0.400443	50.7328	Kinase step-up	PKC_group	0.44673	0.40673	ATM_ATR_group	0.40976	0.01132
ENSG00000128915:ENSP00000261520|ENSP00000261520|p.Q458H	457	1	0.399959	135.685	Kinase step-down	ATM_ATR_group	0.41168	0.01175	PAK_group	0.18069	0.18547
ENSG00000012048:ENSP00000418960|ENSP00000418960|p.Q1388E	1387	1	0.399738	114.206	Kinase step-down	ATM_ATR_group	0.40534	0.03164	CK2_group	0.33689	0.19498
ENSG00000165891:ENSP00000323246|ENSP00000323246|p.K693Q	692	1	0.399713	42.3644	Kinase step-up	CK2_group	0.23943	0.25781	ATM_ATR_group	0.40617	0.00688
ENSG00000161640:ENSP00000412361|ENSP00000412361|p.E670Q	669	1	0.399496	44.6859	Kinase step-up	ACTR2_ACTR2B_TGFbR2_group	0.17101	0.1732	ATM_ATR_group	0.43155	0.03206
ENSG00000067798:ENSP00000446132|ENSP00000446132|p.P1218H	1217	1	0.39936	94.9426	Kinase step-down	CDK2_CDK3_CDK1_CDK5_group	0.32304	0.01737	PKC_group	0.2995	0.04249
ENSG00000151914:ENSP00000244364|ENSP00000244364|p.L4365Q	4364	1	0.399321	45.122	Kinase step-up	CK2_group	0.27178	0.27093	ATM_ATR_group	0.40713	0.00781
ENSG00000123200:ENSP00000282007|ENSP00000282007|p.P365Q	364	1	0.39904	95.2952	Kinase step-down	CDK2_CDK3_CDK1_CDK5_group	0.32586	0.01886	ATM_ATR_group	0.25674	0.00182
ENSG00000104447:ENSP00000379065|ENSP00000379065|p.P943L	942	1	0.398851	91.7748	Kinase step-down	CDK2_CDK3_CDK1_CDK5_group	0.30106	0.01043	PKC_group	0.31276	0.0396
ENSG00000135100:ENSP00000257555|ENSP00000257555|p.Q250P	249	1	0.398742	113.178	Kinase step-down	ATM_ATR_group	0.3727	0.00253	p38_group	0.14822	0
ENSG00000125414:ENSP00000245503|ENSP00000245503|p.Q1670H	1669	1	0.398648	137.141	Kinase step-down	ATM_ATR_group	0.41561	0.01724	CK2_group	0.19995	0.21484
ENSG00000225190:ENSP00000389913|ENSP00000389913|p.Q513H	512	1	0.3975	134.931	Kinase step-down	ATM_ATR_group	0.41172	0.01422	GRK_group	0.1144	0.11392
ENSG00000137055:ENSP00000380460|ENSP00000380460|p.Q679H	678	1	0.397388	130.799	Kinase step-down	ATM_ATR_group	0.44805	0.05173	PKC_group	0.33352	0.30441
ENSG00000116690:ENSP00000399679|ENSP00000399679|p.P440T	439	1	0.396177	90.5778	Kinase step-down	CDK2_CDK3_CDK1_CDK5_group	0.35196	0.06901	PKC_group	0.3333	0.056
ENSG00000066027:ENSP00000261461|ENSP00000261461|p.Q43E	42	1	0.396075	136.497	Kinase step-down	ATM_ATR_group	0.42544	0.0295	PKC_group	0.23868	0.24903
ENSG00000188039:ENSP00000428579|ENSP00000428579|p.K954Q	953	1	0.395958	41.9033	Kinase step-up	CK2_group	0.12771	0.1491	ATM_ATR_group	0.4014	0.00602
ENSG00000125686:ENSP00000300651|ENSP00000300651|p.P1402R	1401	1	0.395763	94.8982	Kinase step-down	CDK2_CDK3_CDK1_CDK5_group	0.31784	0.01512	PKC_group	0.27313	0.0182
ENSG00000134986:ENSP00000378996|ENSP00000378996|p.P104T	103	1	0.395731	83.1128	Kinase step-up	CDK2_CDK3_CDK1_CDK5_group	0.24893	0.00468	PKC_group	0.38477	0.07341
ENSG00000166483:ENSP00000402084|ENSP00000402084|p.P166L	165	1	0.3956	86.21	Kinase step-up	CDK2_CDK3_CDK1_CDK5_group	0.26656	0.00593	PKC_group	0.33359	0.03598
ENSG00000121743:ENSP00000241125|ENSP00000241125|p.P122L	121	1	0.395562	87.863	Kinase step-up	CDK2_CDK3_CDK1_CDK5_group	0.27587	0.00679	PKC_group	0.33166	0.04172
ENSG00000187109:ENSP00000261182|ENSP00000261182|p.E238Q	237	1	0.39531	45	Kinase step-up	DMPK_group	0.17647	0.17647	ATM_ATR_group	0.4285	0.03319
ENSG00000102554:ENSP00000366915|ENSP00000366915|p.Q154H	153	1	0.395299	133.482	Kinase step-down	ATM_ATR_group	0.4421	0.04694	PKC_group	0.42829	0.41782
ENSG00000105698:ENSP00000222305|ENSP00000222305|p.P223L	222	1	0.395241	92.0146	Kinase step-down	CDK2_CDK3_CDK1_CDK5_group	0.2992	0.01007	PKC_group	0.3046	0.03512
ENSG00000101605:ENSP00000348821|ENSP00000348821|p.Q70L	69	1	0.395201	130.476	Kinase step-down	ATM_ATR_group	0.40799	0.01402	GRK_group	0.11112	0.07995
ENSG00000011566:ENSP00000263881|ENSP00000263881|p.P540H	539	1	0.394638	95.6411	Kinase step-down	CDK2_CDK3_CDK1_CDK5_group	0.34386	0.03873	PKC_group	0.29771	0.04744
ENSG00000184939:ENSP00000460547|ENSP00000460547|p.Q439L	438	1	0.394165	139.788	Kinase step-down	ATM_ATR_group	0.4006	0.00781	ACTR2_ACTR2B_TGFbR2_group	0.19241	0.22531
ENSG00000083544:ENSP00000440190|ENSP00000440190|p.E350Q	349	1	0.394152	61.2946	Kinase step-up	CK2_group	0.44561	0.33502	ATM_ATR_group	0.39539	0.01707
ENSG00000175766:ENSP00000323714|ENSP00000323714|p.P39T	38	1	0.394111	94.9126	Kinase step-down	CDK2_CDK3_CDK1_CDK5_group	0.31594	0.01442	PKC_group	0.30445	0.05066
ENSG00000169679:ENSP00000302530|ENSP00000302530|p.P662L	661	1	0.393663	87.4458	Kinase step-up	CDK2_CDK3_CDK1_CDK5_group	0.2721	0.00642	PKC_group	0.33291	0.04242
ENSG00000009954:ENSP00000342434|ENSP00000342434|p.P362S	361	1	0.393339	96.2967	Kinase step-down	CDK2_CDK3_CDK1_CDK5_group	0.32577	0.01881	CK2_group	0.37623	0.13028
ENSG00000112246:ENSP00000358210|ENSP00000358210|p.H738Q	737	1	0.391633	44.0549	Kinase step-up	CK2_group	0.27821	0.28467	ATM_ATR_group	0.42018	0.0286
ENSG00000174373:ENSP00000302647|ENSP00000302647|p.Q1001H	1000	1	0.391595	132.427	Kinase step-down	ATM_ATR_group	0.42158	0.03038	CLK_group	0.14632	0.12874
ENSG00000007520:ENSP00000007390|ENSP00000007390|p.E268Q	267	1	0.391173	65.9759	Kinase step-up	CK2_group	0.27515	0.13512	ATM_ATR_group	0.3736	0.00835
ENSG00000168010:ENSP00000326340|ENSP00000326340|p.P558L	557	1	0.390897	86.3503	Kinase step-up	CDK2_CDK3_CDK1_CDK5_group	0.26397	0.00572	PKC_group	0.34215	0.04871
ENSG00000067369:ENSP00000371475|ENSP00000371475|p.P1662L	1661	1	0.390778	83.6848	Kinase step-up	CDK2_CDK3_CDK1_CDK5_group	0.24893	0.00468	PKC_group	0.35563	0.05059
ENSG00000163156:ENSP00000357901|ENSP00000357901|p.P184T	183	1	0.39056	91.7752	Kinase step-down	CDK2_CDK3_CDK1_CDK5_group	0.35165	0.06706	PKC_group	0.30351	0.03603
ENSG00000121749:ENSP00000448182|ENSP00000448182|p.Q204E	203	1	0.390156	135.326	Kinase step-down	ATM_ATR_group	0.41118	0.02103	ACTR2_ACTR2B_TGFbR2_group	0.20491	0.20713
ENSG00000107929:ENSP00000326128|ENSP00000326128|p.P517Q	516	1	0.39002	81.3169	Kinase step-up	MAPK3_MAPK1_MAPK7_NLK_group	0.28452	0.05353	ATM_ATR_group	0.31538	0.00112
ENSG00000042781:ENSP00000305941|ENSP00000305941|p.P2912R	2911	1	0.388895	85.8094	Kinase step-up	CDK2_CDK3_CDK1_CDK5_group	0.25954	0.00538	PKC_group	0.31693	0.02258
ENSG00000123569:ENSP00000354723|ENSP00000354723|p.Q56K	55	1	0.388708	125.414	Kinase step-down	ATM_ATR_group	0.38823	0.00495	PKC_group	0.40201	0.33728
ENSG00000104980:ENSP00000270538|ENSP00000270538|p.Q181H	180	1	0.38821	135	Kinase step-down	ATM_ATR_group	0.42713	0.03892	DMPK_group	0.17647	0.17647
ENSG00000134909:ENSP00000310561|ENSP00000310561|p.Q2022H	2021	1	0.387912	137.147	Kinase step-down	ATM_ATR_group	0.40041	0.01277	CK2_group	0.17232	0.18685
ENSG00000142864:ENSP00000360034|ENSP00000360034|p.H222Q	221	1	0.387798	44.0115	Kinase step-up	CK2_group	0.14883	0.15552	ATM_ATR_group	0.44054	0.0528
ENSG00000143420:ENSP00000341743|ENSP00000341743|p.Q3H	2	1	0.387718	131.324	Kinase step-down	ATM_ATR_group	0.40149	0.01457	PKC_group	0.35726	0.3324
ENSG00000141510:ENSP00000269305|ENSP00000269305|p.T377P	376	1	0.387576	96.4455	Kinase step-down	PKC_group	0.4018	0.09871	CDK2_CDK3_CDK1_CDK5_group	0.35623	0.11467
ENSG00000115993:ENSP00000328875|ENSP00000328875|p.P781Q	780	1	0.387411	97.8479	Kinase step-down	CDK2_CDK3_CDK1_CDK5_group	0.33109	0.02231	ATM_ATR_group	0.23464	0.00067
ENSG00000163156:ENSP00000357901|ENSP00000357901|p.P184H	183	1	0.38739	92.2763	Kinase step-down	CDK2_CDK3_CDK1_CDK5_group	0.35165	0.06706	PKC_group	0.29886	0.03603
ENSG00000187790:ENSP00000267430|ENSP00000267430|p.P1722S	1721	1	0.38728	85.9964	Kinase step-up	CDK2_CDK3_CDK1_CDK5_group	0.25943	0.00537	PKC_group	0.38441	0.09211
ENSG00000148840:ENSP00000278070|ENSP00000278070|p.S1499P	1498	1	0.386961	93.7247	Kinase step-down	PKC_group	0.39559	0.10477	CDK2_CDK3_CDK1_CDK5_group	0.35528	0.10001
ENSG00000072657:ENSP00000261180|ENSP00000261180|p.L727Q	726	1	0.386857	53.0344	Kinase step-up	PKC_group	0.14927	0.0952	ATM_ATR_group	0.3886	0.00554
ENSG00000075151:ENSP00000473510|ENSP00000473510|p.Q1172E	1171	1	0.386647	119.447	Kinase step-down	ATM_ATR_group	0.39412	0.02163	CK2_group	0.43548	0.33181
ENSG00000141568:ENSP00000335677|ENSP00000335677|p.Q62K	61	1	0.386189	138.295	Kinase step-down	ATM_ATR_group	0.39297	0.00742	ACTR2_ACTR2B_TGFbR2_group	0.1777	0.1999
ENSG00000115993:ENSP00000328875|ENSP00000328875|p.Q290H	289	1	0.38601	135	Kinase step-down	ATM_ATR_group	0.39852	0.01251	DMPK_group	0.14565	0.14565
ENSG00000085185:ENSP00000437775|ENSP00000437775|p.P1163S	1162	1	0.385915	98.0185	Kinase step-down	CDK2_CDK3_CDK1_CDK5_group	0.32928	0.021	PKC_group	0.27973	0.04758
ENSG00000087365:ENSP00000318861|ENSP00000318861|p.E779Q	778	1	0.38583	45	Kinase step-up	CK1_group	0.11968	0.11968	ATM_ATR_group	0.40211	0.01628
ENSG00000120690:ENSP00000239882|ENSP00000239882|p.Q567H	566	1	0.38581	135	Kinase step-down	ATM_ATR_group	0.40081	0.015	DAPK_group	0.11211	0.11211
ENSG00000101057:ENSP00000217026|ENSP00000217026|p.P495S	494	1	0.385059	97.481	Kinase step-down	CDK2_CDK3_CDK1_CDK5_group	0.34362	0.03821	ACTR2_ACTR2B_TGFbR2_group	0.23451	0
ENSG00000137815:ENSP00000374280|ENSP00000374280|p.Q259H	258	1	0.38501	134.997	Kinase step-down	ATM_ATR_group	0.4009	0.01589	GRK_group	0.11683	0.11681
ENSG00000174243:ENSP00000310723|ENSP00000310723|p.P15T	14	1	0.38429	96.7237	Kinase step-down	CDK2_CDK3_CDK1_CDK5_group	0.31619	0.01451	ACTR2_ACTR2B_TGFbR2_group	0.23805	0
ENSG00000204469:ENSP00000365201|ENSP00000365201|p.Q115H	114	1	0.384144	134.039	Kinase step-down	ATM_ATR_group	0.39442	0.01033	GRK_group	0.11289	0.10645
ENSG00000111676:ENSP00000349076|ENSP00000349076|p.P65L	64	1	0.383997	83.7437	Kinase step-up	CDK2_CDK3_CDK1_CDK5_group	0.24476	0.00444	PKC_group	0.36449	0.06499
ENSG00000100813:ENSP00000262710|ENSP00000262710|p.Q752P	751	1	0.383854	88.4778	Kinase step-up	ACTR2_ACTR2B_TGFbR2_group	0.26412	0	CDK2_CDK3_CDK1_CDK5_group	0.28659	0.00805
ENSG00000100629:ENSP00000451162|ENSP00000451162|p.P19Q	18	1	0.38379	45	Kinase step-up	DMPK_group	0.17647	0.17647	ATM_ATR_group	0.38734	0.00355
ENSG00000139218:ENSP00000358374|ENSP00000358374|p.P903L	902	1	0.383726	91.3906	Kinase step-down	CDK2_CDK3_CDK1_CDK5_group	0.28578	0.00794	ACTR2_ACTR2B_TGFbR2_group	0.26467	0
ENSG00000128274:ENSP00000384794|ENSP00000384794|p.Q322H	321	1	0.382697	138.812	Kinase step-down	ATM_ATR_group	0.39485	0.013	ACTR2_ACTR2B_TGFbR2_group	0.19039	0.21583
ENSG00000029363:ENSP00000435210|ENSP00000435210|p.P178S	177	1	0.382254	94.7016	Kinase step-down	CDK2_CDK3_CDK1_CDK5_group	0.30221	0.01067	ACTR2_ACTR2B_TGFbR2_group	0.24723	0
ENSG00000136068:ENSP00000420213|ENSP00000420213|p.P1634L	1633	1	0.382021	98.2786	Kinase step-down	CDK2_CDK3_CDK1_CDK5_group	0.32414	0.01793	PKC_group	0.24907	0.02065
ENSG00000110711:ENSP00000279146|ENSP00000279146|p.R54P	53	1	0.381952	88.9424	Kinase step-up	PKC_group	0.28273	0.01768	CDK2_CDK3_CDK1_CDK5_group	0.28256	0.00754
ENSG00000077279:ENSP00000337697|ENSP00000337697|p.P403S	402	1	0.381711	98.7629	Kinase step-down	CDK2_CDK3_CDK1_CDK5_group	0.34057	0.03269	PKC_group	0.25868	0.03304
ENSG00000110955:ENSP00000262030|ENSP00000262030|p.Q466E	465	1	0.381292	134.542	Kinase step-down	ATM_ATR_group	0.3949	0.01362	PKA_group	0.21958	0.21653
ENSG00000031081:ENSP00000264245|ENSP00000264245|p.P841T	840	1	0.380969	97.3291	Kinase step-down	CDK2_CDK3_CDK1_CDK5_group	0.3463	0.04475	PKC_group	0.26613	0.03331
ENSG00000166716:ENSP00000299927|ENSP00000299927|p.Q1256E	1255	1	0.380517	121.556	Kinase step-down	ATM_ATR_group	0.38168	0.01159	CK2_group	0.15099	0.06252
ENSG00000132688:ENSP00000357206|ENSP00000357206|p.P1311S	1310	1	0.380346	95.5273	Kinase step-down	CDK2_CDK3_CDK1_CDK5_group	0.30486	0.01126	PKC_group	0.28925	0.04746
ENSG00000186951:ENSP00000379322|ENSP00000379322|p.E180Q	179	1	0.38029	44.1653	Kinase step-up	PKC_group	0.34469	0.35023	ATM_ATR_group	0.39485	0.0146
ENSG00000107611:ENSP00000367064|ENSP00000367064|p.A3140P	3139	1	0.380211	93.5795	Kinase step-down	PKC_group	0.40469	0.11958	CDK2_CDK3_CDK1_CDK5_group	0.25672	0.00518
ENSG00000133026:ENSP00000353590|ENSP00000353590|p.E2007Q	2006	1	0.378999	57.2569	Kinase step-up	CK2_group	0.14012	0.05966	ATM_ATR_group	0.38185	0.01149
ENSG00000018610:ENSP00000360652|ENSP00000360652|p.Q134H	133	1	0.378452	130.787	Kinase step-down	ATM_ATR_group	0.38786	0.01043	PKC_group	0.19904	0.17124
ENSG00000188959:ENSP00000383456|ENSP00000383456|p.Q56L	55	1	0.378195	140.01	Kinase step-down	ATM_ATR_group	0.38065	0.0039	ACTR2_ACTR2B_TGFbR2_group	0.17207	0.2051
ENSG00000118473:ENSP00000360076|ENSP00000360076|p.P301T	300	1	0.377715	83.2613	Kinase step-up	CDK2_CDK3_CDK1_CDK5_group	0.23798	0.00408	PKC_group	0.35072	0.05414
ENSG00000146648:ENSP00000275493|ENSP00000275493|p.P753S	752	1	0.377637	89.9914	Kinase step-up	CDK2_CDK3_CDK1_CDK5_group	0.27355	0.00656	PKC_group	0.35056	0.08349
ENSG00000182261:ENSP00000327763|ENSP00000327763|p.P269T	268	1	0.377619	86.1852	Kinase step-up	CDK2_CDK3_CDK1_CDK5_group	0.25363	0.00497	PKC_group	0.33284	0.04865
ENSG00000065526:ENSP00000364912|ENSP00000364912|p.T1947P	1946	1	0.376143	85.6433	Kinase step-up	PKC_group	0.2783	0.0333	CDK2_CDK3_CDK1_CDK5_group	0.35149	0.06608
ENSG00000130177:ENSP00000353549|ENSP00000353549|p.P561R	560	1	0.375858	77.6487	Kinase step-up	MAPK3_MAPK1_MAPK7_NLK_group	0.22342	0.02065	ATM_ATR_group	0.32198	0.00551
ENSG00000050628:ENSP00000349003|ENSP00000349003|p.P108Q	107	1	0.37529	68.2627	Kinase step-up	p38_group	0.14822	0	ATM_ATR_group	0.34725	0.00247
ENSG00000183963:ENSP00000351593|ENSP00000351593|p.P305L	304	1	0.37519	79.6168	Kinase step-up	CDK2_CDK3_CDK1_CDK5_group	0.2163	0.00316	PKC_group	0.4236	0.11483
ENSG00000176915:ENSP00000350686|ENSP00000350686|p.P897L	896	1	0.37493	95.4435	Kinase step-down	CDK2_CDK3_CDK1_CDK5_group	0.29912	0.01005	PKC_group	0.27333	0.03456
ENSG00000100644:ENSP00000437955|ENSP00000437955|p.Q721E	720	1	0.374883	138.112	Kinase step-down	ATM_ATR_group	0.3916	0.01727	PKC_group	0.27911	0.29946
ENSG00000117569:ENSP00000412788|ENSP00000412788|p.P435L	434	1	0.374754	100.136	Kinase step-down	CDK2_CDK3_CDK1_CDK5_group	0.34118	0.03369	PKC_group	0.23683	0.02261
ENSG00000185567:ENSP00000353114|ENSP00000353114|p.P1113S	1112	1	0.3747	90.4422	Kinase step-down	CDK2_CDK3_CDK1_CDK5_group	0.27355	0.00656	PKC_group	0.31325	0.05035
ENSG00000168118:ENSP00000355651|ENSP00000355651|p.P205L	204	1	0.374652	100.191	Kinase step-down	CDK2_CDK3_CDK1_CDK5_group	0.32735	0.01974	PKC_group	0.49294	0.27907
ENSG00000150776:ENSP00000376767|ENSP00000376767|p.P139T	138	1	0.374489	100.653	Kinase step-down	CDK2_CDK3_CDK1_CDK5_group	0.33633	0.02714	PKC_group	0.23313	0.02184
ENSG00000082258:ENSP00000264157|ENSP00000264157|p.P481L	480	1	0.374339	96.6722	Kinase step-down	CDK2_CDK3_CDK1_CDK5_group	0.30493	0.01127	PKC_group	0.2586	0.02645
ENSG00000243156:ENSP00000416015|ENSP00000416015|p.P1144L	1143	1	0.373992	82.1913	Kinase step-up	CDK2_CDK3_CDK1_CDK5_group	0.35705	0.13098	PKC_group	0.34515	0.04722
ENSG00000184588:ENSP00000332116|ENSP00000332116|p.Q202H	201	1	0.373477	132.261	Kinase step-down	ATM_ATR_group	0.38079	0.00774	CLK_group	0.15033	0.13248
ENSG00000183814:ENSP00000329102|ENSP00000329102|p.P93A	92	1	0.373382	99.8806	Kinase step-down	CDK2_CDK3_CDK1_CDK5_group	0.34362	0.03821	PKC_group	0.47718	0.26238
ENSG00000102243:ENSP00000359668|ENSP00000359668|p.Q63H	62	1	0.373322	136.524	Kinase step-down	ATM_ATR_group	0.38454	0.01135	CK2_group	0.19173	0.20166
ENSG00000212734:ENSP00000375247|ENSP00000375247|p.P12L	11	1	0.373271	81.0373	Kinase step-up	CDK2_CDK3_CDK1_CDK5_group	0.22302	0.00342	PKC_group	0.41714	0.1153
ENSG00000083093:ENSP00000261584|ENSP00000261584|p.Q377E	376	1	0.373152	128.295	Kinase step-down	ATM_ATR_group	0.45199	0.08139	GRK_group	0.11382	0.07025
ENSG00000172578:ENSP00000341342|ENSP00000341342|p.G301R	300	1	0.372895	74.0574	Kinase step-up	CK2_group	0.26692	0.08581	ATM_ATR_group	0.40897	0.08301
ENSG00000126787:ENSP00000247191|ENSP00000247191|p.P640H	639	1	0.372267	100.404	Kinase step-down	CDK2_CDK3_CDK1_CDK5_group	0.32463	0.01819	PKC_group	0.23837	0.027
ENSG00000134453:ENSP00000388638|ENSP00000388638|p.Q29E	28	1	0.37162	135	Kinase step-down	ATM_ATR_group	0.38734	0.01572	DMPK_group	0.14565	0.14565
ENSG00000113580:ENSP00000231509|ENSP00000231509|p.P212H	211	1	0.371156	88.5262	Kinase step-up	CDK2_CDK3_CDK1_CDK5_group	0.26111	0.0055	ACTR2_ACTR2B_TGFbR2_group	0.26911	0
ENSG00000136935:ENSP00000362656|ENSP00000362656|p.R53T	52	1	0.370865	118	Kinase step-down	ATM_ATR_group	0.40639	0.05173	CK2_group	0.36814	0.25971
ENSG00000071967:ENSP00000319141|ENSP00000319141|p.E263Q	262	1	0.370818	66.1839	Kinase step-up	CK2_group	0.36246	0.22846	ATM_ATR_group	0.35632	0.01056
ENSG00000184640:ENSP00000391249|ENSP00000391249|p.P364Q	363	1	0.370696	70.3325	Kinase step-up	MAPK3_MAPK1_MAPK7_NLK_group	0.16962	0.01101	ATM_ATR_group	0.3377	0.00265
ENSG00000167522:ENSP00000301030|ENSP00000301030|p.P1991Q	1990	1	0.370646	98.5843	Kinase step-down	CDK2_CDK3_CDK1_CDK5_group	0.34786	0.04959	PKC_group	0.46362	0.24359
ENSG00000196159:ENSP00000377862|ENSP00000377862|p.Q4872H	4871	1	0.370623	138.796	Kinase step-down	ATM_ATR_group	0.38168	0.01187	ACTR2_ACTR2B_TGFbR2_group	0.14651	0.17105
ENSG00000073146:ENSP00000262794|ENSP00000262794|p.Q469H	468	1	0.370495	135.783	Kinase step-down	ATM_ATR_group	0.38448	0.01402	NEK1_NEK5_NEK3_NEK4_NEK11_NEK2_group	0.11761	0.12267
ENSG00000115504:ENSP00000263991|ENSP00000263991|p.P429H	428	1	0.370446	85.6496	Kinase step-up	CDK2_CDK3_CDK1_CDK5_group	0.24582	0.0045	PKC_group	0.32808	0.04702
ENSG00000189132:ENSP00000328307|ENSP00000328307|p.H434Q	433	1	0.37019	45	Kinase step-up	CK1_group	0.13591	0.13591	ATM_ATR_group	0.38134	0.01115
ENSG00000177511:ENSP00000320431|ENSP00000320431|p.P296T	295	1	0.368713	98.6774	Kinase step-down	CDK2_CDK3_CDK1_CDK5_group	0.34832	0.05125	PKC_group	0.47658	0.25818
ENSG00000163820:ENSP00000296137|ENSP00000296137|p.E850Q	849	1	0.368486	67.523	Kinase step-up	CK2_group	0.30871	0.16756	ATM_ATR_group	0.44623	0.10585
ENSG00000174371:ENSP00000355506|ENSP00000355506|p.P816T	815	1	0.368352	100.718	Kinase step-down	CDK2_CDK3_CDK1_CDK5_group	0.32061	0.01625	PKC_group	0.22872	0.02124
ENSG00000140534:ENSP00000268138|ENSP00000268138|p.P1196A	1195	1	0.368224	80.7875	Kinase step-up	CDK2_CDK3_CDK1_CDK5_group	0.3575	0.14217	PKC_group	0.37725	0.07855
ENSG00000119596:ENSP00000324463|ENSP00000324463|p.P830S	829	1	0.367379	92.0196	Kinase step-down	CDK2_CDK3_CDK1_CDK5_group	0.27553	0.00676	PKC_group	0.30847	0.05801
ENSG00000134369:ENSP00000356265|ENSP00000356265|p.E978Q	977	1	0.367243	62.3885	Kinase step-up	CK2_group	0.19543	0.08568	ATM_ATR_group	0.35756	0.0071
ENSG00000100813:ENSP00000262710|ENSP00000262710|p.E241Q	240	1	0.366997	44.6534	Kinase step-up	ACTR2_ACTR2B_TGFbR2_group	0.20238	0.2046	ATM_ATR_group	0.38162	0.01463
ENSG00000143756:ENSP00000355827|ENSP00000355827|p.P345H	344	1	0.366198	77.3039	Kinase step-up	CDK2_CDK3_CDK1_CDK5_group	0.35816	0.16246	PKC_group	0.41394	0.10442
ENSG00000189164:ENSP00000390179|ENSP00000390179|p.P98T	97	1	0.366172	82.124	Kinase step-up	MAPK3_MAPK1_MAPK7_NLK_group	0.25103	0.03003	PKC_group	0.34238	0.05042
ENSG00000188739:ENSP00000386226|ENSP00000386226|p.Q93H	92	1	0.366111	135.454	Kinase step-down	ATM_ATR_group	0.37397	0.00787	CK2_group	0.26108	0.26398
ENSG00000160584:ENSP00000292055|ENSP00000292055|p.P917S	916	1	0.365686	100.875	Kinase step-down	CDK2_CDK3_CDK1_CDK5_group	0.31784	0.01512	PKC_group	0.23328	0.02813
ENSG00000163539:ENSP00000419974|ENSP00000419974|p.Q760H	759	1	0.365617	138.877	Kinase step-down	ATM_ATR_group	0.37307	0.00829	ACTR2_ACTR2B_TGFbR2_group	0.15013	0.17485
ENSG00000109171:ENSP00000264313|ENSP00000264313|p.P350S	349	1	0.365284	101.286	Kinase step-down	CDK2_CDK3_CDK1_CDK5_group	0.31972	0.01587	PKC_group	0.22853	0.02578
ENSG00000137699:ENSP00000343129|ENSP00000343129|p.P477S	476	1	0.365089	93.5556	Kinase step-down	CDK2_CDK3_CDK1_CDK5_group	0.28103	0.00736	PKC_group	0.29803	0.05638
ENSG00000130559:ENSP00000374183|ENSP00000374183|p.P564H	563	1	0.36493	87.9524	Kinase step-up	CDK2_CDK3_CDK1_CDK5_group	0.25363	0.00497	PKC_group	0.3232	0.0561
ENSG00000164916:ENSP00000328720|ENSP00000328720|p.P214L	213	1	0.364638	96.845	Kinase step-down	CDK2_CDK3_CDK1_CDK5_group	0.29626	0.00953	PKC_group	0.24891	0.02364
ENSG00000103479:ENSP00000262133|ENSP00000262133|p.P1113S	1112	1	0.364079	102.251	Kinase step-down	CDK2_CDK3_CDK1_CDK5_group	0.32414	0.01793	ACTR2_ACTR2B_TGFbR2_group	0.19695	0
ENSG00000136929:ENSP00000259456|ENSP00000259456|p.P174H	173	1	0.363912	82.4691	Kinase step-up	CDK2_CDK3_CDK1_CDK5_group	0.22487	0.00349	PKC_group	0.35779	0.06896
ENSG00000101057:ENSP00000217026|ENSP00000217026|p.P488R	487	1	0.363732	99.4187	Kinase step-down	CDK2_CDK3_CDK1_CDK5_group	0.34878	0.05296	PKC_group	0.22378	0.01214
ENSG00000152518:ENSP00000282388|ENSP00000282388|p.E126Q	125	1	0.363063	45.2304	Kinase step-up	PKB_group	0.35401	0.35255	ATM_ATR_group	0.37391	0.01085
ENSG00000134627:ENSP00000299001|ENSP00000299001|p.G63R	62	1	0.362561	74.5502	Kinase step-up	CK2_group	0.30813	0.12932	ATM_ATR_group	0.37269	0.05729
ENSG00000055208:ENSP00000356426|ENSP00000356426|p.P451H	450	1	0.361416	82.4168	Kinase step-up	CDK2_CDK3_CDK1_CDK5_group	0.22302	0.00342	PKC_group	0.42026	0.13321
ENSG00000115507:ENSP00000282549|ENSP00000282549|p.P35L	34	1	0.361288	75.9211	Kinase step-up	CDK2_CDK3_CDK1_CDK5_group	0.35844	0.17279	PKC_group	0.42818	0.11824
ENSG00000163166:ENSP00000295321|ENSP00000295321|p.E279Q	278	1	0.361079	63.7827	Kinase step-up	CK2_group	0.22144	0.10518	ATM_ATR_group	0.34871	0.00686
ENSG00000049245:ENSP00000054666|ENSP00000054666|p.Q19H	18	1	0.360691	138.914	Kinase step-down	ATM_ATR_group	0.37323	0.01338	Pim3_Pim1_group	0.15386	0.17848
ENSG00000134532:ENSP00000398273|ENSP00000398273|p.P22Q	21	1	0.360599	66.7017	Kinase step-up	RCK_group	0.34421	0.21087	ATM_ATR_group	0.33755	0.00251
ENSG00000111817:ENSP00000332151|ENSP00000332151|p.E626Q	625	1	0.360293	42.5359	Kinase step-up	PKC_group	0.23868	0.25417	ATM_ATR_group	0.37123	0.01127
ENSG00000115504:ENSP00000263991|ENSP00000263991|p.P429S	428	1	0.35985	87.1143	Kinase step-up	CDK2_CDK3_CDK1_CDK5_group	0.24582	0.0045	PKC_group	0.31396	0.04702
ENSG00000029363:ENSP00000435210|ENSP00000435210|p.P178L	177	1	0.359462	99.1981	Kinase step-down	CDK2_CDK3_CDK1_CDK5_group	0.30221	0.01067	ACTR2_ACTR2B_TGFbR2_group	0.21028	0
ENSG00000138592:ENSP00000405537|ENSP00000405537|p.P720Q	719	1	0.359228	65.999	Kinase step-up	RCK_group	0.17258	0.04385	ATM_ATR_group	0.3374	0.00203
ENSG00000188869:ENSP00000352413|ENSP00000352413|p.R457P	456	1	0.35882	102.226	Kinase step-down	ATM_ATR_group	0.31769	0.01599	CDK2_CDK3_CDK1_CDK5_group	0.19678	0.00254
ENSG00000158290:ENSP00000384109|ENSP00000384109|p.Q153H	152	1	0.358631	135.117	Kinase step-down	ATM_ATR_group	0.36572	0.00709	CDK4_CDK6_group	0.12444	0.12517
ENSG00000117682:ENSP00000353104|ENSP00000353104|p.R159L	158	1	0.358462	128.093	Kinase step-down	ATM_ATR_group	0.37288	0.01702	CK2_group	0.18874	0.14563
ENSG00000198815:ENSP00000361653|ENSP00000361653|p.P224T	223	1	0.358451	93.5739	Kinase step-down	CDK2_CDK3_CDK1_CDK5_group	0.27553	0.00676	PKC_group	0.2741	0.03693
ENSG00000124813:ENSP00000360493|ENSP00000360493|p.P466L	465	1	0.358221	96.6527	Kinase step-down	CDK2_CDK3_CDK1_CDK5_group	0.28938	0.00844	PKC_group	0.24395	0.0217
ENSG00000164588:ENSP00000307342|ENSP00000307342|p.L111P	110	1	0.358208	96.8283	Kinase step-down	PKC_group	0.32891	0.0473	CDK2_CDK3_CDK1_CDK5_group	0.22487	0.00349
ENSG00000082438:ENSP00000341360|ENSP00000341360|p.P478L	477	1	0.357988	85.499	Kinase step-up	CDK2_CDK3_CDK1_CDK5_group	0.2365	0.00401	PKC_group	0.3134	0.04118
ENSG00000088325:ENSP00000300403|ENSP00000300403|p.Q635E	634	1	0.357874	127.734	Kinase step-down	ATM_ATR_group	0.36487	0.00987	GRK_group	0.11069	0.06543
ENSG00000101040:ENSP00000418210|ENSP00000418210|p.P45L	44	1	0.357764	104.576	Kinase step-down	CDK2_CDK3_CDK1_CDK5_group	0.32999	0.02149	PKC_group	0.19882	0.01765
ENSG00000109118:ENSP00000329933|ENSP00000329933|p.P556R	555	1	0.357561	78.8194	Kinase step-up	CDK2_CDK3_CDK1_CDK5_group	0.20169	0.00268	ATM_ATR_group	0.30232	0.00526
ENSG00000141994:ENSP00000311977|ENSP00000311977|p.P278R	277	1	0.357433	104.838	Kinase step-down	CDK2_CDK3_CDK1_CDK5_group	0.33737	0.02833	Chak1_Chak2_group	0.25452	0.07493
ENSG00000139354:ENSP00000439672|ENSP00000439672|p.P17L	16	1	0.357368	84.3622	Kinase step-up	MAPK3_MAPK1_MAPK7_NLK_group	0.29582	0.06917	PKC_group	0.31467	0.03837
ENSG00000105875:ENSP00000346466|ENSP00000346466|p.P257L	256	1	0.357278	79.9538	Kinase step-up	CDK2_CDK3_CDK1_CDK5_group	0.20755	0.00286	PKC_group	0.35478	0.06195
ENSG00000153815:ENSP00000446100|ENSP00000446100|p.P350R	349	1	0.357041	82.3176	Kinase step-up	CDK2_CDK3_CDK1_CDK5_group	0.21974	0.00329	ACTR2_ACTR2B_TGFbR2_group	0.28395	0
ENSG00000198947:ENSP00000354923|ENSP00000354923|p.P3553L	3552	1	0.356961	89.2021	Kinase step-up	CDK2_CDK3_CDK1_CDK5_group	0.25386	0.00499	PKC_group	0.29483	0.03893
ENSG00000159256:ENSP00000383333|ENSP00000383333|p.P504H	503	1	0.355633	88.6442	Kinase step-up	CDK2_CDK3_CDK1_CDK5_group	0.25021	0.00476	PKC_group	0.30018	0.04283
ENSG00000130985:ENSP00000338413|ENSP00000338413|p.P5L	4	1	0.355462	94.8498	Kinase step-down	CDK2_CDK3_CDK1_CDK5_group	0.27881	0.00711	PKC_group	0.26404	0.03484
ENSG00000028137:ENSP00000365435|ENSP00000365435|p.T222P	221	1	0.355402	84.6206	Kinase step-up	PKC_group	0.26324	0.0366	CDK2_CDK3_CDK1_CDK5_group	0.28113	0.00737
ENSG00000121104:ENSP00000240364|ENSP00000240364|p.P37S	36	1	0.355315	98.9819	Kinase step-down	CDK2_CDK3_CDK1_CDK5_group	0.29706	0.00967	PKC_group	0.24891	0.03997
ENSG00000168631:ENSP00000417182|ENSP00000417182|p.P1184L	1183	1	0.35528	105.194	Kinase step-down	CDK2_CDK3_CDK1_CDK5_group	0.32928	0.021	MSN_group	0.26783	0.09123
ENSG00000111731:ENSP00000334229|ENSP00000334229|p.P286L	285	1	0.355219	104.955	Kinase step-down	CDK2_CDK3_CDK1_CDK5_group	0.32705	0.01956	MSN_group	0.33182	0.15397
ENSG00000169297:ENSP00000368253|ENSP00000368253|p.Q357K	356	1	0.355073	120.395	Kinase step-down	ATM_ATR_group	0.34805	0.00445	Haspin	0.14232	0.05279
ENSG00000182180:ENSP00000362036|ENSP00000362036|p.Q123E	122	1	0.354918	135.843	Kinase step-down	ATM_ATR_group	0.36404	0.00916	PKC_group	0.22826	0.23348
ENSG00000155052:ENSP00000399013|ENSP00000399013|p.L888Q	887	1	0.354873	39.9399	Kinase step-up	ACTR2_ACTR2B_TGFbR2_group	0.13576	0.16706	ATM_ATR_group	0.35666	0.00317
ENSG00000079308:ENSP00000171887|ENSP00000171887|p.P1447L	1446	1	0.354762	96.033	Kinase step-down	CDK2_CDK3_CDK1_CDK5_group	0.28348	0.00765	ACTR2_ACTR2B_TGFbR2_group	0.2231	0
ENSG00000029363:ENSP00000435210|ENSP00000435210|p.Q260E	259	1	0.354676	135.336	Kinase step-down	ATM_ATR_group	0.36507	0.0104	ACTR2_ACTR2B_TGFbR2_group	0.14565	0.14773
ENSG00000127616:ENSP00000395654|ENSP00000395654|p.P12S	11	1	0.354334	102.508	Kinase step-down	CDK2_CDK3_CDK1_CDK5_group	0.31201	0.01314	PKC_group	0.22289	0.03255
ENSG00000147601:ENSP00000276603|ENSP00000276603|p.P12A	11	1	0.354151	83.6896	Kinase step-up	CDK2_CDK3_CDK1_CDK5_group	0.22487	0.00349	PKC_group	0.3372	0.06077
ENSG00000122375:ENSP00000361141|ENSP00000361141|p.L404P	403	1	0.353782	74.3307	Kinase step-up	MSN_group	0.25766	0.08436	CDK2_CDK3_CDK1_CDK5_group	0.32976	0.02133
ENSG00000055208:ENSP00000356426|ENSP00000356426|p.P451S	450	1	0.353769	83.3704	Kinase step-up	CDK2_CDK3_CDK1_CDK5_group	0.22302	0.00342	PKC_group	0.41057	0.13321
ENSG00000134982:ENSP00000413133|ENSP00000413133|p.P1101L	1100	1	0.353676	98.4062	Kinase step-down	CDK2_CDK3_CDK1_CDK5_group	0.29293	0.00897	PKC_group	0.22872	0.01788
ENSG00000164830:ENSP00000405424|ENSP00000405424|p.P347R	346	1	0.353517	85.5041	Kinase step-up	CDK2_CDK3_CDK1_CDK5_group	0.23348	0.00387	PKC_group	0.28956	0.02076
ENSG00000188848:ENSP00000421169|ENSP00000421169|p.Q520H	519	1	0.353376	136.81	Kinase step-down	ATM_ATR_group	0.36528	0.01208	CK2_group	0.28808	0.29924
ENSG00000118785:ENSP00000378517|ENSP00000378517|p.Q229K	228	1	0.353288	137.393	Kinase step-down	ATM_ATR_group	0.35666	0.00368	CK2_group	0.30136	0.31611
ENSG00000161249:ENSP00000342012|ENSP00000342012|p.P451A	450	1	0.352524	105.808	Kinase step-down	CDK2_CDK3_CDK1_CDK5_group	0.32771	0.01996	PKC_group	0.19419	0.02225
ENSG00000177324:ENSP00000369372|ENSP00000369372|p.R264L	263	1	0.352319	140.646	Kinase step-down	ATM_ATR_group	0.41926	0.06865	PKC_group	0.36477	0.39943
ENSG00000100425:ENSP00000216267|ENSP00000216267|p.P26H	25	1	0.352049	105.172	Kinase step-down	CDK2_CDK3_CDK1_CDK5_group	0.32253	0.01712	PKC_group	0.20391	0.0288
ENSG00000171467:ENSP00000354964|ENSP00000354964|p.P162S	161	1	0.352008	105.085	Kinase step-down	CDK2_CDK3_CDK1_CDK5_group	0.34389	0.03878	PKC_group	0.20261	0.02706
ENSG00000111642:ENSP00000349508|ENSP00000349508|p.P1541L	1540	1	0.351766	103.782	Kinase step-down	CDK2_CDK3_CDK1_CDK5_group	0.31489	0.01406	MSN_group	0.29937	0.11705
ENSG00000112144:ENSP00000349458|ENSP00000349458|p.L586Q	585	1	0.351724	57.277	Kinase step-up	PKC_group	0.30271	0.22792	ATM_ATR_group	0.34833	0.00465
ENSG00000165304:ENSP00000298048|ENSP00000298048|p.P346Q	345	1	0.351562	67.1183	Kinase step-up	RCK_group	0.17849	0.04612	ATM_ATR_group	0.32744	0.00175
ENSG00000185666:ENSP00000351614|ENSP00000351614|p.Q553K	552	1	0.351535	122.356	Kinase step-down	ATM_ATR_group	0.34769	0.00468	PKC_group	0.37523	0.29828
ENSG00000138778:ENSP00000265148|ENSP00000265148|p.Q147E	146	1	0.351059	133.329	Kinase step-down	ATM_ATR_group	0.35694	0.00603	PKC_group	0.28461	0.27437
ENSG00000054118:ENSP00000346634|ENSP00000346634|p.P409S	408	1	0.351005	103.55	Kinase step-down	CDK2_CDK3_CDK1_CDK5_group	0.34735	0.04791	PKC_group	0.48669	0.30355
ENSG00000010072:ENSP00000295050|ENSP00000295050|p.S383P	382	1	0.350938	89.6133	Kinase step-up	PKC_group	0.29886	0.05239	CDK2_CDK3_CDK1_CDK5_group	0.25488	0.00506
ENSG00000185559:ENSP00000340292|ENSP00000340292|p.G356R	355	1	0.350935	80.156	Kinase step-up	CK2_group	0.40951	0.20744	ATM_ATR_group	0.33049	0.04357
ENSG00000124214:ENSP00000360922|ENSP00000360922|p.E310Q	309	1	0.350857	42.8521	Kinase step-up	PKC_group	0.15778	0.17093	ATM_ATR_group	0.36385	0.01324
ENSG00000133226:ENSP00000326261|ENSP00000326261|p.P261L	260	1	0.350837	101.2	Kinase step-down	CDK2_CDK3_CDK1_CDK5_group	0.30221	0.01067	ACTR2_ACTR2B_TGFbR2_group	0.19517	0
ENSG00000187950:ENSP00000326708|ENSP00000326708|p.P861Q	860	1	0.350698	86.524	Kinase step-up	CDK2_CDK3_CDK1_CDK5_group	0.2365	0.00401	PKC_group	0.33148	0.06892
ENSG00000134775:ENSP00000257209|ENSP00000257209|p.Q1314P	1313	1	0.35033	95.9073	Kinase step-down	ATM_ATR_group	0.2728	0.0009	MAPK3_MAPK1_MAPK7_NLK_group	0.30171	0.0808
ENSG00000181894:ENSP00000470008|ENSP00000470008|p.K242R	241	1	0.35022	33.3702	Kinase step-up	PKC_group	0.2938	0.3644	ATM_ATR_group	0.37443	0.0314
ENSG00000159256:ENSP00000383333|ENSP00000383333|p.Q562E	561	1	0.350147	110.774	Kinase step-down	ATM_ATR_group	0.32696	0.00765	CK2_group	0.31683	0.17315
ENSG00000109906:ENSP00000338157|ENSP00000338157|p.P283L	282	1	0.349868	106.607	Kinase step-down	CDK2_CDK3_CDK1_CDK5_group	0.34072	0.03294	MSN_group	0.35239	0.18602
ENSG00000127616:ENSP00000395654|ENSP00000395654|p.P12L	11	1	0.349795	103.695	Kinase step-down	CDK2_CDK3_CDK1_CDK5_group	0.31201	0.01314	MSN_group	0.31556	0.13381
ENSG00000213676:ENSP00000364349|ENSP00000364349|p.P547L	546	1	0.349539	107.163	Kinase step-down	CDK2_CDK3_CDK1_CDK5_group	0.33273	0.02364	PKA_group	0.26207	0.09885
ENSG00000167613:ENSP00000375622|ENSP00000375622|p.Q247H	246	1	0.349506	136.026	Kinase step-down	ATM_ATR_group	0.37278	0.02333	PDHK_group	0.14465	0.15091
ENSG00000100285:ENSP00000311997|ENSP00000311997|p.P823T	822	1	0.349469	106.476	Kinase step-down	CDK2_CDK3_CDK1_CDK5_group	0.32597	0.01892	PKC_group	0.18478	0.0179
ENSG00000167645:ENSP00000343435|ENSP00000343435|p.Q29H	28	1	0.348639	135.743	Kinase step-down	ATM_ATR_group	0.35687	0.00826	Chak1_Chak2_group	0.11364	0.11816
ENSG00000109458:ENSP00000262995|ENSP00000262995|p.P382S	381	1	0.34809	95.9173	Kinase step-down	CDK2_CDK3_CDK1_CDK5_group	0.27713	0.00693	PKC_group	0.25923	0.03978
ENSG00000113580:ENSP00000231509|ENSP00000231509|p.P9H	8	1	0.347836	105.26	Kinase step-down	CDK2_CDK3_CDK1_CDK5_group	0.31672	0.0147	ACTR2_ACTR2B_TGFbR2_group	0.17255	0
ENSG00000090020:ENSP00000263980|ENSP00000263980|p.P724Q	723	1	0.347587	86.6062	Kinase step-up	CDK2_CDK3_CDK1_CDK5_group	0.23473	0.00393	ATM_ATR_group	0.26092	0.00102
ENSG00000155816:ENSP00000318884|ENSP00000318884|p.R94S	93	1	0.347381	119.052	Kinase step-down	ATM_ATR_group	0.39686	0.06285	CK2_group	0.41284	0.31739
ENSG00000125686:ENSP00000300651|ENSP00000300651|p.P523Q	522	1	0.347324	70.2614	Kinase step-up	p38_group	0.14822	0	ATM_ATR_group	0.31569	0.00158
ENSG00000167978:ENSP00000301740|ENSP00000301740|p.P747L	746	1	0.347046	96.1535	Kinase step-down	CDK2_CDK3_CDK1_CDK5_group	0.27723	0.00694	PKC_group	0.2386	0.02092
ENSG00000165966:ENSP00000384197|ENSP00000384197|p.E934K	931	3	0.346903	96.3018	Kinase step-down	CK2_group	0.37215	0.10141	MSN_group	0.28847	0.07158
ENSG00000169045:ENSP00000349168|ENSP00000349168|p.K347Q	346	1	0.346889	53.4426	Kinase step-up	PKC_group	0.14921	0.09828	ATM_ATR_group	0.34769	0.00456
ENSG00000214655:ENSP00000381693|ENSP00000381693|p.P1136S	1135	1	0.346839	101.679	Kinase step-down	CDK2_CDK3_CDK1_CDK5_group	0.35051	0.06069	PKC_group	0.21859	0.02806
ENSG00000133392:ENSP00000379616|ENSP00000379616|p.L646R	645	1	0.346809	42.8286	Kinase step-up	ACTR2_ACTR2B_TGFbR2_group	0.30296	0.3161	ATM_ATR_group	0.36764	0.02108
ENSG00000169933:ENSP00000370057|ENSP00000370057|p.L639P	638	1	0.346532	75.989	Kinase step-up	PKC_group	0.19901	0.02059	CDK2_CDK3_CDK1_CDK5_group	0.34832	0.05125
ENSG00000112983:ENSP00000254900|ENSP00000254900|p.R137T	136	1	0.346472	116.212	Kinase step-down	ATM_ATR_group	0.34724	0.01923	CK2_group	0.35849	0.2469
ENSG00000172465:ENSP00000361708|ENSP00000361708|p.P29S	28	1	0.346368	104.67	Kinase step-down	CDK2_CDK3_CDK1_CDK5_group	0.31214	0.01318	ACTR2_ACTR2B_TGFbR2_group	0.17491	0
ENSG00000113638:ENSP00000338533|ENSP00000338533|p.P198L	197	1	0.346256	99.2296	Kinase step-down	CDK2_CDK3_CDK1_CDK5_group	0.28938	0.00844	PKC_group	0.22372	0.02132
ENSG00000162738:ENSP00000357040|ENSP00000357040|p.H338Q	337	1	0.346255	45.5312	Kinase step-up	PKB_group	0.35028	0.34707	ATM_ATR_group	0.35659	0.01035
ENSG00000158545:ENSP00000301011|ENSP00000301011|p.P488L	487	1	0.346173	107.886	Kinase step-down	CDK2_CDK3_CDK1_CDK5_group	0.3288	0.02067	PAK_group	0.18125	0.02348
ENSG00000078295:ENSP00000342952|ENSP00000342952|p.P473S	472	1	0.345546	102.769	Kinase step-down	CDK2_CDK3_CDK1_CDK5_group	0.34987	0.05757	ACTR2_ACTR2B_TGFbR2_group	0.18429	0
ENSG00000122515:ENSP00000311778|ENSP00000311778|p.H507Q	506	1	0.345543	48.8082	Kinase step-up	PKC_group	0.21674	0.19379	ATM_ATR_group	0.35659	0.01181
ENSG00000147130:ENSP00000343909|ENSP00000343909|p.P796Q	795	1	0.345481	70.4057	Kinase step-up	p38_group	0.14822	0	ATM_ATR_group	0.31453	0.00246
ENSG00000103126:ENSP00000262320|ENSP00000262320|p.P218S	217	1	0.345206	90.6878	Kinase step-down	CDK2_CDK3_CDK1_CDK5_group	0.25187	0.00486	PKC_group	0.28422	0.04307
ENSG00000104447:ENSP00000379065|ENSP00000379065|p.P141L	140	1	0.344961	108.22	Kinase step-down	CDK2_CDK3_CDK1_CDK5_group	0.3404	0.03244	Chak1_Chak2_group	0.20748	0.05205
ENSG00000176095:ENSP00000323780|ENSP00000323780|p.Q147K	146	1	0.344915	138.69	Kinase step-down	ATM_ATR_group	0.35087	0.00667	ACTR2_ACTR2B_TGFbR2_group	0.18966	0.21186
ENSG00000149503:ENSP00000378295|ENSP00000378295|p.P276S	275	1	0.344764	105.735	Kinase step-down	CDK2_CDK3_CDK1_CDK5_group	0.31479	0.01403	PKC_group	0.18946	0.02092
ENSG00000100393:ENSP00000263253|ENSP00000263253|p.P840T	839	1	0.344711	104.643	Kinase step-down	CDK2_CDK3_CDK1_CDK5_group	0.31002	0.01257	ACTR2_ACTR2B_TGFbR2_group	0.17421	0
ENSG00000160051:ENSP00000442291|ENSP00000442291|p.Q345E	344	1	0.3445	134.993	Kinase step-down	ATM_ATR_group	0.35494	0.01044	PKC_group	0.16227	0.16223
ENSG00000134982:ENSP00000413133|ENSP00000413133|p.P1361L	1360	1	0.344454	108.588	Kinase step-down	CDK2_CDK3_CDK1_CDK5_group	0.32999	0.02149	Chak1_Chak2_group	0.20303	0.04981
ENSG00000137955:ENSP00000317473|ENSP00000317473|p.P4R	3	1	0.344433	101.413	Kinase step-down	CDK2_CDK3_CDK1_CDK5_group	0.2965	0.00957	PKC_group	0.20195	0.01141
ENSG00000159840:ENSP00000324422|ENSP00000324422|p.P271H	270	1	0.344198	94.2673	Kinase step-down	CDK2_CDK3_CDK1_CDK5_group	0.26677	0.00595	PKC_group	0.25732	0.03272
ENSG00000144026:ENSP00000295208|ENSP00000295208|p.K81Q	80	1	0.344107	47.3817	Kinase step-up	CLK_group	0.34191	0.32761	ATM_ATR_group	0.34769	0.00388
ENSG00000063245:ENSP00000406209|ENSP00000406209|p.P469R	468	1	0.34394	107.988	Kinase step-down	CDK2_CDK3_CDK1_CDK5_group	0.32458	0.01816	PKC_group	0.16645	0.01024
ENSG00000166169:ENSP00000359181|ENSP00000359181|p.Q247H	246	1	0.343881	129.349	Kinase step-down	ATM_ATR_group	0.35535	0.01314	PKC_group	0.24701	0.21315
ENSG00000124157:ENSP00000361855|ENSP00000361855|p.T353R	352	1	0.343858	65.8737	Kinase step-up	CK2_group	0.34179	0.21927	ATM_ATR_group	0.38386	0.06257
ENSG00000121904:ENSP00000241312|ENSP00000241312|p.L1697Q	1696	1	0.343807	46.6201	Kinase step-up	CK1_group	0.1337	0.12398	ATM_ATR_group	0.34747	0.0038
ENSG00000172046:ENSP00000401197|ENSP00000401197|p.P92S	91	1	0.34305	94.932	Kinase step-down	CDK2_CDK3_CDK1_CDK5_group	0.26864	0.00611	CK2_group	0.32058	0.09976
ENSG00000176978:ENSP00000360635|ENSP00000360635|p.P214S	213	1	0.342922	85.2084	Kinase step-up	CDK2_CDK3_CDK1_CDK5_group	0.22487	0.00349	PKC_group	0.34651	0.08462
ENSG00000131236:ENSP00000361883|ENSP00000361883|p.K37Q	36	1	0.3427	45	Kinase step-up	CK1_group	0.11335	0.11335	ATM_ATR_group	0.34725	0.00455
ENSG00000140464:ENSP00000268058|ENSP00000268058|p.Q483P	482	1	0.342538	116.544	Kinase step-down	ATM_ATR_group	0.32736	0.00244	CLK_group	0.3161	0.20766
ENSG00000120539:ENSP00000365107|ENSP00000365107|p.P723L	722	1	0.342424	109.108	Kinase step-down	CDK2_CDK3_CDK1_CDK5_group	0.34025	0.0322	MST_group	0.28774	0.13821
ENSG00000072121:ENSP00000251119|ENSP00000251119|p.P1781R	1780	1	0.3421	109.005	Kinase step-down	CDK2_CDK3_CDK1_CDK5_group	0.32705	0.01956	Chak1_Chak2_group	0.18668	0.03674
ENSG00000164061:ENSP00000296452|ENSP00000296452|p.P2803H	2802	1	0.341829	109.652	Kinase step-down	CDK2_CDK3_CDK1_CDK5_group	0.33176	0.02284	Chak1_Chak2_group	0.22818	0.08184
ENSG00000137337:ENSP00000365588|ENSP00000365588|p.P1344T	1343	1	0.341678	109.592	Kinase step-down	CDK2_CDK3_CDK1_CDK5_group	0.33049	0.02186	PKC_group	0.16161	0.01501
ENSG00000010671:ENSP00000308176|ENSP00000308176|p.P22H	21	1	0.340553	91.4956	Kinase step-down	CDK2_CDK3_CDK1_CDK5_group	0.25187	0.00486	PKC_group	0.27463	0.04019
ENSG00000155511:ENSP00000428994|ENSP00000428994|p.A765P	764	1	0.34051	72.4658	Kinase step-up	PKC_group	0.18015	0.0231	CDK2_CDK3_CDK1_CDK5_group	0.3169	0.01477
ENSG00000086015:ENSP00000354671|ENSP00000354671|p.P1400T	1399	1	0.340499	109.492	Kinase step-down	CDK2_CDK3_CDK1_CDK5_group	0.32659	0.01928	Chak1_Chak2_group	0.21227	0.06564
ENSG00000099783:ENSP00000325376|ENSP00000325376|p.E433Q	432	1	0.340412	69.46	Kinase step-up	CK2_group	0.30565	0.1647	ATM_ATR_group	0.31662	0.00676
ENSG00000163872:ENSP00000306983|ENSP00000306983|p.P520H	519	1	0.340222	107.554	Kinase step-down	CDK2_CDK3_CDK1_CDK5_group	0.31658	0.01465	PKC_group	0.17548	0.01867
ENSG00000109819:ENSP00000264867|ENSP00000264867|p.P264Q	263	1	0.340157	85.5123	Kinase step-up	MAPK3_MAPK1_MAPK7_NLK_group	0.30166	0.08069	ATM_ATR_group	0.2593	0.00069
ENSG00000136068:ENSP00000420213|ENSP00000420213|p.P1537L	1536	1	0.340115	108.387	Kinase step-down	CDK2_CDK3_CDK1_CDK5_group	0.32012	0.01604	Chak1_Chak2_group	0.20135	0.04899
ENSG00000163512:ENSP00000419371|ENSP00000419371|p.P354S	353	1	0.339529	108.509	Kinase step-down	CDK2_CDK3_CDK1_CDK5_group	0.31977	0.01589	Chak1_Chak2_group	0.26201	0.11056
ENSG00000143756:ENSP00000355827|ENSP00000355827|p.P345S	344	1	0.339516	80.1983	Kinase step-up	CDK2_CDK3_CDK1_CDK5_group	0.35816	0.16246	PKC_group	0.38186	0.10442
ENSG00000118900:ENSP00000379894|ENSP00000379894|p.P328H	327	1	0.339372	107.16	Kinase step-down	CDK2_CDK3_CDK1_CDK5_group	0.31379	0.0137	ACTR2_ACTR2B_TGFbR2_group	0.15849	0
ENSG00000101079:ENSP00000345292|ENSP00000345292|p.P342S	341	1	0.339159	101.95	Kinase step-down	CDK2_CDK3_CDK1_CDK5_group	0.29331	0.00903	ACTR2_ACTR2B_TGFbR2_group	0.18497	0
ENSG00000244005:ENSP00000363205|ENSP00000363205|p.E416Q	415	1	0.339116	69.9373	Kinase step-up	CK2_group	0.27578	0.1328	ATM_ATR_group	0.31561	0.00811
ENSG00000172059:ENSP00000307023|ENSP00000307023|p.P167S	166	1	0.338646	110.592	Kinase step-down	CDK2_CDK3_CDK1_CDK5_group	0.3296	0.02122	PKC_group	0.15686	0.01692
ENSG00000139354:ENSP00000439672|ENSP00000439672|p.P17H	16	1	0.338589	87.0204	Kinase step-up	MAPK3_MAPK1_MAPK7_NLK_group	0.29582	0.06917	PKC_group	0.28991	0.03837
ENSG00000117222:ENSP00000264515|ENSP00000264515|p.P498L	497	1	0.338558	109.965	Kinase step-down	CDK2_CDK3_CDK1_CDK5_group	0.32529	0.01854	PKC_group	0.15778	0.01451
ENSG00000072832:ENSP00000321606|ENSP00000321606|p.P624H	623	1	0.337959	99.7026	Kinase step-down	CDK2_CDK3_CDK1_CDK5_group	0.28348	0.00765	PKC_group	0.2217	0.02642
ENSG00000115935:ENSP00000376330|ENSP00000376330|p.P351L	350	1	0.337784	108.188	Kinase step-down	CDK2_CDK3_CDK1_CDK5_group	0.31587	0.0144	Chak1_Chak2_group	0.20136	0.049
ENSG00000179059:ENSP00000317686|ENSP00000317686|p.E242K	240	2	0.337745	63.8979	Kinase step-up	PDHK_group	0.13867	0.02928	PKC_group	0.42423	0.10469
ENSG00000148840:ENSP00000278070|ENSP00000278070|p.P537S	536	1	0.337678	88.5673	Kinase step-up	CDK2_CDK3_CDK1_CDK5_group	0.23675	0.00402	PKC_group	0.30096	0.05629
ENSG00000137337:ENSP00000365588|ENSP00000365588|p.P996S	995	1	0.337608	107.477	Kinase step-down	CDK2_CDK3_CDK1_CDK5_group	0.31277	0.01337	PAK_group	0.18113	0.02512
ENSG00000012048:ENSP00000418960|ENSP00000418960|p.K309Q	308	1	0.337443	55.2283	Kinase step-up	PKC_group	0.17451	0.11459	ATM_ATR_group	0.33525	0.00317
ENSG00000213516:ENSP00000446099|ENSP00000446099|p.R252C	251	1	0.337362	124.158	Kinase step-down	ATM_ATR_group	0.36674	0.0354	CK2_group	0.22424	0.16078
ENSG00000169224:ENSP00000355444|ENSP00000355444|p.T35P	34	1	0.337338	85.7072	Kinase step-up	CK2_group	0.30555	0.08554	CDK2_CDK3_CDK1_CDK5_group	0.26123	0.00551
ENSG00000117682:ENSP00000353104|ENSP00000353104|p.R159S	158	1	0.337238	117.315	Kinase step-down	ATM_ATR_group	0.37288	0.05158	CK2_group	0.24808	0.14563
ENSG00000080603:ENSP00000262518|ENSP00000262518|p.P2791L	2790	1	0.337198	159.264	Kinase step-down	CDK2_CDK3_CDK1_CDK5_group	0.34131	0.0339	RCK_group	0.14141	0.27998
ENSG00000104442:ENSP00000276569|ENSP00000276569|p.P247L	246	1	0.337088	98.9885	Kinase step-down	CDK2_CDK3_CDK1_CDK5_group	0.2799	0.00723	ACTR2_ACTR2B_TGFbR2_group	0.19819	0
ENSG00000163125:ENSP00000358064|ENSP00000358064|p.P1198S	1197	1	0.337071	104.363	Kinase step-down	CDK2_CDK3_CDK1_CDK5_group	0.3003	0.01028	CK2_group	0.23116	0.05939
ENSG00000103540:ENSP00000370803|ENSP00000370803|p.P171L	170	1	0.336819	87.525	Kinase step-up	CDK2_CDK3_CDK1_CDK5_group	0.23143	0.00377	PKC_group	0.27934	0.03111
ENSG00000130024:ENSP00000341805|ENSP00000341805|p.P271Q	270	1	0.336189	78.4887	Kinase step-up	CDK2_CDK3_CDK1_CDK5_group	0.1878	0.0023	ATM_ATR_group	0.28125	0.00087
ENSG00000170653:ENSP00000399465|ENSP00000399465|p.Q408E	407	1	0.336056	135.351	Kinase step-down	ATM_ATR_group	0.34732	0.01127	ACTR2_ACTR2B_TGFbR2_group	0.14286	0.14492
ENSG00000160094:ENSP00000446335|ENSP00000446335|p.P405S	404	1	0.336041	104.888	Kinase step-down	CDK2_CDK3_CDK1_CDK5_group	0.35029	0.0596	PKC_group	0.19419	0.0256
ENSG00000120694:ENSP00000318687|ENSP00000318687|p.P701L	700	1	0.335872	108.568	Kinase step-down	CDK2_CDK3_CDK1_CDK5_group	0.31479	0.01403	PKC_group	0.16302	0.01351
ENSG00000103404:ENSP00000219689|ENSP00000219689|p.P1324L	1323	1	0.335688	159.534	Kinase step-down	CDK2_CDK3_CDK1_CDK5_group	0.32248	0.0171	RCK_group	0.13243	0.27182
ENSG00000080839:ENSP00000362768|ENSP00000362768|p.P1042S	1041	1	0.335439	109.483	Kinase step-down	CDK2_CDK3_CDK1_CDK5_group	0.31784	0.01512	ACTR2_ACTR2B_TGFbR2_group	0.1445	0
ENSG00000221866:ENSP00000352882|ENSP00000352882|p.P1233Q	1232	1	0.33539	83.453	Kinase step-up	MAPK3_MAPK1_MAPK7_NLK_group	0.23147	0.0229	ATM_ATR_group	0.26352	0.00087
ENSG00000118058:ENSP00000436786|ENSP00000436786|p.P1843L	1842	1	0.335362	103.375	Kinase step-down	CDK2_CDK3_CDK1_CDK5_group	0.29485	0.00929	MSN_group	0.26536	0.08951
ENSG00000125971:ENSP00000349679|ENSP00000349679|p.K75E	73	2	0.33532	135	Kinase step-down	PKC_group	0.40628	0.07096	DMPK_group	0.17647	0.17647
ENSG00000197915:ENSP00000357791|ENSP00000357791|p.R662C	661	1	0.335168	157.087	Kinase step-down	ATM_ATR_group	0.35914	0.04857	PKC_group	0.2326	0.35863
ENSG00000105355:ENSP00000221957|ENSP00000221957|p.R391C	390	1	0.335086	155.464	Kinase step-down	ATM_ATR_group	0.3458	0.03186	PKC_group	0.14184	0.25899
ENSG00000162702:ENSP00000294740|ENSP00000294740|p.Q813L	812	1	0.335059	134.121	Kinase step-down	ATM_ATR_group	0.33786	0.00284	PLK_group	0.14022	0.13508
ENSG00000162711:ENSP00000337383|ENSP00000337383|p.E389K	387	2	0.334831	69.2985	Kinase step-up	PDHK_group	0.17816	0.04038	PKC_group	0.40343	0.09826
ENSG00000138347:ENSP00000351790|ENSP00000351790|p.P132L	131	1	0.334659	104.954	Kinase step-down	CDK2_CDK3_CDK1_CDK5_group	0.29989	0.0102	CK2_group	0.2564	0.08884
ENSG00000112739:ENSP00000337194|ENSP00000337194|p.P570H	569	1	0.334603	157.967	Kinase step-down	CDK2_CDK3_CDK1_CDK5_group	0.32865	0.02057	RCK_group	0.15701	0.28757
ENSG00000189350:ENSP00000368876|ENSP00000368876|p.P300H	299	1	0.334198	108.01	Kinase step-down	CDK2_CDK3_CDK1_CDK5_group	0.3105	0.0127	PKC_group	0.171	0.01933
ENSG00000171403:ENSP00000246662|ENSP00000246662|p.G25R	24	1	0.333363	60.8111	Kinase step-up	CK2_group	0.14005	0.04922	ATM_ATR_group	0.36758	0.04683
ENSG00000125651:ENSP00000377969|ENSP00000377969|p.P332L	331	1	0.333303	110.77	Kinase step-down	CDK2_CDK3_CDK1_CDK5_group	0.3448	0.04086	PKC_group	0.14882	0.01203
ENSG00000126461:ENSP00000353769|ENSP00000353769|p.P320L	319	1	0.333162	85.2154	Kinase step-up	MAPK3_MAPK1_MAPK7_NLK_group	0.24121	0.0261	PKC_group	0.28856	0.03415
ENSG00000143847:ENSP00000272198|ENSP00000272198|p.P221H	220	1	0.333056	113.09	Kinase step-down	CDK2_CDK3_CDK1_CDK5_group	0.33216	0.02316	Chak1_Chak2_group	0.17209	0.04781
ENSG00000131149:ENSP00000253458|ENSP00000253458|p.P910L	909	1	0.33303	81.4735	Kinase step-up	CDK2_CDK3_CDK1_CDK5_group	0.20062	0.00265	PKC_group	0.29908	0.03128
ENSG00000073060:ENSP00000261693|ENSP00000261693|p.K478E	476	2	0.332971	153.616	Kinase step-down	PKC_group	0.38664	0.07109	Chak1_Chak2_group	0.11995	0.22624
ENSG00000102699:ENSP00000371419|ENSP00000371419|p.P1714S	1713	1	0.332838	112.418	Kinase step-down	CDK2_CDK3_CDK1_CDK5_group	0.32663	0.01931	Chak1_Chak2_group	0.17364	0.04583
ENSG00000109424:ENSP00000262999|ENSP00000262999|p.E262K	260	2	0.332774	64.4722	Kinase step-up	PDHK_group	0.14081	0.02988	PKC_group	0.38486	0.07112
ENSG00000115966:ENSP00000264110|ENSP00000264110|p.E308Q	307	1	0.332387	44.6208	Kinase step-up	ACTR2_ACTR2B_TGFbR2_group	0.21786	0.22006	ATM_ATR_group	0.33794	0.00556
ENSG00000153827:ENSP00000283943|ENSP00000283943|p.P242T	241	1	0.332318	103.11	Kinase step-down	CDK2_CDK3_CDK1_CDK5_group	0.3521	0.06994	PKC_group	0.49916	0.3236
ENSG00000105722:ENSP00000222329|ENSP00000222329|p.P155T	154	1	0.332141	86.8318	Kinase step-up	MAPK3_MAPK1_MAPK7_NLK_group	0.3012	0.07968	CK2_group	0.36115	0.11367
ENSG00000144791:ENSP00000273317|ENSP00000273317|p.G415R	413	2	0.331629	51.5867	Kinase step-up	ACTR2_ACTR2B_TGFbR2_group	0.17709	0.13905	PKC_group	0.41404	0.0846
ENSG00000108883:ENSP00000392094|ENSP00000392094|p.R813S	811	2	0.331458	139.099	Kinase step-down	PKC_group	0.41489	0.08428	MSN_group	0.1255	0.14919
ENSG00000108312:ENSP00000302640|ENSP00000302640|p.P118L	117	1	0.331366	107.379	Kinase step-down	CDK2_CDK3_CDK1_CDK5_group	0.30486	0.01126	PAK_group	0.16988	0.01625
ENSG00000131355:ENSP00000253673|ENSP00000253673|p.R318G	317	1	0.331339	105.098	Kinase step-down	ATM_ATR_group	0.30261	0.01538	CK2_group	0.29789	0.13271
ENSG00000196335:ENSP00000348132|ENSP00000348132|p.H29P	28	1	0.331339	104.411	Kinase step-down	ACTR2_ACTR2B_TGFbR2_group	0.28523	0	CDK2_CDK3_CDK1_CDK5_group	0.17051	0.0019
ENSG00000128309:ENSP00000380318|ENSP00000380318|p.E187K	185	2	0.331131	63.6516	Kinase step-up	PDHK_group	0.13671	0.03081	PKC_group	0.37573	0.06199
ENSG00000121680:ENSP00000241041|ENSP00000241041|p.P159T	158	1	0.331061	104.012	Kinase step-down	CDK2_CDK3_CDK1_CDK5_group	0.29276	0.00895	CK2_group	0.2245	0.05405
ENSG00000143569:ENSP00000389445|ENSP00000389445|p.Q616E	615	1	0.331027	135.381	Kinase step-down	ATM_ATR_group	0.33747	0.00645	ACTR2_ACTR2B_TGFbR2_group	0.21574	0.21794
ENSG00000143315:ENSP00000357069|ENSP00000357069|p.P273R	272	1	0.331001	71.6022	Kinase step-up	p38_group	0.14822	0	PKC_group	0.32164	0.02568
ENSG00000184937:ENSP00000331327|ENSP00000331327|p.R462P	461	1	0.330725	74.415	Kinase step-up	PKA_group	0.23249	0.07006	CDK2_CDK3_CDK1_CDK5_group	0.29792	0.00983
ENSG00000105339:ENSP00000262585|ENSP00000262585|p.L491P	490	1	0.330683	87.3858	Kinase step-up	PKC_group	0.25307	0.03015	CDK2_CDK3_CDK1_CDK5_group	0.24893	0.00468
ENSG00000173068:ENSP00000370047|ENSP00000370047|p.Q109E	108	1	0.330591	134.867	Kinase step-down	ATM_ATR_group	0.33603	0.00544	PKA_group	0.13644	0.13567
ENSG00000066777:ENSP00000262215|ENSP00000262215|p.R1074Q	1072	2	0.330499	156.987	Kinase step-down	PKC_group	0.3851	0.07864	YSK_group	0.21571	0.33945
ENSG00000103569:ENSP00000219919|ENSP00000219919|p.P223S	222	1	0.330471	81.0845	Kinase step-up	CDK2_CDK3_CDK1_CDK5_group	0.19719	0.00255	PKC_group	0.33598	0.06891
ENSG00000139218:ENSP00000358374|ENSP00000358374|p.E732Q	731	1	0.330434	68.551	Kinase step-up	CK2_group	0.4002	0.26817	ATM_ATR_group	0.30693	0.00402
ENSG00000163346:ENSP00000357448|ENSP00000357448|p.P44L	43	1	0.330391	112.943	Kinase step-down	CDK2_CDK3_CDK1_CDK5_group	0.32414	0.01793	Chak1_Chak2_group	0.15541	0.03134
ENSG00000113212:ENSP00000231137|ENSP00000231137|p.L301P	300	1	0.330254	68.8166	Kinase step-up	PKC_group	0.14506	0.0117	CDK2_CDK3_CDK1_CDK5_group	0.3169	0.01477
ENSG00000108312:ENSP00000302640|ENSP00000302640|p.P639L	638	1	0.329952	101.717	Kinase step-down	CDK2_CDK3_CDK1_CDK5_group	0.28348	0.00765	PKC_group	0.1989	0.01783
ENSG00000135447:ENSP00000257905|ENSP00000257905|p.E145K	143	2	0.329774	44.7359	Kinase step-up	GRK_group	0.11501	0.11653	PKC_group	0.40872	0.07895
ENSG00000182742:ENSP00000328928|ENSP00000328928|p.P91S	90	1	0.329773	96.4908	Kinase step-down	CDK2_CDK3_CDK1_CDK5_group	0.26375	0.0057	PKC_group	0.24375	0.03842
ENSG00000157764:ENSP00000288602|ENSP00000288602|p.G615R	614	1	0.329624	44.4785	Kinase step-up	PLK_group	0.1329	0.1359	ATM_ATR_group	0.35534	0.02573
ENSG00000154783:ENSP00000285046|ENSP00000285046|p.Q1030H	1029	1	0.329589	131.188	Kinase step-down	ATM_ATR_group	0.33778	0.00892	PKC_group	0.17962	0.15771
ENSG00000197965:ENSP00000352513|ENSP00000352513|p.E224K	221	3	0.329485	105.812	Kinase step-down	CK2_group	0.37666	0.08901	PKC_group	0.26892	0.10824
ENSG00000135655:ENSP00000280377|ENSP00000280377|p.P227H	226	1	0.329332	156.987	Kinase step-down	CDK2_CDK3_CDK1_CDK5_group	0.32248	0.0171	RCK_group	0.18368	0.30698
ENSG00000171435:ENSP00000339952|ENSP00000339952|p.P400L	399	1	0.329318	106.948	Kinase step-down	CDK2_CDK3_CDK1_CDK5_group	0.30106	0.01043	PKA_group	0.2095	0.05463
ENSG00000111640:ENSP00000229239|ENSP00000229239|p.Q185H	184	1	0.329172	127.833	Kinase step-down	ATM_ATR_group	0.33731	0.01071	PKC_group	0.19901	0.15794
ENSG00000149115:ENSP00000437271|ENSP00000437271|p.E664Q	663	1	0.32876	45	Kinase step-up	CDK4_CDK6_group	0.12531	0.12531	ATM_ATR_group	0.33556	0.0068
ENSG00000163219:ENSP00000386911|ENSP00000386911|p.P513S	512	1	0.328728	89.5958	Kinase step-up	CDK2_CDK3_CDK1_CDK5_group	0.23473	0.00393	CK2_group	0.38484	0.15076
ENSG00000164061:ENSP00000296452|ENSP00000296452|p.P253L	252	1	0.32868	109.965	Kinase step-down	CDK2_CDK3_CDK1_CDK5_group	0.3105	0.0127	Chak1_Chak2_group	0.17818	0.03909
ENSG00000196405:ENSP00000376652|ENSP00000376652|p.P309L	308	1	0.328507	105.875	Kinase step-down	CDK2_CDK3_CDK1_CDK5_group	0.29655	0.00958	ACTR2_ACTR2B_TGFbR2_group	0.15989	0
ENSG00000142623:ENSP00000364620|ENSP00000364620|p.H197R	196	1	0.328263	26.9227	Kinase step-up	PKC_group	0.24817	0.35003	ATM_ATR_group	0.35924	0.04718
ENSG00000196498:ENSP00000384018|ENSP00000384018|p.E1328K	1326	2	0.327834	56.4412	Kinase step-up	PLK_group	0.12372	0.05869	PKC_group	0.40517	0.08385
ENSG00000145214:ENSP00000273814|ENSP00000273814|p.E838K	835	3	0.327824	106.122	Kinase step-down	CK2_group	0.36146	0.0744	MSN_group	0.19141	0.03309
ENSG00000011405:ENSP00000265970|ENSP00000265970|p.E110K	108	2	0.327552	66.8787	Kinase step-up	PDHK_group	0.15533	0.03327	PKC_group	0.44119	0.13723
ENSG00000136758:ENSP00000318480|ENSP00000318480|p.E223K	221	2	0.327392	43.3144	Kinase step-up	CLK_group	0.26958	0.27921	PKC_group	0.41118	0.08393
ENSG00000103657:ENSP00000390158|ENSP00000390158|p.E452K	450	2	0.327369	56.2756	Kinase step-up	PLK_group	0.12502	0.06101	PKC_group	0.39248	0.07143
ENSG00000177030:ENSP00000371846|ENSP00000371846|p.P433L	432	1	0.327238	109.148	Kinase step-down	CDK2_CDK3_CDK1_CDK5_group	0.30602	0.01153	MSN_group	0.19494	0.05225
ENSG00000156515:ENSP00000384774|ENSP00000384774|p.R833S	831	2	0.32717	148.349	Kinase step-down	PKC_group	0.39937	0.08104	ATM_ATR_group	0.2101	0.28564
ENSG00000221900:ENSP00000386133|ENSP00000386133|p.P46T	45	1	0.326881	116.08	Kinase step-down	CDK2_CDK3_CDK1_CDK5_group	0.33591	0.02669	Chak1_Chak2_group	0.13789	0.0319
ENSG00000118058:ENSP00000436786|ENSP00000436786|p.P1541L	1540	1	0.326867	101.146	Kinase step-down	CDK2_CDK3_CDK1_CDK5_group	0.27852	0.00707	MSN_group	0.29594	0.11385
ENSG00000197077:ENSP00000351207|ENSP00000351207|p.P1367L	1366	1	0.32684	111.658	Kinase step-down	CDK2_CDK3_CDK1_CDK5_group	0.31379	0.0137	Chak1_Chak2_group	0.16336	0.03386
ENSG00000183354:ENSP00000382815|ENSP00000382815|p.G1705R	1703	2	0.326768	51.8723	Kinase step-up	ACTR2_ACTR2B_TGFbR2_group	0.19415	0.15505	PKC_group	0.39802	0.0736
ENSG00000198824:ENSP00000354730|ENSP00000354730|p.G474R	472	2	0.326639	50.8813	Kinase step-up	ATM_ATR_group	0.31362	0.28015	PKC_group	0.38138	0.05646
ENSG00000100056:ENSP00000252137|ENSP00000252137|p.P293H	292	1	0.326535	85.4268	Kinase step-up	CDK2_CDK3_CDK1_CDK5_group	0.21486	0.00311	PKC_group	0.28438	0.03581
ENSG00000140332:ENSP00000452871|ENSP00000452871|p.P264R	263	1	0.326346	111.038	Kinase step-down	CDK2_CDK3_CDK1_CDK5_group	0.31109	0.01287	PKA_group	0.17511	0.04257
ENSG00000008323:ENSP00000380185|ENSP00000380185|p.E142K	140	2	0.326289	30.356	Kinase step-up	MSN_group	0.24575	0.32824	PKC_group	0.41107	0.09538
ENSG00000105738:ENSP00000222345|ENSP00000222345|p.E173K	171	2	0.326233	55.9896	Kinase step-up	PKA_group	0.19974	0.13755	PKC_group	0.40005	0.0798
ENSG00000135148:ENSP00000257604|ENSP00000257604|p.G545R	543	2	0.325895	51.7598	Kinase step-up	ACTR2_ACTR2B_TGFbR2_group	0.18142	0.14306	PKC_group	0.44547	0.12184
ENSG00000085840:ENSP00000360623|ENSP00000360623|p.P312S	311	1	0.325873	116.598	Kinase step-down	CDK2_CDK3_CDK1_CDK5_group	0.33378	0.02457	PKA_group	0.13903	0.03616
ENSG00000160813:ENSP00000292330|ENSP00000292330|p.P53H	52	1	0.32587	155.682	Kinase step-down	CDK2_CDK3_CDK1_CDK5_group	0.34408	0.03921	RCK_group	0.20514	0.32023
ENSG00000152377:ENSP00000378401|ENSP00000378401|p.Q347K	346	1	0.325793	118.777	Kinase step-down	ATM_ATR_group	0.31527	0.00245	Haspin	0.14634	0.05532
ENSG00000066084:ENSP00000301180|ENSP00000301180|p.P54L	53	1	0.325498	160.377	Kinase step-down	CDK2_CDK3_CDK1_CDK5_group	0.3055	0.01141	RCK_group	0.12128	0.26078
ENSG00000080815:ENSP00000326366|ENSP00000326366|p.E321K	319	2	0.325348	56.4256	Kinase step-up	CK2_group	0.17375	0.1093	PKC_group	0.45591	0.13701
ENSG00000124151:ENSP00000361066|ENSP00000361066|p.E1050K	1048	2	0.32511	57.7607	Kinase step-up	CK2_group	0.25992	0.18811	PKC_group	0.41655	0.09947
ENSG00000187800:ENSP00000344465|ENSP00000344465|p.S893R	891	2	0.325067	52.8771	Kinase step-up	ARAF_BRAF_RAF1_group	0.30291	0.25836	PKC_group	0.42045	0.09845
ENSG00000124789:ENSP00000262077|ENSP00000262077|p.P523S	522	1	0.325065	113.253	Kinase step-down	CDK2_CDK3_CDK1_CDK5_group	0.31658	0.01465	Chak1_Chak2_group	0.16102	0.04058
ENSG00000253309:ENSP00000428316|ENSP00000428316|p.R199G	197	2	0.325045	146.517	Kinase step-down	PKC_group	0.4139	0.0954	MSN_group	0.29188	0.35678
ENSG00000176624:ENSP00000385610|ENSP00000385610|p.P542L	541	1	0.324929	104.466	Kinase step-down	CDK2_CDK3_CDK1_CDK5_group	0.28813	0.00826	MSN_group	0.23732	0.07224
ENSG00000169564:ENSP00000305556|ENSP00000305556|p.L100P	99	1	0.324754	76.8288	Kinase step-up	PKC_group	0.18906	0.01779	CDK2_CDK3_CDK1_CDK5_group	0.28358	0.00766
ENSG00000134757:ENSP00000257189|ENSP00000257189|p.G773R	771	2	0.324747	49.6895	Kinase step-up	RCK_group	0.20485	0.1783	PKC_group	0.44572	0.12206
ENSG00000167371:ENSP00000456226|ENSP00000456226|p.P203S	202	1	0.324669	109.755	Kinase step-down	CDK2_CDK3_CDK1_CDK5_group	0.34947	0.05581	Chak1_Chak2_group	0.19436	0.05589
ENSG00000058673:ENSP00000438527|ENSP00000438527|p.G763R	761	2	0.324539	44.0007	Kinase step-up	PKB_group	0.29444	0.3001	PKC_group	0.45071	0.12622
ENSG00000141510:ENSP00000269305|ENSP00000269305|p.R213G	211	2	0.324423	128.457	Kinase step-down	PKC_group	0.40077	0.07846	ACTR2_ACTR2B_TGFbR2_group	0.16518	0.12821
ENSG00000104218:ENSP00000262210|ENSP00000262210|p.Q137K	136	1	0.32433	131.316	Kinase step-down	ATM_ATR_group	0.32728	0.00362	CLK_group	0.26595	0.24511
ENSG00000181751:ENSP00000326110|ENSP00000326110|p.P43S	42	1	0.324314	107.773	Kinase step-down	CDK2_CDK3_CDK1_CDK5_group	0.35085	0.06247	Chak1_Chak2_group	0.27168	0.1233
ENSG00000115207:ENSP00000352536|ENSP00000352536|p.R897Q	895	2	0.324211	155.575	Kinase step-down	PKC_group	0.40861	0.10508	MSN_group	0.15502	0.26896
ENSG00000163510:ENSP00000387006|ENSP00000387006|p.R50T	49	1	0.324188	117.247	Kinase step-down	ATM_ATR_group	0.33211	0.02336	CK2_group	0.25067	0.15182
ENSG00000105849:ENSP00000222567|ENSP00000222567|p.S300R	299	1	0.324099	48.1466	Kinase step-up	ACTR2_ACTR2B_TGFbR2_group	0.20263	0.18484	ATM_ATR_group	0.38085	0.05724
ENSG00000076555:ENSP00000341044|ENSP00000341044|p.E1559K	1557	2	0.324094	45.6983	Kinase step-up	PLK_group	0.14542	0.14147	PKC_group	0.44242	0.11835
ENSG00000196793:ENSP00000307774|ENSP00000307774|p.E288K	286	2	0.32401	45	Kinase step-up	DAPK_group	0.11211	0.11211	PKC_group	0.42865	0.10464
ENSG00000029363:ENSP00000435210|ENSP00000435210|p.E765K	763	2	0.32394	57.2368	Kinase step-up	CK2_group	0.26199	0.19333	PKC_group	0.36748	0.0509
ENSG00000196235:ENSP00000470252|ENSP00000470252|p.P672L	671	1	0.323921	105.812	Kinase step-down	CDK2_CDK3_CDK1_CDK5_group	0.29155	0.00876	PAK_group	0.1788	0.02083
ENSG00000179195:ENSP00000441405|ENSP00000441405|p.E196K	194	2	0.323346	50.1118	Kinase step-up	RCK_group	0.18191	0.1531	PKC_group	0.38447	0.06241
ENSG00000136960:ENSP00000259486|ENSP00000259486|p.E423Q	422	1	0.323058	44.6045	Kinase step-up	ACTR2_ACTR2B_TGFbR2_group	0.19173	0.19396	ATM_ATR_group	0.33686	0.01381
ENSG00000054654:ENSP00000350719|ENSP00000350719|p.E3798K	3796	2	0.322952	53.3233	Kinase step-up	PDHK_group	0.2004	0.15365	PKC_group	0.37949	0.05994
ENSG00000060718:ENSP00000359114|ENSP00000359114|p.R64I	62	2	0.322932	160.448	Kinase step-down	PKC_group	0.38089	0.08929	MSN_group	0.20229	0.34105
ENSG00000183775:ENSP00000426548|ENSP00000426548|p.E375K	373	2	0.322872	45.8092	Kinase step-up	ATM_ATR_group	0.29851	0.29395	PKC_group	0.43759	0.11475
ENSG00000141510:ENSP00000269305|ENSP00000269305|p.R156P	155	1	0.322769	61.6664	Kinase step-up	MSN_group	0.22678	0.13421	CDK2_CDK3_CDK1_CDK5_group	0.33621	0.027
ENSG00000143297:ENSP00000354691|ENSP00000354691|p.P274T	273	1	0.322592	86.3542	Kinase step-up	CDK2_CDK3_CDK1_CDK5_group	0.2163	0.00316	PKC_group	0.27934	0.03719
ENSG00000172803:ENSP00000310620|ENSP00000310620|p.E114K	112	2	0.322318	54.8881	Kinase step-up	CK2_group	0.23132	0.17597	PKC_group	0.38647	0.06894
ENSG00000026025:ENSP00000446007|ENSP00000446007|p.E448K	446	2	0.322318	46.1769	Kinase step-up	MAP2K_group	0.15603	0.14941	PKC_group	0.38892	0.06667
ENSG00000148840:ENSP00000278070|ENSP00000278070|p.R1320P	1319	1	0.322288	98.8803	Kinase step-down	PKC_group	0.28063	0.02029	CDK2_CDK3_CDK1_CDK5_group	0.1924	0.00242
ENSG00000125375:ENSP00000308334|ENSP00000308334|p.C163R	162	1	0.321769	51.7482	Kinase step-up	CK2_group	0.13869	0.10088	ATM_ATR_group	0.3662	0.04666
ENSG00000102977:ENSP00000377496|ENSP00000377496|p.P414T	413	1	0.321697	86.6254	Kinase step-up	MAPK3_MAPK1_MAPK7_NLK_group	0.23902	0.02533	PKC_group	0.27903	0.03856
ENSG00000080345:ENSP00000243326|ENSP00000243326|p.P2145L	2144	1	0.321657	110.433	Kinase step-down	CDK2_CDK3_CDK1_CDK5_group	0.30349	0.01095	PKC_group	0.14512	0.01139
ENSG00000162373:ENSP00000360899|ENSP00000360899|p.L97R	96	1	0.321655	44.6936	Kinase step-up	PKA_group	0.13625	0.13797	ATM_ATR_group	0.33414	0.01249
ENSG00000100285:ENSP00000311997|ENSP00000311997|p.P663S	662	1	0.321631	118.986	Kinase step-down	CDK2_CDK3_CDK1_CDK5_group	0.33666	0.02751	PLK_group	0.12899	0.04026
ENSG00000147234:ENSP00000276185|ENSP00000276185|p.R668G	666	2	0.321622	126.476	Kinase step-down	PKC_group	0.4165	0.09843	CK2_group	0.27647	0.2288
ENSG00000163462:ENSP00000334657|ENSP00000334657|p.G635R	634	1	0.321606	85.7684	Kinase step-up	CK2_group	0.39747	0.18746	ATM_ATR_group	0.25367	0.0101
ENSG00000198538:ENSP00000397693|ENSP00000397693|p.E688K	686	2	0.321533	50.1407	Kinase step-up	RCK_group	0.18191	0.1531	PKC_group	0.38049	0.06025
ENSG00000196867:ENSP00000301318|ENSP00000301318|p.E698K	696	2	0.321533	50.1407	Kinase step-up	RCK_group	0.18191	0.1531	PKC_group	0.38049	0.06025
ENSG00000167384:ENSP00000221327|ENSP00000221327|p.Q622H	621	1	0.321415	139.418	Kinase step-down	ATM_ATR_group	0.32671	0.00625	ACTR2_ACTR2B_TGFbR2_group	0.15107	0.17583
ENSG00000153922:ENSP00000284049|ENSP00000284049|p.P450H	449	1	0.32127	108.101	Kinase step-down	CDK2_CDK3_CDK1_CDK5_group	0.29599	0.00948	ACTR2_ACTR2B_TGFbR2_group	0.14535	0
ENSG00000077684:ENSP00000226319|ENSP00000226319|p.P393L	392	1	0.321203	91.3699	Kinase step-down	CDK2_CDK3_CDK1_CDK5_group	0.2365	0.00401	PKC_group	0.24371	0.02208
ENSG00000204178:ENSP00000363463|ENSP00000363463|p.P638L	637	1	0.321111	107.726	Kinase step-down	CDK2_CDK3_CDK1_CDK5_group	0.29466	0.00925	Chak1_Chak2_group	0.19174	0.04459
ENSG00000197081:ENSP00000349437|ENSP00000349437|p.G1773R	1771	2	0.321022	47.646	Kinase step-up	CLK_group	0.19532	0.1805	PKC_group	0.41925	0.09857
ENSG00000170396:ENSP00000303252|ENSP00000303252|p.E575K	572	3	0.321017	94.999	Kinase step-down	CK2_group	0.30749	0.06158	MSN_group	0.26528	0.05893
ENSG00000121957:ENSP00000385510|ENSP00000385510|p.R558S	556	2	0.320939	127.889	Kinase step-down	PKC_group	0.40783	0.08936	ACTR2_ACTR2B_TGFbR2_group	0.17672	0.13699
ENSG00000053747:ENSP00000324532|ENSP00000324532|p.S2220R	2218	2	0.320669	41.109	Kinase step-up	MSN_group	0.29601	0.31777	PKC_group	0.44562	0.12569
ENSG00000104369:ENSP00000344488|ENSP00000344488|p.P476R	475	1	0.320566	107.591	Kinase step-down	CDK2_CDK3_CDK1_CDK5_group	0.29367	0.00909	Chak1_Chak2_group	0.18303	0.03546
ENSG00000175264:ENSP00000309270|ENSP00000309270|p.E358K	356	2	0.320502	45.2056	Kinase step-up	PKB_group	0.28198	0.28083	PKC_group	0.38936	0.06886
ENSG00000189132:ENSP00000328307|ENSP00000328307|p.P624A	623	1	0.320499	104.387	Kinase step-down	CDK2_CDK3_CDK1_CDK5_group	0.28348	0.00765	PKC_group	0.18474	0.02153
ENSG00000094880:ENSP00000378350|ENSP00000378350|p.P583T	582	1	0.320497	119.776	Kinase step-down	CDK2_CDK3_CDK1_CDK5_group	0.33567	0.02642	MSN_group	0.30055	0.21639
ENSG00000077063:ENSP00000160373|ENSP00000160373|p.P558S	557	1	0.320339	113.355	Kinase step-down	CDK2_CDK3_CDK1_CDK5_group	0.31043	0.01268	ACTR2_ACTR2B_TGFbR2_group	0.11816	0
ENSG00000134775:ENSP00000257209|ENSP00000257209|p.R912C	910	2	0.320338	122.554	Kinase step-down	PKC_group	0.40208	0.08927	PKA_group	0.21877	0.14973
ENSG00000150471:ENSP00000422533|ENSP00000422533|p.P1163H	1162	1	0.320292	119.471	Kinase step-down	CDK2_CDK3_CDK1_CDK5_group	0.33037	0.02177	YSK_group	0.2303	0.14455
ENSG00000115053:ENSP00000318195|ENSP00000318195|p.P93H	92	1	0.320129	119.522	Kinase step-down	CDK2_CDK3_CDK1_CDK5_group	0.33919	0.03067	YSK_group	0.22432	0.13889
ENSG00000156650:ENSP00000287239|ENSP00000287239|p.G656R	654	2	0.320072	50.8764	Kinase step-up	ACTR2_ACTR2B_TGFbR2_group	0.13292	0.10015	PKC_group	0.42032	0.10193
ENSG00000111596:ENSP00000229195|ENSP00000229195|p.Q144H	143	1	0.320003	137.185	Kinase step-down	ATM_ATR_group	0.32785	0.00808	ARAF_BRAF_RAF1_group	0.19112	0.20332
ENSG00000004897:ENSP00000434614|ENSP00000434614|p.P69L	68	1	0.319993	111.32	Kinase step-down	CDK2_CDK3_CDK1_CDK5_group	0.30414	0.01109	MST_group	0.16692	0.0384
ENSG00000167978:ENSP00000301740|ENSP00000301740|p.P1084S	1083	1	0.319983	89.1099	Kinase step-up	CDK2_CDK3_CDK1_CDK5_group	0.22627	0.00355	ACTR2_ACTR2B_TGFbR2_group	0.22975	0
ENSG00000014123:ENSP00000358283|ENSP00000358283|p.R533G	531	2	0.319971	148.103	Kinase step-down	PKC_group	0.44494	0.1333	MSN_group	0.27099	0.34353
ENSG00000213593:ENSP00000278422|ENSP00000278422|p.E87K	85	2	0.319852	43.1188	Kinase step-up	CLK_group	0.21967	0.23017	PKC_group	0.38868	0.069
ENSG00000111731:ENSP00000334229|ENSP00000334229|p.P286T	285	1	0.319851	119.019	Kinase step-down	CDK2_CDK3_CDK1_CDK5_group	0.32705	0.01956	MSN_group	0.24203	0.15397
ENSG00000180900:ENSP00000349486|ENSP00000349486|p.G1278R	1276	2	0.319833	45.2365	Kinase step-up	CDK4_CDK6_group	0.12307	0.12175	PKC_group	0.4038	0.08397
ENSG00000123562:ENSP00000416120|ENSP00000416120|p.R73S	71	2	0.319617	140.622	Kinase step-down	PKC_group	0.43643	0.11835	Chak1_Chak2_group	0.14882	0.18013
ENSG00000131746:ENSP00000254051|ENSP00000254051|p.P351L	350	1	0.319562	113.733	Kinase step-down	CDK2_CDK3_CDK1_CDK5_group	0.3105	0.0127	Chak1_Chak2_group	0.1439	0.02799
ENSG00000184445:ENSP00000328236|ENSP00000328236|p.E1957K	1955	2	0.319533	43.2281	Kinase step-up	ACTR2_ACTR2B_TGFbR2_group	0.15168	0.16156	PKC_group	0.39515	0.07577
ENSG00000132275:ENSP00000254605|ENSP00000254605|p.P177S	176	1	0.319503	91.3468	Kinase step-down	MAPK3_MAPK1_MAPK7_NLK_group	0.28167	0.0505	PKC_group	0.25907	0.03852
ENSG00000143924:ENSP00000320663|ENSP00000320663|p.P161S	160	1	0.319369	100.509	Kinase step-down	CDK2_CDK3_CDK1_CDK5_group	0.26941	0.00618	ACTR2_ACTR2B_TGFbR2_group	0.18085	0
ENSG00000134086:ENSP00000256474|ENSP00000256474|p.E204K	202	2	0.31931	48.9273	Kinase step-up	ATM_ATR_group	0.43802	0.41615	PKC_group	0.4409	0.12234
ENSG00000107331:ENSP00000344155|ENSP00000344155|p.E286K	284	2	0.31919	45.788	Kinase step-up	PKB_group	0.19778	0.19339	PKC_group	0.43388	0.11472
ENSG00000171988:ENSP00000382204|ENSP00000382204|p.P1979T	1978	1	0.319148	119.004	Kinase step-down	CDK2_CDK3_CDK1_CDK5_group	0.32538	0.01859	MSN_group	0.27396	0.18601
ENSG00000243156:ENSP00000416015|ENSP00000416015|p.E600K	597	3	0.319082	106.494	Kinase step-down	CK2_group	0.3568	0.0764	PKC_group	0.22387	0.07159
ENSG00000139641:ENSP00000445952|ENSP00000445952|p.Q522E	521	1	0.319078	135.4	Kinase step-down	ATM_ATR_group	0.32736	0.00829	ACTR2_ACTR2B_TGFbR2_group	0.20112	0.20335
ENSG00000183273:ENSP00000333374|ENSP00000333374|p.R243W	242	1	0.319055	125.403	Kinase step-down	ATM_ATR_group	0.39771	0.08312	ARAF_BRAF_RAF1_group	0.20886	0.15567
ENSG00000134644:ENSP00000391723|ENSP00000391723|p.G99R	98	1	0.318989	64.8585	Kinase step-up	CK2_group	0.22877	0.12041	ATM_ATR_group	0.33205	0.03203
ENSG00000198718:ENSP00000355045|ENSP00000355045|p.K1066E	1064	2	0.318985	131.218	Kinase step-down	PKC_group	0.42967	0.11138	RCK_group	0.30787	0.28683
ENSG00000155093:ENSP00000374069|ENSP00000374069|p.Q644E	643	1	0.3189	137.797	Kinase step-down	ATM_ATR_group	0.32647	0.00795	PKC_group	0.21753	0.23309
ENSG00000079308:ENSP00000171887|ENSP00000171887|p.G774R	772	2	0.318775	47.778	Kinase step-up	CK1_group	0.12444	0.10899	PKC_group	0.42999	0.11159
ENSG00000197694:ENSP00000361824|ENSP00000361824|p.E437K	435	2	0.318759	54.0737	Kinase step-up	CK2_group	0.12066	0.07039	PKC_group	0.41315	0.09838
ENSG00000105997:ENSP00000379640|ENSP00000379640|p.P264T	263	1	0.31872	109.65	Kinase step-down	CDK2_CDK3_CDK1_CDK5_group	0.29784	0.00981	Chak1_Chak2_group	0.18882	0.05236
ENSG00000111605:ENSP00000391774|ENSP00000391774|p.R491C	489	2	0.318675	146.27	Kinase step-down	PKC_group	0.43094	0.11841	ATM_ATR_group	0.32476	0.38704
ENSG00000182168:ENSP00000406022|ENSP00000406022|p.R128G	127	1	0.318534	109.063	Kinase step-down	ATM_ATR_group	0.30353	0.01708	CK2_group	0.18538	0.04606
ENSG00000170776:ENSP00000354718|ENSP00000354718|p.P1560L	1559	1	0.318426	53.9722	Kinase step-up	CLK_group	0.38019	0.33053	PKC_group	0.37116	0.05663
ENSG00000103540:ENSP00000370803|ENSP00000370803|p.R379L	384	-5	0.318195	137.668	Kinase step-down	PKB_group	0.33981	0.02196	RCK_group	0.24994	0.26475
ENSG00000033122:ENSP00000035383|ENSP00000035383|p.R353S	351	2	0.318091	125.158	Kinase step-down	PKC_group	0.43567	0.12226	ARAF_BRAF_RAF1_group	0.19219	0.13782
ENSG00000091157:ENSP00000254442|ENSP00000254442|p.E659Q	658	1	0.31798	45	Kinase step-up	DMPK_group	0.14565	0.14565	ATM_ATR_group	0.32687	0.00889
ENSG00000198883:ENSP00000388850|ENSP00000388850|p.P278T	277	1	0.317967	105.167	Kinase step-down	CDK2_CDK3_CDK1_CDK5_group	0.28348	0.00765	PKC_group	0.17544	0.01726
ENSG00000138785:ENSP00000415433|ENSP00000415433|p.P428S	427	1	0.317905	91.3536	Kinase step-down	CDK2_CDK3_CDK1_CDK5_group	0.23393	0.00389	ACTR2_ACTR2B_TGFbR2_group	0.21942	0
ENSG00000187837:ENSP00000339566|ENSP00000339566|p.E115K	113	2	0.317792	43.3465	Kinase step-up	CLK_group	0.13374	0.14291	PKC_group	0.42575	0.10809
ENSG00000155657:ENSP00000467141|ENSP00000467141|p.R220P	219	1	0.317457	76.204	Kinase step-up	PKC_group	0.17513	0.01066	CDK2_CDK3_CDK1_CDK5_group	0.27862	0.00709
ENSG00000165480:ENSP00000319417|ENSP00000319417|p.L197P	196	1	0.317417	68.6852	Kinase step-up	Chak1_Chak2_group	0.16041	0.0329	CDK2_CDK3_CDK1_CDK5_group	0.30113	0.01045
ENSG00000051128:ENSP00000439937|ENSP00000439937|p.Q277E	276	1	0.31716	134.357	Kinase step-down	ATM_ATR_group	0.32511	0.00797	GRK_group	0.11668	0.11312
ENSG00000183337:ENSP00000367705|ENSP00000367705|p.P605H	604	1	0.317129	159.284	Kinase step-down	CDK2_CDK3_CDK1_CDK5_group	0.35069	0.06162	RCK_group	0.15769	0.28811
ENSG00000146047:ENSP00000274764|ENSP00000274764|p.E95K	93	2	0.31709	51.3244	Kinase step-up	ATM_ATR_group	0.28152	0.24659	PKC_group	0.39389	0.07873
ENSG00000156650:ENSP00000287239|ENSP00000287239|p.E224K	222	2	0.31702	45	Kinase step-up	DAPK_group	0.11211	0.11211	PKC_group	0.37896	0.06194
ENSG00000163026:ENSP00000295148|ENSP00000295148|p.K333E	331	2	0.316951	132.045	Kinase step-down	PKC_group	0.42171	0.10518	MAP2K_group	0.14438	0.12804
ENSG00000137221:ENSP00000361522|ENSP00000361522|p.R62S	60	2	0.316837	131.573	Kinase step-down	PKC_group	0.40283	0.08656	CLK_group	0.18063	0.16169
ENSG00000132466:ENSP00000351416|ENSP00000351416|p.K1634E	1632	2	0.316772	136.831	Kinase step-down	PKC_group	0.42784	0.11123	ACTR2_ACTR2B_TGFbR2_group	0.21626	0.22638
ENSG00000184220:ENSP00000410396|ENSP00000410396|p.P213S	212	1	0.316749	112.454	Kinase step-down	CDK2_CDK3_CDK1_CDK5_group	0.30349	0.01095	PKC_group	0.13714	0.01569
ENSG00000117475:ENSP00000356782|ENSP00000356782|p.P354S	353	1	0.316687	72.9067	Kinase step-up	p38_group	0.14822	0	ACTR2_ACTR2B_TGFbR2_group	0.27986	0
ENSG00000054118:ENSP00000346634|ENSP00000346634|p.R156P	154	2	0.316491	132.909	Kinase step-down	PKC_group	0.43809	0.12181	ACTR2_ACTR2B_TGFbR2_group	0.32157	0.31002
ENSG00000143631:ENSP00000357789|ENSP00000357789|p.R319T	318	1	0.316314	135.703	Kinase step-down	ATM_ATR_group	0.33575	0.01946	ACTR2_ACTR2B_TGFbR2_group	0.1197	0.12358
ENSG00000116147:ENSP00000356646|ENSP00000356646|p.P722Q	721	1	0.316238	67.4649	Kinase step-up	RCK_group	0.16026	0.03942	ATM_ATR_group	0.29353	0.00129
ENSG00000148840:ENSP00000278070|ENSP00000278070|p.P1149Q	1148	1	0.316177	99.2559	Kinase step-down	CDK2_CDK3_CDK1_CDK5_group	0.2622	0.00558	PKC_group	0.21832	0.03362
ENSG00000187860:ENSP00000385357|ENSP00000385357|p.G633R	631	2	0.316127	48.9924	Kinase step-up	RCK_group	0.12761	0.1056	PKC_group	0.39178	0.07642
ENSG00000110497:ENSP00000318313|ENSP00000318313|p.P550S	549	1	0.316013	92.71	Kinase step-down	CDK2_CDK3_CDK1_CDK5_group	0.23785	0.00408	CK2_group	0.32498	0.11234
ENSG00000141424:ENSP00000269187|ENSP00000269187|p.E481K	478	3	0.31596	105.998	Kinase step-down	CK2_group	0.37827	0.10193	PKC_group	0.24287	0.08968
ENSG00000052126:ENSP00000404296|ENSP00000404296|p.R469I	466	3	0.315959	148.784	Kinase step-down	MSN_group	0.37678	0.06992	MST_group	0.19522	0.2705
ENSG00000084674:ENSP00000233242|ENSP00000233242|p.S3402R	3400	2	0.31587	45	Kinase step-up	DMPK_group	0.14565	0.14565	PKC_group	0.42398	0.10811
ENSG00000108064:ENSP00000420588|ENSP00000420588|p.E130K	128	2	0.315846	51.9576	Kinase step-up	CK2_group	0.11866	0.0804	PKC_group	0.42542	0.1119
ENSG00000135837:ENSP00000356579|ENSP00000356579|p.P2207R	2206	1	0.315532	98.1435	Kinase step-down	CDK2_CDK3_CDK1_CDK5_group	0.25772	0.00525	ATM_ATR_group	0.19136	0.0021
ENSG00000120156:ENSP00000369375|ENSP00000369375|p.K117N	115	2	0.315527	109.959	Kinase step-down	PKC_group	0.36712	0.08125	PKB_group	0.23067	0.09712
ENSG00000136450:ENSP00000258962|ENSP00000258962|p.P235L	234	1	0.315398	58.9547	Kinase step-up	CLK_group	0.34319	0.26713	PKC_group	0.47257	0.16648
ENSG00000124942:ENSP00000367263|ENSP00000367263|p.E5786K	5784	2	0.315272	61.1304	Kinase step-up	CK2_group	0.28576	0.19817	PKC_group	0.37914	0.07628
ENSG00000115966:ENSP00000264110|ENSP00000264110|p.P334A	333	1	0.315265	115.272	Kinase step-down	CDK2_CDK3_CDK1_CDK5_group	0.30906	0.0123	CDK4_CDK6_group	0.12317	0.01675
ENSG00000177548:ENSP00000350934|ENSP00000350934|p.R201P	200	1	0.315258	100.291	Kinase step-down	ATM_ATR_group	0.26307	0.00391	MAPK3_MAPK1_MAPK7_NLK_group	0.31714	0.13763
ENSG00000167232:ENSP00000300619|ENSP00000300619|p.E347K	345	2	0.315193	34.8805	Kinase step-up	Pim3_Pim1_group	0.18352	0.2389	PKC_group	0.39148	0.08119
ENSG00000164134:ENSP00000296543|ENSP00000296543|p.P663L	662	1	0.315182	86.45	Kinase step-up	CDK2_CDK3_CDK1_CDK5_group	0.21164	0.003	PKC_group	0.25868	0.02244
ENSG00000155657:ENSP00000467141|ENSP00000467141|p.L4252P	4251	1	0.315087	56.1962	Kinase step-up	DMPK_group	0.17647	0.11529	CDK2_CDK3_CDK1_CDK5_group	0.33273	0.02364
ENSG00000152661:ENSP00000282561|ENSP00000282561|p.R370S	368	2	0.315051	125.11	Kinase step-down	PKC_group	0.40545	0.09508	ARAF_BRAF_RAF1_group	0.18945	0.13534
ENSG00000124157:ENSP00000361855|ENSP00000361855|p.E414K	412	2	0.315025	59.1253	Kinase step-up	CK2_group	0.35247	0.27559	PKC_group	0.35434	0.04884
ENSG00000029363:ENSP00000435210|ENSP00000435210|p.G452R	450	2	0.314945	51.9519	Kinase step-up	ACTR2_ACTR2B_TGFbR2_group	0.25101	0.21289	PKC_group	0.4238	0.11117
ENSG00000117020:ENSP00000355497|ENSP00000355497|p.Q124L	123	1	0.314735	135.721	Kinase step-down	ATM_ATR_group	0.31738	0.00267	CK2_group	0.19292	0.19688
ENSG00000174255:ENSP00000417192|ENSP00000417192|p.K50E	48	2	0.314716	127.167	Kinase step-down	PKC_group	0.43022	0.11844	PLK_group	0.13731	0.09442
ENSG00000135378:ENSP00000257836|ENSP00000257836|p.E190K	188	2	0.314669	61.9124	Kinase step-up	PDHK_group	0.12366	0.03212	PKC_group	0.34027	0.03921
ENSG00000091542:ENSP00000382091|ENSP00000382091|p.E373K	371	2	0.314658	43.1296	Kinase step-up	ACTR2_ACTR2B_TGFbR2_group	0.20191	0.21218	PKC_group	0.36874	0.05425
ENSG00000154447:ENSP00000284637|ENSP00000284637|p.P708R	706	2	0.314543	46.2315	Kinase step-up	CK1_group	0.129	0.12224	PKC_group	0.41647	0.102
ENSG00000144283:ENSP00000374409|ENSP00000374409|p.P797L	796	1	0.314447	99.6364	Kinase step-down	CDK2_CDK3_CDK1_CDK5_group	0.26199	0.00556	ACTR2_ACTR2B_TGFbR2_group	0.18199	0
ENSG00000163714:ENSP00000418563|ENSP00000418563|p.S97R	95	2	0.314407	40.5527	Kinase step-up	MSN_group	0.26906	0.29344	PKC_group	0.45457	0.14111
ENSG00000196218:ENSP00000352608|ENSP00000352608|p.K3179E	3177	2	0.314389	109.15	Kinase step-down	PKC_group	0.34383	0.0609	PDHK_group	0.18338	0.0463
ENSG00000104881:ENSP00000403902|ENSP00000403902|p.S120P	119	1	0.314362	34.6127	Kinase step-up	CLK_group	0.20875	0.26543	CDK2_CDK3_CDK1_CDK5_group	0.3361	0.02689
ENSG00000170423:ENSP00000306261|ENSP00000306261|p.K307Q	306	1	0.314261	47.2905	Kinase step-up	MAP2K_group	0.15307	0.14051	ATM_ATR_group	0.3171	0.00309
ENSG00000104611:ENSP00000265807|ENSP00000265807|p.R178I	177	1	0.314185	157.115	Kinase step-down	ATM_ATR_group	0.33833	0.04726	PKC_group	0.16645	0.28473
ENSG00000121931:ENSP00000358778|ENSP00000358778|p.G124R	122	2	0.314123	49.8027	Kinase step-up	RCK_group	0.18988	0.16358	PKC_group	0.42461	0.11159
ENSG00000138592:ENSP00000405537|ENSP00000405537|p.H696P	695	1	0.314071	58.146	Kinase step-up	YSK_group	0.15439	0.08296	CDK2_CDK3_CDK1_CDK5_group	0.34321	0.03737
ENSG00000167978:ENSP00000301740|ENSP00000301740|p.P1209L	1208	1	0.314026	124.119	Kinase step-down	CDK2_CDK3_CDK1_CDK5_group	0.3296	0.02122	DMPK_group	0.20493	0.14565
ENSG00000005156:ENSP00000367787|ENSP00000367787|p.P243S	242	1	0.313921	145.013	Kinase step-down	CDK2_CDK3_CDK1_CDK5_group	0.33315	0.02401	RCK_group	0.16844	0.22302
ENSG00000101188:ENSP00000359532|ENSP00000359532|p.E415K	413	2	0.313861	44.8941	Kinase step-up	DNAPK	0.12632	0.1269	PKC_group	0.38285	0.06899
ENSG00000132155:ENSP00000251849|ENSP00000251849|p.P261R	260	1	0.313768	101.511	Kinase step-down	CDK2_CDK3_CDK1_CDK5_group	0.26771	0.00603	PKC_group	0.18453	0.0114
ENSG00000186976:ENSP00000262726|ENSP00000262726|p.E649K	647	2	0.313761	43.2247	Kinase step-up	ACTR2_ACTR2B_TGFbR2_group	0.14508	0.1548	PKC_group	0.41208	0.09847
ENSG00000141446:ENSP00000269214|ENSP00000269214|p.P280T	279	1	0.313641	144.805	Kinase step-down	CDK2_CDK3_CDK1_CDK5_group	0.33252	0.02346	RCK_group	0.19782	0.25123
ENSG00000130844:ENSP00000253144|ENSP00000253144|p.E184K	182	2	0.313101	50.4799	Kinase step-up	MAP2K_group	0.08307	0.05317	PKC_group	0.38773	0.07606
ENSG00000122966:ENSP00000376306|ENSP00000376306|p.P2024S	2023	1	0.313082	52.6301	Kinase step-up	CLK_group	0.34257	0.301	ACTR2_ACTR2B_TGFbR2_group	0.31031	0
ENSG00000138411:ENSP00000260983|ENSP00000260983|p.L43R	48	-5	0.313004	48.6764	Kinase step-up	CK2_group	0.2067	0.18663	PKB_group	0.33019	0.01783
ENSG00000127481:ENSP00000364403|ENSP00000364403|p.P2886S	2885	1	0.312996	109.122	Kinase step-down	CDK2_CDK3_CDK1_CDK5_group	0.29016	0.00855	PKA_group	0.22225	0.08564
ENSG00000196352:ENSP00000316333|ENSP00000316333|p.P141Q	140	1	0.312972	90.8596	Kinase step-down	CDK2_CDK3_CDK1_CDK5_group	0.22823	0.00363	ATM_ATR_group	0.21868	0.00072
ENSG00000121871:ENSP00000420091|ENSP00000420091|p.E325K	323	2	0.31297	45	Kinase step-up	CK1_group	0.14016	0.14016	PKC_group	0.41502	0.10205
ENSG00000197555:ENSP00000450832|ENSP00000450832|p.E220K	218	2	0.312936	59.9026	Kinase step-up	CK2_group	0.24776	0.16728	PKC_group	0.36479	0.06238
ENSG00000167674:ENSP00000301284|ENSP00000301284|p.K414E	412	2	0.31287	135.084	Kinase step-down	PKC_group	0.40078	0.08791	CDK4_CDK6_group	0.12456	0.12502
ENSG00000141510:ENSP00000269305|ENSP00000269305|p.E271K	269	2	0.312859	54.4653	Kinase step-up	PKA_group	0.19602	0.14457	PKC_group	0.4457	0.1371
ENSG00000100207:ENSP00000352463|ENSP00000352463|p.P872L	871	1	0.312776	83.9891	Kinase step-up	CDK2_CDK3_CDK1_CDK5_group	0.1994	0.00261	PKC_group	0.2741	0.03099
ENSG00000145675:ENSP00000428056|ENSP00000428056|p.Q455K	454	1	0.31277	134.976	Kinase step-down	ATM_ATR_group	0.31671	0.00394	PLK_group	0.14057	0.14044
ENSG00000180263:ENSP00000344446|ENSP00000344446|p.P1294S	1293	1	0.312744	143.767	Kinase step-down	CDK2_CDK3_CDK1_CDK5_group	0.33273	0.02364	RCK_group	0.23903	0.2867
ENSG00000149257:ENSP00000434412|ENSP00000434412|p.E100K	98	2	0.31269	44.9872	Kinase step-up	CDK4_CDK6_group	0.1253	0.12537	PKC_group	0.37683	0.06414
ENSG00000120899:ENSP00000380638|ENSP00000380638|p.P843L	842	1	0.312644	124.382	Kinase step-down	CDK2_CDK3_CDK1_CDK5_group	0.32654	0.01925	DMPK_group	0.14565	0.08804
ENSG00000241973:ENSP00000255882|ENSP00000255882|p.G765R	763	2	0.312567	47.3672	Kinase step-up	CLK_group	0.14121	0.1283	PKC_group	0.39625	0.08395
ENSG00000149273:ENSP00000278572|ENSP00000278572|p.P43S	42	1	0.312501	106.133	Kinase step-down	CDK2_CDK3_CDK1_CDK5_group	0.28103	0.00736	PKC_group	0.17107	0.0202
ENSG00000187048:ENSP00000311095|ENSP00000311095|p.P8T	7	1	0.312473	93.9564	Kinase step-down	CDK2_CDK3_CDK1_CDK5_group	0.23985	0.00418	PKC_group	0.22856	0.02338
ENSG00000171729:ENSP00000394899|ENSP00000394899|p.E162K	160	2	0.312464	60.8729	Kinase step-up	PDHK_group	0.19732	0.11186	PKC_group	0.35155	0.051
ENSG00000110048:ENSP00000263847|ENSP00000263847|p.E392K	389	3	0.31243	112.554	Kinase step-down	CK2_group	0.38227	0.09351	PKC_group	0.16645	0.04716
ENSG00000103932:ENSP00000306123|ENSP00000306123|p.P322S	321	1	0.312334	118.654	Kinase step-down	CDK2_CDK3_CDK1_CDK5_group	0.31323	0.01352	GRK_group	0.11681	0.02891
ENSG00000135315:ENSP00000385215|ENSP00000385215|p.R511S	509	2	0.312235	124.707	Kinase step-down	PKC_group	0.40547	0.09826	ARAF_BRAF_RAF1_group	0.2279	0.17211
ENSG00000127603:ENSP00000439537|ENSP00000439537|p.P863L	862	1	0.312172	124.365	Kinase step-down	CDK2_CDK3_CDK1_CDK5_group	0.32543	0.01862	DMPK_group	0.14565	0.08804
ENSG00000198824:ENSP00000354730|ENSP00000354730|p.P543S	542	1	0.312077	143.144	Kinase step-down	CDK2_CDK3_CDK1_CDK5_group	0.3318	0.02287	RCK_group	0.25598	0.30019
ENSG00000117289:ENSP00000358323|ENSP00000358323|p.R305S	303	2	0.312042	131.529	Kinase step-down	PKC_group	0.40982	0.09835	CLK_group	0.17951	0.16062
ENSG00000184254:ENSP00000332256|ENSP00000332256|p.E426K	424	2	0.311994	54.8663	Kinase step-up	PKA_group	0.15823	0.10477	PKC_group	0.36361	0.05623
ENSG00000141510:ENSP00000269305|ENSP00000269305|p.R213P	211	2	0.311983	131.812	Kinase step-down	PKC_group	0.40077	0.08927	ACTR2_ACTR2B_TGFbR2_group	0.14556	0.12821
ENSG00000146147:ENSP00000274897|ENSP00000274897|p.P68A	67	1	0.311965	102.83	Kinase step-down	CDK2_CDK3_CDK1_CDK5_group	0.27033	0.00626	ACTR2_ACTR2B_TGFbR2_group	0.1661	0
ENSG00000167625:ENSP00000301215|ENSP00000301215|p.L223P	222	1	0.311921	60.4014	Kinase step-up	PLK_group	0.13403	0.05119	CDK2_CDK3_CDK1_CDK5_group	0.31473	0.01401
ENSG00000145362:ENSP00000349588|ENSP00000349588|p.P1847S	1846	1	0.311913	143.128	Kinase step-down	CDK2_CDK3_CDK1_CDK5_group	0.33109	0.02231	RCK_group	0.25651	0.30061
ENSG00000115524:ENSP00000335321|ENSP00000335321|p.P279S	278	1	0.311899	124.575	Kinase step-down	CDK2_CDK3_CDK1_CDK5_group	0.32529	0.01854	YSK_group	0.16925	0.11281
ENSG00000085185:ENSP00000437775|ENSP00000437775|p.R1224S	1229	-5	0.31184	138.044	Kinase step-down	PKB_group	0.34049	0.02909	ARAF_BRAF_RAF1_group	0.22727	0.24383
ENSG00000113262:ENSP00000231188|ENSP00000231188|p.R674G	672	2	0.311676	128.415	Kinase step-down	PKC_group	0.38818	0.07856	MAP2K_group	0.12919	0.09345
ENSG00000164916:ENSP00000328720|ENSP00000328720|p.P244Q	243	1	0.311598	92.6924	Kinase step-down	MAPK3_MAPK1_MAPK7_NLK_group	0.27442	0.04398	ATM_ATR_group	0.21014	0.0004
ENSG00000156711:ENSP00000211287|ENSP00000211287|p.G48R	47	1	0.311546	76.9188	Kinase step-up	CK2_group	0.23756	0.07284	ATM_ATR_group	0.29124	0.0268
ENSG00000109685:ENSP00000372351|ENSP00000372351|p.E104K	102	2	0.311422	44.8013	Kinase step-up	ATM_ATR_group	0.29389	0.29497	PKC_group	0.41319	0.10177
ENSG00000105486:ENSP00000263274|ENSP00000263274|p.P52L	51	1	0.311398	128.204	Kinase step-down	CDK2_CDK3_CDK1_CDK5_group	0.33617	0.02696	ARAF_BRAF_RAF1_group	0.2095	0.17265
ENSG00000119314:ENSP00000414921|ENSP00000414921|p.P125A	124	1	0.311281	141.725	Kinase step-down	CDK2_CDK3_CDK1_CDK5_group	0.33315	0.02401	RCK_group	0.13764	0.17409
ENSG00000122786:ENSP00000354826|ENSP00000354826|p.R541S	546	-5	0.311256	133.185	Kinase step-down	PKB_group	0.35008	0.03898	CK2_group	0.34295	0.33309
ENSG00000163359:ENSP00000295550|ENSP00000295550|p.G2050R	2048	2	0.311203	57.0729	Kinase step-up	GRK_group	0.10401	0.03892	PKC_group	0.36225	0.05793
ENSG00000165757:ENSP00000364526|ENSP00000364526|p.R73C	71	2	0.311167	115.259	Kinase step-down	PKC_group	0.37662	0.08374	TLK_group	0.2232	0.1181
ENSG00000110076:ENSP00000265459|ENSP00000265459|p.E776K	774	2	0.311099	46.4459	Kinase step-up	ATM_ATR_group	0.24711	0.23926	PKC_group	0.37961	0.06861
ENSG00000041802:ENSP00000265245|ENSP00000265245|p.E323K	320	3	0.311064	104.813	Kinase step-down	CK2_group	0.42642	0.15754	MSN_group	0.18886	0.03245
ENSG00000134283:ENSP00000378935|ENSP00000378935|p.R174C	172	2	0.311011	121.431	Kinase step-down	PKC_group	0.41019	0.10786	PKA_group	0.22766	0.15469
ENSG00000257923:ENSP00000353401|ENSP00000353401|p.R613S	611	2	0.310999	124.662	Kinase step-down	PKC_group	0.39276	0.08681	ARAF_BRAF_RAF1_group	0.22489	0.16908
ENSG00000172403:ENSP00000306015|ENSP00000306015|p.S363R	361	2	0.31096	45	Kinase step-up	DMPK_group	0.22901	0.22901	PKC_group	0.38936	0.0784
ENSG00000135829:ENSP00000356520|ENSP00000356520|p.R151K	150	1	0.310732	129.089	Kinase step-down	ATM_ATR_group	0.3297	0.02062	CK2_group	0.35439	0.32239
ENSG00000133816:ENSP00000256194|ENSP00000256194|p.R808K	813	-5	0.310723	147.135	Kinase step-down	PKB_group	0.32854	0.02476	Pim3_Pim1_group	0.14879	0.21411
ENSG00000156299:ENSP00000286827|ENSP00000286827|p.R1319G	1317	2	0.310691	134.071	Kinase step-down	PKC_group	0.40884	0.09819	GRK_group	0.11671	0.11167
ENSG00000185448:ENSP00000345029|ENSP00000345029|p.Q46H	45	1	0.310559	134.57	Kinase step-down	ATM_ATR_group	0.31645	0.0059	GRK_group	0.11488	0.11255
ENSG00000198911:ENSP00000354476|ENSP00000354476|p.G82R	81	1	0.310528	71.7111	Kinase step-up	CK2_group	0.20099	0.06141	ATM_ATR_group	0.29455	0.01716
ENSG00000112038:ENSP00000394624|ENSP00000394624|p.R460L	465	-5	0.310428	137.714	Kinase step-down	PKB_group	0.34267	0.03259	RCK_group	0.25178	0.26648
ENSG00000063046:ENSP00000262056|ENSP00000262056|p.R415L	420	-5	0.310414	137.408	Kinase step-down	PKB_group	0.342	0.03186	RCK_group	0.27688	0.28992
ENSG00000109171:ENSP00000264313|ENSP00000264313|p.G312R	315	-3	0.310367	77.5175	Kinase step-up	CK2_group	0.45279	0.28595	PKB_group	0.32208	0.06037
ENSG00000152464:ENSP00000367439|ENSP00000367439|p.R14C	12	2	0.310357	125.094	Kinase step-down	PKC_group	0.43502	0.12929	PKA_group	0.2099	0.15651
ENSG00000122386:ENSP00000371627|ENSP00000371627|p.E333K	331	2	0.310271	43.2103	Kinase step-up	CLK_group	0.2675	0.27719	PKC_group	0.39195	0.08183
ENSG00000006071:ENSP00000374467|ENSP00000374467|p.E1326K	1324	2	0.310212	46.7919	Kinase step-up	PLK_group	0.1446	0.1349	PKC_group	0.37938	0.06932
ENSG00000146648:ENSP00000275493|ENSP00000275493|p.R680G	678	2	0.310204	132.546	Kinase step-down	PKC_group	0.4431	0.13318	CLK_group	0.29111	0.27783
ENSG00000107140:ENSP00000338127|ENSP00000338127|p.P554T	553	1	0.310114	86.9363	Kinase step-up	MAPK3_MAPK1_MAPK7_NLK_group	0.22959	0.02234	ACTR2_ACTR2B_TGFbR2_group	0.23069	0
ENSG00000099204:ENSP00000277895|ENSP00000277895|p.S355R	353	2	0.310103	48.1666	Kinase step-up	CLK_group	0.14601	0.12888	PKC_group	0.37403	0.0644
ENSG00000249481:ENSP00000424400|ENSP00000424400|p.E115K	113	2	0.310096	43.3036	Kinase step-up	ACTR2_ACTR2B_TGFbR2_group	0.2539	0.26308	PKC_group	0.39109	0.08113
ENSG00000183091:ENSP00000380505|ENSP00000380505|p.R3802G	3800	2	0.310058	126.178	Kinase step-down	PKC_group	0.39297	0.08658	CK2_group	0.28745	0.2399
ENSG00000204406:ENSP00000386049|ENSP00000386049|p.P308L	307	1	0.310028	128.347	Kinase step-down	CDK2_CDK3_CDK1_CDK5_group	0.32825	0.02031	ARAF_BRAF_RAF1_group	0.24383	0.20791
ENSG00000133110:ENSP00000369071|ENSP00000369071|p.K672E	670	2	0.310015	111.425	Kinase step-down	PKC_group	0.32301	0.03887	PDHK_group	0.15908	0.03509
ENSG00000114857:ENSP00000232978|ENSP00000232978|p.S492P	491	1	0.309973	49.9228	Kinase step-up	ARAF_BRAF_RAF1_group	0.26657	0.23997	CDK2_CDK3_CDK1_CDK5_group	0.33826	0.02943
ENSG00000152705:ENSP00000282611|ENSP00000282611|p.R152C	150	2	0.309938	121.972	Kinase step-down	PKC_group	0.40024	0.09828	PLK_group	0.12557	0.0557
ENSG00000118496:ENSP00000237281|ENSP00000237281|p.R738C	736	2	0.309874	125.872	Kinase step-down	PKC_group	0.4172	0.11125	PLK_group	0.13739	0.08823
ENSG00000198824:ENSP00000354730|ENSP00000354730|p.P437A	436	1	0.309858	142.057	Kinase step-down	CDK2_CDK3_CDK1_CDK5_group	0.3271	0.01959	RCK_group	0.16948	0.20755
ENSG00000122512:ENSP00000265849|ENSP00000265849|p.P440L	439	1	0.309815	105.421	Kinase step-down	CDK2_CDK3_CDK1_CDK5_group	0.35391	0.08447	MSN_group	0.21294	0.06001
ENSG00000137776:ENSP00000369887|ENSP00000369887|p.P75A	74	1	0.309762	130.775	Kinase step-down	CDK2_CDK3_CDK1_CDK5_group	0.3379	0.02898	eEF2K	0.22186	0.19904
ENSG00000088325:ENSP00000300403|ENSP00000300403|p.P294S	293	1	0.30975	145.371	Kinase step-down	CDK2_CDK3_CDK1_CDK5_group	0.34423	0.03954	CLK_group	0.2206	0.27636
ENSG00000225830:ENSP00000348089|ENSP00000348089|p.E1145K	1142	3	0.30966	117.088	Kinase step-down	CK2_group	0.4064	0.11175	PKC_group	0.14111	0.04587
ENSG00000118689:ENSP00000385824|ENSP00000385824|p.L216Q	215	1	0.309655	54.1441	Kinase step-up	PKC_group	0.23841	0.1892	ATM_ATR_group	0.30815	0.00243
ENSG00000042062:ENSP00000332663|ENSP00000332663|p.P350T	349	1	0.309635	142.294	Kinase step-down	CDK2_CDK3_CDK1_CDK5_group	0.34171	0.03458	RCK_group	0.27645	0.31576
ENSG00000172578:ENSP00000341342|ENSP00000341342|p.L65P	64	1	0.309626	102.005	Kinase step-down	PKC_group	0.29938	0.03969	CDK2_CDK3_CDK1_CDK5_group	0.17051	0.0019
ENSG00000106683:ENSP00000336740|ENSP00000336740|p.R289Q	287	2	0.309561	134.528	Kinase step-down	PKC_group	0.39336	0.08381	CDK4_CDK6_group	0.12141	0.11886
ENSG00000164342:ENSP00000296795|ENSP00000296795|p.R394Q	392	2	0.309541	145.788	Kinase step-down	PKC_group	0.39382	0.08975	Chak1_Chak2_group	0.1518	0.20974
ENSG00000118513:ENSP00000339992|ENSP00000339992|p.P654S	653	1	0.30946	92.3638	Kinase step-down	CDK2_CDK3_CDK1_CDK5_group	0.23143	0.00377	CK2_group	0.30094	0.09133
ENSG00000196218:ENSP00000352608|ENSP00000352608|p.R2591L	2596	-5	0.309438	146.607	Kinase step-down	PKB_group	0.32147	0.01836	CLK_group	0.23654	0.2988
ENSG00000008197:ENSP00000008391|ENSP00000008391|p.E440Q	439	1	0.30941	45.9204	Kinase step-up	PKA_group	0.24748	0.24251	ATM_ATR_group	0.31619	0.00682
ENSG00000132155:ENSP00000251849|ENSP00000251849|p.R215C	213	2	0.309319	148.302	Kinase step-down	PKC_group	0.423	0.12198	MSN_group	0.1971	0.26827
ENSG00000176946:ENSP00000385006|ENSP00000385006|p.S132R	130	2	0.309261	51.4554	Kinase step-up	ACTR2_ACTR2B_TGFbR2_group	0.13656	0.10179	PKC_group	0.38843	0.08113
ENSG00000188782:ENSP00000390423|ENSP00000390423|p.S426R	424	2	0.309248	47.515	Kinase step-up	RCK_group	0.3103	0.29673	PKC_group	0.38032	0.07137
ENSG00000120563:ENSP00000364650|ENSP00000364650|p.E24K	22	2	0.309228	44.5905	Kinase step-up	GSK3_group	0.138	0.14021	PKC_group	0.38061	0.07139
ENSG00000070814:ENSP00000421655|ENSP00000421655|p.P1472L	1471	1	0.309198	128.165	Kinase step-down	CDK2_CDK3_CDK1_CDK5_group	0.32586	0.01886	ARAF_BRAF_RAF1_group	0.22215	0.18535
ENSG00000115919:ENSP00000264170|ENSP00000264170|p.Q14K	12	2	0.309173	18.0918	Kinase step-up	YSK_group	0.12106	0.26098	PKC_group	0.36497	0.08927
ENSG00000179583:ENSP00000316328|ENSP00000316328|p.P281A	280	1	0.309155	141.769	Kinase step-down	CDK2_CDK3_CDK1_CDK5_group	0.32586	0.01886	RCK_group	0.21703	0.25347
ENSG00000123200:ENSP00000282007|ENSP00000282007|p.P78S	77	1	0.309057	144.709	Kinase step-down	CDK2_CDK3_CDK1_CDK5_group	0.32109	0.01646	CLK_group	0.24989	0.30201
ENSG00000119321:ENSP00000238256|ENSP00000238256|p.E1103K	1100	3	0.309046	118.056	Kinase step-down	CK2_group	0.42333	0.1277	Chak1_Chak2_group	0.13222	0.04215
ENSG00000163956:ENSP00000421922|ENSP00000421922|p.S139R	137	2	0.309046	52.6854	Kinase step-up	ACTR2_ACTR2B_TGFbR2_group	0.22622	0.18489	PKC_group	0.36869	0.06242
ENSG00000120156:ENSP00000369375|ENSP00000369375|p.K117E	115	2	0.30903	135	Kinase step-down	PKC_group	0.36712	0.05809	DMPK_group	0.17647	0.17647
ENSG00000100285:ENSP00000311997|ENSP00000311997|p.P733T	732	1	0.309025	135.339	Kinase step-down	CDK2_CDK3_CDK1_CDK5_group	0.33233	0.02331	CDK4_CDK6_group	0.11987	0.1217
ENSG00000076641:ENSP00000220597|ENSP00000220597|p.E310K	307	3	0.308962	102.633	Kinase step-down	CK2_group	0.33682	0.07586	MSN_group	0.20103	0.03563
ENSG00000213588:ENSP00000378503|ENSP00000378503|p.P259S	258	1	0.308927	129.668	Kinase step-down	CDK2_CDK3_CDK1_CDK5_group	0.3273	0.01971	ARAF_BRAF_RAF1_group	0.23672	0.20801
ENSG00000165409:ENSP00000441235|ENSP00000441235|p.R310S	308	2	0.308918	140.551	Kinase step-down	PKC_group	0.46083	0.15336	Chak1_Chak2_group	0.19324	0.22312
ENSG00000127152:ENSP00000349723|ENSP00000349723|p.P402S	401	1	0.30882	106.853	Kinase step-down	CDK2_CDK3_CDK1_CDK5_group	0.27948	0.00718	Chak1_Chak2_group	0.21179	0.06611
ENSG00000198925:ENSP00000386710|ENSP00000386710|p.P19S	18	1	0.30871	90.1627	Kinase step-down	MAPK3_MAPK1_MAPK7_NLK_group	0.24739	0.02848	CK2_group	0.30112	0.08345
ENSG00000134602:ENSP00000377867|ENSP00000377867|p.R262S	260	2	0.308694	131.047	Kinase step-down	PKC_group	0.43719	0.12923	PLK_group	0.13532	0.11404
ENSG00000147274:ENSP00000359645|ENSP00000359645|p.R339G	337	2	0.308674	127.61	Kinase step-down	PKC_group	0.38226	0.07615	CK2_group	0.31494	0.27524
ENSG00000171487:ENSP00000375063|ENSP00000375063|p.Q192H	191	1	0.308674	139.713	Kinase step-down	ATM_ATR_group	0.31504	0.00741	ACTR2_ACTR2B_TGFbR2_group	0.16965	0.19501
ENSG00000053747:ENSP00000324532|ENSP00000324532|p.L2918R	2923	-5	0.308583	36.2599	Kinase step-up	ACTR2_ACTR2B_TGFbR2_group	0.20332	0.25021	PKB_group	0.32934	0.02434
ENSG00000125388:ENSP00000381129|ENSP00000381129|p.R26C	24	2	0.308502	129.382	Kinase step-down	PKC_group	0.39426	0.08724	ACTR2_ACTR2B_TGFbR2_group	0.13082	0.10062
ENSG00000124562:ENSP00000244520|ENSP00000244520|p.P18R	17	1	0.308364	138.006	Kinase step-down	CDK2_CDK3_CDK1_CDK5_group	0.32825	0.02031	ARAF_BRAF_RAF1_group	0.18908	0.20525
ENSG00000176809:ENSP00000464535|ENSP00000464535|p.P1209T	1208	1	0.308305	143.295	Kinase step-down	CDK2_CDK3_CDK1_CDK5_group	0.32191	0.01683	RCK_group	0.25515	0.29963
ENSG00000131374:ENSP00000402935|ENSP00000402935|p.H638Q	637	1	0.308253	45.7026	Kinase step-up	GRK_group	0.11539	0.11161	ATM_ATR_group	0.31628	0.00805
ENSG00000118777:ENSP00000237612|ENSP00000237612|p.G189R	187	2	0.308245	52.2799	Kinase step-up	CK2_group	0.32214	0.28308	PKC_group	0.38987	0.08411
ENSG00000001629:ENSP00000265742|ENSP00000265742|p.R829L	827	2	0.308217	127.586	Kinase step-down	PKC_group	0.43499	0.12935	PLK_group	0.13501	0.09524
ENSG00000160224:ENSP00000291582|ENSP00000291582|p.Q69H	68	1	0.30809	135	Kinase step-down	ATM_ATR_group	0.31488	0.00679	DMPK_group	0.14565	0.14565
ENSG00000167880:ENSP00000301607|ENSP00000301607|p.Q1011R	1009	2	0.308046	42.8028	Kinase step-up	CLK_group	0.20334	0.21515	PKC_group	0.42604	0.11822
ENSG00000268500:ENSP00000415200|ENSP00000415200|p.K492E	490	2	0.308023	140.432	Kinase step-down	PKC_group	0.46006	0.15342	ATM_ATR_group	0.19723	0.22639
ENSG00000159140:ENSP00000348984|ENSP00000348984|p.R1823S	1821	2	0.307842	130.064	Kinase step-down	PKC_group	0.4214	0.1147	ACTR2_ACTR2B_TGFbR2_group	0.32308	0.29659
ENSG00000169851:ENSP00000441802|ENSP00000441802|p.P990S	989	1	0.307782	107.806	Kinase step-down	CDK2_CDK3_CDK1_CDK5_group	0.28113	0.00737	CK2_group	0.18615	0.04549
ENSG00000125266:ENSP00000245323|ENSP00000245323|p.P261L	260	1	0.307748	123.096	Kinase step-down	CDK2_CDK3_CDK1_CDK5_group	0.34653	0.0454	PKB_group	0.28152	0.21804
ENSG00000089199:ENSP00000368244|ENSP00000368244|p.E303K	301	2	0.307711	44.5066	Kinase step-up	GRK_group	0.11384	0.11649	PKC_group	0.41927	0.11157
ENSG00000166448:ENSP00000413163|ENSP00000413163|p.R94C	92	2	0.307635	133.821	Kinase step-down	PKC_group	0.39701	0.08944	ARAF_BRAF_RAF1_group	0.16615	0.15982
ENSG00000171467:ENSP00000354964|ENSP00000354964|p.P308T	307	1	0.307596	50.032	Kinase step-up	CLK_group	0.38608	0.3591	PKC_group	0.39859	0.09218
ENSG00000139218:ENSP00000358374|ENSP00000358374|p.P609H	608	1	0.307469	96.7078	Kinase step-down	CDK2_CDK3_CDK1_CDK5_group	0.24582	0.0045	PKC_group	0.21863	0.0281
ENSG00000162545:ENSP00000364219|ENSP00000364219|p.R55Q	53	2	0.307421	135.166	Kinase step-down	PKC_group	0.40264	0.09522	Haspin	0.20289	0.20378
ENSG00000149115:ENSP00000437271|ENSP00000437271|p.R1542Q	1540	2	0.307375	152.874	Kinase step-down	PKC_group	0.40729	0.11475	MSN_group	0.24953	0.34387
ENSG00000164163:ENSP00000296577|ENSP00000296577|p.R425C	423	2	0.3073	135	Kinase step-down	PKC_group	0.42554	0.11824	CK1_group	0.13988	0.13988
ENSG00000113739:ENSP00000265087|ENSP00000265087|p.E289K	287	2	0.307238	61.2725	Kinase step-up	CK2_group	0.30281	0.21672	PKC_group	0.35124	0.05631
ENSG00000056586:ENSP00000362774|ENSP00000362774|p.G1121R	1119	2	0.30691	50.6095	Kinase step-up	CK2_group	0.26165	0.23165	PKC_group	0.3602	0.05476
ENSG00000102755:ENSP00000282397|ENSP00000282397|p.E741K	739	2	0.3069	44.9309	Kinase step-up	GRK_group	0.11638	0.11675	PKC_group	0.36745	0.06055
ENSG00000163681:ENSP00000295951|ENSP00000295951|p.P436S	435	1	0.306806	129.533	Kinase step-down	CDK2_CDK3_CDK1_CDK5_group	0.32253	0.01712	ARAF_BRAF_RAF1_group	0.20115	0.17192
ENSG00000160229:ENSP00000461425|ENSP00000461425|p.E310K	308	2	0.306767	51.1867	Kinase step-up	MAP2K_group	0.0776	0.04454	PKC_group	0.37168	0.0667
ENSG00000149089:ENSP00000379133|ENSP00000379133|p.K91N	89	2	0.30673	144.859	Kinase step-down	PKC_group	0.42413	0.12193	Chak1_Chak2_group	0.15216	0.20468
ENSG00000269058:ENSP00000269881|ENSP00000269881|p.R80C	78	2	0.306719	138.334	Kinase step-down	PKC_group	0.38452	0.07832	PKB_group	0.29871	0.31655
ENSG00000083290:ENSP00000378914|ENSP00000378914|p.P575L	574	1	0.306651	128.1	Kinase step-down	CDK2_CDK3_CDK1_CDK5_group	0.34445	0.04002	ARAF_BRAF_RAF1_group	0.20908	0.17224
ENSG00000134982:ENSP00000413133|ENSP00000413133|p.R1386G	1385	1	0.30649	134.929	Kinase step-down	ATM_ATR_group	0.3219	0.01541	GRK_group	0.11664	0.11626
ENSG00000100815:ENSP00000267622|ENSP00000267622|p.P1844R	1842	2	0.306463	40.6247	Kinase step-up	Chak1_Chak2_group	0.15268	0.17606	PKC_group	0.38977	0.0842
ENSG00000110274:ENSP00000278935|ENSP00000278935|p.P573S	572	1	0.306443	143.108	Kinase step-down	CDK2_CDK3_CDK1_CDK5_group	0.31892	0.01554	RCK_group	0.26037	0.30359
ENSG00000170515:ENSP00000302886|ENSP00000302886|p.P91H	90	1	0.30643	119.864	Kinase step-down	CDK2_CDK3_CDK1_CDK5_group	0.30777	0.01197	GRK_group	0.11672	0.03671
ENSG00000170949:ENSP00000406201|ENSP00000406201|p.R297C	295	2	0.306429	129.126	Kinase step-down	PKC_group	0.40622	0.1014	ACTR2_ACTR2B_TGFbR2_group	0.13898	0.10762
ENSG00000186847:ENSP00000167586|ENSP00000167586|p.R439T	438	1	0.306401	129.597	Kinase step-down	ATM_ATR_group	0.33943	0.03439	RCK_group	0.14625	0.1174
ENSG00000134982:ENSP00000413133|ENSP00000413133|p.R1386K	1385	1	0.30638	135.036	Kinase step-down	ATM_ATR_group	0.3219	0.01552	GRK_group	0.11607	0.11626
ENSG00000196159:ENSP00000377862|ENSP00000377862|p.S4755R	4753	2	0.306319	48.172	Kinase step-up	CLK_group	0.29979	0.28284	PKC_group	0.37237	0.06652
ENSG00000175711:ENSP00000319979|ENSP00000319979|p.P88L	87	1	0.306276	116.607	Kinase step-down	CDK2_CDK3_CDK1_CDK5_group	0.30106	0.01043	GRK_group	0.11041	0.01377
ENSG00000115677:ENSP00000375836|ENSP00000375836|p.R470C	468	2	0.30621	133.963	Kinase step-down	PKC_group	0.37337	0.06721	ARAF_BRAF_RAF1_group	0.12425	0.11871
ENSG00000188906:ENSP00000298910|ENSP00000298910|p.E2239K	2237	2	0.306191	57.7681	Kinase step-up	PKA_group	0.23274	0.16507	PKC_group	0.46112	0.1625
ENSG00000214097:ENSP00000380671|ENSP00000380671|p.E206K	203	3	0.306166	104.706	Kinase step-down	CK2_group	0.34348	0.07912	PKC_group	0.23833	0.08389
ENSG00000181143:ENSP00000381008|ENSP00000381008|p.R9866S	9864	2	0.306132	124.494	Kinase step-down	PKC_group	0.44606	0.14506	ARAF_BRAF_RAF1_group	0.22186	0.16604
ENSG00000007047:ENSP00000262891|ENSP00000262891|p.R418S	423	-5	0.306112	135.687	Kinase step-down	PKB_group	0.34838	0.04229	PKA_group	0.31327	0.31694
ENSG00000100902:ENSP00000261479|ENSP00000261479|p.E74Q	73	1	0.30611	45.0094	Kinase step-up	GRK_group	0.11683	0.11678	ATM_ATR_group	0.31561	0.0095
ENSG00000187815:ENSP00000361791|ENSP00000361791|p.E352K	350	2	0.305971	43.0296	Kinase step-up	CLK_group	0.20043	0.21095	PKC_group	0.36851	0.06272
ENSG00000184014:ENSP00000328524|ENSP00000328524|p.R848C	846	2	0.305963	130.454	Kinase step-down	PKC_group	0.43086	0.12586	CK2_group	0.1468	0.12255
ENSG00000181804:ENSP00000320246|ENSP00000320246|p.P616A	615	1	0.305892	142.14	Kinase step-down	CDK2_CDK3_CDK1_CDK5_group	0.31916	0.01564	RCK_group	0.18605	0.22407
ENSG00000121594:ENSP00000264246|ENSP00000264246|p.R286C	284	2	0.30589	131.96	Kinase step-down	PKC_group	0.38132	0.07586	PKA_group	0.3158	0.29958
ENSG00000108384:ENSP00000336701|ENSP00000336701|p.P21S	20	1	0.305834	110.906	Kinase step-down	CDK2_CDK3_CDK1_CDK5_group	0.28734	0.00815	Chak1_Chak2_group	0.16846	0.04361
ENSG00000139354:ENSP00000439672|ENSP00000439672|p.P17S	16	1	0.305781	92.8352	Kinase step-down	MAPK3_MAPK1_MAPK7_NLK_group	0.29582	0.06917	PKC_group	0.24363	0.03837
ENSG00000109061:ENSP00000226207|ENSP00000226207|p.E1043K	1041	2	0.305721	56.5036	Kinase step-up	CK2_group	0.19493	0.13396	PKC_group	0.36893	0.06935
ENSG00000029534:ENSP00000265709|ENSP00000265709|p.P1575L	1574	1	0.305713	97.6855	Kinase step-down	CDK2_CDK3_CDK1_CDK5_group	0.24775	0.00461	PKC_group	0.20383	0.01851
ENSG00000141431:ENSP00000269197|ENSP00000269197|p.P781A	780	1	0.305675	141.696	Kinase step-down	CDK2_CDK3_CDK1_CDK5_group	0.34506	0.04147	RCK_group	0.12921	0.16485
ENSG00000107438:ENSP00000360305|ENSP00000360305|p.R138S	136	2	0.30566	124.929	Kinase step-down	PKC_group	0.36117	0.06022	ARAF_BRAF_RAF1_group	0.18321	0.12976
ENSG00000198198:ENSP00000457168|ENSP00000457168|p.P2378A	2377	1	0.305642	141.691	Kinase step-down	CDK2_CDK3_CDK1_CDK5_group	0.31922	0.01566	RCK_group	0.12893	0.16454
ENSG00000156931:ENSP00000397879|ENSP00000397879|p.R541P	539	2	0.305613	132.205	Kinase step-down	PKC_group	0.38438	0.07913	ACTR2_ACTR2B_TGFbR2_group	0.11298	0.09808
ENSG00000184185:ENSP00000463778|ENSP00000463778|p.P406S	405	1	0.305605	116.99	Kinase step-down	CDK2_CDK3_CDK1_CDK5_group	0.30106	0.01043	Chak1_Chak2_group	0.12188	0.02739
ENSG00000117682:ENSP00000353104|ENSP00000353104|p.R159H	158	1	0.305577	128.251	Kinase step-down	ATM_ATR_group	0.37288	0.06942	CK2_group	0.18154	0.14563
ENSG00000141510:ENSP00000269305|ENSP00000269305|p.P316L	315	1	0.30553	128.539	Kinase step-down	CDK2_CDK3_CDK1_CDK5_group	0.34506	0.04147	ARAF_BRAF_RAF1_group	0.16334	0.12896
ENSG00000147649:ENSP00000338235|ENSP00000338235|p.R181L	180	1	0.305526	124.408	Kinase step-down	ATM_ATR_group	0.31428	0.01396	CK2_group	0.27967	0.22351
ENSG00000100784:ENSP00000261991|ENSP00000261991|p.E754K	752	2	0.305475	50.4965	Kinase step-up	RCK_group	0.19513	0.16587	PKC_group	0.36672	0.06265
ENSG00000054611:ENSP00000336724|ENSP00000336724|p.P52T	51	1	0.305461	126.492	Kinase step-down	CDK2_CDK3_CDK1_CDK5_group	0.346	0.0439	eEF2K	0.1499	0.10471
ENSG00000139304:ENSP00000266688|ENSP00000266688|p.G64R	69	-5	0.305458	38.4601	Kinase step-up	RCK_group	0.20978	0.24457	PKB_group	0.33753	0.03406
ENSG00000164930:ENSP00000351605|ENSP00000351605|p.E631K	629	2	0.305428	51.08	Kinase step-up	PKA_group	0.26228	0.22993	PKC_group	0.39634	0.09263
ENSG00000104881:ENSP00000403902|ENSP00000403902|p.R243C	241	2	0.305426	142	Kinase step-down	PKC_group	0.43271	0.12956	MSN_group	0.33785	0.37507
ENSG00000075292:ENSP00000386433|ENSP00000386433|p.R638C	636	2	0.305397	121.128	Kinase step-down	PKC_group	0.39487	0.09838	PLK_group	0.10749	0.03427
ENSG00000162889:ENSP00000356070|ENSP00000356070|p.T215P	214	1	0.305379	78.6667	Kinase step-up	ACTR2_ACTR2B_TGFbR2_group	0.16929	0	CDK2_CDK3_CDK1_CDK5_group	0.25954	0.00538
ENSG00000143631:ENSP00000357789|ENSP00000357789|p.G149R	147	2	0.305377	30.2402	Kinase step-up	YSK_group	0.19479	0.27259	PKC_group	0.37941	0.08411
ENSG00000143079:ENSP00000271277|ENSP00000271277|p.P564L	563	1	0.305354	124.125	Kinase step-down	CDK2_CDK3_CDK1_CDK5_group	0.31346	0.01359	DMPK_group	0.14565	0.08804
ENSG00000117399:ENSP00000361540|ENSP00000361540|p.P71A	70	1	0.305342	134.816	Kinase step-down	CDK2_CDK3_CDK1_CDK5_group	0.32242	0.01708	ARAF_BRAF_RAF1_group	0.19115	0.19017
ENSG00000118496:ENSP00000237281|ENSP00000237281|p.R654H	653	1	0.30532	135	Kinase step-down	ATM_ATR_group	0.34872	0.0434	DMPK_group	0.14565	0.14565
ENSG00000054654:ENSP00000350719|ENSP00000350719|p.E2787K	2784	3	0.30527	102.179	Kinase step-down	CK2_group	0.31579	0.05925	PKC_group	0.25214	0.08668
ENSG00000164796:ENSP00000297405|ENSP00000297405|p.R1316C	1314	2	0.30516	135	Kinase step-down	PKC_group	0.38087	0.07571	CK1_group	0.1391	0.1391
ENSG00000165280:ENSP00000351777|ENSP00000351777|p.E704K	702	2	0.305073	57.3442	Kinase step-up	PKA_group	0.23549	0.17027	PKC_group	0.34692	0.0489
ENSG00000096654:ENSP00000211936|ENSP00000211936|p.E359K	357	2	0.305029	50.6254	Kinase step-up	MAP2K_group	0.08307	0.05317	PKC_group	0.36789	0.06433
ENSG00000119772:ENSP00000264709|ENSP00000264709|p.P106R	105	1	0.305008	96.0163	Kinase step-down	CDK2_CDK3_CDK1_CDK5_group	0.24135	0.00426	ATM_ATR_group	0.19549	0.00361
ENSG00000156599:ENSP00000287169|ENSP00000287169|p.R538C	537	1	0.304897	128.934	Kinase step-down	ATM_ATR_group	0.3509	0.04771	ARAF_BRAF_RAF1_group	0.15352	0.1213
ENSG00000134516:ENSP00000256935|ENSP00000256935|p.P219L	218	1	0.304891	153.169	Kinase step-down	CDK2_CDK3_CDK1_CDK5_group	0.29989	0.0102	CLK_group	0.18035	0.27542
ENSG00000116191:ENSP00000356607|ENSP00000356607|p.R313Q	311	2	0.304831	136.402	Kinase step-down	PKC_group	0.41293	0.10819	RCK_group	0.15172	0.15918
ENSG00000180777:ENSP00000351875|ENSP00000351875|p.T332P	331	1	0.304822	97.5151	Kinase step-down	CK2_group	0.39276	0.15088	CDK2_CDK3_CDK1_CDK5_group	0.1878	0.0023
ENSG00000134115:ENSP00000407822|ENSP00000407822|p.R760S	758	2	0.304683	124.468	Kinase step-down	PKC_group	0.44032	0.14077	ARAF_BRAF_RAF1_group	0.21388	0.15819
ENSG00000147526:ENSP00000321703|ENSP00000321703|p.P288L	287	1	0.304658	106.206	Kinase step-down	CDK2_CDK3_CDK1_CDK5_group	0.27355	0.00656	PKC_group	0.15768	0.01094
ENSG00000145362:ENSP00000349588|ENSP00000349588|p.K2051E	2049	2	0.304531	153.173	Kinase step-down	PKC_group	0.45137	0.16203	MSN_group	0.17116	0.26614
ENSG00000144460:ENSP00000272907|ENSP00000272907|p.S464R	462	2	0.304501	55.016	Kinase step-up	ARAF_BRAF_RAF1_group	0.17915	0.12619	PKC_group	0.35587	0.05601
ENSG00000035499:ENSP00000265036|ENSP00000265036|p.R528Q	526	2	0.304501	133.321	Kinase step-down	PKC_group	0.42616	0.12179	PAK_group	0.18294	0.17402
ENSG00000134982:ENSP00000413133|ENSP00000413133|p.S1364R	1362	2	0.304491	45.9409	Kinase step-up	Pim2	0.16395	0.15895	PKC_group	0.44963	0.14518
ENSG00000130396:ENSP00000375956|ENSP00000375956|p.E568K	566	2	0.30446	43.1441	Kinase step-up	CLK_group	0.15539	0.16525	PKC_group	0.44977	0.14547
ENSG00000137962:ENSP00000260526|ENSP00000260526|p.G359R	357	2	0.304452	50.8252	Kinase step-up	CK2_group	0.15439	0.12349	PKC_group	0.34676	0.04388
ENSG00000033867:ENSP00000295736|ENSP00000295736|p.R227Q	225	2	0.304353	129.655	Kinase step-down	PKC_group	0.42849	0.12546	PAK_group	0.15592	0.12757
ENSG00000148773:ENSP00000357643|ENSP00000357643|p.Q327R	325	2	0.304329	58.9372	Kinase step-up	TLK_group	0.1237	0.0504	PKC_group	0.39665	0.10128
ENSG00000125676:ENSP00000245838|ENSP00000245838|p.P1386L	1385	1	0.304257	91.1319	Kinase step-down	CDK2_CDK3_CDK1_CDK5_group	0.22276	0.00341	ACTR2_ACTR2B_TGFbR2_group	0.21085	0
ENSG00000111110:ENSP00000228705|ENSP00000228705|p.R290T	289	1	0.30421	121.48	Kinase step-down	ATM_ATR_group	0.30978	0.014	CK2_group	0.13543	0.06431
ENSG00000106069:ENSP00000222792|ENSP00000222792|p.R169G	167	2	0.304141	127.545	Kinase step-down	PKC_group	0.35591	0.05434	ATM_ATR_group	0.20699	0.16753
ENSG00000136866:ENSP00000363344|ENSP00000363344|p.E542K	540	2	0.304105	50.51	Kinase step-up	RCK_group	0.19265	0.16345	PKC_group	0.35544	0.05274
ENSG00000008086:ENSP00000369325|ENSP00000369325|p.E729K	726	3	0.304088	99.6584	Kinase step-down	CK2_group	0.30362	0.05557	PKC_group	0.34235	0.16645
ENSG00000171509:ENSP00000303248|ENSP00000303248|p.E509K	507	2	0.30407	45	Kinase step-up	DMPK_group	0.14565	0.14565	PKC_group	0.37602	0.07195
ENSG00000158711:ENSP00000350681|ENSP00000350681|p.P231Q	230	1	0.304012	87.7953	Kinase step-up	CDK2_CDK3_CDK1_CDK5_group	0.20947	0.00293	ATM_ATR_group	0.22355	0.00047
ENSG00000173473:ENSP00000254480|ENSP00000254480|p.K359E	357	2	0.303955	131.664	Kinase step-down	PKC_group	0.37462	0.07118	ATM_ATR_group	0.37366	0.35597
ENSG00000197410:ENSP00000349768|ENSP00000349768|p.G2478R	2476	2	0.303934	51.5178	Kinase step-up	ACTR2_ACTR2B_TGFbR2_group	0.1446	0.1101	PKC_group	0.39408	0.09211
ENSG00000118308:ENSP00000346442|ENSP00000346442|p.R350C	348	2	0.303919	141.425	Kinase step-down	PKC_group	0.40358	0.10157	CLK_group	0.22064	0.25465
ENSG00000137145:ENSP00000473565|ENSP00000473565|p.P742L	741	1	0.303898	106.857	Kinase step-down	CDK2_CDK3_CDK1_CDK5_group	0.27464	0.00667	Chak1_Chak2_group	0.18517	0.04183
ENSG00000147926:ENSP00000349132|ENSP00000349132|p.Q635K	634	1	0.303849	128.921	Kinase step-down	ATM_ATR_group	0.30408	0.00194	Chak1_Chak2_group	0.19488	0.1627
ENSG00000198939:ENSP00000354453|ENSP00000354453|p.E351K	349	2	0.303774	50.372	Kinase step-up	RCK_group	0.24494	0.2165	PKC_group	0.37911	0.07667
ENSG00000168273:ENSP00000417806|ENSP00000417806|p.R61G	59	2	0.303692	132.165	Kinase step-down	PKC_group	0.40791	0.10459	CLK_group	0.22944	0.21442
ENSG00000147613:ENSP00000276616|ENSP00000276616|p.K86E	84	2	0.303549	136.912	Kinase step-down	PKC_group	0.36368	0.0603	ACTR2_ACTR2B_TGFbR2_group	0.21501	0.22514
ENSG00000107957:ENSP00000348215|ENSP00000348215|p.R442Q	440	2	0.30352	135	Kinase step-down	PKC_group	0.41186	0.10834	CK1_group	0.12724	0.12724
ENSG00000143036:ENSP00000271227|ENSP00000271227|p.R641G	639	2	0.303507	126.134	Kinase step-down	PKC_group	0.34272	0.04284	CK2_group	0.2245	0.17772
ENSG00000085840:ENSP00000360623|ENSP00000360623|p.R378S	383	-5	0.303352	135.954	Kinase step-down	PKB_group	0.33327	0.02996	PKA_group	0.30349	0.30854
ENSG00000196323:ENSP00000433457|ENSP00000433457|p.P195S	194	1	0.303277	115.437	Kinase step-down	CDK2_CDK3_CDK1_CDK5_group	0.2951	0.00933	Chak1_Chak2_group	0.13196	0.03041
ENSG00000177169:ENSP00000324560|ENSP00000324560|p.R463L	468	-5	0.303251	146.94	Kinase step-down	PKB_group	0.30827	0.01158	CLK_group	0.13006	0.1928
ENSG00000257923:ENSP00000353401|ENSP00000353401|p.R613C	611	2	0.303248	133.789	Kinase step-down	PKC_group	0.39276	0.08958	ARAF_BRAF_RAF1_group	0.17549	0.16908
ENSG00000149591:ENSP00000432282|ENSP00000432282|p.E13K	11	2	0.303232	37.9514	Kinase step-up	ATM_ATR_group	0.21968	0.25689	PKC_group	0.44196	0.14102
ENSG00000143341:ENSP00000271588|ENSP00000271588|p.R3793G	3791	2	0.303068	149.059	Kinase step-down	PKC_group	0.47453	0.18054	MSN_group	0.2678	0.34142
ENSG00000151704:ENSP00000376432|ENSP00000376432|p.R39K	44	-5	0.303064	137.651	Kinase step-down	PKB_group	0.34457	0.04183	RCK_group	0.18076	0.19478
ENSG00000163795:ENSP00000318373|ENSP00000318373|p.E203K	201	2	0.302986	50.5418	Kinase step-up	RCK_group	0.22537	0.19611	PKC_group	0.36423	0.06266
ENSG00000111642:ENSP00000349508|ENSP00000349508|p.P1541A	1540	1	0.302914	141.725	Kinase step-down	CDK2_CDK3_CDK1_CDK5_group	0.31489	0.01406	RCK_group	0.2278	0.26327
ENSG00000159267:ENSP00000382071|ENSP00000382071|p.E126K	124	2	0.302801	44.175	Kinase step-up	JNK_group	0.12073	0.12509	PKC_group	0.35611	0.05334
ENSG00000160051:ENSP00000442291|ENSP00000442291|p.Q372H	371	1	0.302651	135.943	Kinase step-down	ATM_ATR_group	0.3065	0.00389	Chak1_Chak2_group	0.14508	0.15006
ENSG00000148143:ENSP00000277225|ENSP00000277225|p.E1084K	1082	2	0.302632	47.515	Kinase step-up	PLK_group	0.14405	0.13077	PKC_group	0.42061	0.11827
ENSG00000124782:ENSP00000369270|ENSP00000369270|p.R1162L	1167	-5	0.302609	138.122	Kinase step-down	PKB_group	0.35465	0.05249	RCK_group	0.19914	0.21562
ENSG00000136828:ENSP00000259351|ENSP00000259351|p.R313S	311	2	0.30258	131.772	Kinase step-down	PKC_group	0.36858	0.06648	RCK_group	0.13101	0.11397
ENSG00000148773:ENSP00000357643|ENSP00000357643|p.Q327K	325	2	0.302547	57.8838	Kinase step-up	TLK_group	0.1237	0.05624	PKC_group	0.39621	0.10128
ENSG00000115020:ENSP00000264380|ENSP00000264380|p.R1766P	1764	2	0.302345	124.623	Kinase step-down	PKC_group	0.38445	0.08705	PKA_group	0.21384	0.15938
ENSG00000197653:ENSP00000386770|ENSP00000386770|p.T3427P	3426	1	0.302301	87.5561	Kinase step-up	PKC_group	0.23321	0.02876	MAPK3_MAPK1_MAPK7_NLK_group	0.25413	0.03145
ENSG00000205126:ENSP00000368109|ENSP00000368109|p.R516H	515	1	0.30226	135	Kinase step-down	ATM_ATR_group	0.34913	0.04687	DMPK_group	0.20493	0.20493
ENSG00000054118:ENSP00000346634|ENSP00000346634|p.R48S	46	2	0.302086	133.714	Kinase step-down	PKC_group	0.38303	0.08102	CLK_group	0.38507	0.37829
ENSG00000134056:ENSP00000256441|ENSP00000256441|p.P21S	20	1	0.302076	145.404	Kinase step-down	CDK2_CDK3_CDK1_CDK5_group	0.30955	0.01244	RCK_group	0.16372	0.21827
ENSG00000075043:ENSP00000352035|ENSP00000352035|p.R541G	539	2	0.302031	134.846	Kinase step-down	PKC_group	0.38299	0.08096	GRK_group	0.11682	0.11601
ENSG00000196277:ENSP00000350348|ENSP00000350348|p.R679Q	677	2	0.301996	126.273	Kinase step-down	PKC_group	0.40299	0.10449	MAP2K_group	0.13927	0.09345
ENSG00000095787:ENSP00000346986|ENSP00000346986|p.E205K	202	3	0.301968	116.373	Kinase step-down	CK2_group	0.38877	0.10262	PKC_group	0.14933	0.05288
ENSG00000198382:ENSP00000348455|ENSP00000348455|p.R692L	697	-5	0.301852	135.961	Kinase step-down	PKB_group	0.31711	0.0153	PKA_group	0.30189	0.30695
ENSG00000171435:ENSP00000339952|ENSP00000339952|p.P261S	260	1	0.301835	136.276	Kinase step-down	CDK2_CDK3_CDK1_CDK5_group	0.31631	0.01455	Haspin	0.18418	0.1909
ENSG00000167861:ENSP00000413520|ENSP00000413520|p.E432K	430	2	0.30182	45	Kinase step-up	DMPK_group	0.20493	0.20493	PKC_group	0.45528	0.15346
ENSG00000127616:ENSP00000395654|ENSP00000395654|p.P1424L	1423	1	0.301814	98.7961	Kinase step-down	CDK2_CDK3_CDK1_CDK5_group	0.24818	0.00464	MSN_group	0.2739	0.09563
ENSG00000111640:ENSP00000229239|ENSP00000229239|p.N239K	237	2	0.301793	68.6575	Kinase step-up	PKB_group	0.23687	0.11577	PKC_group	0.35247	0.07604
ENSG00000181143:ENSP00000381008|ENSP00000381008|p.S2928P	2927	1	0.301755	70.118	Kinase step-up	Chak1_Chak2_group	0.17415	0.04606	CDK2_CDK3_CDK1_CDK5_group	0.28052	0.0073
ENSG00000114439:ENSP00000319974|ENSP00000319974|p.P919L	918	1	0.301713	106.639	Kinase step-down	CDK2_CDK3_CDK1_CDK5_group	0.2719	0.0064	PKA_group	0.23883	0.09551
ENSG00000100285:ENSP00000311997|ENSP00000311997|p.P533A	532	1	0.301698	134.383	Kinase step-down	CDK2_CDK3_CDK1_CDK5_group	0.31619	0.01451	CDK4_CDK6_group	0.1254	0.12215
ENSG00000152822:ENSP00000354896|ENSP00000354896|p.R681G	679	2	0.30157	134.987	Kinase step-down	PKC_group	0.3558	0.05423	GRK_group	0.11683	0.11676
ENSG00000147081:ENSP00000351327|ENSP00000351327|p.E295K	293	2	0.301512	48.137	Kinase step-up	ATM_ATR_group	0.26111	0.24461	PKC_group	0.36611	0.06505
ENSG00000198911:ENSP00000354476|ENSP00000354476|p.G82R	80	2	0.301482	47.8462	Kinase step-up	CLK_group	0.23584	0.22087	PKC_group	0.37437	0.07326
ENSG00000038219:ENSP00000040738|ENSP00000040738|p.R3024C	3029	-5	0.301331	148.795	Kinase step-down	PKB_group	0.31621	0.02357	CLK_group	0.23012	0.30197
ENSG00000144426:ENSP00000399903|ENSP00000399903|p.R173Q	171	2	0.301331	131.175	Kinase step-down	PKC_group	0.43372	0.13306	PKA_group	0.22213	0.20203
ENSG00000135046:ENSP00000366109|ENSP00000366109|p.S173P	172	1	0.301247	105.526	Kinase step-down	ACTR2_ACTR2B_TGFbR2_group	0.26226	0	p38_group	0.14822	0
ENSG00000138162:ENSP00000358001|ENSP00000358001|p.P2441S	2440	1	0.30124	94.4049	Kinase step-down	MAPK3_MAPK1_MAPK7_NLK_group	0.26802	0.03928	ACTR2_ACTR2B_TGFbR2_group	0.19602	0
ENSG00000115159:ENSP00000308610|ENSP00000308610|p.R100G	105	-5	0.301162	134.307	Kinase step-down	PKB_group	0.32523	0.02409	CK1_group	0.12282	0.11918
ENSG00000171634:ENSP00000307208|ENSP00000307208|p.R1685Q	1683	2	0.301094	133.167	Kinase step-down	PKC_group	0.41561	0.11467	ACTR2_ACTR2B_TGFbR2_group	0.17296	0.16333
ENSG00000119685:ENSP00000298832|ENSP00000298832|p.R409Q	414	-5	0.301022	134.49	Kinase step-down	PKB_group	0.33026	0.02925	PDHK_group	0.18049	0.17781
ENSG00000155657:ENSP00000467141|ENSP00000467141|p.G31652R	31650	2	0.300983	57.1776	Kinase step-up	GRK_group	0.11074	0.04725	PKC_group	0.34549	0.05128
ENSG00000185666:ENSP00000351614|ENSP00000351614|p.Q459R	457	2	0.300949	38.31	Kinase step-up	ATM_ATR_group	0.36572	0.40078	PKC_group	0.4172	0.1183
ENSG00000102786:ENSP00000310260|ENSP00000310260|p.R656I	661	-5	0.30088	135	Kinase step-down	PKB_group	0.33785	0.03697	CDK2_CDK3_CDK1_CDK5_group	0.29706	0.29706
ENSG00000187122:ENSP00000266058|ENSP00000266058|p.E556K	553	3	0.300827	115.659	Kinase step-down	CK2_group	0.39209	0.10824	Chak1_Chak2_group	0.14984	0.05021
ENSG00000095637:ENSP00000360293|ENSP00000360293|p.G667R	665	2	0.300812	45.2171	Kinase step-up	PKA_group	0.25151	0.25037	PKC_group	0.37244	0.07163
ENSG00000120440:ENSP00000239587|ENSP00000239587|p.G433R	431	2	0.300773	52.0489	Kinase step-up	ACTR2_ACTR2B_TGFbR2_group	0.16464	0.12773	PKC_group	0.40304	0.10454
ENSG00000102230:ENSP00000368439|ENSP00000368439|p.P316S	315	1	0.300762	82.334	Kinase step-up	CDK2_CDK3_CDK1_CDK5_group	0.18462	0.00222	PKC_group	0.30161	0.06247
ENSG00000032219:ENSP00000347602|ENSP00000347602|p.R666P	664	2	0.300648	131.356	Kinase step-down	PKC_group	0.43313	0.13309	ACTR2_ACTR2B_TGFbR2_group	0.21457	0.19546
ENSG00000033122:ENSP00000035383|ENSP00000035383|p.R353C	351	2	0.300574	128.38	Kinase step-down	PKC_group	0.43567	0.1371	ACTR2_ACTR2B_TGFbR2_group	0.16856	0.13391
ENSG00000096696:ENSP00000369129|ENSP00000369129|p.R160G	165	-5	0.300564	136.352	Kinase step-down	PKB_group	0.32407	0.02359	PKA_group	0.29922	0.30631
ENSG00000143631:ENSP00000357789|ENSP00000357789|p.S947R	945	2	0.300537	48.7603	Kinase step-up	CLK_group	0.23224	0.21253	PKC_group	0.3733	0.07341
ENSG00000106462:ENSP00000320147|ENSP00000320147|p.P493S	492	1	0.30053	119.971	Kinase step-down	CDK2_CDK3_CDK1_CDK5_group	0.35041	0.06016	MSN_group	0.18055	0.10262
ENSG00000167394:ENSP00000442573|ENSP00000442573|p.R579Q	577	2	0.300528	132.051	Kinase step-down	PKC_group	0.42194	0.12181	CK2_group	0.17052	0.15506
ENSG00000141564:ENSP00000307272|ENSP00000307272|p.R1191C	1189	2	0.300415	121.325	Kinase step-down	PKC_group	0.3678	0.0759	PLK_group	0.124	0.05298
ENSG00000156931:ENSP00000397879|ENSP00000397879|p.R541Q	539	2	0.300384	134.439	Kinase step-down	PKC_group	0.38438	0.08401	GRK_group	0.11591	0.11297
ENSG00000082805:ENSP00000380386|ENSP00000380386|p.R33S	38	-5	0.300374	141.522	Kinase step-down	PKB_group	0.31328	0.01485	ACTR2_ACTR2B_TGFbR2_group	0.2357	0.26982
ENSG00000129083:ENSP00000249923|ENSP00000249923|p.R928T	933	-5	0.300334	128.054	Kinase step-down	PKB_group	0.33566	0.03753	ATM_ATR_group	0.29344	0.25712
ENSG00000109320:ENSP00000226574|ENSP00000226574|p.E931K	928	3	0.30033	135.032	Kinase step-down	CK2_group	0.39548	0.09515	GRK_group	0.11603	0.1162
ENSG00000057468:ENSP00000263187|ENSP00000263187|p.R350Q	348	2	0.300274	141.963	Kinase step-down	PKC_group	0.41625	0.11819	ATM_ATR_group	0.13421	0.17061
ENSG00000174460:ENSP00000308921|ENSP00000308921|p.R186S	185	1	0.30015	131.692	Kinase step-down	ATM_ATR_group	0.3624	0.06275	ACTR2_ACTR2B_TGFbR2_group	0.17349	0.15617
ENSG00000168959:ENSP00000402912|ENSP00000402912|p.H267Q	266	1	0.300126	49.4526	Kinase step-up	PKC_group	0.14509	0.12179	ATM_ATR_group	0.30536	0.00614
ENSG00000100968:ENSP00000388910|ENSP00000388910|p.R350S	348	2	0.300116	147.773	Kinase step-down	PKC_group	0.35086	0.05817	ATM_ATR_group	0.18182	0.24817
ENSG00000039523:ENSP00000400099|ENSP00000400099|p.R853C	858	-5	0.300111	149.356	Kinase step-down	PKB_group	0.3326	0.04186	CLK_group	0.21341	0.28782
ENSG00000138688:ENSP00000264501|ENSP00000264501|p.R3598P	3596	2	0.300053	129.826	Kinase step-down	PKC_group	0.38532	0.08649	PKA_group	0.30363	0.27657
ENSG00000122386:ENSP00000371627|ENSP00000371627|p.E473K	471	2	0.30001	50.5778	Kinase step-up	RCK_group	0.19118	0.16202	PKC_group	0.35546	0.05687
ENSG00000243156:ENSP00000416015|ENSP00000416015|p.P1356L	1355	1	0.299986	102.837	Kinase step-down	CDK2_CDK3_CDK1_CDK5_group	0.25932	0.00537	MSN_group	0.22595	0.06626
ENSG00000033800:ENSP00000249636|ENSP00000249636|p.P504L	503	1	0.29993	111.274	Kinase step-down	CDK2_CDK3_CDK1_CDK5_group	0.28206	0.00748	Chak1_Chak2_group	0.15057	0.02989
ENSG00000134313:ENSP00000256707|ENSP00000256707|p.E1331K	1329	2	0.299888	59.071	Kinase step-up	CK2_group	0.3164	0.24349	PKC_group	0.34904	0.05815
ENSG00000121966:ENSP00000386884|ENSP00000386884|p.E347K	345	2	0.299869	56.9968	Kinase step-up	CK2_group	0.22988	0.16755	PKC_group	0.3382	0.04488
ENSG00000026508:ENSP00000398632|ENSP00000398632|p.P721Q	720	1	0.299829	74.6268	Kinase step-up	p38_group	0.14822	0	ACTR2_ACTR2B_TGFbR2_group	0.26063	0
ENSG00000064012:ENSP00000351273|ENSP00000351273|p.P271L	270	1	0.299815	99.5547	Kinase step-down	CDK2_CDK3_CDK1_CDK5_group	0.24893	0.00468	CK2_group	0.26885	0.09498
ENSG00000007314:ENSP00000396320|ENSP00000396320|p.K1723E	1721	2	0.299791	145.311	Kinase step-down	PKC_group	0.44837	0.15342	MSN_group	0.32156	0.37522
ENSG00000181143:ENSP00000381008|ENSP00000381008|p.P4764L	4763	1	0.299784	128.001	Kinase step-down	CDK2_CDK3_CDK1_CDK5_group	0.31015	0.0126	ARAF_BRAF_RAF1_group	0.19573	0.1592
ENSG00000124157:ENSP00000361855|ENSP00000361855|p.E414K	411	3	0.299752	116.212	Kinase step-down	CK2_group	0.38716	0.10338	CLK_group	0.15298	0.05644
ENSG00000118482:ENSP00000262043|ENSP00000262043|p.R1920C	1925	-5	0.299751	140.679	Kinase step-down	PKB_group	0.33521	0.03693	ACTR2_ACTR2B_TGFbR2_group	0.18989	0.21955
ENSG00000064218:ENSP00000190165|ENSP00000190165|p.P221T	220	1	0.29972	144.206	Kinase step-down	CDK2_CDK3_CDK1_CDK5_group	0.34876	0.0529	RCK_group	0.23804	0.28599
ENSG00000102001:ENSP00000365441|ENSP00000365441|p.R1799L	1804	-5	0.29962	135	Kinase step-down	PKB_group	0.31155	0.01193	DAPK_group	0.11211	0.11211
ENSG00000141510:ENSP00000269305|ENSP00000269305|p.R213Q	211	2	0.299618	133.325	Kinase step-down	PKC_group	0.40077	0.10128	ACTR2_ACTR2B_TGFbR2_group	0.13697	0.12821
ENSG00000134982:ENSP00000413133|ENSP00000413133|p.C1387R	1385	2	0.299618	38.844	Kinase step-up	ATM_ATR_group	0.3219	0.35403	PKC_group	0.40914	0.11125
ENSG00000188807:ENSP00000344503|ENSP00000344503|p.R474C	473	1	0.299611	139.614	Kinase step-down	ATM_ATR_group	0.32869	0.03005	CLK_group	0.11344	0.13754
ENSG00000163660:ENSP00000295926|ENSP00000295926|p.R499C	504	-5	0.29948	132.229	Kinase step-down	PKB_group	0.34084	0.04171	PKC_group	0.33244	0.31796
ENSG00000162704:ENSP00000294742|ENSP00000294742|p.R151I	149	2	0.299479	138.206	Kinase step-down	PKC_group	0.37787	0.07886	RCK_group	0.21944	0.23619
ENSG00000148426:ENSP00000277570|ENSP00000277570|p.R40C	45	-5	0.299462	128.321	Kinase step-down	PKB_group	0.34113	0.0437	CK2_group	0.19643	0.1616
ENSG00000125686:ENSP00000300651|ENSP00000300651|p.P1157A	1156	1	0.299439	119.091	Kinase step-down	CDK2_CDK3_CDK1_CDK5_group	0.29777	0.0098	Chak1_Chak2_group	0.12602	0.04394
ENSG00000173575:ENSP00000377747|ENSP00000377747|p.K1211N	1209	2	0.299413	118.046	Kinase step-down	PKC_group	0.4083	0.1219	PKB_group	0.28802	0.20071
ENSG00000154678:ENSP00000379496|ENSP00000379496|p.G524R	529	-5	0.299392	44.2996	Kinase step-up	PKA_group	0.32161	0.32527	PKB_group	0.33536	0.03599
ENSG00000180921:ENSP00000373565|ENSP00000373565|p.R1020Q	1025	-5	0.299305	138.553	Kinase step-down	PKB_group	0.33711	0.03838	RCK_group	0.2607	0.27925
ENSG00000134982:ENSP00000413133|ENSP00000413133|p.P2338H	2337	1	0.299267	114.844	Kinase step-down	CDK2_CDK3_CDK1_CDK5_group	0.28938	0.00844	Chak1_Chak2_group	0.13704	0.03392
ENSG00000089234:ENSP00000403524|ENSP00000403524|p.P118A	117	1	0.299266	141.882	Kinase step-down	CDK2_CDK3_CDK1_CDK5_group	0.30955	0.01244	RCK_group	0.13125	0.16711
ENSG00000100592:ENSP00000378557|ENSP00000378557|p.R29Q	34	-5	0.299218	136.03	Kinase step-down	PKB_group	0.33221	0.03304	ACTR2_ACTR2B_TGFbR2_group	0.16322	0.1686
ENSG00000183258:ENSP00000422753|ENSP00000422753|p.E69K	66	3	0.299165	132.17	Kinase step-down	CK2_group	0.43859	0.13979	ACTR2_ACTR2B_TGFbR2_group	0.16627	0.1515
ENSG00000130816:ENSP00000352516|ENSP00000352516|p.P1122S	1121	1	0.299161	145.822	Kinase step-down	CDK2_CDK3_CDK1_CDK5_group	0.30517	0.01133	CLK_group	0.21586	0.27203
ENSG00000100393:ENSP00000263253|ENSP00000263253|p.R1137L	1135	2	0.299142	120.613	Kinase step-down	PKC_group	0.41152	0.12176	PAK_group	0.15714	0.08281
ENSG00000113595:ENSP00000231524|ENSP00000231524|p.G22R	20	2	0.299115	53.2092	Kinase step-up	ATM_ATR_group	0.26142	0.21871	PKC_group	0.44931	0.15326
ENSG00000141510:ENSP00000269305|ENSP00000269305|p.R213L	211	2	0.299096	149.477	Kinase step-down	PKC_group	0.40077	0.11117	MSN_group	0.15153	0.2263
ENSG00000154263:ENSP00000269081|ENSP00000269081|p.R763C	761	2	0.29908	134.184	Kinase step-down	PKC_group	0.39779	0.09874	Haspin	0.15113	0.14687
ENSG00000168502:ENSP00000352927|ENSP00000352927|p.P1243L	1242	1	0.299065	128.378	Kinase step-down	CDK2_CDK3_CDK1_CDK5_group	0.34832	0.05125	PKB_group	0.32068	0.28619
ENSG00000197226:ENSP00000349291|ENSP00000349291|p.P996L	995	1	0.298983	120.585	Kinase step-down	CDK2_CDK3_CDK1_CDK5_group	0.29974	0.01017	MAP2K_group	0.12427	0.04984
ENSG00000160469:ENSP00000310649|ENSP00000310649|p.P194L	193	1	0.298966	92.2678	Kinase step-down	CDK2_CDK3_CDK1_CDK5_group	0.22302	0.00342	PKC_group	0.22368	0.02081
ENSG00000116698:ENSP00000425133|ENSP00000425133|p.P736L	735	1	0.298942	111.714	Kinase step-down	CDK2_CDK3_CDK1_CDK5_group	0.35327	0.07868	Chak1_Chak2_group	0.14706	0.02888
ENSG00000115705:ENSP00000318820|ENSP00000318820|p.P892S	891	1	0.298917	122.759	Kinase step-down	CDK2_CDK3_CDK1_CDK5_group	0.30295	0.01083	MSN_group	0.13519	0.07181
ENSG00000139218:ENSP00000358374|ENSP00000358374|p.R877I	875	2	0.29891	125.866	Kinase step-down	PKC_group	0.42095	0.12583	PKA_group	0.25646	0.20901
ENSG00000167632:ENSP00000373979|ENSP00000373979|p.R145Q	143	2	0.29886	134.193	Kinase step-down	PKC_group	0.37989	0.08106	GRK_group	0.11595	0.11174
ENSG00000181555:ENSP00000386759|ENSP00000386759|p.E2432K	2430	2	0.29874	59.754	Kinase step-up	CK2_group	0.26713	0.19105	PKC_group	0.34115	0.05226
ENSG00000172020:ENSP00000377372|ENSP00000377372|p.P144H	143	1	0.298738	99.4052	Kinase step-down	CDK2_CDK3_CDK1_CDK5_group	0.24752	0.0046	CK2_group	0.32766	0.15378
ENSG00000204256:ENSP00000378704|ENSP00000378704|p.R322C	320	2	0.298697	131.259	Kinase step-down	PKC_group	0.39618	0.09812	PKA_group	0.31305	0.29356
ENSG00000006607:ENSP00000264042|ENSP00000264042|p.P477H	476	1	0.298679	136.042	Kinase step-down	CDK2_CDK3_CDK1_CDK5_group	0.31167	0.01304	ARAF_BRAF_RAF1_group	0.15398	0.15941
ENSG00000100908:ENSP00000403210|ENSP00000403210|p.Q197E	196	1	0.29867	134.998	Kinase step-down	ATM_ATR_group	0.30449	0.00582	GRK_group	0.11683	0.11682
ENSG00000048052:ENSP00000408617|ENSP00000408617|p.P23T	22	1	0.298482	84.8746	Kinase step-up	MAPK3_MAPK1_MAPK7_NLK_group	0.20857	0.01721	CK2_group	0.30945	0.08038
ENSG00000187391:ENSP00000346151|ENSP00000346151|p.R1005C	1003	2	0.298461	133.752	Kinase step-down	PKC_group	0.37697	0.07858	ARAF_BRAF_RAF1_group	0.19178	0.18528
ENSG00000157764:ENSP00000288602|ENSP00000288602|p.P367R	365	2	0.29844	43.7558	Kinase step-up	PKB_group	0.34713	0.35361	PKC_group	0.3943	0.09593
ENSG00000171049:ENSP00000468897|ENSP00000468897|p.R238C	236	2	0.298379	133.863	Kinase step-down	PKC_group	0.4132	0.11488	ARAF_BRAF_RAF1_group	0.14096	0.13504
ENSG00000126883:ENSP00000352400|ENSP00000352400|p.P647S	646	1	0.298345	107.266	Kinase step-down	CDK2_CDK3_CDK1_CDK5_group	0.27033	0.00626	Chak1_Chak2_group	0.19516	0.05632
ENSG00000144655:ENSP00000273153|ENSP00000273153|p.R31P	30	1	0.298315	84.2114	Kinase step-up	ATM_ATR_group	0.19087	0.00228	MAPK3_MAPK1_MAPK7_NLK_group	0.28033	0.04919
ENSG00000178460:ENSP00000413632|ENSP00000413632|p.R571K	576	-5	0.298303	137.665	Kinase step-down	PKB_group	0.34808	0.0501	RCK_group	0.20921	0.22308
ENSG00000110448:ENSP00000342681|ENSP00000342681|p.R438Q	436	2	0.298241	165.391	Kinase step-down	PKC_group	0.30963	0.05237	YSK_group	0.15515	0.30603
ENSG00000077942:ENSP00000331544|ENSP00000331544|p.G40R	45	-5	0.298187	30.047	Kinase step-up	CLK_group	0.16937	0.24631	PKB_group	0.34685	0.05876
ENSG00000171049:ENSP00000468897|ENSP00000468897|p.R238H	237	1	0.298139	142.885	Kinase step-down	ATM_ATR_group	0.34743	0.05211	Chak1_Chak2_group	0.17462	0.21552
ENSG00000067141:ENSP00000341198|ENSP00000341198|p.R1304Q	1302	2	0.298114	133.412	Kinase step-down	PKC_group	0.38187	0.08387	ACTR2_ACTR2B_TGFbR2_group	0.12334	0.11508
ENSG00000134086:ENSP00000256474|ENSP00000256474|p.L184R	183	1	0.298059	54.743	Kinase step-up	CK2_group	0.22763	0.17719	ATM_ATR_group	0.30242	0.00866
ENSG00000172270:ENSP00000333769|ENSP00000333769|p.R317C	315	2	0.298017	134.094	Kinase step-down	PKC_group	0.3762	0.07822	GRK_group	0.11611	0.1114
ENSG00000178209:ENSP00000323856|ENSP00000323856|p.E3767Q	3766	1	0.298011	47.3982	Kinase step-up	MAP2K_group	0.13089	0.11842	ATM_ATR_group	0.30518	0.00743
ENSG00000024048:ENSP00000361990|ENSP00000361990|p.R137Q	142	-5	0.297969	139.144	Kinase step-down	PKB_group	0.33945	0.04226	RCK_group	0.20883	0.23036
ENSG00000122008:ENSP00000241436|ENSP00000241436|p.S830R	828	2	0.297802	52.9911	Kinase step-up	ACTR2_ACTR2B_TGFbR2_group	0.22187	0.18047	PKC_group	0.351	0.05609
ENSG00000198626:ENSP00000355533|ENSP00000355533|p.R2803Q	2808	-5	0.297628	137.478	Kinase step-down	PKB_group	0.334	0.03665	PKA_group	0.29258	0.30545
ENSG00000141084:ENSP00000316589|ENSP00000316589|p.P366L	365	1	0.297566	135.599	Kinase step-down	CDK2_CDK3_CDK1_CDK5_group	0.31015	0.0126	GSK3_group	0.13782	0.14093
ENSG00000112706:ENSP00000358966|ENSP00000358966|p.Q94R	92	2	0.29755	45	Kinase step-up	DMPK_group	0.14565	0.14565	PKC_group	0.37839	0.08084
ENSG00000107957:ENSP00000348215|ENSP00000348215|p.G983R	988	-5	0.29751	44.3279	Kinase step-up	PKA_group	0.30535	0.30884	PKB_group	0.33633	0.03884
ENSG00000152492:ENSP00000376250|ENSP00000376250|p.P339L	338	1	0.297414	91.3501	Kinase step-down	CDK2_CDK3_CDK1_CDK5_group	0.21844	0.00324	PKC_group	0.22356	0.01827
ENSG00000089280:ENSP00000254108|ENSP00000254108|p.R259L	257	2	0.297395	117.063	Kinase step-down	PKC_group	0.37271	0.08977	CK2_group	0.3556	0.26401
ENSG00000243978:ENSP00000419786|ENSP00000419786|p.R9Q	7	2	0.297287	146.274	Kinase step-down	PKC_group	0.37255	0.081	Chak1_Chak2_group	0.14297	0.20109
ENSG00000121749:ENSP00000448182|ENSP00000448182|p.R262S	260	2	0.297169	125.345	Kinase step-down	PKC_group	0.35087	0.05791	ARAF_BRAF_RAF1_group	0.15843	0.10859
ENSG00000145012:ENSP00000318089|ENSP00000318089|p.G308R	313	-5	0.297157	36.4186	Kinase step-up	ACTR2_ACTR2B_TGFbR2_group	0.199	0.24334	PKB_group	0.31158	0.01775
ENSG00000099904:ENSP00000384716|ENSP00000384716|p.S526R	524	2	0.29714	54.1127	Kinase step-up	PAK_group	0.16291	0.11585	PKC_group	0.35563	0.06224
ENSG00000132274:ENSP00000369299|ENSP00000369299|p.R327C	325	2	0.297095	128.423	Kinase step-down	PKC_group	0.42823	0.13309	ACTR2_ACTR2B_TGFbR2_group	0.1617	0.12767
ENSG00000167967:ENSP00000301727|ENSP00000301727|p.C253R	251	2	0.29704	45.8102	Kinase step-up	Haspin	0.11639	0.11219	PKC_group	0.39232	0.09531
ENSG00000182095:ENSP00000395538|ENSP00000395538|p.S2664P	2663	1	0.297039	124.347	Kinase step-down	ACTR2_ACTR2B_TGFbR2_group	0.29192	0	CLK_group	0.284	0.22909
ENSG00000171862:ENSP00000361021|ENSP00000361021|p.R234Q	232	2	0.297032	135.226	Kinase step-down	PKC_group	0.38382	0.08679	DNAPK	0.12571	0.12688
ENSG00000116127:ENSP00000264448|ENSP00000264448|p.R1943T	1941	2	0.29702	150.295	Kinase step-down	PKC_group	0.42357	0.13707	ATM_ATR_group	0.18551	0.26386
ENSG00000139618:ENSP00000439902|ENSP00000439902|p.P3194T	3193	1	0.296962	117.734	Kinase step-down	CDK2_CDK3_CDK1_CDK5_group	0.29248	0.0089	MSN_group	0.2712	0.18306
ENSG00000160392:ENSP00000463159|ENSP00000463159|p.P152S	151	1	0.296869	100.771	Kinase step-down	CDK2_CDK3_CDK1_CDK5_group	0.25021	0.00476	ACTR2_ACTR2B_TGFbR2_group	0.16699	0
ENSG00000175467:ENSP00000310448|ENSP00000310448|p.E121K	119	2	0.296797	57.4924	Kinase step-up	CK2_group	0.23451	0.17031	PKC_group	0.33584	0.04607
ENSG00000148773:ENSP00000357643|ENSP00000357643|p.P762T	761	1	0.296789	132.605	Kinase step-down	CDK2_CDK3_CDK1_CDK5_group	0.30875	0.01222	ARAF_BRAF_RAF1_group	0.14256	0.13016
ENSG00000171223:ENSP00000303315|ENSP00000303315|p.R250L	255	-5	0.296713	147.747	Kinase step-down	PKB_group	0.35916	0.06976	CLK_group	0.21114	0.27661
ENSG00000186300:ENSP00000334853|ENSP00000334853|p.R440Q	438	2	0.296705	146.155	Kinase step-down	PKC_group	0.40235	0.11125	Chak1_Chak2_group	0.16135	0.21875
ENSG00000188807:ENSP00000344503|ENSP00000344503|p.R474H	473	1	0.296645	139.991	Kinase step-down	ATM_ATR_group	0.32869	0.03317	CLK_group	0.11173	0.13754
ENSG00000100941:ENSP00000216832|ENSP00000216832|p.R604H	603	1	0.296642	137.266	Kinase step-down	ATM_ATR_group	0.33226	0.03585	ACTR2_ACTR2B_TGFbR2_group	0.24514	0.25687
ENSG00000133246:ENSP00000408342|ENSP00000408342|p.P202L	201	1	0.296501	101.955	Kinase step-down	CDK2_CDK3_CDK1_CDK5_group	0.25351	0.00497	MST_group	0.24625	0.08457
ENSG00000183801:ENSP00000332511|ENSP00000332511|p.L136Q	135	1	0.296491	56.2042	Kinase step-up	DMPK_group	0.14565	0.08804	ATM_ATR_group	0.29281	0.00197
ENSG00000081923:ENSP00000445359|ENSP00000445359|p.R1206C	1204	2	0.296361	128.698	Kinase step-down	PKC_group	0.37866	0.08409	ACTR2_ACTR2B_TGFbR2_group	0.14804	0.11551
ENSG00000166483:ENSP00000402084|ENSP00000402084|p.L213R	211	2	0.296241	59.9674	Kinase step-up	PKA_group	0.19371	0.1172	PKC_group	0.41545	0.12926
ENSG00000114867:ENSP00000416255|ENSP00000416255|p.G904R	902	2	0.296144	45.296	Kinase step-up	PKA_group	0.31732	0.31579	PKC_group	0.45834	0.1622
ENSG00000196730:ENSP00000386135|ENSP00000386135|p.R310C	308	2	0.296142	129.604	Kinase step-down	PKC_group	0.34752	0.05269	CDK4_CDK6_group	0.10853	0.08068
ENSG00000104369:ENSP00000344488|ENSP00000344488|p.R167C	165	2	0.295996	141.506	Kinase step-down	PKC_group	0.36499	0.0709	PKB_group	0.22353	0.25707
ENSG00000112038:ENSP00000394624|ENSP00000394624|p.R358C	356	2	0.29594	135	Kinase step-down	PKC_group	0.36975	0.07381	DMPK_group	0.22901	0.22901
ENSG00000087191:ENSP00000310572|ENSP00000310572|p.V220E	217	3	0.29584	63.1936	Kinase step-up	PKC_group	0.20368	0.11131	CK2_group	0.36361	0.08256
ENSG00000070886:ENSP00000166244|ENSP00000166244|p.R179C	177	2	0.29579	135	Kinase step-down	PKC_group	0.37694	0.08115	MAPK3_MAPK1_MAPK7_NLK_group	0.16727	0.16727
ENSG00000171649:ENSP00000472867|ENSP00000472867|p.E348K	346	2	0.295694	50.6458	Kinase step-up	RCK_group	0.18889	0.1598	PKC_group	0.44382	0.14956
ENSG00000152439:ENSP00000282292|ENSP00000282292|p.E328K	326	2	0.295694	50.6458	Kinase step-up	RCK_group	0.18889	0.1598	PKC_group	0.44382	0.14956
ENSG00000153820:ENSP00000375909|ENSP00000375909|p.R1214Q	1212	2	0.295684	137.33	Kinase step-down	PKC_group	0.39477	0.09933	PKB_group	0.23279	0.24481
ENSG00000109265:ENSP00000423366|ENSP00000423366|p.E741K	739	2	0.295603	57.9629	Kinase step-up	CK2_group	0.18765	0.12134	PKC_group	0.34247	0.0544
ENSG00000186472:ENSP00000334319|ENSP00000334319|p.Q919H	918	1	0.29557	135.944	Kinase step-down	ATM_ATR_group	0.29803	0.0025	Chak1_Chak2_group	0.13436	0.13923
ENSG00000167476:ENSP00000300961|ENSP00000300961|p.P175S	174	1	0.29554	145.459	Kinase step-down	CDK2_CDK3_CDK1_CDK5_group	0.30106	0.01043	RCK_group	0.19344	0.24709
ENSG00000126337:ENSP00000329165|ENSP00000329165|p.R330Q	328	2	0.295511	124.562	Kinase step-down	PKC_group	0.37189	0.08127	CaMKII_group	0.11915	0.06561
ENSG00000083817:ENSP00000196489|ENSP00000196489|p.E323K	321	2	0.295472	50.6228	Kinase step-up	RCK_group	0.18525	0.1563	PKC_group	0.45611	0.16206
ENSG00000002746:ENSP00000379228|ENSP00000379228|p.R27G	26	1	0.295436	133.786	Kinase step-down	ATM_ATR_group	0.33048	0.03511	GRK_group	0.11588	0.10962
ENSG00000096401:ENSP00000360532|ENSP00000360532|p.P412L	411	1	0.295359	129.792	Kinase step-down	CDK2_CDK3_CDK1_CDK5_group	0.30556	0.01142	eEF2K	0.17401	0.1472
ENSG00000092439:ENSP00000320239|ENSP00000320239|p.R1862S	1860	2	0.29535	134.948	Kinase step-down	PKC_group	0.33374	0.03839	CK1_group	0.14426	0.14399
ENSG00000113643:ENSP00000231572|ENSP00000231572|p.L62P	61	1	0.295341	55.2472	Kinase step-up	DMPK_group	0.22901	0.17647	CDK2_CDK3_CDK1_CDK5_group	0.30106	0.01043
ENSG00000148516:ENSP00000354487|ENSP00000354487|p.E245Q	244	1	0.295276	47.3874	Kinase step-up	GRK_group	0.11617	0.10387	ATM_ATR_group	0.30338	0.00836
ENSG00000171049:ENSP00000468897|ENSP00000468897|p.R238C	237	1	0.295211	134.864	Kinase step-down	ATM_ATR_group	0.34743	0.05222	PKA_group	0.17785	0.17715
ENSG00000153064:ENSP00000320509|ENSP00000320509|p.R68Q	66	2	0.295162	139.907	Kinase step-down	PKC_group	0.40541	0.11133	PKB_group	0.1921	0.21735
ENSG00000127603:ENSP00000439537|ENSP00000439537|p.R5370Q	5368	2	0.295126	137.19	Kinase step-down	PKC_group	0.40637	0.11146	CLK_group	0.25191	0.26319
ENSG00000168453:ENSP00000370826|ENSP00000370826|p.R633Q	631	2	0.295121	149.532	Kinase step-down	PKC_group	0.39072	0.10504	MST_group	0.15939	0.23344
ENSG00000119139:ENSP00000438262|ENSP00000438262|p.E735K	733	2	0.295017	58.0649	Kinase step-up	PKA_group	0.20004	0.13335	PKC_group	0.46728	0.1799
ENSG00000162139:ENSP00000294064|ENSP00000294064|p.R58Q	56	2	0.294978	130.503	Kinase step-down	PKC_group	0.36064	0.06657	CaMKII_group	0.15356	0.13043
ENSG00000151150:ENSP00000280772|ENSP00000280772|p.P2673L	2672	1	0.294814	123.731	Kinase step-down	CDK2_CDK3_CDK1_CDK5_group	0.2992	0.01007	DMPK_group	0.14565	0.08804
ENSG00000120278:ENSP00000356297|ENSP00000356297|p.Q1182E	1181	1	0.294788	135.424	Kinase step-down	ATM_ATR_group	0.29962	0.00484	ACTR2_ACTR2B_TGFbR2_group	0.22109	0.22327
ENSG00000144824:ENSP00000405405|ENSP00000405405|p.R410Q	415	-5	0.294765	137.139	Kinase step-down	PKB_group	0.34482	0.05026	PKA_group	0.29527	0.30627
ENSG00000132912:ENSP00000414906|ENSP00000414906|p.R283C	281	2	0.2947	122.212	Kinase step-down	PKC_group	0.42837	0.14098	PKA_group	0.18768	0.12245
ENSG00000133454:ENSP00000334563|ENSP00000334563|p.P2496L	2495	1	0.294686	123.726	Kinase step-down	CDK2_CDK3_CDK1_CDK5_group	0.29904	0.01004	DMPK_group	0.14565	0.08804
ENSG00000147274:ENSP00000359645|ENSP00000359645|p.G259R	257	2	0.294681	41.9382	Kinase step-up	PKB_group	0.14824	0.16398	PKC_group	0.41253	0.11827
ENSG00000072786:ENSP00000176763|ENSP00000176763|p.E16K	14	2	0.29468	50.6477	Kinase step-up	RCK_group	0.23344	0.20444	PKC_group	0.46422	0.17097
ENSG00000097007:ENSP00000361423|ENSP00000361423|p.P825S	824	1	0.294659	39.2952	Kinase step-up	ARAF_BRAF_RAF1_group	0.18435	0.21364	ACTR2_ACTR2B_TGFbR2_group	0.2932	0
ENSG00000132275:ENSP00000254605|ENSP00000254605|p.P172S	171	1	0.294649	91.9735	Kinase step-down	CDK2_CDK3_CDK1_CDK5_group	0.21865	0.00325	ACTR2_ACTR2B_TGFbR2_group	0.20105	0
ENSG00000158467:ENSP00000315931|ENSP00000315931|p.Q150K	149	1	0.294594	130.873	Kinase step-down	ATM_ATR_group	0.29497	0.00114	CLK_group	0.19045	0.16925
ENSG00000085224:ENSP00000362441|ENSP00000362441|p.Q2488H	2487	1	0.294514	135.87	Kinase step-down	ATM_ATR_group	0.29769	0.00321	Chak1_Chak2_group	0.11126	0.11573
ENSG00000168228:ENSP00000303468|ENSP00000303468|p.R353Q	351	2	0.294477	137.252	Kinase step-down	PKC_group	0.43931	0.14506	CLK_group	0.23703	0.2486
ENSG00000147650:ENSP00000276654|ENSP00000276654|p.Q585L	584	1	0.294474	126.594	Kinase step-down	ATM_ATR_group	0.29371	0.0024	Haspin	0.19959	0.15654
ENSG00000033867:ENSP00000295736|ENSP00000295736|p.R262Q	260	2	0.294466	134.648	Kinase step-down	PKC_group	0.4398	0.14534	PAK_group	0.18932	0.18751
ENSG00000142065:ENSP00000270001|ENSP00000270001|p.E197K	195	2	0.294431	50.631	Kinase step-up	RCK_group	0.18369	0.1548	PKC_group	0.35549	0.06248
ENSG00000158639:ENSP00000289619|ENSP00000289619|p.E32K	30	2	0.294406	43.5363	Kinase step-up	CLK_group	0.32076	0.32828	PKC_group	0.46076	0.16645
ENSG00000120451:ENSP00000265909|ENSP00000265909|p.P700L	699	1	0.294357	96.57	Kinase step-down	MAPK3_MAPK1_MAPK7_NLK_group	0.2752	0.04461	CK2_group	0.33167	0.14871
ENSG00000196557:ENSP00000334198|ENSP00000334198|p.R2068C	2073	-5	0.294278	141.78	Kinase step-down	PKB_group	0.34659	0.05437	SLK_group	0.25966	0.2944
ENSG00000167978:ENSP00000301740|ENSP00000301740|p.P1676Q	1675	1	0.294258	63.8537	Kinase step-up	CLK_group	0.3449	0.24981	ATM_ATR_group	0.2797	0.00123
ENSG00000117226:ENSP00000359512|ENSP00000359512|p.R151Q	156	-5	0.294201	135.83	Kinase step-down	PKB_group	0.34628	0.05211	ACTR2_ACTR2B_TGFbR2_group	0.28401	0.28827
ENSG00000106410:ENSP00000419457|ENSP00000419457|p.G98R	96	2	0.294194	52.4352	Kinase step-up	ACTR2_ACTR2B_TGFbR2_group	0.25161	0.21354	PKC_group	0.35579	0.06407
ENSG00000131634:ENSP00000454945|ENSP00000454945|p.R212C	210	2	0.294146	133.136	Kinase step-down	PKC_group	0.36037	0.06638	RCK_group	0.22503	0.21546
ENSG00000157184:ENSP00000360541|ENSP00000360541|p.R225C	223	2	0.294048	133.858	Kinase step-down	PKC_group	0.41145	0.11746	ARAF_BRAF_RAF1_group	0.13783	0.13197
ENSG00000092201:ENSP00000216297|ENSP00000216297|p.R1029C	1027	2	0.294037	134.23	Kinase step-down	PKC_group	0.3701	0.07609	GSK3_group	0.13187	0.12792
ENSG00000143702:ENSP00000355500|ENSP00000355500|p.R393P	391	2	0.293948	129.232	Kinase step-down	PKC_group	0.36653	0.07407	PKA_group	0.29739	0.26785
ENSG00000124181:ENSP00000362369|ENSP00000362369|p.P1223S	1222	1	0.29394	94.4869	Kinase step-down	MAPK3_MAPK1_MAPK7_NLK_group	0.25565	0.03218	ACTR2_ACTR2B_TGFbR2_group	0.19095	0
ENSG00000143217:ENSP00000356991|ENSP00000356991|p.E395K	393	2	0.29393	45	Kinase step-up	DMPK_group	0.14565	0.14565	PKC_group	0.35805	0.06412
ENSG00000170477:ENSP00000448220|ENSP00000448220|p.R401C	399	2	0.293799	130.934	Kinase step-down	PKC_group	0.35926	0.0662	CDK4_CDK6_group	0.11111	0.09028
ENSG00000092054:ENSP00000347507|ENSP00000347507|p.K740E	738	2	0.293695	134.653	Kinase step-down	PKC_group	0.34079	0.0471	ATM_ATR_group	0.29155	0.28977
ENSG00000151883:ENSP00000281631|ENSP00000281631|p.R287C	285	2	0.293654	146.141	Kinase step-down	PKC_group	0.42673	0.13861	MSN_group	0.27899	0.33573
ENSG00000152822:ENSP00000354896|ENSP00000354896|p.R681C	679	2	0.29365	134.988	Kinase step-down	PKC_group	0.3558	0.06215	GRK_group	0.11682	0.11676
ENSG00000178358:ENSP00000320560|ENSP00000320560|p.E285K	283	2	0.29361	45	Kinase step-up	DAPK_group	0.11211	0.11211	PKC_group	0.34487	0.05126
ENSG00000104419:ENSP00000404854|ENSP00000404854|p.R351Q	356	-5	0.2936	138.102	Kinase step-down	PKB_group	0.33575	0.04258	RCK_group	0.28745	0.30334
ENSG00000144824:ENSP00000405405|ENSP00000405405|p.E389K	387	2	0.2936	45	Kinase step-up	CK1_group	0.1369	0.1369	PKC_group	0.42981	0.13621
ENSG00000163166:ENSP00000295321|ENSP00000295321|p.R715Q	720	-5	0.293594	138.359	Kinase step-down	PKB_group	0.3269	0.03381	RCK_group	0.27523	0.29243
ENSG00000168615:ENSP00000419446|ENSP00000419446|p.P759L	758	1	0.293569	103.884	Kinase step-down	CDK2_CDK3_CDK1_CDK5_group	0.2565	0.00517	PKA_group	0.19803	0.04632
ENSG00000171862:ENSP00000361021|ENSP00000361021|p.G230R	229	1	0.293562	23.2272	Kinase step-up	PKC_group	0.14921	0.2581	ATM_ATR_group	0.28667	0.01405
ENSG00000153201:ENSP00000283195|ENSP00000283195|p.R363H	362	1	0.29352	135	Kinase step-down	ATM_ATR_group	0.33288	0.03936	DMPK_group	0.14565	0.14565
ENSG00000157764:ENSP00000288602|ENSP00000288602|p.K601E	599	2	0.29349	135	Kinase step-down	PKC_group	0.33651	0.04302	DMPK_group	0.14565	0.14565
ENSG00000170873:ENSP00000429064|ENSP00000429064|p.R590Q	588	2	0.293471	151.891	Kinase step-down	PKC_group	0.35991	0.0791	MSN_group	0.27189	0.35716
ENSG00000171295:ENSP00000305373|ENSP00000305373|p.E253K	251	2	0.293466	36.1222	Kinase step-up	Pim3_Pim1_group	0.22847	0.27376	PKC_group	0.34668	0.05673
ENSG00000144713:ENSP00000416429|ENSP00000416429|p.K65E	62	3	0.293324	72.6737	Kinase step-up	PKC_group	0.41776	0.28153	CK2_group	0.32732	0.06755
ENSG00000108510:ENSP00000380888|ENSP00000380888|p.K1035N	1033	2	0.293267	134.613	Kinase step-down	PKC_group	0.38901	0.09575	GRK_group	0.11562	0.11364
ENSG00000092054:ENSP00000347507|ENSP00000347507|p.R1608C	1607	1	0.293239	116.851	Kinase step-down	ATM_ATR_group	0.31022	0.03157	CK2_group	0.29608	0.20474
ENSG00000160145:ENSP00000240874|ENSP00000240874|p.R225Q	223	2	0.293172	149.495	Kinase step-down	PKC_group	0.35976	0.07592	ATM_ATR_group	0.16096	0.23434
ENSG00000182240:ENSP00000332979|ENSP00000332979|p.R139C	137	2	0.293146	148.787	Kinase step-down	PKC_group	0.34261	0.05791	MSN_group	0.21214	0.282
ENSG00000137709:ENSP00000260264|ENSP00000260264|p.E291K	289	2	0.293133	49.3728	Kinase step-up	PKA_group	0.3145	0.29215	PKC_group	0.44168	0.1494
ENSG00000127329:ENSP00000334928|ENSP00000334928|p.S943R	941	2	0.293097	55.0604	Kinase step-up	ARAF_BRAF_RAF1_group	0.16661	0.11541	PKC_group	0.45504	0.16645
ENSG00000122966:ENSP00000376306|ENSP00000376306|p.P2024L	2023	1	0.29308	60.1083	Kinase step-up	CLK_group	0.34257	0.26618	ACTR2_ACTR2B_TGFbR2_group	0.28295	0
ENSG00000075413:ENSP00000411397|ENSP00000411397|p.R659C	657	2	0.293041	134.167	Kinase step-down	PKC_group	0.39483	0.10182	Haspin	0.15191	0.14765
ENSG00000144031:ENSP00000353796|ENSP00000353796|p.P85S	84	1	0.292948	146.118	Kinase step-down	CDK2_CDK3_CDK1_CDK5_group	0.29713	0.00968	CLK_group	0.21161	0.2681
ENSG00000108424:ENSP00000290158|ENSP00000290158|p.K857Q	855	2	0.29292	136.254	Kinase step-down	PKC_group	0.39128	0.09843	CLK_group	0.31595	0.32236
ENSG00000106772:ENSP00000365908|ENSP00000365908|p.P1843L	1842	1	0.292867	99.5142	Kinase step-down	CDK2_CDK3_CDK1_CDK5_group	0.2428	0.00433	CK2_group	0.28379	0.11378
ENSG00000144407:ENSP00000272847|ENSP00000272847|p.R447I	445	2	0.292867	136.616	Kinase step-down	PKC_group	0.39146	0.09871	ATM_ATR_group	0.17372	0.18198
ENSG00000185669:ENSP00000327968|ENSP00000327968|p.E234K	232	2	0.292863	50.7301	Kinase step-up	RCK_group	0.19421	0.16497	PKC_group	0.33795	0.04655
ENSG00000176444:ENSP00000354856|ENSP00000354856|p.R19C	17	2	0.292833	127.443	Kinase step-down	PKC_group	0.43535	0.14506	PKA_group	0.25589	0.21738
ENSG00000134086:ENSP00000256474|ENSP00000256474|p.L101P	100	1	0.292822	83.511	Kinase step-up	MSN_group	0.29963	0.1173	MAPK3_MAPK1_MAPK7_NLK_group	0.26923	0.0401
ENSG00000110395:ENSP00000264033|ENSP00000264033|p.P703L	702	1	0.292801	97.0859	Kinase step-down	MAPK3_MAPK1_MAPK7_NLK_group	0.28448	0.05348	MSN_group	0.32514	0.14522
ENSG00000082458:ENSP00000363480|ENSP00000363480|p.E680K	678	2	0.292793	51.3789	Kinase step-up	ATM_ATR_group	0.27091	0.23838	PKC_group	0.44351	0.15253
ENSG00000135829:ENSP00000356520|ENSP00000356520|p.R474Q	472	2	0.292737	131.594	Kinase step-down	PKC_group	0.37601	0.08379	CK2_group	0.11164	0.09425
ENSG00000136813:ENSP00000259335|ENSP00000259335|p.G809R	807	2	0.292732	45.2094	Kinase step-up	GRK_group	0.11681	0.11574	PKC_group	0.33677	0.04404
ENSG00000164078:ENSP00000296474|ENSP00000296474|p.R1389Q	1394	-5	0.292717	133.381	Kinase step-down	PKB_group	0.34612	0.05352	MAPK3_MAPK1_MAPK7_NLK_group	0.23775	0.22948
ENSG00000153107:ENSP00000339109|ENSP00000339109|p.P538A	537	1	0.292675	109.078	Kinase step-down	CDK2_CDK3_CDK1_CDK5_group	0.26941	0.00618	PKC_group	0.14181	0.01387
ENSG00000101109:ENSP00000361892|ENSP00000361892|p.R115L	120	-5	0.29262	135	Kinase step-down	PKB_group	0.31096	0.01834	DMPK_group	0.17647	0.17647
ENSG00000115935:ENSP00000376330|ENSP00000376330|p.P399R	398	1	0.292615	151.973	Kinase step-down	CDK2_CDK3_CDK1_CDK5_group	0.28813	0.00826	RCK_group	0.16961	0.25503
ENSG00000169224:ENSP00000355444|ENSP00000355444|p.E57K	54	3	0.29252	132.002	Kinase step-down	CK2_group	0.41797	0.12585	ACTR2_ACTR2B_TGFbR2_group	0.21183	0.19653
ENSG00000154447:ENSP00000284637|ENSP00000284637|p.R730Q	728	2	0.292447	136.936	Kinase step-down	PKC_group	0.35644	0.06416	CLK_group	0.12392	0.1338
ENSG00000134153:ENSP00000256545|ENSP00000256545|p.K232N	230	2	0.29242	125.208	Kinase step-down	PKC_group	0.41768	0.12952	CK2_group	0.14991	0.10018
ENSG00000067177:ENSP00000362643|ENSP00000362643|p.R974S	972	2	0.292395	127.45	Kinase step-down	PKC_group	0.33233	0.04247	ACTR2_ACTR2B_TGFbR2_group	0.1634	0.12498
ENSG00000107036:ENSP00000416696|ENSP00000416696|p.P993H	992	1	0.292363	94.2999	Kinase step-down	MAPK3_MAPK1_MAPK7_NLK_group	0.25221	0.03056	ACTR2_ACTR2B_TGFbR2_group	0.19065	0
ENSG00000132155:ENSP00000251849|ENSP00000251849|p.P261R	259	2	0.29232	43.4298	Kinase step-up	PKB_group	0.33919	0.3472	PKC_group	0.38444	0.09223
ENSG00000186895:ENSP00000334122|ENSP00000334122|p.P141R	139	2	0.292287	44.6138	Kinase step-up	RCK_group	0.11677	0.11874	PKC_group	0.39707	0.10479
ENSG00000079332:ENSP00000362339|ENSP00000362339|p.L165P	164	1	0.292237	78.3013	Kinase step-up	CK2_group	0.271	0.11055	CDK2_CDK3_CDK1_CDK5_group	0.24893	0.00468
ENSG00000118777:ENSP00000237612|ENSP00000237612|p.E190K	187	3	0.292154	107.618	Kinase step-down	CK2_group	0.32214	0.06272	CLK_group	0.2546	0.12023
ENSG00000198513:ENSP00000351155|ENSP00000351155|p.R416C	414	2	0.292089	144.421	Kinase step-down	PKC_group	0.4065	0.11835	ATM_ATR_group	0.32087	0.36868
ENSG00000115306:ENSP00000349259|ENSP00000349259|p.R1245C	1243	2	0.291988	127.005	Kinase step-down	PKC_group	0.36741	0.07826	CK2_group	0.24424	0.20363
ENSG00000165322:ENSP00000345808|ENSP00000345808|p.P593R	592	1	0.291977	86.3927	Kinase step-up	CDK2_CDK3_CDK1_CDK5_group	0.19557	0.00251	ATM_ATR_group	0.22157	0.00253
ENSG00000019102:ENSP00000318684|ENSP00000318684|p.G305R	303	2	0.291968	52.7219	Kinase step-up	ACTR2_ACTR2B_TGFbR2_group	0.19739	0.15816	PKC_group	0.426	0.13668
ENSG00000198105:ENSP00000379208|ENSP00000379208|p.E144K	142	2	0.291927	57.3242	Kinase step-up	PLK_group	0.12682	0.06451	PKC_group	0.33229	0.04709
ENSG00000134419:ENSP00000318646|ENSP00000318646|p.G123R	121	2	0.291897	47.9142	Kinase step-up	CLK_group	0.245	0.23016	PKC_group	0.35058	0.05906
ENSG00000057294:ENSP00000070846|ENSP00000070846|p.R46P	44	2	0.291831	128.422	Kinase step-down	PKC_group	0.39853	0.10862	CK2_group	0.18687	0.15344
ENSG00000154305:ENSP00000340900|ENSP00000340900|p.L1160Q	1159	1	0.291766	50.3176	Kinase step-up	ARAF_BRAF_RAF1_group	0.14587	0.11883	ATM_ATR_group	0.29317	0.00266
ENSG00000142599:ENSP00000338629|ENSP00000338629|p.E684K	681	3	0.291757	132.01	Kinase step-down	CK2_group	0.38163	0.09027	ACTR2_ACTR2B_TGFbR2_group	0.18666	0.17144
ENSG00000082805:ENSP00000380386|ENSP00000380386|p.R33C	38	-5	0.291752	140.247	Kinase step-down	PKB_group	0.31328	0.02275	ACTR2_ACTR2B_TGFbR2_group	0.24314	0.26982
ENSG00000107862:ENSP00000359000|ENSP00000359000|p.R758C	756	2	0.291719	129.188	Kinase step-down	PKC_group	0.39893	0.10871	CK2_group	0.17543	0.14589
ENSG00000106443:ENSP00000385795|ENSP00000385795|p.R799Q	797	2	0.291695	156.976	Kinase step-down	PKC_group	0.32873	0.05823	MSN_group	0.19958	0.30874
ENSG00000099308:ENSP00000262811|ENSP00000262811|p.R674C	672	2	0.291672	128.233	Kinase step-down	PKC_group	0.41151	0.12187	ACTR2_ACTR2B_TGFbR2_group	0.1653	0.13093
ENSG00000204469:ENSP00000365201|ENSP00000365201|p.R1080Q	1085	-5	0.2916	148.427	Kinase step-down	PKB_group	0.33356	0.04993	CLK_group	0.2221	0.28981
ENSG00000133884:ENSP00000436901|ENSP00000436901|p.E145K	142	3	0.291568	132.545	Kinase step-down	CK2_group	0.4276	0.1363	ACTR2_ACTR2B_TGFbR2_group	0.28392	0.27143
ENSG00000187736:ENSP00000349313|ENSP00000349313|p.R57L	55	2	0.291461	144.457	Kinase step-down	PKC_group	0.42056	0.13306	ATM_ATR_group	0.37233	0.42022
ENSG00000171772:ENSP00000341282|ENSP00000341282|p.Q31K	29	2	0.291448	43.372	Kinase step-up	ACTR2_ACTR2B_TGFbR2_group	0.15866	0.16694	PKC_group	0.4032	0.11187
ENSG00000170100:ENSP00000405289|ENSP00000405289|p.E530K	528	2	0.291394	70.5722	Kinase step-up	PDHK_group	0.15118	0.0254	PKC_group	0.31389	0.05104
ENSG00000100650:ENSP00000452123|ENSP00000452123|p.R88C	86	2	0.291375	135.336	Kinase step-down	PKC_group	0.34748	0.05611	PAK_group	0.16271	0.16442
ENSG00000198182:ENSP00000347338|ENSP00000347338|p.R83I	82	1	0.291363	124.041	Kinase step-down	ATM_ATR_group	0.32515	0.0391	CK2_group	0.28646	0.23107
ENSG00000184640:ENSP00000391249|ENSP00000391249|p.R91Q	89	2	0.291325	146.075	Kinase step-down	PKC_group	0.44378	0.15788	Chak1_Chak2_group	0.17566	0.23162
ENSG00000105771:ENSP00000270066|ENSP00000270066|p.Q144H	143	1	0.291312	130.083	Kinase step-down	ATM_ATR_group	0.29371	0.00347	PKC_group	0.16196	0.13699
ENSG00000163012:ENSP00000295131|ENSP00000295131|p.R275C	273	2	0.291162	127.304	Kinase step-down	PKC_group	0.35514	0.0666	PDHK_group	0.146	0.10701
ENSG00000143079:ENSP00000271277|ENSP00000271277|p.L479R	484	-5	0.291156	41.7927	Kinase step-up	RCK_group	0.16382	0.18011	PKB_group	0.30158	0.01088
ENSG00000047365:ENSP00000302895|ENSP00000302895|p.Q1321K	1320	1	0.291103	138.898	Kinase step-down	ATM_ATR_group	0.29407	0.00364	ACTR2_ACTR2B_TGFbR2_group	0.12251	0.1423
ENSG00000149295:ENSP00000354859|ENSP00000354859|p.R230Q	228	2	0.29109	133.289	Kinase step-down	PKC_group	0.37739	0.08643	ACTR2_ACTR2B_TGFbR2_group	0.13482	0.12613
ENSG00000148341:ENSP00000361645|ENSP00000361645|p.L209R	207	2	0.291064	45.9941	Kinase step-up	JNK_group	0.13092	0.12587	PKC_group	0.39948	0.10846
ENSG00000160209:ENSP00000291565|ENSP00000291565|p.P286R	285	1	0.291014	75.6187	Kinase step-up	p38_group	0.14822	0	PKC_group	0.26835	0.01791
ENSG00000188827:ENSP00000294008|ENSP00000294008|p.R1060Q	1065	-5	0.291	135.014	Kinase step-down	PKB_group	0.33395	0.04295	YSK_group	0.17783	0.1779
ENSG00000104450:ENSP00000373450|ENSP00000373450|p.R356I	354	2	0.290915	128.169	Kinase step-down	PKC_group	0.4274	0.13855	CK2_group	0.23966	0.20506
ENSG00000152492:ENSP00000376250|ENSP00000376250|p.Q281H	280	1	0.290909	128.59	Kinase step-down	ATM_ATR_group	0.29961	0.01052	PKC_group	0.20792	0.17544
ENSG00000179119:ENSP00000337991|ENSP00000337991|p.R301S	299	2	0.290885	124.155	Kinase step-down	PKC_group	0.34182	0.05613	CK2_group	0.22693	0.1722
ENSG00000181722:ENSP00000419153|ENSP00000419153|p.P696T	695	1	0.290792	120.043	Kinase step-down	CDK2_CDK3_CDK1_CDK5_group	0.28938	0.00844	YSK_group	0.14567	0.07062
ENSG00000144821:ENSP00000273353|ENSP00000273353|p.E91K	88	3	0.290738	109.584	Kinase step-down	CK2_group	0.34122	0.07862	PKC_group	0.45563	0.33085
ENSG00000099956:ENSP00000263121|ENSP00000263121|p.R374Q	372	2	0.290666	133.062	Kinase step-down	PKC_group	0.42748	0.13698	ACTR2_ACTR2B_TGFbR2_group	0.20409	0.19426
ENSG00000090674:ENSP00000264079|ENSP00000264079|p.P35T	34	1	0.290658	97.6542	Kinase step-down	MAPK3_MAPK1_MAPK7_NLK_group	0.28381	0.05274	CK2_group	0.23216	0.05584
ENSG00000146247:ENSP00000275034|ENSP00000275034|p.S676R	674	2	0.29064	48.8905	Kinase step-up	CLK_group	0.21622	0.1965	PKC_group	0.35672	0.06675
ENSG00000169220:ENSP00000386229|ENSP00000386229|p.E23V	20	3	0.2906	135.016	Kinase step-down	CK2_group	0.37991	0.08931	GRK_group	0.11652	0.1166
ENSG00000176165:ENSP00000371975|ENSP00000371975|p.R281P	279	2	0.290539	134.349	Kinase step-down	PKC_group	0.3797	0.08918	CLK_group	0.38083	0.37753
ENSG00000012048:ENSP00000418960|ENSP00000418960|p.R1188K	1187	1	0.290434	136.803	Kinase step-down	ATM_ATR_group	0.30426	0.01397	ACTR2_ACTR2B_TGFbR2_group	0.23019	0.23933
ENSG00000159753:ENSP00000334958|ENSP00000334958|p.R1095Q	1093	2	0.290401	135.18	Kinase step-down	PKC_group	0.43169	0.14129	Haspin	0.20196	0.20287
ENSG00000101974:ENSP00000332756|ENSP00000332756|p.Q439K	438	1	0.29031	135	Kinase step-down	ATM_ATR_group	0.29272	0.00241	DAPK_group	0.11211	0.11211
ENSG00000074590:ENSP00000261402|ENSP00000261402|p.P456S	455	1	0.290302	89.0272	Kinase step-up	MAPK3_MAPK1_MAPK7_NLK_group	0.22206	0.0203	PKC_group	0.24307	0.03434
ENSG00000131355:ENSP00000253673|ENSP00000253673|p.R318K	317	1	0.290212	136.856	Kinase step-down	ATM_ATR_group	0.30261	0.01255	ACTR2_ACTR2B_TGFbR2_group	0.16752	0.17692
ENSG00000100258:ENSP00000424381|ENSP00000424381|p.G683R	682	1	0.290185	70.9081	Kinase step-up	CK2_group	0.18214	0.05535	ATM_ATR_group	0.2783	0.01728
ENSG00000073614:ENSP00000382688|ENSP00000382688|p.P1416S	1415	1	0.290084	119.197	Kinase step-down	CDK2_CDK3_CDK1_CDK5_group	0.35261	0.07349	MSN_group	0.32054	0.24154
ENSG00000135679:ENSP00000417281|ENSP00000417281|p.R189C	194	-5	0.290068	140.748	Kinase step-down	PKB_group	0.32475	0.03614	ARAF_BRAF_RAF1_group	0.20055	0.2296
ENSG00000112655:ENSP00000418754|ENSP00000418754|p.K796N	794	2	0.290059	136.055	Kinase step-down	PKC_group	0.39847	0.10846	ACTR2_ACTR2B_TGFbR2_group	0.21681	0.22215
ENSG00000142937:ENSP00000379888|ENSP00000379888|p.R31L	36	-5	0.28999	134.962	Kinase step-down	PKB_group	0.29999	0.01	CDK4_CDK6_group	0.12444	0.12425
ENSG00000204590:ENSP00000365806|ENSP00000365806|p.E54K	51	3	0.28999	132.482	Kinase step-down	CK2_group	0.40667	0.11696	ACTR2_ACTR2B_TGFbR2_group	0.28033	0.26759
ENSG00000137500:ENSP00000434724|ENSP00000434724|p.R233C	231	2	0.289924	126.8	Kinase step-down	PKC_group	0.37623	0.08927	PLK_group	0.13954	0.09819
ENSG00000155438:ENSP00000285814|ENSP00000285814|p.R153Q	156	-3	0.28982	98.7018	Kinase step-down	PKB_group	0.2818	0.04822	ATM_ATR_group	0.3652	0.19363
ENSG00000011426:ENSP00000265748|ENSP00000265748|p.P321T	320	1	0.289747	145.763	Kinase step-down	CDK2_CDK3_CDK1_CDK5_group	0.29376	0.00911	RCK_group	0.14883	0.20294
ENSG00000163092:ENSP00000386840|ENSP00000386840|p.Q1479H	1478	1	0.289743	138.409	Kinase step-down	ATM_ATR_group	0.29344	0.00421	CK2_group	0.1283	0.14553
ENSG00000171988:ENSP00000382204|ENSP00000382204|p.P322R	320	2	0.289614	48.7021	Kinase step-up	CK2_group	0.37776	0.35906	PKC_group	0.4108	0.12179
ENSG00000099385:ENSP00000215115|ENSP00000215115|p.E159K	156	3	0.28952	135.053	Kinase step-down	CK2_group	0.37162	0.0821	CDK4_CDK6_group	0.12372	0.12399
ENSG00000115159:ENSP00000308610|ENSP00000308610|p.R100I	105	-5	0.28949	135	Kinase step-down	PKB_group	0.32523	0.03574	CK1_group	0.11918	0.11918
ENSG00000074181:ENSP00000263388|ENSP00000263388|p.R1667C	1672	-5	0.289489	140.891	Kinase step-down	PKB_group	0.34644	0.05848	ACTR2_ACTR2B_TGFbR2_group	0.18541	0.21512
ENSG00000171862:ENSP00000361021|ENSP00000361021|p.R234L	232	2	0.289365	122.072	Kinase step-down	PKC_group	0.38382	0.10179	CK2_group	0.18311	0.11837
ENSG00000058673:ENSP00000438527|ENSP00000438527|p.R756L	761	-5	0.289308	148.195	Kinase step-down	PKB_group	0.29444	0.01277	CLK_group	0.20429	0.27033
ENSG00000253873:ENSP00000381589|ENSP00000381589|p.R25Q	23	2	0.28926	135	Kinase step-down	PKC_group	0.41849	0.12923	DMPK_group	0.14565	0.14565
ENSG00000143476:ENSP00000355958|ENSP00000355958|p.P445R	444	1	0.289252	75.8255	Kinase step-up	p38_group	0.14822	0	ACTR2_ACTR2B_TGFbR2_group	0.24839	0
ENSG00000180357:ENSP00000316527|ENSP00000316527|p.K169N	167	2	0.289219	122.118	Kinase step-down	PKC_group	0.41908	0.13714	CK2_group	0.25658	0.1921
ENSG00000133275:ENSP00000255641|ENSP00000255641|p.L411P	410	1	0.289168	129.147	Kinase step-down	PKC_group	0.45845	0.17079	CLK_group	0.39948	0.36999
ENSG00000183853:ENSP00000352138|ENSP00000352138|p.R640S	638	2	0.289113	123.255	Kinase step-down	PKC_group	0.31852	0.03546	PAK_group	0.13398	0.07513
ENSG00000127124:ENSP00000361664|ENSP00000361664|p.E789Q	786	3	0.28883	117.933	Kinase step-down	CK2_group	0.44196	0.16585	PKC_group	0.32326	0.23849
ENSG00000162601:ENSP00000418734|ENSP00000418734|p.P111S	110	1	0.288814	129.429	Kinase step-down	CDK2_CDK3_CDK1_CDK5_group	0.29713	0.00968	ARAF_BRAF_RAF1_group	0.24905	0.22101
ENSG00000144645:ENSP00000379804|ENSP00000379804|p.G211R	209	2	0.28881	45	Kinase step-up	DMPK_group	0.22901	0.22901	PKC_group	0.33755	0.04874
ENSG00000111057:ENSP00000373487|ENSP00000373487|p.G61R	60	1	0.288787	64.3403	Kinase step-up	CK2_group	0.14745	0.05181	ATM_ATR_group	0.29973	0.02724
ENSG00000103091:ENSP00000262144|ENSP00000262144|p.R631C	629	2	0.288675	121.475	Kinase step-down	PKC_group	0.35966	0.07899	PKA_group	0.21276	0.14525
ENSG00000136848:ENSP00000259371|ENSP00000259371|p.R998W	1003	-5	0.28865	135	Kinase step-down	PKB_group	0.33241	0.04376	DMPK_group	0.22901	0.22901
ENSG00000124789:ENSP00000262077|ENSP00000262077|p.P589S	588	1	0.28863	99.0889	Kinase step-down	CDK2_CDK3_CDK1_CDK5_group	0.23785	0.00408	CK2_group	0.22762	0.05833
ENSG00000138794:ENSP00000265164|ENSP00000265164|p.R259C	257	2	0.288509	140.563	Kinase step-down	PKC_group	0.44083	0.15368	ATM_ATR_group	0.33755	0.36552
ENSG00000166828:ENSP00000300061|ENSP00000300061|p.R111C	109	2	0.288502	149.157	Kinase step-down	PKC_group	0.36632	0.08658	MSN_group	0.15061	0.22117
ENSG00000161270:ENSP00000368190|ENSP00000368190|p.R695W	700	-5	0.28849	135	Kinase step-down	PKB_group	0.3352	0.04671	DMPK_group	0.17647	0.17647
ENSG00000163092:ENSP00000386840|ENSP00000386840|p.R3131P	3129	2	0.288448	148.975	Kinase step-down	PKC_group	0.33826	0.05835	eEF2K	0.16586	0.23552
ENSG00000125450:ENSP00000245544|ENSP00000245544|p.E620K	617	3	0.288446	110.464	Kinase step-down	CK2_group	0.34321	0.08081	PKC_group	0.17093	0.05115
ENSG00000122223:ENSP00000357012|ENSP00000357012|p.R329K	334	-5	0.288397	143.404	Kinase step-down	PKB_group	0.35224	0.06694	CLK_group	0.27448	0.31663
ENSG00000181722:ENSP00000419153|ENSP00000419153|p.P696H	695	1	0.288377	121.959	Kinase step-down	CDK2_CDK3_CDK1_CDK5_group	0.28938	0.00844	YSK_group	0.13569	0.07062
ENSG00000183814:ENSP00000329102|ENSP00000329102|p.R78Q	81	-3	0.288356	106.147	Kinase step-down	PKB_group	0.30903	0.05647	CK2_group	0.37871	0.23956
ENSG00000111907:ENSP00000434142|ENSP00000434142|p.W87R	86	1	0.288355	55.6155	Kinase step-up	ARAF_BRAF_RAF1_group	0.20706	0.15394	ATM_ATR_group	0.31842	0.035
ENSG00000116691:ENSP00000235332|ENSP00000235332|p.P371Q	370	1	0.288352	92.378	Kinase step-down	MAPK3_MAPK1_MAPK7_NLK_group	0.23673	0.02455	ATM_ATR_group	0.19578	0.00052
ENSG00000198771:ENSP00000356828|ENSP00000356828|p.E221K	219	2	0.288261	56.1088	Kinase step-up	CK2_group	0.15046	0.09492	PKC_group	0.33237	0.04951
ENSG00000161542:ENSP00000414624|ENSP00000414624|p.P245L	244	1	0.288257	101.481	Kinase step-down	CDK2_CDK3_CDK1_CDK5_group	0.24476	0.00444	PKA_group	0.24106	0.08188
ENSG00000140836:ENSP00000268489|ENSP00000268489|p.R1119Q	1117	2	0.288199	137.333	Kinase step-down	PKC_group	0.45844	0.17048	CLK_group	0.22478	0.23651
ENSG00000134982:ENSP00000413133|ENSP00000413133|p.Q1303R	1301	2	0.288052	30.9787	Kinase step-up	MST_group	0.18293	0.25272	PKC_group	0.35086	0.07139
ENSG00000128591:ENSP00000327145|ENSP00000327145|p.R2228W	2233	-5	0.288003	137.151	Kinase step-down	PKB_group	0.33976	0.05196	RCK_group	0.22051	0.23132
ENSG00000135298:ENSP00000359630|ENSP00000359630|p.C55R	53	2	0.287968	50.7478	Kinase step-up	ACTR2_ACTR2B_TGFbR2_group	0.12205	0.09321	PKC_group	0.35499	0.06847
ENSG00000138615:ENSP00000261883|ENSP00000261883|p.K553E	551	2	0.287956	108.737	Kinase step-down	PKC_group	0.29382	0.03559	PDHK_group	0.15956	0.03214
ENSG00000141510:ENSP00000269305|ENSP00000269305|p.K101N	99	2	0.287946	131.221	Kinase step-down	PKC_group	0.3837	0.09638	ATM_ATR_group	0.35701	0.33803
ENSG00000085185:ENSP00000437775|ENSP00000437775|p.R1224C	1229	-5	0.287929	138.409	Kinase step-down	PKB_group	0.34049	0.05307	RCK_group	0.22216	0.23928
ENSG00000156171:ENSP00000286692|ENSP00000286692|p.R258Q	263	-5	0.287882	121.181	Kinase step-down	PKB_group	0.29515	0.0156	ATM_ATR_group	0.26813	0.19937
ENSG00000161800:ENSP00000413241|ENSP00000413241|p.P581S	580	1	0.287881	145.706	Kinase step-down	CDK2_CDK3_CDK1_CDK5_group	0.29164	0.00877	RCK_group	0.14184	0.19532
ENSG00000115850:ENSP00000264162|ENSP00000264162|p.P831H	830	1	0.287878	58.1577	Kinase step-up	CLK_group	0.36135	0.29582	PKC_group	0.4468	0.16648
ENSG00000179869:ENSP00000411096|ENSP00000411096|p.R4826C	4824	2	0.287716	118.777	Kinase step-down	PKC_group	0.36009	0.08383	PDHK_group	0.12757	0.04719
ENSG00000172183:ENSP00000306565|ENSP00000306565|p.P61H	60	1	0.287691	128.375	Kinase step-down	CDK2_CDK3_CDK1_CDK5_group	0.2951	0.00933	PKB_group	0.30561	0.27242
ENSG00000115677:ENSP00000375836|ENSP00000375836|p.R640W	645	-5	0.28752	135	Kinase step-down	PKB_group	0.32379	0.03627	DMPK_group	0.17647	0.17647
ENSG00000115850:ENSP00000264162|ENSP00000264162|p.K328N	326	2	0.287509	136.056	Kinase step-down	PKC_group	0.3921	0.10464	ACTR2_ACTR2B_TGFbR2_group	0.22276	0.22806
ENSG00000164749:ENSP00000379701|ENSP00000379701|p.R150W	155	-5	0.287451	135.492	Kinase step-down	PKB_group	0.32361	0.03617	ARAF_BRAF_RAF1_group	0.25373	0.2562
ENSG00000089234:ENSP00000403524|ENSP00000403524|p.P53L	52	1	0.28744	100.695	Kinase step-down	CDK2_CDK3_CDK1_CDK5_group	0.24172	0.00428	CK2_group	0.26047	0.09847
ENSG00000105722:ENSP00000222329|ENSP00000222329|p.P22R	20	2	0.287437	44.6093	Kinase step-up	RCK_group	0.11489	0.11685	PKC_group	0.35393	0.0665
ENSG00000143494:ENSP00000355932|ENSP00000355932|p.P259R	258	1	0.287355	83.5019	Kinase step-up	CDK2_CDK3_CDK1_CDK5_group	0.18102	0.00213	PKC_group	0.23872	0.01384
ENSG00000168374:ENSP00000306010|ENSP00000306010|p.R149C	147	2	0.28732	135	Kinase step-down	PKC_group	0.42442	0.1371	DMPK_group	0.14565	0.14565
ENSG00000156858:ENSP00000441641|ENSP00000441641|p.R358Q	363	-5	0.28728	135.01	Kinase step-down	PKB_group	0.313	0.02572	YSK_group	0.27087	0.27092
ENSG00000135870:ENSP00000356669|ENSP00000356669|p.R131H	130	1	0.287272	153.123	Kinase step-down	ATM_ATR_group	0.29228	0.01926	PKC_group	0.15262	0.24198
ENSG00000173599:ENSP00000377532|ENSP00000377532|p.R1158H	1156	2	0.287203	152.159	Kinase step-down	PKC_group	0.39277	0.11835	MSN_group	0.17011	0.25484
ENSG00000174963:ENSP00000435509|ENSP00000435509|p.E281K	279	2	0.287184	35.9264	Kinase step-up	Pim3_Pim1_group	0.22847	0.27376	PKC_group	0.33822	0.05463
ENSG00000196652:ENSP00000377725|ENSP00000377725|p.P336S	335	1	0.287094	88.5957	Kinase step-up	CDK2_CDK3_CDK1_CDK5_group	0.20062	0.00265	PKC_group	0.2422	0.03428
ENSG00000095303:ENSP00000354612|ENSP00000354612|p.R119C	117	2	0.28709	135	Kinase step-down	PKC_group	0.40888	0.12179	DMPK_group	0.20493	0.20493
ENSG00000168003:ENSP00000367123|ENSP00000367123|p.Q323R	321	2	0.287032	45.1876	Kinase step-up	GRK_group	0.11616	0.11522	PKC_group	0.3916	0.10457
ENSG00000130382:ENSP00000252674|ENSP00000252674|p.R204W	209	-5	0.287028	140.472	Kinase step-down	PKB_group	0.33087	0.04515	ACTR2_ACTR2B_TGFbR2_group	0.26078	0.28815
ENSG00000164190:ENSP00000282516|ENSP00000282516|p.R1147Q	1152	-5	0.286998	131.148	Kinase step-down	PKB_group	0.30985	0.0235	CK2_group	0.23632	0.21704
ENSG00000058673:ENSP00000438527|ENSP00000438527|p.R453K	452	1	0.286998	125.558	Kinase step-down	ATM_ATR_group	0.30836	0.02525	Haspin	0.15855	0.11147
ENSG00000088247:ENSP00000381216|ENSP00000381216|p.L134R	132	2	0.286939	27.4548	Kinase step-up	ATM_ATR_group	0.26859	0.35509	PKC_group	0.36907	0.09548
ENSG00000123384:ENSP00000243077|ENSP00000243077|p.R2623L	2621	2	0.286923	122.425	Kinase step-down	PKC_group	0.35567	0.07563	CK2_group	0.17009	0.10762
ENSG00000140577:ENSP00000268184|ENSP00000268184|p.R365C	363	2	0.2869	135	Kinase step-down	PKC_group	0.36796	0.08106	DMPK_group	0.14565	0.14565
ENSG00000167978:ENSP00000301740|ENSP00000301740|p.E1656V	1653	3	0.286886	127.842	Kinase step-down	CK2_group	0.35393	0.06928	ARAF_BRAF_RAF1_group	0.13114	0.09539
ENSG00000178764:ENSP00000314709|ENSP00000314709|p.R561Q	566	-5	0.28684	135.106	Kinase step-down	PKB_group	0.34158	0.05474	CaMKII_group	0.15728	0.15781
ENSG00000111907:ENSP00000434142|ENSP00000434142|p.K162N	160	2	0.28679	135	Kinase step-down	PKC_group	0.39467	0.10788	CK1_group	0.11935	0.11935
ENSG00000133112:ENSP00000431872|ENSP00000431872|p.E55K	53	2	0.28671	44.94	Kinase step-up	GRK_group	0.11645	0.11675	PKC_group	0.33636	0.04965
ENSG00000089157:ENSP00000449328|ENSP00000449328|p.R149K	148	1	0.286653	138.56	Kinase step-down	ATM_ATR_group	0.3033	0.0172	PKA_group	0.16984	0.18764
ENSG00000187775:ENSP00000374490|ENSP00000374490|p.E3617K	3614	3	0.286602	110.68	Kinase step-down	CK2_group	0.33603	0.07486	PKC_group	0.18931	0.07128
ENSG00000092439:ENSP00000320239|ENSP00000320239|p.R1862C	1860	2	0.28658	135	Kinase step-down	PKC_group	0.33374	0.04716	CK1_group	0.14399	0.14399
ENSG00000143924:ENSP00000320663|ENSP00000320663|p.P900L	899	1	0.286566	98.4268	Kinase step-down	MAPK3_MAPK1_MAPK7_NLK_group	0.2888	0.05866	MSN_group	0.25078	0.08003
ENSG00000096093:ENSP00000360107|ENSP00000360107|p.R353Q	351	2	0.28655	135.094	Kinase step-down	PKC_group	0.40474	0.11819	DNAPK	0.12818	0.12865
ENSG00000142937:ENSP00000379888|ENSP00000379888|p.P131S	130	1	0.286543	76.1493	Kinase step-up	p38_group	0.14822	0	CK2_group	0.39184	0.14661
ENSG00000122786:ENSP00000354826|ENSP00000354826|p.R541C	546	-5	0.28644	128.922	Kinase step-down	PKB_group	0.35008	0.06525	CK2_group	0.36342	0.33309
ENSG00000205937:ENSP00000457723|ENSP00000457723|p.R31C	29	2	0.286402	128.071	Kinase step-down	PKC_group	0.36051	0.0762	ACTR2_ACTR2B_TGFbR2_group	0.16744	0.13289
ENSG00000120539:ENSP00000365107|ENSP00000365107|p.P670R	668	2	0.286334	48.2634	Kinase step-up	ACTR2_ACTR2B_TGFbR2_group	0.27735	0.26105	PKC_group	0.40766	0.12179
ENSG00000145220:ENSP00000345917|ENSP00000345917|p.E263V	260	3	0.286233	126.394	Kinase step-down	CK2_group	0.40654	0.12353	PKB_group	0.15985	0.11702
ENSG00000095787:ENSP00000346986|ENSP00000346986|p.K290Q	289	1	0.286112	51.3068	Kinase step-up	Chak1_Chak2_group	0.161	0.12957	ATM_ATR_group	0.28598	0.0016
ENSG00000149972:ENSP00000435637|ENSP00000435637|p.R537Q	535	2	0.28603	131.97	Kinase step-down	PKC_group	0.3779	0.09227	GRK_group	0.10372	0.0886
ENSG00000058091:ENSP00000265741|ENSP00000265741|p.R99W	104	-5	0.285991	146.953	Kinase step-down	PKB_group	0.30532	0.02553	CLK_group	0.17339	0.23262
ENSG00000197555:ENSP00000450832|ENSP00000450832|p.G1636R	1634	2	0.285957	33.7781	Kinase step-up	YSK_group	0.27318	0.32883	PKC_group	0.3461	0.06561
ENSG00000144824:ENSP00000405405|ENSP00000405405|p.P405L	404	1	0.285954	110.798	Kinase step-down	CDK2_CDK3_CDK1_CDK5_group	0.26677	0.00595	MSN_group	0.15526	0.03803
ENSG00000079432:ENSP00000458663|ENSP00000458663|p.R351W	356	-5	0.28593	146.914	Kinase step-down	PKB_group	0.33668	0.05691	CLK_group	0.16809	0.22712
ENSG00000256762:ENSP00000443168|ENSP00000443168|p.R44T	49	-5	0.28592	135	Kinase step-down	PKB_group	0.31368	0.02776	DMPK_group	0.22901	0.22901
ENSG00000106723:ENSP00000365019|ENSP00000365019|p.R122Q	120	2	0.28575	136.516	Kinase step-down	PKC_group	0.35261	0.06696	RCK_group	0.22544	0.233
ENSG00000147650:ENSP00000276654|ENSP00000276654|p.R432G	430	2	0.285713	129.34	Kinase step-down	PKC_group	0.32392	0.0396	CK2_group	0.13705	0.10887
ENSG00000109445:ENSP00000262990|ENSP00000262990|p.E294K	291	3	0.285701	131.928	Kinase step-down	CK2_group	0.3698	0.08451	ACTR2_ACTR2B_TGFbR2_group	0.21195	0.19664
ENSG00000243156:ENSP00000416015|ENSP00000416015|p.L1323R	1321	2	0.28569	45	Kinase step-up	DMPK_group	0.22901	0.22901	PKC_group	0.38067	0.09498
ENSG00000099381:ENSP00000262519|ENSP00000262519|p.P272S	271	1	0.285648	126.364	Kinase step-down	CDK2_CDK3_CDK1_CDK5_group	0.2911	0.00869	eEF2K	0.18773	0.14484
ENSG00000182795:ENSP00000352447|ENSP00000352447|p.R571C	576	-5	0.285603	133.064	Kinase step-down	PKB_group	0.30274	0.0173	PKC_group	0.25409	0.24444
ENSG00000147010:ENSP00000380921|ENSP00000380921|p.S174R	179	-5	0.285596	49.6394	Kinase step-up	CK2_group	0.24691	0.22381	PKB_group	0.3296	0.04494
ENSG00000143384:ENSP00000358022|ENSP00000358022|p.P93R	92	1	0.285581	87.6074	Kinase step-up	CDK2_CDK3_CDK1_CDK5_group	0.19584	0.00251	PKC_group	0.2236	0.01341
ENSG00000083896:ENSP00000339245|ENSP00000339245|p.K437E	435	2	0.285571	135.161	Kinase step-down	PKC_group	0.32898	0.04341	CDK4_CDK6_group	0.12384	0.12464
ENSG00000139218:ENSP00000358374|ENSP00000358374|p.P803L	802	1	0.285538	128.287	Kinase step-down	CDK2_CDK3_CDK1_CDK5_group	0.29248	0.0089	ARAF_BRAF_RAF1_group	0.15366	0.12028
ENSG00000150712:ENSP00000371577|ENSP00000371577|p.E378Q	377	1	0.285517	44.5906	Kinase step-up	ACTR2_ACTR2B_TGFbR2_group	0.13857	0.14061	ATM_ATR_group	0.29353	0.00802
ENSG00000168060:ENSP00000351484|ENSP00000351484|p.R403S	401	2	0.285397	140.4	Kinase step-down	PKC_group	0.33319	0.04906	MSN_group	0.22669	0.25355
ENSG00000175634:ENSP00000308413|ENSP00000308413|p.Q357L	356	1	0.28537	134.329	Kinase step-down	ATM_ATR_group	0.28698	0.00163	CK2_group	0.24759	0.24425
ENSG00000134369:ENSP00000356265|ENSP00000356265|p.E1262K	1260	2	0.285342	44.7932	Kinase step-up	GRK_group	0.11552	0.11655	PKC_group	0.32249	0.03715
ENSG00000151693:ENSP00000281419|ENSP00000281419|p.R817W	822	-5	0.285293	141.622	Kinase step-down	PKB_group	0.32132	0.03793	ACTR2_ACTR2B_TGFbR2_group	0.19211	0.22501
ENSG00000134853:ENSP00000257290|ENSP00000257290|p.P567S	566	1	0.28523	89.4773	Kinase step-up	CDK2_CDK3_CDK1_CDK5_group	0.20255	0.00271	CK2_group	0.28249	0.07897
ENSG00000100393:ENSP00000263253|ENSP00000263253|p.K14Q	12	2	0.285183	134.721	Kinase step-down	PKC_group	0.4107	0.12552	RCK_group	0.12969	0.1283
ENSG00000106399:ENSP00000223129|ENSP00000223129|p.E54K	52	2	0.28518	45	Kinase step-up	DAPK_group	0.11211	0.11211	PKC_group	0.33386	0.04868
ENSG00000135046:ENSP00000366109|ENSP00000366109|p.R72Q	70	2	0.285124	130.861	Kinase step-down	PKC_group	0.35058	0.0662	GRK_group	0.10343	0.08285
ENSG00000129083:ENSP00000249923|ENSP00000249923|p.R930C	933	-3	0.285064	109.242	Kinase step-down	PKB_group	0.33566	0.07892	ATM_ATR_group	0.381	0.25712
ENSG00000186868:ENSP00000340820|ENSP00000340820|p.R714C	712	2	0.285013	131.365	Kinase step-down	PKC_group	0.37971	0.09527	PLK_group	0.14379	0.12572
ENSG00000197933:ENSP00000340683|ENSP00000340683|p.R376Q	374	2	0.284875	133.053	Kinase step-down	PKC_group	0.4298	0.14509	ACTR2_ACTR2B_TGFbR2_group	0.17677	0.16709
ENSG00000083857:ENSP00000406229|ENSP00000406229|p.E1994K	1992	2	0.284851	57.1597	Kinase step-up	CK2_group	0.21459	0.15459	PKC_group	0.32256	0.0441
ENSG00000149929:ENSP00000279392|ENSP00000279392|p.E373K	370	3	0.284817	132.013	Kinase step-down	CK2_group	0.38981	0.10538	ACTR2_ACTR2B_TGFbR2_group	0.23728	0.22244
ENSG00000125676:ENSP00000245838|ENSP00000245838|p.E1225K	1222	3	0.284781	132.365	Kinase step-down	CK2_group	0.42965	0.14517	ACTR2_ACTR2B_TGFbR2_group	0.27502	0.26193
ENSG00000134982:ENSP00000413133|ENSP00000413133|p.R876Q	874	2	0.284611	145.843	Kinase step-down	PKC_group	0.34179	0.06226	Chak1_Chak2_group	0.09836	0.1519
ENSG00000136643:ENSP00000355927|ENSP00000355927|p.E96K	93	3	0.284575	106.261	Kinase step-down	CK2_group	0.31183	0.06231	PKC_group	0.19886	0.06203
ENSG00000153896:ENSP00000333802|ENSP00000333802|p.E392K	390	2	0.284426	50.7994	Kinase step-up	RCK_group	0.18039	0.15165	PKC_group	0.34158	0.05861
ENSG00000086758:ENSP00000340648|ENSP00000340648|p.G2361R	2366	-5	0.284382	44.8066	Kinase step-up	GSK3_group	0.13362	0.13458	PKB_group	0.33653	0.05215
ENSG00000144583:ENSP00000273067|ENSP00000273067|p.E349K	346	3	0.28435	137.495	Kinase step-down	CK2_group	0.38338	0.0993	PDHK_group	0.11745	0.12983
ENSG00000154237:ENSP00000373600|ENSP00000373600|p.N362K	360	2	0.284321	45.133	Kinase step-up	GRK_group	0.11662	0.11596	PKC_group	0.35758	0.07326
ENSG00000169432:ENSP00000386306|ENSP00000386306|p.R677I	680	-3	0.284264	108.623	Kinase step-down	PKB_group	0.31492	0.06025	ATM_ATR_group	0.20607	0.07978
ENSG00000131558:ENSP00000253861|ENSP00000253861|p.S220P	219	1	0.284231	64.5773	Kinase step-up	GRK_group	0.11489	0.01965	CDK2_CDK3_CDK1_CDK5_group	0.27445	0.00665
ENSG00000131018:ENSP00000356224|ENSP00000356224|p.K4105N	4103	2	0.28423	135	Kinase step-down	PKC_group	0.4025	0.11827	CK1_group	0.13011	0.13011
ENSG00000154237:ENSP00000373600|ENSP00000373600|p.E1102K	1100	2	0.28421	45	Kinase step-up	DMPK_group	0.14565	0.14565	PKC_group	0.34607	0.06186
ENSG00000115956:ENSP00000234313|ENSP00000234313|p.R119Q	117	2	0.284189	133.022	Kinase step-down	PKC_group	0.33625	0.05223	ACTR2_ACTR2B_TGFbR2_group	0.20723	0.19742
ENSG00000163071:ENSP00000295213|ENSP00000295213|p.R504Q	509	-5	0.284103	133.534	Kinase step-down	PKB_group	0.32854	0.04453	MAPK3_MAPK1_MAPK7_NLK_group	0.25511	0.24784
ENSG00000197694:ENSP00000361824|ENSP00000361824|p.R555C	553	2	0.28408	153.443	Kinase step-down	PKC_group	0.43436	0.16487	ATM_ATR_group	0.1965	0.28637
ENSG00000185231:ENSP00000333821|ENSP00000333821|p.P281R	280	1	0.284031	92.6526	Kinase step-down	CDK2_CDK3_CDK1_CDK5_group	0.21296	0.00304	ATM_ATR_group	0.1948	0.00347
ENSG00000164332:ENSP00000296786|ENSP00000296786|p.K246T	244	2	0.28398	134.944	Kinase step-down	PKC_group	0.39596	0.11198	GRK_group	0.1145	0.11422
ENSG00000150471:ENSP00000422533|ENSP00000422533|p.G1193R	1198	-5	0.283959	47.0323	Kinase step-up	GRK_group	0.10203	0.09196	PKB_group	0.31783	0.03405
ENSG00000108854:ENSP00000262435|ENSP00000262435|p.R172I	170	2	0.28393	138.402	Kinase step-down	PKC_group	0.4133	0.12987	RCK_group	0.21581	0.23266
ENSG00000120498:ENSP00000379226|ENSP00000379226|p.R509I	507	2	0.283923	129.724	Kinase step-down	PKC_group	0.34511	0.06239	CK2_group	0.2527	0.22659
ENSG00000122566:ENSP00000346694|ENSP00000346694|p.R238C	236	2	0.283904	126.984	Kinase step-down	PKC_group	0.3522	0.07107	CK2_group	0.19987	0.16028
ENSG00000143314:ENSP00000354525|ENSP00000354525|p.R143W	148	-5	0.2839	137.041	Kinase step-down	PKB_group	0.34224	0.05852	RCK_group	0.24735	0.25746
ENSG00000054118:ENSP00000346634|ENSP00000346634|p.R153Q	151	2	0.283842	133.066	Kinase step-down	PKC_group	0.39878	0.1151	ACTR2_ACTR2B_TGFbR2_group	0.23066	0.22108
ENSG00000163214:ENSP00000295373|ENSP00000295373|p.R1034C	1032	2	0.283834	135.289	Kinase step-down	PKC_group	0.35471	0.07088	GSK3_group	0.11947	0.1209
ENSG00000063177:ENSP00000447001|ENSP00000447001|p.R108Q	106	2	0.28383	135	Kinase step-down	PKC_group	0.3501	0.06627	DMPK_group	0.17647	0.17647
ENSG00000122779:ENSP00000340507|ENSP00000340507|p.E774Q	771	3	0.283817	134.592	Kinase step-down	CK2_group	0.43006	0.14625	ACTR2_ACTR2B_TGFbR2_group	0.21174	0.20972
ENSG00000139687:ENSP00000267163|ENSP00000267163|p.C590R	588	2	0.283816	48.9255	Kinase step-up	CDK4_CDK6_group	0.11749	0.09806	PKC_group	0.32898	0.04583
ENSG00000070814:ENSP00000421655|ENSP00000421655|p.E1192K	1190	2	0.283815	57.9286	Kinase step-up	CK2_group	0.25553	0.19203	PKC_group	0.31382	0.0372
ENSG00000183742:ENSP00000383185|ENSP00000383185|p.R132K	131	1	0.283789	136.795	Kinase step-down	ATM_ATR_group	0.3026	0.01895	ACTR2_ACTR2B_TGFbR2_group	0.14111	0.15
ENSG00000164252:ENSP00000316109|ENSP00000316109|p.R447Q	445	2	0.283732	139.143	Kinase step-down	PKC_group	0.36442	0.08143	ARAF_BRAF_RAF1_group	0.18484	0.20534
ENSG00000136636:ENSP00000259154|ENSP00000259154|p.E591K	588	3	0.28371	135.03	Kinase step-down	CK2_group	0.39478	0.11107	GRK_group	0.11638	0.11653
ENSG00000167978:ENSP00000301740|ENSP00000301740|p.P1765S	1764	1	0.283695	48.6499	Kinase step-up	CLK_group	0.39393	0.37587	PKC_group	0.39461	0.11149
ENSG00000137507:ENSP00000384126|ENSP00000384126|p.L551R	549	2	0.283682	58.9711	Kinase step-up	PAK_group	0.16462	0.09613	PKC_group	0.3418	0.06651
ENSG00000164116:ENSP00000296518|ENSP00000296518|p.R66W	64	2	0.283651	130.138	Kinase step-down	PKC_group	0.38725	0.10462	ACTR2_ACTR2B_TGFbR2_group	0.25637	0.23233
ENSG00000151079:ENSP00000408321|ENSP00000408321|p.R506Q	511	-5	0.283554	137.474	Kinase step-down	PKB_group	0.30251	0.01922	PKA_group	0.27697	0.28921
ENSG00000144460:ENSP00000272907|ENSP00000272907|p.R503Q	508	-5	0.283508	149.457	Kinase step-down	PKB_group	0.33077	0.05624	CLK_group	0.18151	0.25229
ENSG00000048471:ENSP00000456480|ENSP00000456480|p.R492Q	490	2	0.28345	133.075	Kinase step-down	PKC_group	0.36415	0.08086	ACTR2_ACTR2B_TGFbR2_group	0.16632	0.1568
ENSG00000197157:ENSP00000346762|ENSP00000346762|p.E100K	98	2	0.2834	45	Kinase step-up	DAPK_group	0.11211	0.11211	PKC_group	0.34344	0.06004
ENSG00000087460:ENSP00000360141|ENSP00000360141|p.R842C	847	-5	0.283358	138.565	Kinase step-down	PKB_group	0.30961	0.0268	RCK_group	0.2011	0.21872
ENSG00000008083:ENSP00000341280|ENSP00000341280|p.K38N	36	2	0.283341	123.712	Kinase step-down	PKC_group	0.3999	0.12204	CK2_group	0.22335	0.16789
ENSG00000030419:ENSP00000410447|ENSP00000410447|p.E82K	79	3	0.283276	136.032	Kinase step-down	CK2_group	0.39042	0.10719	PLK_group	0.14038	0.14548
ENSG00000080608:ENSP00000380982|ENSP00000380982|p.K388N	386	2	0.283264	130.71	Kinase step-down	PKC_group	0.4008	0.11833	MAP2K_group	0.14759	0.1264
ENSG00000137198:ENSP00000259727|ENSP00000259727|p.R39Q	37	2	0.283246	133.505	Kinase step-down	PKC_group	0.37533	0.09218	CaMKII_group	0.16142	0.15403
ENSG00000132906:ENSP00000330237|ENSP00000330237|p.R178C	183	-5	0.283188	142.493	Kinase step-down	PKB_group	0.33017	0.0494	PAK_group	0.1414	0.17833
ENSG00000148498:ENSP00000363921|ENSP00000363921|p.R1173C	1178	-5	0.283137	138.148	Kinase step-down	PKB_group	0.33907	0.05636	RCK_group	0.25454	0.27009
ENSG00000115464:ENSP00000381577|ENSP00000381577|p.R1453T	1458	-5	0.283112	136.538	Kinase step-down	PKB_group	0.33724	0.05423	PKA_group	0.29736	0.30496
ENSG00000137656:ENSP00000260210|ENSP00000260210|p.L256P	255	1	0.283097	115.446	Kinase step-down	ACTR2_ACTR2B_TGFbR2_group	0.26677	0	CLK_group	0.27938	0.18463
ENSG00000142534:ENSP00000270625|ENSP00000270625|p.R69P	74	-5	0.28296	135	Kinase step-down	PKB_group	0.33675	0.05379	DMPK_group	0.17647	0.17647
ENSG00000157168:ENSP00000349275|ENSP00000349275|p.R288Q	286	2	0.28295	135	Kinase step-down	PKC_group	0.43637	0.15342	DMPK_group	0.22901	0.22901
ENSG00000151503:ENSP00000433681|ENSP00000433681|p.P1416S	1415	1	0.282944	145.899	Kinase step-down	CDK2_CDK3_CDK1_CDK5_group	0.28578	0.00794	RCK_group	0.19539	0.24889
ENSG00000134121:ENSP00000256509|ENSP00000256509|p.R1165Q	1163	2	0.28292	135	Kinase step-down	PKC_group	0.37526	0.09234	DMPK_group	0.14565	0.14565
ENSG00000179119:ENSP00000337991|ENSP00000337991|p.R301C	299	2	0.282917	129.662	Kinase step-down	PKC_group	0.34182	0.06013	CK2_group	0.19852	0.1722
ENSG00000138134:ENSP00000360994|ENSP00000360994|p.P243S	242	1	0.282875	98.6737	Kinase step-down	CDK2_CDK3_CDK1_CDK5_group	0.23168	0.00378	PKC_group	0.19318	0.02561
ENSG00000152242:ENSP00000282059|ENSP00000282059|p.R142W	147	-5	0.282851	140.455	Kinase step-down	PKB_group	0.31014	0.02857	ACTR2_ACTR2B_TGFbR2_group	0.26434	0.29123
ENSG00000122218:ENSP00000357048|ENSP00000357048|p.R595C	600	-5	0.28273	135	Kinase step-down	PKB_group	0.34932	0.06659	DMPK_group	0.17647	0.17647
ENSG00000196700:ENSP00000393795|ENSP00000393795|p.R681C	679	2	0.282697	133.028	Kinase step-down	PKC_group	0.36347	0.08094	RCK_group	0.19396	0.18423
ENSG00000170967:ENSP00000302805|ENSP00000302805|p.R199H	202	-3	0.282637	169.208	Kinase step-down	PKB_group	0.30251	0.06877	RCK_group	0.12755	0.28645
ENSG00000183111:ENSP00000328083|ENSP00000328083|p.R249G	247	2	0.282633	128.489	Kinase step-down	PKC_group	0.33712	0.05631	ACTR2_ACTR2B_TGFbR2_group	0.12854	0.09649
ENSG00000136237:ENSP00000343656|ENSP00000343656|p.K279N	277	2	0.282576	133.288	Kinase step-down	PKC_group	0.39243	0.10998	Pim3_Pim1_group	0.2015	0.19306
ENSG00000010292:ENSP00000325017|ENSP00000325017|p.P1340S	1339	1	0.282559	116.508	Kinase step-down	CDK2_CDK3_CDK1_CDK5_group	0.27464	0.00667	GRK_group	0.11681	0.02719
ENSG00000107099:ENSP00000408464|ENSP00000408464|p.K2079Q	2077	2	0.282532	154.829	Kinase step-down	PKC_group	0.44597	0.18019	ATM_ATR_group	0.26962	0.36546
ENSG00000132330:ENSP00000254663|ENSP00000254663|p.P72L	71	1	0.282412	104.868	Kinase step-down	CDK2_CDK3_CDK1_CDK5_group	0.24893	0.00468	PAK_group	0.15539	0.01362
ENSG00000184517:ENSP00000377080|ENSP00000377080|p.E209K	207	2	0.282396	50.9391	Kinase step-up	RCK_group	0.19322	0.164	PKC_group	0.34147	0.06059
ENSG00000119638:ENSP00000238616|ENSP00000238616|p.P870S	869	1	0.282376	90.0488	Kinase step-down	CDK2_CDK3_CDK1_CDK5_group	0.20255	0.00271	PKC_group	0.23336	0.03386
ENSG00000101109:ENSP00000361892|ENSP00000361892|p.R115Q	120	-5	0.282343	136.114	Kinase step-down	PKB_group	0.31096	0.02867	ACTR2_ACTR2B_TGFbR2_group	0.20158	0.20707
ENSG00000157764:ENSP00000288602|ENSP00000288602|p.K601N	599	2	0.28231	135	Kinase step-down	PKC_group	0.33651	0.0542	DMPK_group	0.14565	0.14565
ENSG00000136929:ENSP00000259456|ENSP00000259456|p.P361H	360	1	0.282302	77.2691	Kinase step-up	CDK2_CDK3_CDK1_CDK5_group	0.15227	0.00155	ACTR2_ACTR2B_TGFbR2_group	0.2387	0
ENSG00000125414:ENSP00000245503|ENSP00000245503|p.Q1742K	1741	1	0.28229	135	Kinase step-down	ATM_ATR_group	0.28404	0.00175	CK1_group	0.12485	0.12485
ENSG00000151491:ENSP00000281172|ENSP00000281172|p.R571Q	574	-3	0.282245	101.751	Kinase step-down	PKB_group	0.29627	0.06023	CK2_group	0.33022	0.17547
ENSG00000107581:ENSP00000358140|ENSP00000358140|p.R1311T	1309	2	0.282166	131.965	Kinase step-down	PKC_group	0.40029	0.11852	ARAF_BRAF_RAF1_group	0.15227	0.13733
ENSG00000177106:ENSP00000435585|ENSP00000435585|p.P450L	449	1	0.282162	100.944	Kinase step-down	CDK2_CDK3_CDK1_CDK5_group	0.23785	0.00408	ACTR2_ACTR2B_TGFbR2_group	0.15801	0
ENSG00000163161:ENSP00000285398|ENSP00000285398|p.R325Q	323	2	0.282161	133.006	Kinase step-down	PKC_group	0.43953	0.15754	ACTR2_ACTR2B_TGFbR2_group	0.20474	0.19492
ENSG00000160563:ENSP00000292035|ENSP00000292035|p.Q237E	234	3	0.282126	45.3818	Kinase step-up	ACTR2_ACTR2B_TGFbR2_group	0.14336	0.14148	CK2_group	0.37112	0.089
ENSG00000103061:ENSP00000263997|ENSP00000263997|p.R283T	281	2	0.282126	122.825	Kinase step-down	PKC_group	0.41288	0.1371	PKA_group	0.1761	0.1166
ENSG00000151150:ENSP00000280772|ENSP00000280772|p.R915L	913	2	0.282102	131.649	Kinase step-down	PKC_group	0.38064	0.09902	PAK_group	0.18743	0.17094
ENSG00000187098:ENSP00000295600|ENSP00000295600|p.R507Q	505	2	0.282038	145.36	Kinase step-down	PKC_group	0.45292	0.17548	Chak1_Chak2_group	0.20552	0.25624
ENSG00000147601:ENSP00000276603|ENSP00000276603|p.R268M	273	-5	0.282038	136.916	Kinase step-down	PKB_group	0.35412	0.07224	ARAF_BRAF_RAF1_group	0.20707	0.2165
ENSG00000215301:ENSP00000382840|ENSP00000382840|p.R110C	109	1	0.282015	122.604	Kinase step-down	ATM_ATR_group	0.31419	0.03875	CK2_group	0.24267	0.18213
ENSG00000112379:ENSP00000251691|ENSP00000251691|p.L2102R	2100	2	0.28199	45	Kinase step-up	CK1_group	0.13095	0.13095	PKC_group	0.40378	0.12179
ENSG00000139174:ENSP00000401060|ENSP00000401060|p.R495T	493	2	0.281935	143.927	Kinase step-down	PKC_group	0.36796	0.08944	Chak1_Chak2_group	0.1591	0.20285
ENSG00000167523:ENSP00000301031|ENSP00000301031|p.R123Q	128	-5	0.281916	147.257	Kinase step-down	PKB_group	0.3432	0.06771	Pim2	0.1891	0.24895
ENSG00000196632:ENSP00000346667|ENSP00000346667|p.R1336W	1341	-5	0.28182	135	Kinase step-down	PKB_group	0.31857	0.03675	DAPK_group	0.11211	0.11211
ENSG00000176406:ENSP00000384892|ENSP00000384892|p.R400L	398	2	0.281809	139.945	Kinase step-down	PKC_group	0.40999	0.12923	PKB_group	0.30072	0.32501
ENSG00000107679:ENSP00000357986|ENSP00000357986|p.P363A	362	1	0.281791	94.1457	Kinase step-down	CDK2_CDK3_CDK1_CDK5_group	0.2163	0.00316	PKC_group	0.21271	0.02838
ENSG00000181072:ENSP00000399745|ENSP00000399745|p.E305K	302	3	0.28178	144.798	Kinase step-down	CK2_group	0.41819	0.14052	TLK_group	0.22945	0.2774
ENSG00000160224:ENSP00000291582|ENSP00000291582|p.P148A	147	1	0.281719	82.6977	Kinase step-up	MAPK3_MAPK1_MAPK7_NLK_group	0.22767	0.0554	PKC_group	0.26433	0.04142
ENSG00000167555:ENSP00000353652|ENSP00000353652|p.E266K	264	2	0.281685	50.9255	Kinase step-up	RCK_group	0.18871	0.15963	PKC_group	0.33669	0.05651
ENSG00000015285:ENSP00000365891|ENSP00000365891|p.E486K	483	3	0.281667	115.209	Kinase step-down	CK2_group	0.36094	0.09591	PKC_group	0.14123	0.04586
ENSG00000118503:ENSP00000237289|ENSP00000237289|p.P574L	573	1	0.281661	128.27	Kinase step-down	CDK2_CDK3_CDK1_CDK5_group	0.28795	0.00823	ARAF_BRAF_RAF1_group	0.27358	0.24057
ENSG00000085224:ENSP00000362441|ENSP00000362441|p.E892K	889	3	0.281653	126.866	Kinase step-down	CK2_group	0.38815	0.10933	ARAF_BRAF_RAF1_group	0.13173	0.09188
ENSG00000167555:ENSP00000353652|ENSP00000353652|p.E294K	292	2	0.281638	50.8325	Kinase step-up	RCK_group	0.17799	0.14937	PKC_group	0.33669	0.05651
ENSG00000116299:ENSP00000358955|ENSP00000358955|p.L762P	761	1	0.281636	64.3788	Kinase step-up	CK2_group	0.13234	0.03889	CDK2_CDK3_CDK1_CDK5_group	0.2721	0.00642
ENSG00000067334:ENSP00000411010|ENSP00000411010|p.E144V	141	3	0.281624	132.816	Kinase step-down	CK2_group	0.3619	0.08048	GSK3_group	0.13754	0.12681
ENSG00000167216:ENSP00000245121|ENSP00000245121|p.R39T	37	2	0.281622	137.866	Kinase step-down	PKC_group	0.4105	0.12923	PKB_group	0.32759	0.34167
ENSG00000171311:ENSP00000359939|ENSP00000359939|p.R100Q	98	2	0.281619	130.395	Kinase step-down	PKC_group	0.42998	0.14927	PDHK_group	0.15148	0.12887
ENSG00000196653:ENSP00000296091|ENSP00000296091|p.E264K	262	2	0.281605	50.9272	Kinase step-up	RCK_group	0.18871	0.15963	PKC_group	0.3277	0.0476
ENSG00000155640:ENSP00000286067|ENSP00000286067|p.E487K	485	2	0.281524	60.2817	Kinase step-up	CK2_group	0.38285	0.30865	PKC_group	0.31448	0.04291
ENSG00000113649:ENSP00000296702|ENSP00000296702|p.R870Q	868	2	0.281449	133.644	Kinase step-down	PKC_group	0.33164	0.05027	CK2_group	0.24756	0.2409
ENSG00000163092:ENSP00000386840|ENSP00000386840|p.R3131Q	3129	2	0.281294	143.791	Kinase step-down	PKC_group	0.33826	0.06027	eEF2K	0.19253	0.23552
ENSG00000149182:ENSP00000434442|ENSP00000434442|p.R339L	337	2	0.281277	118.83	Kinase step-down	PKC_group	0.38169	0.11154	PAK_group	0.14575	0.06742
ENSG00000111058:ENSP00000449535|ENSP00000449535|p.E206K	204	2	0.28121	44.9368	Kinase step-up	GRK_group	0.11642	0.11673	PKC_group	0.33164	0.05043
ENSG00000147081:ENSP00000351327|ENSP00000351327|p.A493P	492	1	0.281192	37.7759	Kinase step-up	RCK_group	0.12671	0.16207	CDK2_CDK3_CDK1_CDK5_group	0.28707	0.00811
ENSG00000108107:ENSP00000452909|ENSP00000452909|p.R87S	92	-5	0.281191	131.444	Kinase step-down	PKB_group	0.29447	0.01382	PKC_group	0.28997	0.27253
ENSG00000166579:ENSP00000333982|ENSP00000333982|p.P220T	219	1	0.28119	146.205	Kinase step-down	CDK2_CDK3_CDK1_CDK5_group	0.28348	0.00765	RCK_group	0.17496	0.2296
ENSG00000118492:ENSP00000381036|ENSP00000381036|p.K565Q	564	1	0.28091	44.9816	Kinase step-up	GRK_group	0.11641	0.1165	ATM_ATR_group	0.2827	0.00179
ENSG00000092964:ENSP00000309539|ENSP00000309539|p.E59K	57	2	0.280905	49.5226	Kinase step-up	MAP2K_group	0.11222	0.09007	PKC_group	0.33096	0.05093
ENSG00000135720:ENSP00000258198|ENSP00000258198|p.P444S	443	1	0.280886	103.498	Kinase step-down	CDK2_CDK3_CDK1_CDK5_group	0.24388	0.00439	PAK_group	0.16184	0.01507
ENSG00000147144:ENSP00000416445|ENSP00000416445|p.R83L	88	-5	0.280846	137.083	Kinase step-down	PKB_group	0.35789	0.07723	RCK_group	0.30858	0.31879
ENSG00000142534:ENSP00000270625|ENSP00000270625|p.R69P	67	2	0.280765	139.777	Kinase step-down	PKC_group	0.35827	0.07848	Chak1_Chak2_group	0.1524	0.17578
ENSG00000005810:ENSP00000444596|ENSP00000444596|p.E142K	140	2	0.280749	59.8114	Kinase step-up	CK2_group	0.24539	0.17362	PKC_group	0.31467	0.04325
ENSG00000103657:ENSP00000390158|ENSP00000390158|p.R2765L	2763	2	0.280721	137.17	Kinase step-down	PKC_group	0.35644	0.07592	ARAF_BRAF_RAF1_group	0.12446	0.13509
ENSG00000154358:ENSP00000455507|ENSP00000455507|p.R4139S	4137	2	0.2807	135	Kinase step-down	PKC_group	0.31418	0.03348	DMPK_group	0.14565	0.14565
ENSG00000167978:ENSP00000301740|ENSP00000301740|p.R1111K	1110	1	0.280681	134.855	Kinase step-down	ATM_ATR_group	0.2919	0.01122	GRK_group	0.11602	0.11531
ENSG00000165323:ENSP00000298047|ENSP00000298047|p.R567Q	565	2	0.28067	135	Kinase step-down	PKC_group	0.34494	0.06427	CK1_group	0.1202	0.1202
ENSG00000060718:ENSP00000359114|ENSP00000359114|p.R195T	193	2	0.280595	136.229	Kinase step-down	PKC_group	0.36431	0.08378	ACTR2_ACTR2B_TGFbR2_group	0.14649	0.15251
ENSG00000163462:ENSP00000334657|ENSP00000334657|p.G753R	751	2	0.280553	52.0533	Kinase step-up	CaMKII_group	0.15113	0.11668	PKC_group	0.32015	0.04172
ENSG00000225614:ENSP00000402343|ENSP00000402343|p.R923S	928	-5	0.280481	134.019	Kinase step-down	PKB_group	0.29573	0.01529	Haspin	0.19616	0.19136
ENSG00000182405:ENSP00000380872|ENSP00000380872|p.R506G	511	-5	0.280456	141.856	Kinase step-down	PKB_group	0.35423	0.07578	RCK_group	0.22702	0.2605
ENSG00000175073:ENSP00000309031|ENSP00000309031|p.E1201K	1198	3	0.280349	107.318	Kinase step-down	CK2_group	0.31193	0.06367	CLK_group	0.2354	0.10516
ENSG00000137804:ENSP00000453403|ENSP00000453403|p.Q261H	260	1	0.280342	127.814	Kinase step-down	ATM_ATR_group	0.28329	0.00515	RCK_group	0.12782	0.09275
ENSG00000134760:ENSP00000257192|ENSP00000257192|p.E655Q	652	3	0.280339	129.547	Kinase step-down	CK2_group	0.40658	0.12751	ARAF_BRAF_RAF1_group	0.13001	0.10337
ENSG00000065518:ENSP00000184266|ENSP00000184266|p.P27L	26	1	0.280329	122.486	Kinase step-down	CDK2_CDK3_CDK1_CDK5_group	0.28103	0.00736	GRK_group	0.11675	0.05601
ENSG00000058272:ENSP00000389168|ENSP00000389168|p.E25K	22	3	0.280324	132.246	Kinase step-down	CK2_group	0.4105	0.1305	ACTR2_ACTR2B_TGFbR2_group	0.13566	0.12219
ENSG00000198231:ENSP00000464050|ENSP00000464050|p.G187R	185	2	0.280304	54.5366	Kinase step-up	CK2_group	0.31789	0.27145	PKC_group	0.31763	0.0412
ENSG00000198554:ENSP00000353793|ENSP00000353793|p.R1053Q	1058	-5	0.280283	139.701	Kinase step-down	PKB_group	0.30016	0.02082	PKA_group	0.22078	0.24375
ENSG00000197111:ENSP00000352438|ENSP00000352438|p.P174S	173	1	0.280246	129.816	Kinase step-down	CDK2_CDK3_CDK1_CDK5_group	0.28724	0.00814	ARAF_BRAF_RAF1_group	0.1379	0.11258
ENSG00000155657:ENSP00000467141|ENSP00000467141|p.P2073S	2072	1	0.28024	83.8919	Kinase step-up	MAPK3_MAPK1_MAPK7_NLK_group	0.18977	0.01382	ACTR2_ACTR2B_TGFbR2_group	0.21812	0
ENSG00000160460:ENSP00000263373|ENSP00000263373|p.T1941R	1939	2	0.28024	62.8563	Kinase step-up	PDHK_group	0.12064	0.03471	PKC_group	0.32293	0.05619
ENSG00000135905:ENSP00000258390|ENSP00000258390|p.R1325Q	1323	2	0.28023	135	Kinase step-down	PKC_group	0.34247	0.06224	DAPK_group	0.11211	0.11211
ENSG00000066032:ENSP00000418191|ENSP00000418191|p.R652S	651	1	0.280219	126.471	Kinase step-down	ATM_ATR_group	0.31028	0.03316	ARAF_BRAF_RAF1_group	0.16157	0.12001
ENSG00000141510:ENSP00000269305|ENSP00000269305|p.S185R	183	2	0.280218	58.2844	Kinase step-up	CK2_group	0.31239	0.248	PKC_group	0.31314	0.04042
ENSG00000160062:ENSP00000362609|ENSP00000362609|p.R361C	359	2	0.280217	127.953	Kinase step-down	PKC_group	0.43574	0.15764	ACTR2_ACTR2B_TGFbR2_group	0.1655	0.13112
ENSG00000124177:ENSP00000362330|ENSP00000362330|p.E2405Q	2402	3	0.280186	134.611	Kinase step-down	CK2_group	0.3956	0.11542	ACTR2_ACTR2B_TGFbR2_group	0.14829	0.14639
ENSG00000245848:ENSP00000427514|ENSP00000427514|p.E334K	332	2	0.280089	46.5201	Kinase step-up	ATM_ATR_group	0.2636	0.25617	PKC_group	0.31659	0.0366
ENSG00000173276:ENSP00000308759|ENSP00000308759|p.R406C	411	-5	0.28006	138.101	Kinase step-down	PKB_group	0.34704	0.06739	RCK_group	0.26068	0.27583
ENSG00000171914:ENSP00000453508|ENSP00000453508|p.R309C	307	2	0.28006	135	Kinase step-down	PKC_group	0.45099	0.17093	DMPK_group	0.20493	0.20493
ENSG00000218336:ENSP00000424226|ENSP00000424226|p.R2568C	2566	2	0.280059	133.011	Kinase step-down	PKC_group	0.34218	0.06229	RCK_group	0.2084	0.19868
ENSG00000141577:ENSP00000393583|ENSP00000393583|p.E260K	257	3	0.279973	131.927	Kinase step-down	CK2_group	0.39802	0.11845	ACTR2_ACTR2B_TGFbR2_group	0.23066	0.21565
ENSG00000135842:ENSP00000356481|ENSP00000356481|p.P647Q	646	1	0.279922	100.004	Kinase step-down	MAPK3_MAPK1_MAPK7_NLK_group	0.26984	0.04053	ATM_ATR_group	0.16101	0.00047
ENSG00000182568:ENSP00000399518|ENSP00000399518|p.E686K	684	2	0.279854	44.6847	Kinase step-up	GRK_group	0.11506	0.1166	PKC_group	0.32143	0.04158
ENSG00000151552:ENSP00000281243|ENSP00000281243|p.P188T	187	1	0.279822	103.54	Kinase step-down	CDK2_CDK3_CDK1_CDK5_group	0.24304	0.00435	ACTR2_ACTR2B_TGFbR2_group	0.14604	0
ENSG00000255103:ENSP00000431179|ENSP00000431179|p.R176T	174	2	0.279795	143.735	Kinase step-down	PKC_group	0.35515	0.0786	Chak1_Chak2_group	0.12066	0.16315
ENSG00000240563:ENSP00000419901|ENSP00000419901|p.R300I	298	2	0.279775	128.434	Kinase step-down	PKC_group	0.41185	0.13391	ARAF_BRAF_RAF1_group	0.16729	0.1353
ENSG00000183765:ENSP00000372023|ENSP00000372023|p.R562G	560	2	0.279681	129.557	Kinase step-down	PKC_group	0.3215	0.04308	RCK_group	0.21503	0.1885
ENSG00000058673:ENSP00000438527|ENSP00000438527|p.P150H	149	1	0.279668	121.076	Kinase step-down	CDK2_CDK3_CDK1_CDK5_group	0.27852	0.00707	Chak1_Chak2_group	0.08674	0.01944
ENSG00000197279:ENSP00000366542|ENSP00000366542|p.R246I	244	2	0.279577	145.011	Kinase step-down	PKC_group	0.34204	0.06672	ATM_ATR_group	0.18916	0.23776
ENSG00000102174:ENSP00000368682|ENSP00000368682|p.R195C	193	2	0.27957	128.642	Kinase step-down	PKC_group	0.32859	0.05074	PDHK_group	0.19435	0.16339
ENSG00000153820:ENSP00000375909|ENSP00000375909|p.R1214W	1216	-2	0.279505	92.5752	Kinase step-down	PKA_group	0.286	0.07968	ATM_ATR_group	0.33851	0.14995
ENSG00000103051:ENSP00000315775|ENSP00000315775|p.P11H	10	1	0.279501	116.309	Kinase step-down	CDK2_CDK3_CDK1_CDK5_group	0.27109	0.00633	Chak1_Chak2_group	0.11715	0.02758
ENSG00000182095:ENSP00000395538|ENSP00000395538|p.K1689N	1687	2	0.2795	135	Kinase step-down	PKC_group	0.43279	0.15329	DMPK_group	0.20493	0.20493
ENSG00000166477:ENSP00000299601|ENSP00000299601|p.E200K	197	3	0.279478	131.903	Kinase step-down	CK2_group	0.38643	0.10736	ACTR2_ACTR2B_TGFbR2_group	0.17936	0.16426
ENSG00000136940:ENSP00000259467|ENSP00000259467|p.R96S	94	2	0.279405	123.587	Kinase step-down	PKC_group	0.33695	0.06307	ARAF_BRAF_RAF1_group	0.24166	0.18637
ENSG00000152818:ENSP00000356515|ENSP00000356515|p.E726K	724	2	0.279404	42.9202	Kinase step-up	ACTR2_ACTR2B_TGFbR2_group	0.16618	0.17632	PKC_group	0.34352	0.0643
ENSG00000100425:ENSP00000216267|ENSP00000216267|p.L892R	890	2	0.279397	47.361	Kinase step-up	PLK_group	0.14371	0.1322	PKC_group	0.38395	0.10479
ENSG00000091536:ENSP00000205890|ENSP00000205890|p.R123L	128	-5	0.279356	148.672	Kinase step-down	PKB_group	0.28917	0.01773	CLK_group	0.20449	0.27052
ENSG00000213139:ENSP00000376287|ENSP00000376287|p.R36C	35	1	0.279312	134.274	Kinase step-down	ATM_ATR_group	0.29658	0.01729	ACTR2_ACTR2B_TGFbR2_group	0.13286	0.12932
ENSG00000143702:ENSP00000355500|ENSP00000355500|p.S356R	354	2	0.27928	53.5311	Kinase step-up	ACTR2_ACTR2B_TGFbR2_group	0.21947	0.17804	PKC_group	0.32861	0.05242
ENSG00000197299:ENSP00000347232|ENSP00000347232|p.R429K	434	-5	0.279239	137.864	Kinase step-down	PKB_group	0.29688	0.01799	RCK_group	0.20293	0.21688
ENSG00000072415:ENSP00000261681|ENSP00000261681|p.R272C	270	2	0.27923	135	Kinase step-down	PKC_group	0.35028	0.07105	DMPK_group	0.14565	0.14565
ENSG00000198561:ENSP00000382004|ENSP00000382004|p.L671R	670	1	0.279143	29.5379	Kinase step-up	PKC_group	0.18928	0.2637	ATM_ATR_group	0.27579	0.00675
ENSG00000154781:ENSP00000373304|ENSP00000373304|p.P335A	334	1	0.27913	84.0602	Kinase step-up	MAPK3_MAPK1_MAPK7_NLK_group	0.24011	0.06422	PKC_group	0.24895	0.03221
ENSG00000147649:ENSP00000338235|ENSP00000338235|p.R343C	341	2	0.279022	127.461	Kinase step-down	PKC_group	0.32425	0.04764	ACTR2_ACTR2B_TGFbR2_group	0.21886	0.18225
ENSG00000183580:ENSP00000423630|ENSP00000423630|p.R351C	356	-5	0.27899	135	Kinase step-down	PKB_group	0.34564	0.06665	DMPK_group	0.17647	0.17647
ENSG00000167671:ENSP00000301281|ENSP00000301281|p.R80Q	78	2	0.278967	133.02	Kinase step-down	PKC_group	0.34765	0.06885	ACTR2_ACTR2B_TGFbR2_group	0.17364	0.164
ENSG00000105289:ENSP00000465419|ENSP00000465419|p.R342Q	347	-5	0.278953	138.442	Kinase step-down	PKB_group	0.32468	0.04623	PKA_group	0.26464	0.28139
ENSG00000179546:ENSP00000363748|ENSP00000363748|p.R149C	147	2	0.278936	127.612	Kinase step-down	PKC_group	0.46147	0.18485	ACTR2_ACTR2B_TGFbR2_group	0.18586	0.14999
ENSG00000171105:ENSP00000303830|ENSP00000303830|p.E1356K	1354	2	0.27891	62.8191	Kinase step-up	CK2_group	0.2746	0.18925	PKC_group	0.30835	0.04282
ENSG00000063177:ENSP00000447001|ENSP00000447001|p.P159S	158	1	0.278868	145.973	Kinase step-down	CDK2_CDK3_CDK1_CDK5_group	0.35338	0.07961	RCK_group	0.20028	0.25336
ENSG00000047365:ENSP00000302895|ENSP00000302895|p.K352N	350	2	0.27885	136.085	Kinase step-down	PKC_group	0.38661	0.10781	ACTR2_ACTR2B_TGFbR2_group	0.22426	0.22954
ENSG00000074054:ENSP00000263710|ENSP00000263710|p.R742C	740	2	0.278784	133.68	Kinase step-down	PKC_group	0.4238	0.14509	ARAF_BRAF_RAF1_group	0.17658	0.17016
ENSG00000143702:ENSP00000355500|ENSP00000355500|p.G1140R	1145	-5	0.278721	39.9984	Kinase step-up	PKA_group	0.18338	0.20768	PKB_group	0.34983	0.07217
ENSG00000058453:ENSP00000364691|ENSP00000364691|p.P493L	492	1	0.278687	100.732	Kinase step-down	MAPK3_MAPK1_MAPK7_NLK_group	0.28818	0.05787	MSN_group	0.22047	0.06355
ENSG00000163848:ENSP00000353863|ENSP00000353863|p.N629K	627	2	0.27867	45.0062	Kinase step-up	GRK_group	0.1168	0.11677	PKC_group	0.3684	0.08973
ENSG00000076864:ENSP00000290101|ENSP00000290101|p.G590R	589	1	0.278571	45.1748	Kinase step-up	GSK3_group	0.13548	0.13463	ATM_ATR_group	0.30247	0.0239
ENSG00000115183:ENSP00000263635|ENSP00000263635|p.P1565L	1564	1	0.278571	101.038	Kinase step-down	MAPK3_MAPK1_MAPK7_NLK_group	0.27876	0.04771	Chak1_Chak2_group	0.20789	0.05227
ENSG00000160818:ENSP00000396441|ENSP00000396441|p.E203Q	202	1	0.278568	40.8561	Kinase step-up	Chak1_Chak2_group	0.15629	0.17642	ATM_ATR_group	0.28152	0.00368
ENSG00000111245:ENSP00000228841|ENSP00000228841|p.E22K	19	3	0.278508	106.865	Kinase step-down	CK2_group	0.30131	0.05571	PKC_group	0.18924	0.05791
ENSG00000104237:ENSP00000220676|ENSP00000220676|p.K963N	961	2	0.2785	134.986	Kinase step-down	PKC_group	0.35444	0.07594	GRK_group	0.11681	0.11674
ENSG00000136928:ENSP00000259455|ENSP00000259455|p.R381Q	379	2	0.27847	134.99	Kinase step-down	PKC_group	0.34926	0.07079	GRK_group	0.11682	0.11677
ENSG00000140465:ENSP00000369050|ENSP00000369050|p.N249K	247	2	0.278451	45.1173	Kinase step-up	GRK_group	0.11653	0.11596	PKC_group	0.38633	0.10788
ENSG00000131016:ENSP00000384537|ENSP00000384537|p.E99K	96	3	0.278437	133.846	Kinase step-down	CK2_group	0.4517	0.17332	ATM_ATR_group	0.44074	0.43513
ENSG00000060237:ENSP00000313059|ENSP00000313059|p.K1966E	1963	3	0.278416	47.8967	Kinase step-up	ACTR2_ACTR2B_TGFbR2_group	0.14773	0.13366	CK2_group	0.35693	0.07887
ENSG00000167419:ENSP00000262290|ENSP00000262290|p.K522Q	521	1	0.278398	61.8181	Kinase step-up	PKC_group	0.19904	0.11849	ATM_ATR_group	0.26933	0.00284
ENSG00000128191:ENSP00000263209|ENSP00000263209|p.P378L	377	1	0.278391	108.324	Kinase step-down	CDK2_CDK3_CDK1_CDK5_group	0.25374	0.00498	Chak1_Chak2_group	0.15673	0.03175
ENSG00000136928:ENSP00000259455|ENSP00000259455|p.P885S	884	1	0.278387	111.194	Kinase step-down	CDK2_CDK3_CDK1_CDK5_group	0.26013	0.00543	CK2_group	0.14304	0.03067
ENSG00000163535:ENSP00000350447|ENSP00000350447|p.R1156C	1154	2	0.278355	132.107	Kinase step-down	PKC_group	0.33262	0.05462	CK2_group	0.29311	0.27906
ENSG00000173548:ENSP00000311427|ENSP00000311427|p.K382N	380	2	0.278309	140.665	Kinase step-down	PKC_group	0.37828	0.10133	ARAF_BRAF_RAF1_group	0.16544	0.19291
ENSG00000158769:ENSP00000357005|ENSP00000357005|p.R286Q	284	2	0.278233	124.35	Kinase step-down	PKC_group	0.34229	0.06885	CaMKII_group	0.13786	0.08644
ENSG00000173218:ENSP00000347672|ENSP00000347672|p.R334Q	339	-5	0.278171	135.978	Kinase step-down	PKB_group	0.33887	0.06074	ACTR2_ACTR2B_TGFbR2_group	0.26361	0.26836
ENSG00000110148:ENSP00000335544|ENSP00000335544|p.R435S	434	1	0.278134	142.395	Kinase step-down	ATM_ATR_group	0.29312	0.0173	Chak1_Chak2_group	0.14828	0.18408
ENSG00000058272:ENSP00000389168|ENSP00000389168|p.S789R	794	-5	0.278128	41.57	Kinase step-up	ARAF_BRAF_RAF1_group	0.1493	0.16594	PKB_group	0.28942	0.01179
ENSG00000156299:ENSP00000286827|ENSP00000286827|p.R1319G	1321	-2	0.278057	100.798	Kinase step-down	PKA_group	0.271	0.04103	CK2_group	0.24172	0.08542
ENSG00000161021:ENSP00000292599|ENSP00000292599|p.R355G	360	-5	0.27803	135	Kinase step-down	PKB_group	0.29453	0.0165	p38_group	0.14822	0.14822
ENSG00000063046:ENSP00000262056|ENSP00000262056|p.R401W	406	-5	0.277994	128.765	Kinase step-down	PKB_group	0.32761	0.05126	PKC_group	0.24395	0.21376
ENSG00000136848:ENSP00000259371|ENSP00000259371|p.R1000K	1003	-3	0.277938	117.78	Kinase step-down	PKB_group	0.33241	0.06693	CK2_group	0.1811	0.09882
ENSG00000198646:ENSP00000363929|ENSP00000363929|p.R1323L	1321	2	0.277921	134.876	Kinase step-down	PKC_group	0.35931	0.08139	Haspin	0.16084	0.16024
ENSG00000153820:ENSP00000375909|ENSP00000375909|p.G859R	864	-5	0.277863	31.9715	Kinase step-up	CLK_group	0.27039	0.33303	PKB_group	0.35541	0.0847
ENSG00000151552:ENSP00000281243|ENSP00000281243|p.P188L	187	1	0.277781	104.235	Kinase step-down	CDK2_CDK3_CDK1_CDK5_group	0.24304	0.00435	MSN_group	0.19392	0.05183
ENSG00000079432:ENSP00000458663|ENSP00000458663|p.R213P	211	2	0.277757	139.833	Kinase step-down	PKC_group	0.42186	0.14509	Chak1_Chak2_group	0.15444	0.17784
ENSG00000100139:ENSP00000215957|ENSP00000215957|p.P645L	644	1	0.27769	128.364	Kinase step-down	CDK2_CDK3_CDK1_CDK5_group	0.28348	0.00765	Haspin	0.15759	0.1255
ENSG00000163811:ENSP00000384302|ENSP00000384302|p.K402E	399	3	0.27765	69.5251	Kinase step-up	Chak1_Chak2_group	0.18508	0.06983	CK2_group	0.31466	0.06206
ENSG00000165934:ENSP00000298875|ENSP00000298875|p.R228Q	226	2	0.27764	135	Kinase step-down	PKC_group	0.33377	0.05613	DMPK_group	0.14565	0.14565
ENSG00000196357:ENSP00000376013|ENSP00000376013|p.E276K	274	2	0.277626	33.9187	Kinase step-up	Pim3_Pim1_group	0.19512	0.24848	PKC_group	0.31882	0.04637
ENSG00000131374:ENSP00000402935|ENSP00000402935|p.E683Q	680	3	0.277558	137.164	Kinase step-down	CK2_group	0.39033	0.11297	ATM_ATR_group	0.31671	0.32719
ENSG00000133026:ENSP00000353590|ENSP00000353590|p.R1971Q	1969	2	0.277539	147.084	Kinase step-down	PKC_group	0.37901	0.10762	Chak1_Chak2_group	0.14535	0.20345
ENSG00000174840:ENSP00000309142|ENSP00000309142|p.P218L	217	1	0.277513	100.956	Kinase step-down	MAPK3_MAPK1_MAPK7_NLK_group	0.27224	0.04229	Chak1_Chak2_group	0.20735	0.05199
ENSG00000100603:ENSP00000261531|ENSP00000261531|p.G185R	190	-5	0.277479	44.172	Kinase step-up	PKC_group	0.1371	0.14111	PKB_group	0.29329	0.01584
ENSG00000197780:ENSP00000355051|ENSP00000355051|p.R28I	33	-5	0.2772	135	Kinase step-down	PKB_group	0.35057	0.07337	DMPK_group	0.17647	0.17647
ENSG00000198000:ENSP00000441140|ENSP00000441140|p.P264T	263	1	0.277182	127.143	Kinase step-down	CDK2_CDK3_CDK1_CDK5_group	0.28206	0.00748	eEF2K	0.20651	0.16862
ENSG00000058272:ENSP00000389168|ENSP00000389168|p.R694T	692	2	0.277131	126.979	Kinase step-down	PKC_group	0.42375	0.14933	PKA_group	0.24135	0.20268
ENSG00000118689:ENSP00000385824|ENSP00000385824|p.R211Q	209	2	0.27709	147.074	Kinase step-down	PKC_group	0.33716	0.0662	Chak1_Chak2_group	0.15151	0.20947
ENSG00000005436:ENSP00000318690|ENSP00000318690|p.E108K	106	2	0.277047	59.5925	Kinase step-up	PDHK_group	0.09234	0.02254	PKC_group	0.31911	0.051
ENSG00000115109:ENSP00000263713|ENSP00000263713|p.R374Q	372	2	0.277042	132.151	Kinase step-down	PKC_group	0.44739	0.17069	PKA_group	0.29559	0.28182
ENSG00000153922:ENSP00000284049|ENSP00000284049|p.R1189Q	1187	2	0.27704	135	Kinase step-down	PKC_group	0.35863	0.08159	CK1_group	0.14073	0.14073
ENSG00000110696:ENSP00000228136|ENSP00000228136|p.Q83E	82	1	0.277028	135.43	Kinase step-down	ATM_ATR_group	0.28134	0.00432	ACTR2_ACTR2B_TGFbR2_group	0.14499	0.14707
ENSG00000188827:ENSP00000294008|ENSP00000294008|p.R1060W	1065	-5	0.276929	147.38	Kinase step-down	PKB_group	0.33395	0.06346	CLK_group	0.18339	0.24276
ENSG00000130294:ENSP00000438388|ENSP00000438388|p.Q1788K	1786	2	0.276915	43.7543	Kinase step-up	CLK_group	0.32509	0.33111	PKC_group	0.42622	0.14937
ENSG00000186625:ENSP00000356381|ENSP00000356381|p.R113I	118	-5	0.276892	129.886	Kinase step-down	PKB_group	0.34834	0.07255	ATM_ATR_group	0.2819	0.25722
ENSG00000127616:ENSP00000395654|ENSP00000395654|p.L1383P	1382	1	0.276867	84.6614	Kinase step-up	CK2_group	0.29599	0.11928	CDK2_CDK3_CDK1_CDK5_group	0.2163	0.00316
ENSG00000089902:ENSP00000262241|ENSP00000262241|p.K363E	360	3	0.276853	67.891	Kinase step-up	PKC_group	0.162	0.05431	CK2_group	0.31616	0.06111
ENSG00000067141:ENSP00000341198|ENSP00000341198|p.R1216I	1214	2	0.276817	129.494	Kinase step-down	PKC_group	0.36649	0.09095	PKA_group	0.31369	0.28713
ENSG00000138160:ENSP00000260731|ENSP00000260731|p.S859R	858	1	0.276801	66.5004	Kinase step-up	CK2_group	0.28638	0.18493	ATM_ATR_group	0.27649	0.01895
ENSG00000221994:ENSP00000386393|ENSP00000386393|p.E456K	454	2	0.276784	50.9351	Kinase step-up	RCK_group	0.17799	0.14937	PKC_group	0.32318	0.04788
ENSG00000121406:ENSP00000365407|ENSP00000365407|p.E442K	440	2	0.276784	50.9351	Kinase step-up	RCK_group	0.17799	0.14937	PKC_group	0.32318	0.04788
ENSG00000118482:ENSP00000262043|ENSP00000262043|p.R1922I	1925	-3	0.276708	160.118	Kinase step-down	PKB_group	0.33521	0.08467	ACTR2_ACTR2B_TGFbR2_group	0.10209	0.21955
ENSG00000166317:ENSP00000378289|ENSP00000378289|p.R395C	400	-5	0.276682	151.04	Kinase step-down	PKB_group	0.2893	0.02339	CLK_group	0.1577	0.23415
ENSG00000197410:ENSP00000349768|ENSP00000349768|p.R915I	913	2	0.276677	124.171	Kinase step-down	PKC_group	0.44227	0.17052	PAK_group	0.17263	0.12065
ENSG00000134775:ENSP00000257209|ENSP00000257209|p.R1288T	1293	-5	0.276661	150.312	Kinase step-down	PKB_group	0.34536	0.07852	CLK_group	0.21392	0.28698
ENSG00000162398:ENSP00000360320|ENSP00000360320|p.R59C	57	2	0.276635	133.022	Kinase step-down	PKC_group	0.34302	0.06655	RCK_group	0.22683	0.21728
ENSG00000197971:ENSP00000380958|ENSP00000380958|p.K28N	26	2	0.27662	139.078	Kinase step-down	PKC_group	0.42557	0.14965	CLK_group	0.17232	0.19199
ENSG00000181072:ENSP00000399745|ENSP00000399745|p.E305Q	302	3	0.276593	140.3	Kinase step-down	CK2_group	0.41819	0.14278	TLK_group	0.25185	0.2774
ENSG00000080007:ENSP00000359361|ENSP00000359361|p.R539I	544	-5	0.27656	135	Kinase step-down	PKB_group	0.29904	0.02248	GRK_group	0.11683	0.11683
ENSG00000158321:ENSP00000344087|ENSP00000344087|p.P800L	799	1	0.276548	122.622	Kinase step-down	CDK2_CDK3_CDK1_CDK5_group	0.27704	0.00692	DMPK_group	0.20493	0.14565
ENSG00000072849:ENSP00000158771|ENSP00000158771|p.P212S	211	1	0.27652	77.413	Kinase step-up	p38_group	0.14822	0	CK2_group	0.3691	0.13566
ENSG00000138660:ENSP00000274000|ENSP00000274000|p.R225C	228	-3	0.276519	111.306	Kinase step-down	PKB_group	0.30555	0.05234	CK2_group	0.22101	0.10989
ENSG00000177675:ENSP00000315945|ENSP00000315945|p.R1399S	1397	2	0.276311	140.606	Kinase step-down	PKC_group	0.47389	0.1989	MSN_group	0.22254	0.24953
ENSG00000177731:ENSP00000324573|ENSP00000324573|p.R433C	436	-3	0.276302	111.259	Kinase step-down	PKB_group	0.2966	0.04368	CK2_group	0.18424	0.073
ENSG00000047634:ENSP00000369380|ENSP00000369380|p.R146C	144	2	0.276275	130.464	Kinase step-down	PKC_group	0.33341	0.058	CK2_group	0.19818	0.17633
ENSG00000186871:ENSP00000334675|ENSP00000334675|p.E1031K	1028	3	0.276271	134.141	Kinase step-down	CK2_group	0.37801	0.10177	RCK_group	0.17102	0.16688
ENSG00000136932:ENSP00000364260|ENSP00000364260|p.R239I	237	2	0.276257	134.204	Kinase step-down	PKC_group	0.36041	0.08418	CDK4_CDK6_group	0.12388	0.12004
ENSG00000126787:ENSP00000247191|ENSP00000247191|p.Q635E	634	1	0.27616	131.878	Kinase step-down	ATM_ATR_group	0.28218	0.00643	PKC_group	0.2383	0.22326
ENSG00000132718:ENSP00000357307|ENSP00000357307|p.K389N	387	2	0.276117	126.838	Kinase step-down	PKC_group	0.36548	0.09216	CK2_group	0.20266	0.16346
ENSG00000164619:ENSP00000297161|ENSP00000297161|p.Q387K	385	2	0.27605	45	Kinase step-up	GRK_group	0.11683	0.11683	PKC_group	0.37433	0.09828
ENSG00000010671:ENSP00000308176|ENSP00000308176|p.R544W	543	1	0.276024	130.518	Kinase step-down	ATM_ATR_group	0.31788	0.0427	PLK_group	0.13744	0.11587
ENSG00000197694:ENSP00000361824|ENSP00000361824|p.R785Q	783	2	0.27598	135	Kinase step-down	PKC_group	0.34224	0.06626	DMPK_group	0.14565	0.14565
ENSG00000186854:ENSP00000335004|ENSP00000335004|p.R321L	319	2	0.275957	120.737	Kinase step-down	PKC_group	0.35959	0.09214	PAK_group	0.1651	0.09711
ENSG00000113263:ENSP00000398655|ENSP00000398655|p.P161S	160	1	0.27587	111.521	Kinase step-down	CDK2_CDK3_CDK1_CDK5_group	0.25832	0.00529	CK2_group	0.14026	0.03035
ENSG00000111799:ENSP00000325146|ENSP00000325146|p.G2954R	2952	2	0.275835	50.0603	Kinase step-up	RCK_group	0.26295	0.23862	PKC_group	0.31467	0.03991
ENSG00000124313:ENSP00000379712|ENSP00000379712|p.R349G	347	2	0.275806	130.433	Kinase step-down	PKC_group	0.45964	0.18471	ATM_ATR_group	0.32473	0.30277
ENSG00000197971:ENSP00000380958|ENSP00000380958|p.R37W	36	1	0.275756	139.159	Kinase step-down	ATM_ATR_group	0.31337	0.03834	ACTR2_ACTR2B_TGFbR2_group	0.14573	0.16573
ENSG00000108651:ENSP00000261708|ENSP00000261708|p.K140N	138	2	0.275679	130.86	Kinase step-down	PKC_group	0.33709	0.06213	GRK_group	0.10263	0.08273
ENSG00000156171:ENSP00000286692|ENSP00000286692|p.R260Q	263	-3	0.275651	106.887	Kinase step-down	PKB_group	0.29515	0.05202	ATM_ATR_group	0.32926	0.19937
ENSG00000108671:ENSP00000261712|ENSP00000261712|p.E398K	396	2	0.27554	45	Kinase step-up	DAPK_group	0.11211	0.11211	PKC_group	0.3137	0.03816
ENSG00000142512:ENSP00000348646|ENSP00000348646|p.P251S	250	1	0.275525	77.5446	Kinase step-up	p38_group	0.14822	0	ACTR2_ACTR2B_TGFbR2_group	0.23226	0
ENSG00000067334:ENSP00000411010|ENSP00000411010|p.E144Q	141	3	0.2755	134.509	Kinase step-down	CK2_group	0.3619	0.08641	GSK3_group	0.12917	0.12681
ENSG00000068001:ENSP00000401853|ENSP00000401853|p.R192C	190	2	0.275467	133.646	Kinase step-down	PKC_group	0.44537	0.16998	ARAF_BRAF_RAF1_group	0.2044	0.19789
ENSG00000153233:ENSP00000283228|ENSP00000283228|p.K458N	456	2	0.275461	123.457	Kinase step-down	PKC_group	0.31922	0.04933	CK2_group	0.32466	0.26954
ENSG00000122566:ENSP00000346694|ENSP00000346694|p.R190G	189	1	0.275392	96.6528	Kinase step-down	ATM_ATR_group	0.22623	0.01025	CK2_group	0.2493	0.07844
ENSG00000166716:ENSP00000299927|ENSP00000299927|p.C866R	865	1	0.2753	44.8939	Kinase step-up	PKA_group	0.165	0.16551	ATM_ATR_group	0.30741	0.03211
ENSG00000157764:ENSP00000288602|ENSP00000288602|p.G464R	467	-3	0.275246	36.385	Kinase step-up	PKC_group	0.15774	0.19897	PKB_group	0.32832	0.05618
ENSG00000067798:ENSP00000446132|ENSP00000446132|p.R1433Q	1431	2	0.27524	134.996	Kinase step-down	PKC_group	0.32763	0.05239	GRK_group	0.11683	0.11681
ENSG00000166949:ENSP00000332973|ENSP00000332973|p.P9S	8	1	0.27517	113.442	Kinase step-down	CDK2_CDK3_CDK1_CDK5_group	0.26144	0.00552	GRK_group	0.11556	0.01445
ENSG00000142149:ENSP00000270112|ENSP00000270112|p.R370P	368	2	0.275087	135.398	Kinase step-down	PKC_group	0.33727	0.06219	GRK_group	0.11364	0.11555
ENSG00000151725:ENSP00000281453|ENSP00000281453|p.P99S	98	1	0.275005	129.353	Kinase step-down	CDK2_CDK3_CDK1_CDK5_group	0.28103	0.00736	ARAF_BRAF_RAF1_group	0.15641	0.12935
ENSG00000115977:ENSP00000386456|ENSP00000386456|p.G692R	690	2	0.274981	52.6088	Kinase step-up	ACTR2_ACTR2B_TGFbR2_group	0.15992	0.12351	PKC_group	0.31355	0.04099
ENSG00000115677:ENSP00000375836|ENSP00000375836|p.R470H	468	2	0.274972	122.238	Kinase step-down	PKC_group	0.37337	0.10519	ARAF_BRAF_RAF1_group	0.17945	0.11871
ENSG00000163781:ENSP00000260810|ENSP00000260810|p.K1506E	1504	2	0.274945	134.083	Kinase step-down	PKC_group	0.45965	0.18474	ATM_ATR_group	0.45555	0.45115
ENSG00000196150:ENSP00000292579|ENSP00000292579|p.E504K	502	2	0.274941	51.0484	Kinase step-up	RCK_group	0.18552	0.15655	PKC_group	0.31821	0.0448
ENSG00000120802:ENSP00000266732|ENSP00000266732|p.P352L	351	1	0.274936	87.5044	Kinase step-up	CDK2_CDK3_CDK1_CDK5_group	0.18807	0.00231	ACTR2_ACTR2B_TGFbR2_group	0.20269	0
ENSG00000145725:ENSP00000313070|ENSP00000313070|p.P781H	780	1	0.274889	126.034	Kinase step-down	CDK2_CDK3_CDK1_CDK5_group	0.27862	0.00709	SLK_group	0.16807	0.12523
ENSG00000082898:ENSP00000384863|ENSP00000384863|p.H1050R	1055	-5	0.274881	43.0382	Kinase step-up	PKA_group	0.20351	0.21292	PKB_group	0.32112	0.0464
ENSG00000186635:ENSP00000377233|ENSP00000377233|p.E785Q	782	3	0.27486	135.088	Kinase step-down	CK2_group	0.3756	0.10074	CDK4_CDK6_group	0.12031	0.12073
ENSG00000172403:ENSP00000306015|ENSP00000306015|p.P227L	226	1	0.274847	92.4049	Kinase step-down	MAPK3_MAPK1_MAPK7_NLK_group	0.22282	0.02049	ACTR2_ACTR2B_TGFbR2_group	0.18602	0
ENSG00000078061:ENSP00000366244|ENSP00000366244|p.R209C	214	-5	0.274795	149.063	Kinase step-down	PKB_group	0.34713	0.08057	CLK_group	0.25445	0.32122
ENSG00000251258:ENSP00000423391|ENSP00000423391|p.K185N	183	2	0.27476	134.992	Kinase step-down	PKC_group	0.36692	0.09216	GRK_group	0.11682	0.11678
ENSG00000198836:ENSP00000354681|ENSP00000354681|p.R855W	853	2	0.274667	155.135	Kinase step-down	PKC_group	0.40709	0.14921	MSN_group	0.21159	0.30614
ENSG00000086758:ENSP00000340648|ENSP00000340648|p.E2341K	2339	2	0.274599	44.1716	Kinase step-up	ATM_ATR_group	0.30578	0.30975	PKC_group	0.32072	0.04615
ENSG00000169129:ENSP00000303042|ENSP00000303042|p.E434K	431	3	0.274551	137.025	Kinase step-down	CK2_group	0.34515	0.07077	PLK_group	0.13534	0.14504
ENSG00000120868:ENSP00000448165|ENSP00000448165|p.R352I	357	-5	0.274476	135.38	Kinase step-down	PKB_group	0.3002	0.02573	PKA_group	0.27266	0.27448
ENSG00000100345:ENSP00000216181|ENSP00000216181|p.E1522K	1519	3	0.274463	99.8305	Kinase step-down	CK2_group	0.27415	0.04979	PKC_group	0.31466	0.15657
ENSG00000115138:ENSP00000384092|ENSP00000384092|p.E170K	168	2	0.27446	59.2717	Kinase step-up	TLK_group	0.14496	0.0773	PKC_group	0.29896	0.03297
ENSG00000083896:ENSP00000339245|ENSP00000339245|p.R154I	152	2	0.274428	127.42	Kinase step-down	PKC_group	0.32852	0.05649	CK2_group	0.17959	0.14339
ENSG00000168036:ENSP00000344456|ENSP00000344456|p.L46P	45	1	0.274427	45.6431	Kinase step-up	CK1_group	0.14194	0.13886	CDK2_CDK3_CDK1_CDK5_group	0.28187	0.00746
ENSG00000141510:ENSP00000269305|ENSP00000269305|p.R379H	377	2	0.274346	146.829	Kinase step-down	PKC_group	0.37255	0.10403	MST_group	0.17932	0.23556
ENSG00000019169:ENSP00000318916|ENSP00000318916|p.G403R	405	-2	0.274267	78.2827	Kinase step-up	CK2_group	0.24109	0.09058	PKA_group	0.27579	0.04651
ENSG00000059804:ENSP00000075120|ENSP00000075120|p.E487K	485	2	0.274262	59.0732	Kinase step-up	PLK_group	0.12103	0.05434	PKC_group	0.30168	0.03565
ENSG00000177807:ENSP00000357068|ENSP00000357068|p.R27W	32	-5	0.27426	137.294	Kinase step-down	PKB_group	0.30185	0.02781	RCK_group	0.2094	0.22038
ENSG00000167193:ENSP00000300574|ENSP00000300574|p.P229L	228	1	0.274148	93.4039	Kinase step-down	MAPK3_MAPK1_MAPK7_NLK_group	0.22649	0.02147	MSN_group	0.29489	0.11289
ENSG00000143624:ENSP00000318641|ENSP00000318641|p.R1029Q	1027	2	0.27412	143.312	Kinase step-down	PKC_group	0.44658	0.17534	CDK2_CDK3_CDK1_CDK5_group	0.22153	0.26116
ENSG00000213420:ENSP00000292377|ENSP00000292377|p.Q341K	339	2	0.274052	44.7993	Kinase step-up	CDK4_CDK6_group	0.12389	0.12485	PKC_group	0.37574	0.10169
ENSG00000120868:ENSP00000448165|ENSP00000448165|p.R354S	357	-3	0.274018	101.793	Kinase step-down	PKB_group	0.3002	0.07093	CK2_group	0.26821	0.11814
ENSG00000092201:ENSP00000216297|ENSP00000216297|p.E1007K	1004	3	0.274014	94.9653	Kinase step-down	CK2_group	0.24912	0.03932	PKC_group	0.28407	0.10781
ENSG00000169710:ENSP00000304592|ENSP00000304592|p.R1545C	1543	2	0.273978	133.816	Kinase step-down	PKC_group	0.32796	0.05404	ARAF_BRAF_RAF1_group	0.12887	0.12321
ENSG00000064270:ENSP00000262429|ENSP00000262429|p.G259R	264	-5	0.273951	45.1757	Kinase step-up	GRK_group	0.11647	0.11563	PKB_group	0.28731	0.01336
ENSG00000100393:ENSP00000263253|ENSP00000263253|p.R1829C	1834	-5	0.273947	136.067	Kinase step-down	PKB_group	0.34403	0.07013	PKC_group	0.26923	0.27433
ENSG00000166963:ENSP00000300231|ENSP00000300231|p.P1327L	1326	1	0.273864	99.3286	Kinase step-down	CDK2_CDK3_CDK1_CDK5_group	0.22602	0.00354	ACTR2_ACTR2B_TGFbR2_group	0.1597	0
ENSG00000053254:ENSP00000343288|ENSP00000343288|p.R313W	318	-5	0.273804	139.909	Kinase step-down	PKB_group	0.34548	0.07268	ACTR2_ACTR2B_TGFbR2_group	0.28661	0.31004
ENSG00000077514:ENSP00000263681|ENSP00000263681|p.E378K	375	3	0.273753	131.93	Kinase step-down	CK2_group	0.35137	0.07801	ACTR2_ACTR2B_TGFbR2_group	0.16277	0.14811
ENSG00000135821:ENSP00000307900|ENSP00000307900|p.R324H	322	2	0.273733	142.241	Kinase step-down	PKC_group	0.41253	0.14098	PKB_group	0.25525	0.28975
ENSG00000139990:ENSP00000341351|ENSP00000341351|p.S566R	564	2	0.27371	52.1863	Kinase step-up	ACTR2_ACTR2B_TGFbR2_group	0.29192	0.25768	PKC_group	0.31433	0.04277
ENSG00000055483:ENSP00000441214|ENSP00000441214|p.P465L	464	1	0.273656	101.297	Kinase step-down	CDK2_CDK3_CDK1_CDK5_group	0.23143	0.00377	PKC_group	0.16592	0.01407
ENSG00000158545:ENSP00000301011|ENSP00000301011|p.S691R	689	2	0.27365	58.7214	Kinase step-up	CK2_group	0.19321	0.1283	PKC_group	0.30472	0.03888
ENSG00000084207:ENSP00000381607|ENSP00000381607|p.L63P	62	1	0.273636	86.784	Kinase step-up	ACTR2_ACTR2B_TGFbR2_group	0.18233	0	MAPK3_MAPK1_MAPK7_NLK_group	0.22515	0.02111
ENSG00000205359:ENSP00000421339|ENSP00000421339|p.R656C	654	2	0.27363	135	Kinase step-down	PKC_group	0.33204	0.05841	DAPK_group	0.11211	0.11211
ENSG00000061273:ENSP00000080059|ENSP00000080059|p.R394L	393	1	0.273615	137.834	Kinase step-down	ATM_ATR_group	0.28948	0.0162	Chak1_Chak2_group	0.21617	0.2297
ENSG00000186226:ENSP00000357759|ENSP00000357759|p.R87C	92	-5	0.2736	137.593	Kinase step-down	PKB_group	0.34543	0.07211	RCK_group	0.2941	0.30648
ENSG00000168958:ENSP00000302037|ENSP00000302037|p.R152T	157	-5	0.273561	134.824	Kinase step-down	PKB_group	0.34707	0.07351	GRK_group	0.11643	0.11559
ENSG00000101463:ENSP00000366058|ENSP00000366058|p.R225W	223	2	0.273487	147.772	Kinase step-down	PKC_group	0.4329	0.16618	ATM_ATR_group	0.18583	0.24629
ENSG00000170004:ENSP00000369716|ENSP00000369716|p.R1960C	1958	2	0.273452	134.786	Kinase step-down	PKC_group	0.3284	0.05495	GRK_group	0.11665	0.11563
ENSG00000164535:ENSP00000297056|ENSP00000297056|p.P580T	579	1	0.273387	77.8309	Kinase step-up	p38_group	0.14822	0	CK2_group	0.32462	0.0949
ENSG00000253117:ENSP00000254627|ENSP00000254627|p.K257E	255	2	0.273374	135.293	Kinase step-down	PKC_group	0.31479	0.04142	CDK4_CDK6_group	0.12259	0.12399
ENSG00000086730:ENSP00000420494|ENSP00000420494|p.T53K	51	2	0.273349	50.5444	Kinase step-up	PKB_group	0.18899	0.16258	PKC_group	0.36731	0.09524
ENSG00000179869:ENSP00000411096|ENSP00000411096|p.R4826L	4824	2	0.273306	134.616	Kinase step-down	PKC_group	0.36009	0.08679	GRK_group	0.11651	0.11468
ENSG00000172466:ENSP00000261332|ENSP00000261332|p.R187W	185	2	0.27322	127.416	Kinase step-down	PKC_group	0.36942	0.09859	ARAF_BRAF_RAF1_group	0.15061	0.11455
ENSG00000066279:ENSP00000356379|ENSP00000356379|p.L250R	249	1	0.273208	41.8695	Kinase step-up	Chak1_Chak2_group	0.16287	0.17779	ATM_ATR_group	0.28249	0.00969
ENSG00000100580:ENSP00000216468|ENSP00000216468|p.R182C	181	1	0.273141	132.497	Kinase step-down	ATM_ATR_group	0.2976	0.02472	PKA_group	0.12788	0.11595
ENSG00000137656:ENSP00000260210|ENSP00000260210|p.R230Q	235	-5	0.273137	139.323	Kinase step-down	PKB_group	0.35178	0.07942	RCK_group	0.23171	0.2523
ENSG00000123685:ENSP00000243440|ENSP00000243440|p.P32T	31	1	0.273101	77.8696	Kinase step-up	p38_group	0.14822	0	CK2_group	0.36396	0.13458
ENSG00000167522:ENSP00000301030|ENSP00000301030|p.R840W	843	-3	0.273091	104.133	Kinase step-down	PKB_group	0.32901	0.0946	CK2_group	0.23111	0.091
ENSG00000151150:ENSP00000280772|ENSP00000280772|p.R915H	913	2	0.273061	121.495	Kinase step-down	PKC_group	0.38064	0.11513	ARAF_BRAF_RAF1_group	0.24933	0.18556
ENSG00000091128:ENSP00000373433|ENSP00000373433|p.R53T	52	1	0.272924	142.271	Kinase step-down	ATM_ATR_group	0.29169	0.02096	Chak1_Chak2_group	0.14892	0.18346
ENSG00000116604:ENSP00000271555|ENSP00000271555|p.P252L	251	1	0.272813	102.724	Kinase step-down	MAPK3_MAPK1_MAPK7_NLK_group	0.27562	0.04496	Chak1_Chak2_group	0.18917	0.04349
ENSG00000138688:ENSP00000264501|ENSP00000264501|p.R1317H	1315	2	0.272801	121.291	Kinase step-down	PKC_group	0.37992	0.11489	ARAF_BRAF_RAF1_group	0.2267	0.16205
ENSG00000163931:ENSP00000391481|ENSP00000391481|p.R558C	556	2	0.272651	133.518	Kinase step-down	PKC_group	0.31831	0.04575	CDK4_CDK6_group	0.12002	0.11297
ENSG00000095015:ENSP00000382423|ENSP00000382423|p.R659T	657	2	0.27263	135	Kinase step-down	PKC_group	0.40964	0.13701	DMPK_group	0.14565	0.14565
ENSG00000164880:ENSP00000385722|ENSP00000385722|p.P105L	104	1	0.272619	127.236	Kinase step-down	CDK2_CDK3_CDK1_CDK5_group	0.27704	0.00692	ARAF_BRAF_RAF1_group	0.22008	0.18325
ENSG00000123200:ENSP00000282007|ENSP00000282007|p.R213T	211	2	0.272606	142.211	Kinase step-down	PKC_group	0.40375	0.1333	Chak1_Chak2_group	0.23292	0.26714
ENSG00000101916:ENSP00000218032|ENSP00000218032|p.R370L	368	2	0.27258	135	Kinase step-down	PKC_group	0.39437	0.12179	DMPK_group	0.20493	0.20493
ENSG00000183549:ENSP00000327916|ENSP00000327916|p.E535K	533	2	0.272536	46.1564	Kinase step-up	ATM_ATR_group	0.15339	0.14789	PKC_group	0.31962	0.04714
ENSG00000147118:ENSP00000380165|ENSP00000380165|p.H392R	397	-5	0.2725	27.4388	Kinase step-up	Pim3_Pim1_group	0.19512	0.27734	PKB_group	0.3345	0.0747
ENSG00000142168:ENSP00000270142|ENSP00000270142|p.A61P	60	1	0.272474	37.3207	Kinase step-up	RCK_group	0.13709	0.1735	CDK2_CDK3_CDK1_CDK5_group	0.27694	0.00691
ENSG00000160753:ENSP00000357336|ENSP00000357336|p.K803R	808	-5	0.272432	40.5748	Kinase step-up	PKA_group	0.27578	0.2968	PKB_group	0.35021	0.07859
ENSG00000154380:ENSP00000355809|ENSP00000355809|p.R514W	512	2	0.272383	130.156	Kinase step-down	PKC_group	0.36066	0.08925	ATM_ATR_group	0.22686	0.20386
ENSG00000169896:ENSP00000441691|ENSP00000441691|p.R808G	806	2	0.27232	135	Kinase step-down	PKC_group	0.30806	0.03574	GRK_group	0.11683	0.11683
ENSG00000141510:ENSP00000269305|ENSP00000269305|p.S315P	314	1	0.272317	77.5235	Kinase step-up	ACTR2_ACTR2B_TGFbR2_group	0.14641	0	CDK2_CDK3_CDK1_CDK5_group	0.23348	0.00387
ENSG00000181827:ENSP00000397644|ENSP00000397644|p.R1280Q	1278	2	0.272267	133.249	Kinase step-down	PKC_group	0.34591	0.07377	ACTR2_ACTR2B_TGFbR2_group	0.12483	0.11651
ENSG00000183765:ENSP00000372023|ENSP00000372023|p.R562Q	560	2	0.272151	136.638	Kinase step-down	PKC_group	0.3215	0.04946	RCK_group	0.18072	0.1885
ENSG00000157764:ENSP00000288602|ENSP00000288602|p.K601I	599	2	0.27214	135	Kinase step-down	PKC_group	0.33651	0.06437	DMPK_group	0.14565	0.14565
ENSG00000138771:ENSP00000296043|ENSP00000296043|p.R280W	285	-5	0.27214	137.194	Kinase step-down	PKB_group	0.34209	0.07015	RCK_group	0.23753	0.24795
ENSG00000185920:ENSP00000332353|ENSP00000332353|p.Q466E	463	3	0.272106	45.3727	Kinase step-up	ACTR2_ACTR2B_TGFbR2_group	0.12836	0.12659	CK2_group	0.35276	0.08066
ENSG00000152822:ENSP00000354896|ENSP00000354896|p.R681L	679	2	0.27206	134.985	Kinase step-down	PKC_group	0.3558	0.08374	GRK_group	0.11683	0.11676
ENSG00000115414:ENSP00000346839|ENSP00000346839|p.V907E	904	3	0.272023	43.9826	Kinase step-up	GRK_group	0.10739	0.11222	CK2_group	0.33738	0.0654
ENSG00000188906:ENSP00000298910|ENSP00000298910|p.L839P	838	1	0.27195	82.6908	Kinase step-up	MSN_group	0.23998	0.07371	CDK2_CDK3_CDK1_CDK5_group	0.21844	0.00324
ENSG00000081277:ENSP00000263946|ENSP00000263946|p.R168H	166	2	0.271849	149.457	Kinase step-down	PKC_group	0.39274	0.1295	MSN_group	0.27046	0.33833
ENSG00000100796:ENSP00000450864|ENSP00000450864|p.P729L	728	1	0.271838	102.517	Kinase step-down	MAPK3_MAPK1_MAPK7_NLK_group	0.26984	0.04053	PAK_group	0.18703	0.04104
ENSG00000159256:ENSP00000383333|ENSP00000383333|p.R548L	546	2	0.271829	131.131	Kinase step-down	PKC_group	0.3499	0.07869	PKA_group	0.32122	0.30288
ENSG00000097007:ENSP00000361423|ENSP00000361423|p.R731H	729	2	0.271799	142.728	Kinase step-down	PKC_group	0.38066	0.11133	Chak1_Chak2_group	0.11836	0.15491
ENSG00000099901:ENSP00000327583|ENSP00000327583|p.E16V	13	3	0.27179	127.037	Kinase step-down	CK2_group	0.33858	0.06941	ARAF_BRAF_RAF1_group	0.14218	0.10453
ENSG00000007047:ENSP00000262891|ENSP00000262891|p.R418C	423	-5	0.271768	135.961	Kinase step-down	PKB_group	0.34838	0.07665	PKA_group	0.31238	0.31694
ENSG00000120756:ENSP00000336831|ENSP00000336831|p.E124K	121	3	0.271754	116.066	Kinase step-down	CK2_group	0.33987	0.08282	CLK_group	0.13764	0.04946
ENSG00000168137:ENSP00000385852|ENSP00000385852|p.R1121P	1119	2	0.271745	136.432	Kinase step-down	PKC_group	0.31941	0.04775	CDK4_CDK6_group	0.1088	0.11559
ENSG00000082293:ENSP00000316030|ENSP00000316030|p.P1094L	1093	1	0.271678	122.757	Kinase step-down	CDK2_CDK3_CDK1_CDK5_group	0.2719	0.0064	DMPK_group	0.14565	0.08804
ENSG00000139780:ENSP00000267273|ENSP00000267273|p.G39R	37	2	0.271642	54.2234	Kinase step-up	CK2_group	0.16883	0.12529	PKC_group	0.30392	0.03579
ENSG00000178764:ENSP00000314709|ENSP00000314709|p.R777W	775	2	0.271606	127.594	Kinase step-down	PKC_group	0.36467	0.09533	CK2_group	0.37623	0.34122
ENSG00000167978:ENSP00000301740|ENSP00000301740|p.R181H	179	2	0.27153	121.287	Kinase step-down	PKC_group	0.36509	0.1013	ARAF_BRAF_RAF1_group	0.24028	0.17591
ENSG00000126001:ENSP00000380661|ENSP00000380661|p.Q1702H	1701	1	0.271457	119.921	Kinase step-down	ATM_ATR_group	0.26839	0.00628	PKC_group	0.30899	0.23837
ENSG00000145241:ENSP00000273853|ENSP00000273853|p.R526H	524	2	0.271398	137.817	Kinase step-down	PKC_group	0.43313	0.16206	CLK_group	0.27514	0.28848
ENSG00000091436:ENSP00000364361|ENSP00000364361|p.H651R	649	2	0.271365	36.9033	Kinase step-up	Chak1_Chak2_group	0.15603	0.19425	PKC_group	0.3869	0.11824
ENSG00000181609:ENSP00000326232|ENSP00000326232|p.T180K	178	2	0.271325	43.7477	Kinase step-up	CaMKII_group	0.1389	0.14483	PKC_group	0.37288	0.10162
ENSG00000119682:ENSP00000348714|ENSP00000348714|p.E340K	337	3	0.271314	96.9216	Kinase step-down	CK2_group	0.2569	0.04333	CDK2_CDK3_CDK1_CDK5_group	0.24775	0.08042
ENSG00000076108:ENSP00000446880|ENSP00000446880|p.R1045W	1043	2	0.2713	132.748	Kinase step-down	PKC_group	0.42877	0.15768	PKA_group	0.3094	0.29874
ENSG00000198561:ENSP00000382004|ENSP00000382004|p.R354H	352	2	0.271294	121.466	Kinase step-down	PKC_group	0.41303	0.14927	ARAF_BRAF_RAF1_group	0.25246	0.18897
ENSG00000084112:ENSP00000315713|ENSP00000315713|p.E857K	854	3	0.271241	111.984	Kinase step-down	CK2_group	0.31559	0.06594	CLK_group	0.17184	0.06579
ENSG00000004660:ENSP00000158166|ENSP00000158166|p.R47W	52	-5	0.271238	135.448	Kinase step-down	PKB_group	0.30437	0.03314	ARAF_BRAF_RAF1_group	0.28439	0.28651
ENSG00000170312:ENSP00000378699|ENSP00000378699|p.R180H	178	2	0.271192	122.131	Kinase step-down	PKC_group	0.37257	0.10819	ARAF_BRAF_RAF1_group	0.17733	0.11693
ENSG00000143631:ENSP00000357789|ENSP00000357789|p.G1644R	1642	2	0.271187	52.2812	Kinase step-up	ACTR2_ACTR2B_TGFbR2_group	0.14367	0.1093	PKC_group	0.31127	0.04227
ENSG00000172765:ENSP00000376930|ENSP00000376930|p.R377W	382	-5	0.27107	134.96	Kinase step-down	PKB_group	0.30414	0.03307	CDK4_CDK6_group	0.12435	0.12416
ENSG00000115524:ENSP00000335321|ENSP00000335321|p.R334I	332	2	0.271061	143.909	Kinase step-down	PKC_group	0.45246	0.18467	Chak1_Chak2_group	0.20058	0.24256
ENSG00000178764:ENSP00000314709|ENSP00000314709|p.R561W	566	-5	0.271031	134.822	Kinase step-down	PKB_group	0.34158	0.07055	CaMKII_group	0.15865	0.15781
ENSG00000121297:ENSP00000240587|ENSP00000240587|p.S152R	151	1	0.27103	48.4818	Kinase step-up	ACTR2_ACTR2B_TGFbR2_group	0.25575	0.23929	ATM_ATR_group	0.2992	0.02867
ENSG00000100296:ENSP00000420306|ENSP00000420306|p.R27Q	30	-3	0.270979	99.2212	Kinase step-down	PKB_group	0.33085	0.11101	CK2_group	0.39037	0.23194
ENSG00000140400:ENSP00000457788|ENSP00000457788|p.R478L	480	-2	0.270976	156.368	Kinase step-down	PKA_group	0.28866	0.03631	Pim3_Pim1_group	0.15698	0.25571
ENSG00000025770:ENSP00000299821|ENSP00000299821|p.P201S	200	1	0.270966	76.7808	Kinase step-up	MAPK3_MAPK1_MAPK7_NLK_group	0.15173	0.00902	CK2_group	0.37927	0.14893
ENSG00000004897:ENSP00000434614|ENSP00000434614|p.K401Q	399	2	0.270806	138.737	Kinase step-down	PKC_group	0.40341	0.13318	Chak1_Chak2_group	0.14919	0.16684
ENSG00000170779:ENSP00000337226|ENSP00000337226|p.R80C	78	2	0.270733	148.94	Kinase step-down	PKC_group	0.30844	0.04568	MSN_group	0.11827	0.18349
ENSG00000078053:ENSP00000348602|ENSP00000348602|p.P273L	272	1	0.270703	102.062	Kinase step-down	MAPK3_MAPK1_MAPK7_NLK_group	0.29506	0.06787	Chak1_Chak2_group	0.19181	0.04462
ENSG00000174197:ENSP00000219905|ENSP00000219905|p.R702I	704	-2	0.270698	97.7584	Kinase step-down	PKA_group	0.2461	0.0306	ATM_ATR_group	0.34696	0.18314
ENSG00000182196:ENSP00000313422|ENSP00000313422|p.R157S	162	-5	0.27069	138.654	Kinase step-down	PKB_group	0.28107	0.01093	ARAF_BRAF_RAF1_group	0.17465	0.1919
ENSG00000130826:ENSP00000358563|ENSP00000358563|p.K498N	496	2	0.270668	148.159	Kinase step-down	PKC_group	0.43418	0.17062	MSN_group	0.26282	0.32444
ENSG00000185962:ENSP00000335006|ENSP00000335006|p.P21Q	20	1	0.27056	85.3679	Kinase step-up	CDK2_CDK3_CDK1_CDK5_group	0.17729	0.00205	ATM_ATR_group	0.20688	0.00074
ENSG00000183742:ENSP00000383185|ENSP00000383185|p.R132I	131	1	0.270555	133.564	Kinase step-down	ATM_ATR_group	0.3026	0.03213	PAK_group	0.16109	0.15431
ENSG00000030419:ENSP00000410447|ENSP00000410447|p.M44R	42	2	0.270513	48.2784	Kinase step-up	Chak1_Chak2_group	0.14636	0.13089	PKC_group	0.39942	0.12935
ENSG00000101421:ENSP00000217402|ENSP00000217402|p.E187K	184	3	0.27051	135.07	Kinase step-down	CK2_group	0.34692	0.07641	GRK_group	0.11516	0.11549
ENSG00000137574:ENSP00000260129|ENSP00000260129|p.E180V	177	3	0.270509	146.305	Kinase step-down	CK2_group	0.34104	0.07578	ACTR2_ACTR2B_TGFbR2_group	0.16032	0.21335
ENSG00000148396:ENSP00000325827|ENSP00000325827|p.E2040K	2037	3	0.270498	107.434	Kinase step-down	CK2_group	0.29597	0.05618	Chak1_Chak2_group	0.23383	0.10865
ENSG00000091128:ENSP00000373433|ENSP00000373433|p.R845H	843	2	0.270462	134.123	Kinase step-down	PKC_group	0.38513	0.1147	CK2_group	0.2172	0.21306
ENSG00000141736:ENSP00000269571|ENSP00000269571|p.R688Q	686	2	0.27044	137.463	Kinase step-down	PKC_group	0.45493	0.18474	CLK_group	0.23397	0.24559
ENSG00000170454:ENSP00000252245|ENSP00000252245|p.S13R	11	2	0.270364	39.6816	Kinase step-up	Chak1_Chak2_group	0.23423	0.25929	PKC_group	0.46821	0.19901
ENSG00000160305:ENSP00000392066|ENSP00000392066|p.P156Q	155	1	0.270358	76.2142	Kinase step-up	RCK_group	0.19166	0.05155	ATM_ATR_group	0.23205	0.00083
ENSG00000204469:ENSP00000365201|ENSP00000365201|p.E1111K	1108	3	0.270352	131.762	Kinase step-down	CK2_group	0.34006	0.07014	ACTR2_ACTR2B_TGFbR2_group	0.19034	0.17507
ENSG00000135333:ENSP00000358309|ENSP00000358309|p.R309T	307	2	0.270332	129.019	Kinase step-down	PKC_group	0.34492	0.07606	CK2_group	0.1571	0.12893
ENSG00000158545:ENSP00000301011|ENSP00000301011|p.R770W	775	-5	0.270286	141.132	Kinase step-down	PKB_group	0.33256	0.06382	ACTR2_ACTR2B_TGFbR2_group	0.24885	0.27772
ENSG00000126561:ENSP00000341208|ENSP00000341208|p.R649Q	647	2	0.27028	134.987	Kinase step-down	PKC_group	0.32832	0.05804	GRK_group	0.11679	0.11673
ENSG00000204851:ENSP00000473036|ENSP00000473036|p.R279C	277	2	0.270269	129.669	Kinase step-down	PKC_group	0.31566	0.04656	CDK4_CDK6_group	0.11202	0.08691
ENSG00000139737:ENSP00000418707|ENSP00000418707|p.R267Q	272	-5	0.270248	139.646	Kinase step-down	PKB_group	0.29911	0.02975	RCK_group	0.18514	0.20703
ENSG00000171862:ENSP00000361021|ENSP00000361021|p.R234W	232	2	0.270237	123.942	Kinase step-down	PKC_group	0.38382	0.1186	PLK_group	0.14239	0.09056
ENSG00000078018:ENSP00000353508|ENSP00000353508|p.R1583C	1588	-5	0.270228	138.617	Kinase step-down	PKB_group	0.28386	0.01417	RCK_group	0.14969	0.16674
ENSG00000064692:ENSP00000261368|ENSP00000261368|p.S560P	559	1	0.270214	76.1881	Kinase step-up	Chak1_Chak2_group	0.19754	0.05761	MAPK3_MAPK1_MAPK7_NLK_group	0.28096	0.0498
ENSG00000007047:ENSP00000262891|ENSP00000262891|p.R25C	23	2	0.270168	133.172	Kinase step-down	PKC_group	0.33038	0.06035	RCK_group	0.13506	0.12644
ENSG00000181163:ENSP00000296930|ENSP00000296930|p.G90R	88	2	0.270131	46.9772	Kinase step-up	GRK_group	0.11657	0.10725	PKC_group	0.31448	0.04451
ENSG00000119139:ENSP00000438262|ENSP00000438262|p.E954K	951	3	0.27013	135	Kinase step-down	CK2_group	0.35314	0.08301	DMPK_group	0.17647	0.17647
ENSG00000158321:ENSP00000344087|ENSP00000344087|p.P800A	799	1	0.270122	134.803	Kinase step-down	CDK2_CDK3_CDK1_CDK5_group	0.27704	0.00692	ARAF_BRAF_RAF1_group	0.1505	0.14957
ENSG00000165996:ENSP00000355308|ENSP00000355308|p.R237I	235	2	0.270077	144.819	Kinase step-down	PKC_group	0.32219	0.05607	Chak1_Chak2_group	0.15362	0.19968
ENSG00000165288:ENSP00000362372|ENSP00000362372|p.R307C	312	-5	0.270048	130.763	Kinase step-down	PKB_group	0.28481	0.0155	PKC_group	0.24813	0.22818
ENSG00000102755:ENSP00000282397|ENSP00000282397|p.R224Q	222	2	0.270033	149.193	Kinase step-down	PKC_group	0.31785	0.05606	SLK_group	0.2128	0.27901
ENSG00000108852:ENSP00000269095|ENSP00000269095|p.K367N	365	2	0.26999	135	Kinase step-down	PKC_group	0.43209	0.1621	DMPK_group	0.22901	0.22901
ENSG00000158321:ENSP00000344087|ENSP00000344087|p.R1245K	1250	-5	0.269985	137.979	Kinase step-down	PKB_group	0.28709	0.01747	RCK_group	0.18535	0.19938
ENSG00000065526:ENSP00000364912|ENSP00000364912|p.R1458L	1456	2	0.269957	116.956	Kinase step-down	PKC_group	0.31682	0.06014	CK2_group	0.38639	0.30277
ENSG00000154269:ENSP00000406261|ENSP00000406261|p.G691R	689	2	0.269929	46.3862	Kinase step-up	GRK_group	0.1167	0.11017	PKC_group	0.32395	0.0541
ENSG00000100941:ENSP00000216832|ENSP00000216832|p.R410Q	408	2	0.269861	134.822	Kinase step-down	PKC_group	0.32644	0.05658	GRK_group	0.11648	0.11564
ENSG00000102119:ENSP00000358857|ENSP00000358857|p.E144K	141	3	0.26984	135	Kinase step-down	CK2_group	0.40693	0.13709	DMPK_group	0.14565	0.14565
ENSG00000198028:ENSP00000301480|ENSP00000301480|p.E513K	511	2	0.26984	51.1632	Kinase step-up	RCK_group	0.18552	0.15655	PKC_group	0.31437	0.04609
ENSG00000075856:ENSP00000228284|ENSP00000228284|p.R742C	740	2	0.269769	130.966	Kinase step-down	PKC_group	0.32356	0.05446	CK2_group	0.1157	0.09672
ENSG00000134690:ENSP00000362146|ENSP00000362146|p.R240Q	238	2	0.269764	133.063	Kinase step-down	PKC_group	0.32396	0.05435	GRK_group	0.10805	0.09893
ENSG00000087087:ENSP00000314491|ENSP00000314491|p.R352Q	357	-5	0.26974	128.796	Kinase step-down	PKB_group	0.35425	0.08609	CK2_group	0.22706	0.19791
ENSG00000178297:ENSP00000330264|ENSP00000330264|p.R991C	989	2	0.269699	132.641	Kinase step-down	PKC_group	0.33391	0.06444	GRK_group	0.11283	0.10173
ENSG00000033867:ENSP00000295736|ENSP00000295736|p.R227Q	226	1	0.269671	58.5364	Kinase step-up	PKA_group	0.17193	0.10881	ATM_ATR_group	0.35687	0.09469
ENSG00000183742:ENSP00000383185|ENSP00000383185|p.R132I	130	2	0.269646	138.297	Kinase step-down	PKC_group	0.3273	0.0581	RCK_group	0.24816	0.26367
ENSG00000160058:ENSP00000397759|ENSP00000397759|p.P396L	395	1	0.269638	98.7472	Kinase step-down	CDK2_CDK3_CDK1_CDK5_group	0.22077	0.00333	MSN_group	0.22546	0.06601
ENSG00000177169:ENSP00000324560|ENSP00000324560|p.P637T	636	1	0.269597	146.515	Kinase step-down	CDK2_CDK3_CDK1_CDK5_group	0.27044	0.00627	RCK_group	0.14455	0.19837
ENSG00000177169:ENSP00000324560|ENSP00000324560|p.P637S	636	1	0.269575	146.493	Kinase step-down	CDK2_CDK3_CDK1_CDK5_group	0.27044	0.00627	RCK_group	0.14466	0.19837
ENSG00000204531:ENSP00000259915|ENSP00000259915|p.P112R	111	1	0.269514	81.2457	Kinase step-up	MAPK3_MAPK1_MAPK7_NLK_group	0.17046	0.01111	ATM_ATR_group	0.22009	0.00273
ENSG00000134313:ENSP00000256707|ENSP00000256707|p.V1683M	1684	-1	0.26948	30.217	Kinase step-up	MST_group	0.13664	0.2054	MSN_group	0.33717	0.07661
ENSG00000103544:ENSP00000400815|ENSP00000400815|p.E221K	219	2	0.269466	42.7605	Kinase step-up	CLK_group	0.20154	0.21207	PKC_group	0.30948	0.04022
ENSG00000145734:ENSP00000351575|ENSP00000351575|p.G841R	840	1	0.269323	65.764	Kinase step-up	CK2_group	0.12953	0.03405	ATM_ATR_group	0.2782	0.02637
ENSG00000149930:ENSP00000310094|ENSP00000310094|p.K11N	9	2	0.26931	135	Kinase step-down	PKC_group	0.36513	0.09582	DMPK_group	0.17647	0.17647
ENSG00000065675:ENSP00000263125|ENSP00000263125|p.K325E	323	2	0.269289	117.854	Kinase step-down	PKC_group	0.30297	0.04565	CK2_group	0.22657	0.14718
ENSG00000203757:ENSP00000357127|ENSP00000357127|p.P138H	137	1	0.269283	78.3962	Kinase step-up	p38_group	0.14822	0	PKC_group	0.2537	0.02888
ENSG00000063245:ENSP00000406209|ENSP00000406209|p.R531S	533	-2	0.269175	106.311	Kinase step-down	PKA_group	0.27677	0.04064	CK2_group	0.24589	0.11667
ENSG00000176165:ENSP00000371975|ENSP00000371975|p.R281W	279	2	0.269166	138.939	Kinase step-down	PKC_group	0.3797	0.11117	CLK_group	0.35904	0.37753
ENSG00000089820:ENSP00000359045|ENSP00000359045|p.T982P	981	1	0.269163	60.1158	Kinase step-up	MSN_group	0.15519	0.085	CDK2_CDK3_CDK1_CDK5_group	0.26571	0.00586
ENSG00000146966:ENSP00000275884|ENSP00000275884|p.R502S	504	-2	0.26916	104.431	Kinase step-down	PKA_group	0.30208	0.07033	ATM_ATR_group	0.40622	0.26933
ENSG00000160447:ENSP00000291906|ENSP00000291906|p.G713R	718	-5	0.269081	37.421	Kinase step-up	RCK_group	0.1949	0.23039	PKB_group	0.3577	0.09097
ENSG00000165732:ENSP00000346120|ENSP00000346120|p.E176Q	173	3	0.269057	134.574	Kinase step-down	CK2_group	0.43739	0.16834	ACTR2_ACTR2B_TGFbR2_group	0.17202	0.17002
ENSG00000198176:ENSP00000364519|ENSP00000364519|p.P24L	23	1	0.269048	90.9367	Kinase step-down	CDK2_CDK3_CDK1_CDK5_group	0.19584	0.00251	PKC_group	0.20335	0.01624
ENSG00000100344:ENSP00000216180|ENSP00000216180|p.P287S	286	1	0.269024	78.4325	Kinase step-up	p38_group	0.14822	0	ACTR2_ACTR2B_TGFbR2_group	0.22451	0
ENSG00000153922:ENSP00000284049|ENSP00000284049|p.E1105K	1102	3	0.269023	124.726	Kinase step-down	CK2_group	0.46832	0.20361	ARAF_BRAF_RAF1_group	0.25232	0.20434
ENSG00000155657:ENSP00000467141|ENSP00000467141|p.G29113R	29118	-5	0.268891	45.1662	Kinase step-up	CDK4_CDK6_group	0.12423	0.12345	PKB_group	0.28136	0.01247
ENSG00000159256:ENSP00000383333|ENSP00000383333|p.R896P	894	2	0.26886	135	Kinase step-down	PKC_group	0.45346	0.1846	DMPK_group	0.20493	0.20493
ENSG00000007314:ENSP00000396320|ENSP00000396320|p.K1723E	1720	3	0.268849	90.0316	Kinase step-down	MSN_group	0.23738	0.04717	CK2_group	0.22491	0.03491
ENSG00000115295:ENSP00000327009|ENSP00000327009|p.P458H	457	1	0.268815	136.047	Kinase step-down	CDK2_CDK3_CDK1_CDK5_group	0.27553	0.00676	ARAF_BRAF_RAF1_group	0.26258	0.26749
ENSG00000176293:ENSP00000441410|ENSP00000441410|p.E347K	345	2	0.26881	51.2147	Kinase step-up	RCK_group	0.18937	0.16027	PKC_group	0.309	0.04177
ENSG00000182909:ENSP00000331647|ENSP00000331647|p.R401T	399	2	0.268804	127.759	Kinase step-down	PKC_group	0.44674	0.18008	PKA_group	0.29113	0.25725
ENSG00000133104:ENSP00000414147|ENSP00000414147|p.R355I	358	-3	0.268775	119.661	Kinase step-down	PKB_group	0.30566	0.04646	CK2_group	0.13248	0.06138
ENSG00000079432:ENSP00000458663|ENSP00000458663|p.R1417C	1422	-5	0.268766	141.344	Kinase step-down	PKB_group	0.28003	0.01291	ACTR2_ACTR2B_TGFbR2_group	0.17476	0.20446
ENSG00000104447:ENSP00000379065|ENSP00000379065|p.R902C	905	-3	0.268725	156.164	Kinase step-down	PKB_group	0.3246	0.074	PKA_group	0.22052	0.31754
ENSG00000166225:ENSP00000299293|ENSP00000299293|p.R324C	327	-3	0.268567	160.552	Kinase step-down	PKB_group	0.33582	0.09352	RCK_group	0.20959	0.32543
ENSG00000127324:ENSP00000377003|ENSP00000377003|p.K136I	134	2	0.268552	138.606	Kinase step-down	PKC_group	0.34147	0.07345	ACTR2_ACTR2B_TGFbR2_group	0.13839	0.15528
ENSG00000175467:ENSP00000310448|ENSP00000310448|p.P393S	392	1	0.268483	88.3263	Kinase step-up	MAPK3_MAPK1_MAPK7_NLK_group	0.19973	0.01551	CK2_group	0.2711	0.07579
ENSG00000137948:ENSP00000354568|ENSP00000354568|p.P542R	545	-3	0.268467	33.3745	Kinase step-up	ACTR2_ACTR2B_TGFbR2_group	0.21712	0.27122	PKB_group	0.3222	0.05924
ENSG00000113396:ENSP00000262462|ENSP00000262462|p.R427P	426	1	0.268457	101.488	Kinase step-down	ATM_ATR_group	0.22703	0.0032	p38_group	0.14822	0
ENSG00000115053:ENSP00000318195|ENSP00000318195|p.R597W	602	-5	0.268394	137.34	Kinase step-down	PKB_group	0.34895	0.08078	RCK_group	0.16844	0.1794
ENSG00000134982:ENSP00000413133|ENSP00000413133|p.Q1041E	1038	3	0.26833	66.598	Kinase step-up	PKC_group	0.24383	0.14506	CK2_group	0.31418	0.06469
ENSG00000179869:ENSP00000411096|ENSP00000411096|p.R2258I	2256	2	0.268304	128.081	Kinase step-down	PKC_group	0.33755	0.0712	PAK_group	0.18185	0.14953
ENSG00000143756:ENSP00000355827|ENSP00000355827|p.R363C	361	2	0.268275	120.758	Kinase step-down	PKC_group	0.46371	0.20368	PKA_group	0.20544	0.13944
ENSG00000165757:ENSP00000364526|ENSP00000364526|p.R73H	71	2	0.26824	114.395	Kinase step-down	PKC_group	0.37662	0.12554	TLK_group	0.2125	0.1181
ENSG00000112038:ENSP00000394624|ENSP00000394624|p.R358H	356	2	0.26823	135	Kinase step-down	PKC_group	0.36975	0.10152	DMPK_group	0.22901	0.22901
ENSG00000186832:ENSP00000301653|ENSP00000301653|p.R330H	329	1	0.268198	128.842	Kinase step-down	ATM_ATR_group	0.28428	0.01763	CK2_group	0.22413	0.19536
ENSG00000047410:ENSP00000356448|ENSP00000356448|p.R2055G	2054	1	0.268173	104.129	Kinase step-down	ATM_ATR_group	0.24599	0.01581	CK2_group	0.18328	0.04568
ENSG00000136929:ENSP00000259456|ENSP00000259456|p.P202T	201	1	0.268167	77.3086	Kinase step-up	p38_group	0.14333	0	ACTR2_ACTR2B_TGFbR2_group	0.22665	0
ENSG00000100401:ENSP00000401470|ENSP00000401470|p.P443S	442	1	0.268131	115.809	Kinase step-down	CDK2_CDK3_CDK1_CDK5_group	0.25854	0.00531	CaMKII_group	0.10378	0.01564
ENSG00000147081:ENSP00000351327|ENSP00000351327|p.L490P	489	1	0.268074	69.3384	Kinase step-up	Chak1_Chak2_group	0.13648	0.026	CDK2_CDK3_CDK1_CDK5_group	0.24893	0.00468
ENSG00000123569:ENSP00000354723|ENSP00000354723|p.Q56K	54	2	0.268049	40.5752	Kinase step-up	eEF2K	0.20548	0.22616	PKC_group	0.35941	0.09216
ENSG00000071967:ENSP00000319141|ENSP00000319141|p.E263Q	260	3	0.268027	134.585	Kinase step-down	CK2_group	0.45712	0.1891	ACTR2_ACTR2B_TGFbR2_group	0.23611	0.23417
ENSG00000198826:ENSP00000355090|ENSP00000355090|p.R436C	434	2	0.26802	135	Kinase step-down	PKC_group	0.46221	0.19419	DMPK_group	0.22901	0.22901
ENSG00000120690:ENSP00000239882|ENSP00000239882|p.R328Q	333	-5	0.267961	139.203	Kinase step-down	PKB_group	0.2849	0.01766	RCK_group	0.24679	0.26643
ENSG00000163156:ENSP00000357901|ENSP00000357901|p.R160G	159	1	0.267937	94.2468	Kinase step-down	ATM_ATR_group	0.21338	0.01041	CK2_group	0.26283	0.08792
ENSG00000197915:ENSP00000357791|ENSP00000357791|p.R908Q	913	-5	0.26792	129.575	Kinase step-down	PKB_group	0.28137	0.01465	PKC_group	0.30456	0.27923
ENSG00000088538:ENSP00000266037|ENSP00000266037|p.R188Q	186	2	0.267904	139.298	Kinase step-down	PKC_group	0.34824	0.08109	ARAF_BRAF_RAF1_group	0.15826	0.17834
ENSG00000104447:ENSP00000379065|ENSP00000379065|p.R902P	905	-3	0.267893	150.282	Kinase step-down	PKB_group	0.3246	0.06618	PKA_group	0.24693	0.31754
ENSG00000181143:ENSP00000381008|ENSP00000381008|p.S7339R	7337	2	0.267881	54.9768	Kinase step-up	CK2_group	0.16463	0.11822	PKC_group	0.30945	0.04562
ENSG00000146247:ENSP00000275034|ENSP00000275034|p.R1310H	1315	-5	0.26785	135.026	Kinase step-down	PKB_group	0.33302	0.06517	CaMKII_group	0.1652	0.16532
ENSG00000243232:ENSP00000289269|ENSP00000289269|p.R246H	244	2	0.267824	125.447	Kinase step-down	PKC_group	0.35058	0.08647	ARAF_BRAF_RAF1_group	0.11193	0.06748
ENSG00000113300:ENSP00000377024|ENSP00000377024|p.S44R	42	2	0.267819	45.4664	Kinase step-up	Haspin	0.22592	0.22374	PKC_group	0.47168	0.20387
ENSG00000179456:ENSP00000351539|ENSP00000351539|p.E291K	288	3	0.267816	131.768	Kinase step-down	CK2_group	0.35147	0.08408	ACTR2_ACTR2B_TGFbR2_group	0.1797	0.1646
ENSG00000187672:ENSP00000288221|ENSP00000288221|p.S321R	319	2	0.267816	38.9213	Kinase step-up	Chak1_Chak2_group	0.10561	0.13397	PKC_group	0.29973	0.03342
ENSG00000151150:ENSP00000280772|ENSP00000280772|p.E864K	861	3	0.26773	135.002	Kinase step-down	CK2_group	0.33853	0.0708	GRK_group	0.11673	0.11674
ENSG00000197933:ENSP00000340683|ENSP00000340683|p.H545R	550	-5	0.267687	37.5216	Kinase step-up	RCK_group	0.16625	0.20109	PKB_group	0.32931	0.0639
ENSG00000159166:ENSP00000375829|ENSP00000375829|p.K211N	209	2	0.267566	136.169	Kinase step-down	PKC_group	0.3237	0.05619	GSK3_group	0.12458	0.13004
ENSG00000196586:ENSP00000358994|ENSP00000358994|p.K1189T	1187	2	0.267559	135.687	Kinase step-down	PKC_group	0.38966	0.12212	Chak1_Chak2_group	0.16813	0.17134
ENSG00000178764:ENSP00000314709|ENSP00000314709|p.R444L	442	2	0.267521	143.313	Kinase step-down	PKC_group	0.3333	0.06859	Chak1_Chak2_group	0.15795	0.19663
ENSG00000133318:ENSP00000367050|ENSP00000367050|p.E652A	649	3	0.267438	137.364	Kinase step-down	CK2_group	0.43198	0.16477	TLK_group	0.16564	0.17667
ENSG00000135476:ENSP00000257934|ENSP00000257934|p.R1821C	1820	1	0.267426	125.515	Kinase step-down	ATM_ATR_group	0.28081	0.01704	CK2_group	0.12817	0.0841
ENSG00000127903:ENSP00000444747|ENSP00000444747|p.H296R	301	-5	0.267398	38.7329	Kinase step-up	RCK_group	0.25837	0.28756	PKB_group	0.32245	0.05665
ENSG00000153820:ENSP00000375909|ENSP00000375909|p.G859R	857	2	0.267391	48.2137	Kinase step-up	CLK_group	0.20728	0.19229	PKC_group	0.31645	0.04948
ENSG00000101191:ENSP00000266070|ENSP00000266070|p.P1313L	1312	1	0.267374	108.706	Kinase step-down	CDK2_CDK3_CDK1_CDK5_group	0.24411	0.0044	CK2_group	0.17086	0.05242
ENSG00000131626:ENSP00000253925|ENSP00000253925|p.E247Q	244	3	0.267342	138.023	Kinase step-down	CK2_group	0.34613	0.07916	PLK_group	0.1303	0.1444
ENSG00000039560:ENSP00000427123|ENSP00000427123|p.R323Q	321	2	0.267153	132.138	Kinase step-down	PKC_group	0.33099	0.06417	CK2_group	0.29935	0.28601
ENSG00000136051:ENSP00000328062|ENSP00000328062|p.R828Q	826	2	0.267121	137.382	Kinase step-down	PKC_group	0.31392	0.04703	PKB_group	0.21485	0.22595
ENSG00000115825:ENSP00000368356|ENSP00000368356|p.R39Q	37	2	0.267069	134.159	Kinase step-down	PKC_group	0.31933	0.05229	CDK4_CDK6_group	0.12076	0.11684
ENSG00000155511:ENSP00000428994|ENSP00000428994|p.R848Q	846	2	0.267009	133.221	Kinase step-down	PKC_group	0.46589	0.19901	ACTR2_ACTR2B_TGFbR2_group	0.27533	0.26704
ENSG00000137812:ENSP00000335463|ENSP00000335463|p.P1844S	1843	1	0.26699	39.088	Kinase step-up	ARAF_BRAF_RAF1_group	0.22894	0.25644	ACTR2_ACTR2B_TGFbR2_group	0.26557	0
ENSG00000177807:ENSP00000357068|ENSP00000357068|p.R29K	32	-3	0.266957	149.589	Kinase step-down	PKB_group	0.30185	0.0435	Pim3_Pim1_group	0.19716	0.2644
ENSG00000204574:ENSP00000313603|ENSP00000313603|p.E410K	407	3	0.266949	97.4454	Kinase step-down	CK2_group	0.25795	0.04632	MSN_group	0.19734	0.03463
ENSG00000164609:ENSP00000297151|ENSP00000297151|p.R263W	261	2	0.266814	128.187	Kinase step-down	PKC_group	0.38688	0.12195	PKA_group	0.26223	0.23058
ENSG00000155657:ENSP00000467141|ENSP00000467141|p.E35620K	35617	3	0.266794	113.174	Kinase step-down	CK2_group	0.30564	0.05797	Chak1_Chak2_group	0.14899	0.0498
ENSG00000097046:ENSP00000393139|ENSP00000393139|p.N511K	509	2	0.266782	56.9502	Kinase step-up	MAPK3_MAPK1_MAPK7_NLK_group	0.15093	0.09569	PKC_group	0.33271	0.07171
ENSG00000163359:ENSP00000295550|ENSP00000295550|p.R1509G	1512	-3	0.266775	139.226	Kinase step-down	PKB_group	0.29939	0.03334	CDK2_CDK3_CDK1_CDK5_group	0.17051	0.19017
ENSG00000125676:ENSP00000245838|ENSP00000245838|p.K602Q	600	2	0.266775	128.634	Kinase step-down	PKC_group	0.36044	0.09531	MAP2K_group	0.12632	0.09674
ENSG00000151952:ENSP00000408581|ENSP00000408581|p.R313G	315	-2	0.266774	92.9962	Kinase step-down	PKA_group	0.21643	0.01819	CK2_group	0.39232	0.2138
ENSG00000198961:ENSP00000354775|ENSP00000354775|p.K46N	44	2	0.266745	112.304	Kinase step-down	PKC_group	0.42575	0.17966	PKB_group	0.18405	0.08113
ENSG00000117528:ENSP00000359233|ENSP00000359233|p.R390W	388	2	0.266709	129.542	Kinase step-down	PKC_group	0.35234	0.08684	PKB_group	0.22883	0.20346
ENSG00000124198:ENSP00000360985|ENSP00000360985|p.S1065P	1064	1	0.266629	95.4434	Kinase step-down	ACTR2_ACTR2B_TGFbR2_group	0.20557	0	CDK2_CDK3_CDK1_CDK5_group	0.17173	0.00193
ENSG00000129173:ENSP00000434199|ENSP00000434199|p.G54R	52	2	0.266568	39.4977	Kinase step-up	ATM_ATR_group	0.27029	0.29585	PKC_group	0.29893	0.03359
ENSG00000165973:ENSP00000349654|ENSP00000349654|p.R107Q	105	2	0.266487	130.541	Kinase step-down	PKC_group	0.3178	0.05212	CK2_group	0.20436	0.18364
ENSG00000167555:ENSP00000353652|ENSP00000353652|p.K574N	572	2	0.26647	134.901	Kinase step-down	PKC_group	0.33783	0.07136	GRK_group	0.11666	0.1162
ENSG00000134516:ENSP00000256935|ENSP00000256935|p.R214W	213	1	0.266467	124.226	Kinase step-down	ATM_ATR_group	0.31938	0.05761	ARAF_BRAF_RAF1_group	0.17098	0.12117
ENSG00000145362:ENSP00000349588|ENSP00000349588|p.P3798H	3797	1	0.266421	105.491	Kinase step-down	CDK2_CDK3_CDK1_CDK5_group	0.23584	0.00398	CK2_group	0.19967	0.06844
ENSG00000171862:ENSP00000361021|ENSP00000361021|p.V365E	362	3	0.266419	52.4665	Kinase step-up	ARAF_BRAF_RAF1_group	0.12506	0.09044	CK2_group	0.33024	0.06608
ENSG00000164548:ENSP00000297071|ENSP00000297071|p.G35R	34	1	0.266407	49.4888	Kinase step-up	ARAF_BRAF_RAF1_group	0.23801	0.21716	ATM_ATR_group	0.28507	0.01948
ENSG00000153310:ENSP00000429150|ENSP00000429150|p.R141Q	139	2	0.266402	134.791	Kinase step-down	PKC_group	0.31856	0.05216	GRK_group	0.11655	0.11558
ENSG00000084674:ENSP00000233242|ENSP00000233242|p.R3638L	3643	-5	0.266374	137.07	Kinase step-down	PKB_group	0.27569	0.00949	PKC_group	0.19897	0.20859
ENSG00000197971:ENSP00000380958|ENSP00000380958|p.E41V	38	3	0.266271	125.792	Kinase step-down	CK2_group	0.32987	0.06703	ARAF_BRAF_RAF1_group	0.18322	0.14061
ENSG00000152240:ENSP00000282058|ENSP00000282058|p.R206S	204	2	0.266262	129.245	Kinase step-down	PKC_group	0.30897	0.04405	PLK_group	0.13131	0.10461
ENSG00000159055:ENSP00000290130|ENSP00000290130|p.R41H	40	1	0.266239	137.717	Kinase step-down	ATM_ATR_group	0.29478	0.02884	ACTR2_ACTR2B_TGFbR2_group	0.16611	0.17873
ENSG00000204248:ENSP00000363840|ENSP00000363840|p.P1594T	1593	1	0.266172	111.583	Kinase step-down	CDK2_CDK3_CDK1_CDK5_group	0.24893	0.00468	Chak1_Chak2_group	0.13758	0.0318
ENSG00000197629:ENSP00000354335|ENSP00000354335|p.P418L	417	1	0.266143	131.305	Kinase step-down	CDK2_CDK3_CDK1_CDK5_group	0.272	0.00641	CK1_group	0.121	0.10385
ENSG00000130811:ENSP00000253108|ENSP00000253108|p.P43S	42	1	0.26614	102.701	Kinase step-down	MAPK3_MAPK1_MAPK7_NLK_group	0.2587	0.03374	CK2_group	0.18217	0.03996
ENSG00000164190:ENSP00000282516|ENSP00000282516|p.Q1045E	1042	3	0.266116	45.3875	Kinase step-up	ACTR2_ACTR2B_TGFbR2_group	0.13199	0.13019	CK2_group	0.34757	0.08146
ENSG00000115464:ENSP00000381577|ENSP00000381577|p.R922C	920	2	0.266067	141.827	Kinase step-down	PKC_group	0.30385	0.03967	PKB_group	0.24836	0.27999
ENSG00000075975:ENSP00000170447|ENSP00000170447|p.R110K	115	-5	0.266056	146.719	Kinase step-down	PKB_group	0.35569	0.09518	Pim3_Pim1_group	0.214	0.26804
ENSG00000156920:ENSP00000377699|ENSP00000377699|p.R3017L	3015	2	0.266044	145.756	Kinase step-down	PKC_group	0.41057	0.1492	ACTR2_ACTR2B_TGFbR2_group	0.1647	0.21435
ENSG00000133401:ENSP00000402033|ENSP00000402033|p.L2410P	2409	1	0.266006	81.4206	Kinase step-up	MSN_group	0.22245	0.06452	MAPK3_MAPK1_MAPK7_NLK_group	0.23957	0.02552
ENSG00000122257:ENSP00000317872|ENSP00000317872|p.K1217N	1215	2	0.265994	140.631	Kinase step-down	PKC_group	0.35574	0.09103	ARAF_BRAF_RAF1_group	0.13703	0.16313
ENSG00000115145:ENSP00000263904|ENSP00000263904|p.K163T	161	2	0.26591	134.142	Kinase step-down	PKC_group	0.36414	0.09826	CK2_group	0.15841	0.15443
ENSG00000184708:ENSP00000380659|ENSP00000380659|p.R208H	213	-5	0.2659	134.145	Kinase step-down	PKB_group	0.3344	0.06853	CK2_group	0.30929	0.30532
ENSG00000198939:ENSP00000354453|ENSP00000354453|p.H176R	181	-5	0.265854	37.5502	Kinase step-up	RCK_group	0.2013	0.23577	PKB_group	0.32473	0.06112
ENSG00000166704:ENSP00000343617|ENSP00000343617|p.E593K	591	2	0.26585	33.4212	Kinase step-up	Pim3_Pim1_group	0.19512	0.24848	PKC_group	0.304	0.04356
ENSG00000147180:ENSP00000362260|ENSP00000362260|p.P13A	12	1	0.26585	143.05	Kinase step-down	CDK2_CDK3_CDK1_CDK5_group	0.26941	0.00618	RCK_group	0.14794	0.18517
ENSG00000142319:ENSP00000270349|ENSP00000270349|p.R615P	613	2	0.26584	135	Kinase step-down	PKC_group	0.31678	0.05094	DMPK_group	0.17647	0.17647
ENSG00000156453:ENSP00000287008|ENSP00000287008|p.R797C	795	2	0.265797	131.128	Kinase step-down	PKC_group	0.30948	0.04429	CK2_group	0.12687	0.10892
ENSG00000163932:ENSP00000378217|ENSP00000378217|p.N607K	605	2	0.265779	37.3611	Kinase step-up	SLK_group	0.15997	0.1953	PKC_group	0.34211	0.07869
ENSG00000180357:ENSP00000316527|ENSP00000316527|p.R462C	467	-5	0.265757	141.002	Kinase step-down	PKB_group	0.34996	0.08566	ACTR2_ACTR2B_TGFbR2_group	0.23022	0.25801
ENSG00000183473:ENSP00000330138|ENSP00000330138|p.E339K	337	2	0.265733	50.1255	Kinase step-up	ATM_ATR_group	0.30545	0.28171	PKC_group	0.30918	0.04451
ENSG00000131473:ENSP00000253792|ENSP00000253792|p.G664R	663	1	0.265647	34.072	Kinase step-up	ACTR2_ACTR2B_TGFbR2_group	0.13892	0.18928	ATM_ATR_group	0.29019	0.02936
ENSG00000047410:ENSP00000356448|ENSP00000356448|p.P1678A	1677	1	0.265591	134.81	Kinase step-down	CDK2_CDK3_CDK1_CDK5_group	0.272	0.00641	ARAF_BRAF_RAF1_group	0.13435	0.13347
ENSG00000162545:ENSP00000364219|ENSP00000364219|p.R55W	53	2	0.265583	134.426	Kinase step-down	PKC_group	0.40264	0.13707	Haspin	0.20644	0.20378
ENSG00000089169:ENSP00000374036|ENSP00000374036|p.R246Q	244	2	0.265562	129.39	Kinase step-down	PKC_group	0.31856	0.05427	CK2_group	0.17871	0.15275
ENSG00000166963:ENSP00000300231|ENSP00000300231|p.W1697R	1695	2	0.265538	45.4359	Kinase step-up	PLK_group	0.14585	0.14383	PKC_group	0.37069	0.10516
ENSG00000004766:ENSP00000307666|ENSP00000307666|p.R493H	492	1	0.265504	132.753	Kinase step-down	ATM_ATR_group	0.28432	0.01902	ARAF_BRAF_RAF1_group	0.21881	0.2084
ENSG00000077235:ENSP00000348510|ENSP00000348510|p.N503K	501	2	0.265498	49.3591	Kinase step-up	RCK_group	0.14801	0.12783	PKC_group	0.34567	0.08094
ENSG00000149115:ENSP00000437271|ENSP00000437271|p.R835Q	833	2	0.265488	151.504	Kinase step-down	PKC_group	0.31307	0.05852	ATM_ATR_group	0.19401	0.26943
ENSG00000161649:ENSP00000321005|ENSP00000321005|p.R60H	59	1	0.26544	134.905	Kinase step-down	ATM_ATR_group	0.28862	0.02318	GRK_group	0.11674	0.1163
ENSG00000081277:ENSP00000263946|ENSP00000263946|p.R183C	188	-5	0.265434	140.875	Kinase step-down	PKB_group	0.27725	0.01321	ACTR2_ACTR2B_TGFbR2_group	0.12596	0.15313
ENSG00000163359:ENSP00000295550|ENSP00000295550|p.R1509K	1512	-3	0.26537	137.724	Kinase step-down	PKB_group	0.29939	0.03432	CDK2_CDK3_CDK1_CDK5_group	0.17756	0.19017
ENSG00000196110:ENSP00000467723|ENSP00000467723|p.H381R	386	-5	0.265305	37.4584	Kinase step-up	RCK_group	0.19085	0.22567	PKB_group	0.31658	0.05357
ENSG00000047634:ENSP00000369380|ENSP00000369380|p.R146H	144	2	0.265239	150.996	Kinase step-down	PKC_group	0.33341	0.07844	ATM_ATR_group	0.17121	0.2443
ENSG00000180855:ENSP00000301547|ENSP00000301547|p.H522R	527	-5	0.265224	30.2381	Kinase step-up	Pim3_Pim1_group	0.22847	0.29605	PKB_group	0.32328	0.06681
ENSG00000134627:ENSP00000299001|ENSP00000299001|p.G63R	61	2	0.26518	56.1214	Kinase step-up	CK2_group	0.27762	0.22647	PKC_group	0.29475	0.03455
ENSG00000197748:ENSP00000349568|ENSP00000349568|p.A738D	737	1	0.265142	69.8204	Kinase step-up	CDK4_CDK6_group	0.12064	0.00934	CK2_group	0.35768	0.11703
ENSG00000144118:ENSP00000272519|ENSP00000272519|p.K200I	198	2	0.265134	119.801	Kinase step-down	PKC_group	0.42234	0.16648	PKA_group	0.18592	0.11641
ENSG00000147274:ENSP00000359645|ENSP00000359645|p.R331Q	329	2	0.265102	132.875	Kinase step-down	PKC_group	0.32064	0.05572	ACTR2_ACTR2B_TGFbR2_group	0.20137	0.19154
ENSG00000163512:ENSP00000419371|ENSP00000419371|p.E141Q	140	1	0.26507	45	Kinase step-up	DMPK_group	0.14565	0.14565	ATM_ATR_group	0.26943	0.00436
ENSG00000159409:ENSP00000290583|ENSP00000290583|p.S167R	166	1	0.265048	45.8258	Kinase step-up	CDK4_CDK6_group	0.10066	0.09684	ATM_ATR_group	0.27768	0.01266
ENSG00000197054:ENSP00000369774|ENSP00000369774|p.E256K	254	2	0.265044	51.2077	Kinase step-up	RCK_group	0.17865	0.14999	PKC_group	0.304	0.04051
ENSG00000126804:ENSP00000378201|ENSP00000378201|p.K303Q	301	2	0.26495	135	Kinase step-down	PKC_group	0.33352	0.06857	CK1_group	0.13805	0.13805
ENSG00000100888:ENSP00000382863|ENSP00000382863|p.R1477Q	1475	2	0.264934	130.163	Kinase step-down	PKC_group	0.31845	0.05446	PKA_group	0.25607	0.23373
ENSG00000160058:ENSP00000397759|ENSP00000397759|p.P110S	109	1	0.26492	114.884	Kinase step-down	CDK2_CDK3_CDK1_CDK5_group	0.25374	0.00498	GRK_group	0.11631	0.0252
ENSG00000140632:ENSP00000322716|ENSP00000322716|p.E153K	151	2	0.264889	42.7802	Kinase step-up	CLK_group	0.24175	0.25201	PKC_group	0.47736	0.21267
ENSG00000197321:ENSP00000364547|ENSP00000364547|p.P271T	270	1	0.264843	115.609	Kinase step-down	CDK2_CDK3_CDK1_CDK5_group	0.25488	0.00506	Chak1_Chak2_group	0.11236	0.02443
ENSG00000097007:ENSP00000361423|ENSP00000361423|p.P825L	824	1	0.264771	37.0085	Kinase step-up	ARAF_BRAF_RAF1_group	0.18435	0.22116	ACTR2_ACTR2B_TGFbR2_group	0.2622	0
ENSG00000148773:ENSP00000357643|ENSP00000357643|p.R596C	601	-5	0.264732	138.801	Kinase step-down	PKB_group	0.28094	0.01679	RCK_group	0.20557	0.22312
ENSG00000197915:ENSP00000357791|ENSP00000357791|p.R880H	878	2	0.264704	122.097	Kinase step-down	PKC_group	0.38728	0.12926	ARAF_BRAF_RAF1_group	0.16981	0.1107
ENSG00000124171:ENSP00000360672|ENSP00000360672|p.S347R	349	-2	0.264701	76.8852	Kinase step-up	CK2_group	0.39965	0.25983	PKA_group	0.27146	0.0467
ENSG00000170421:ENSP00000449404|ENSP00000449404|p.E243V	240	3	0.264677	123.793	Kinase step-down	CK2_group	0.3277	0.06807	ATM_ATR_group	0.21433	0.16289
ENSG00000038219:ENSP00000040738|ENSP00000040738|p.E2846K	2843	3	0.264656	131.786	Kinase step-down	CK2_group	0.35359	0.08935	ACTR2_ACTR2B_TGFbR2_group	0.23704	0.2222
ENSG00000139496:ENSP00000371155|ENSP00000371155|p.P332L	331	1	0.264654	100.55	Kinase step-down	CDK2_CDK3_CDK1_CDK5_group	0.2216	0.00336	ACTR2_ACTR2B_TGFbR2_group	0.14971	0
ENSG00000181555:ENSP00000386759|ENSP00000386759|p.K1191Q	1189	2	0.264537	136.846	Kinase step-down	PKC_group	0.36578	0.10138	ACTR2_ACTR2B_TGFbR2_group	0.19949	0.20801
ENSG00000134595:ENSP00000359567|ENSP00000359567|p.R172C	170	2	0.264531	120.272	Kinase step-down	PKC_group	0.29429	0.03845	PLK_group	0.12831	0.06106
ENSG00000137145:ENSP00000473565|ENSP00000473565|p.P974S	973	1	0.264448	101.772	Kinase step-down	MAPK3_MAPK1_MAPK7_NLK_group	0.30146	0.08025	CK2_group	0.18555	0.04064
ENSG00000079277:ENSP00000361014|ENSP00000361014|p.P386L	385	1	0.264403	122.415	Kinase step-down	CDK2_CDK3_CDK1_CDK5_group	0.26375	0.0057	DMPK_group	0.14565	0.08804
ENSG00000157764:ENSP00000288602|ENSP00000288602|p.R444L	446	-2	0.264395	115.166	Kinase step-down	PKA_group	0.30265	0.05394	CK2_group	0.28928	0.19957
ENSG00000125755:ENSP00000245934|ENSP00000245934|p.E1224Q	1221	3	0.264362	128.475	Kinase step-down	CK2_group	0.33215	0.0695	ARAF_BRAF_RAF1_group	0.16184	0.1318
ENSG00000197555:ENSP00000450832|ENSP00000450832|p.P1735S	1734	1	0.264353	92.1446	Kinase step-down	CDK2_CDK3_CDK1_CDK5_group	0.19632	0.00253	ACTR2_ACTR2B_TGFbR2_group	0.1798	0
ENSG00000141577:ENSP00000393583|ENSP00000393583|p.R990C	988	2	0.264281	127.033	Kinase step-down	PKC_group	0.31996	0.05823	ACTR2_ACTR2B_TGFbR2_group	0.21302	0.17639
ENSG00000117616:ENSP00000243189|ENSP00000243189|p.R56W	54	2	0.264214	134.412	Kinase step-down	PKC_group	0.43964	0.17544	PAK_group	0.18974	0.18703
ENSG00000164588:ENSP00000307342|ENSP00000307342|p.G848R	846	2	0.264084	41.3548	Kinase step-up	ARAF_BRAF_RAF1_group	0.1869	0.20369	PKC_group	0.30354	0.03999
ENSG00000108510:ENSP00000380888|ENSP00000380888|p.R1836S	1834	2	0.264081	131.231	Kinase step-down	PKC_group	0.47213	0.20862	CLK_group	0.29409	0.27673
ENSG00000147140:ENSP00000276079|ENSP00000276079|p.R153Q	151	2	0.26393	135	Kinase step-down	PKC_group	0.32833	0.0644	DMPK_group	0.14565	0.14565
ENSG00000185811:ENSP00000413025|ENSP00000413025|p.R218I	216	2	0.263876	134.199	Kinase step-down	PKC_group	0.3373	0.07345	GRK_group	0.11636	0.11267
ENSG00000198954:ENSP00000354848|ENSP00000354848|p.R359W	357	2	0.263872	129.507	Kinase step-down	PKC_group	0.39192	0.12926	ACTR2_ACTR2B_TGFbR2_group	0.23382	0.20856
ENSG00000198646:ENSP00000363929|ENSP00000363929|p.R1323W	1321	2	0.263864	134.229	Kinase step-down	PKC_group	0.35931	0.09547	Haspin	0.16379	0.16024
ENSG00000171345:ENSP00000355124|ENSP00000355124|p.R24G	22	2	0.26386	127.075	Kinase step-down	PKC_group	0.30468	0.04334	CK2_group	0.12125	0.08487
ENSG00000130270:ENSP00000311336|ENSP00000311336|p.G764R	763	1	0.263849	70.7939	Kinase step-up	CK2_group	0.149	0.03419	ATM_ATR_group	0.25713	0.01957
ENSG00000181143:ENSP00000381008|ENSP00000381008|p.R10471I	10469	2	0.263679	130.292	Kinase step-down	PKC_group	0.32338	0.06059	CK1_group	0.13063	0.10899
ENSG00000148516:ENSP00000354487|ENSP00000354487|p.E1000K	997	3	0.263592	132.256	Kinase step-down	CK2_group	0.35301	0.08972	ACTR2_ACTR2B_TGFbR2_group	0.28222	0.2696
ENSG00000100056:ENSP00000252137|ENSP00000252137|p.P438L	437	1	0.263525	100.355	Kinase step-down	MAPK3_MAPK1_MAPK7_NLK_group	0.30455	0.08775	MSN_group	0.20727	0.05746
ENSG00000183495:ENSP00000374212|ENSP00000374212|p.P1697L	1696	1	0.263467	99.5551	Kinase step-down	MAPK3_MAPK1_MAPK7_NLK_group	0.30582	0.09118	PAK_group	0.16869	0.0159
ENSG00000139914:ENSP00000267426|ENSP00000267426|p.R123G	121	2	0.263425	137.89	Kinase step-down	PKC_group	0.30316	0.04007	PKB_group	0.17848	0.19176
ENSG00000104879:ENSP00000221476|ENSP00000221476|p.E168K	166	2	0.26331	45	Kinase step-up	DAPK_group	0.11211	0.11211	PKC_group	0.30142	0.03811
ENSG00000101493:ENSP00000394757|ENSP00000394757|p.R738S	736	2	0.26331	135	Kinase step-down	PKC_group	0.30475	0.04144	DMPK_group	0.14565	0.14565
ENSG00000101680:ENSP00000374309|ENSP00000374309|p.G548R	553	-5	0.263282	45.2111	Kinase step-up	CaMKII_group	0.14121	0.14024	PKB_group	0.27442	0.01114
ENSG00000168890:ENSP00000387292|ENSP00000387292|p.R106W	105	1	0.263268	123.313	Kinase step-down	ATM_ATR_group	0.27916	0.02135	ARAF_BRAF_RAF1_group	0.23106	0.17773
ENSG00000183111:ENSP00000328083|ENSP00000328083|p.K246N	244	2	0.26326	134.983	Kinase step-down	PKC_group	0.36813	0.10487	GRK_group	0.1168	0.11672
ENSG00000135709:ENSP00000457408|ENSP00000457408|p.P280S	279	1	0.263251	85.7932	Kinase step-up	CDK2_CDK3_CDK1_CDK5_group	0.17396	0.00197	CK2_group	0.26572	0.06642
ENSG00000155792:ENSP00000286234|ENSP00000286234|p.P245A	244	1	0.263232	134.793	Kinase step-down	CDK2_CDK3_CDK1_CDK5_group	0.26941	0.00618	ARAF_BRAF_RAF1_group	0.16228	0.16133
ENSG00000116194:ENSP00000234816|ENSP00000234816|p.K377T	375	2	0.263219	133.006	Kinase step-down	PKC_group	0.36506	0.102	CK2_group	0.22582	0.21666
ENSG00000213658:ENSP00000378845|ENSP00000378845|p.R134W	132	2	0.263166	142.819	Kinase step-down	PKC_group	0.41931	0.15859	CLK_group	0.27419	0.30999
ENSG00000166341:ENSP00000299441|ENSP00000299441|p.R1583W	1581	2	0.26315	127.914	Kinase step-down	PKC_group	0.34247	0.08133	PKA_group	0.22448	0.19202
ENSG00000118058:ENSP00000436786|ENSP00000436786|p.P2173S	2172	1	0.263106	125.026	Kinase step-down	CDK2_CDK3_CDK1_CDK5_group	0.26493	0.0058	eEF2K	0.15851	0.11294
ENSG00000140374:ENSP00000452762|ENSP00000452762|p.R209Q	207	2	0.263094	133.105	Kinase step-down	PKC_group	0.31877	0.05582	ACTR2_ACTR2B_TGFbR2_group	0.13518	0.12648
ENSG00000141994:ENSP00000311977|ENSP00000311977|p.W539R	542	-3	0.262995	81.0878	Kinase step-up	CK2_group	0.31189	0.15698	PKB_group	0.34758	0.13505
ENSG00000158636:ENSP00000432327|ENSP00000432327|p.R796G	799	-3	0.262867	133.912	Kinase step-down	PKB_group	0.292	0.02918	MSN_group	0.14909	0.1441
ENSG00000092758:ENSP00000341640|ENSP00000341640|p.P291L	290	1	0.262849	109.176	Kinase step-down	CDK2_CDK3_CDK1_CDK5_group	0.24083	0.00423	YSK_group	0.21039	0.09589
ENSG00000102225:ENSP00000276052|ENSP00000276052|p.E186K	184	2	0.262843	51.2906	Kinase step-up	PKA_group	0.30958	0.28078	PKC_group	0.29684	0.03558
ENSG00000105321:ENSP00000221922|ENSP00000221922|p.R283C	286	-3	0.262835	166.372	Kinase step-down	PKB_group	0.34551	0.1211	Pim3_Pim1_group	0.17703	0.31386
ENSG00000095787:ENSP00000346986|ENSP00000346986|p.P526R	531	-5	0.262791	35.7725	Kinase step-up	ACTR2_ACTR2B_TGFbR2_group	0.17689	0.21903	PKB_group	0.29026	0.03087
ENSG00000169047:ENSP00000304895|ENSP00000304895|p.R327C	330	-3	0.262778	106.797	Kinase step-down	PKB_group	0.28458	0.053	CK2_group	0.3997	0.27551
ENSG00000187775:ENSP00000374490|ENSP00000374490|p.K1621N	1619	2	0.262776	123.753	Kinase step-down	PKC_group	0.34422	0.08649	CK2_group	0.18894	0.13769
ENSG00000125676:ENSP00000245838|ENSP00000245838|p.R1483G	1486	-3	0.262698	92.3834	Kinase step-down	PKB_group	0.35188	0.15856	CK2_group	0.29903	0.12116
ENSG00000090020:ENSP00000263980|ENSP00000263980|p.R645W	648	-3	0.262673	134.439	Kinase step-down	PKB_group	0.31664	0.05398	Chak1_Chak2_group	0.18807	0.1855
ENSG00000065526:ENSP00000364912|ENSP00000364912|p.S248P	247	1	0.262588	35.3605	Kinase step-up	RCK_group	0.25705	0.30102	CDK2_CDK3_CDK1_CDK5_group	0.35497	0.09609
ENSG00000153820:ENSP00000375909|ENSP00000375909|p.R1214W	1212	2	0.262546	129.483	Kinase step-down	PKC_group	0.39477	0.13344	PKB_group	0.27005	0.24481
ENSG00000149503:ENSP00000378295|ENSP00000378295|p.Q301E	298	3	0.262478	45.4409	Kinase step-up	ACTR2_ACTR2B_TGFbR2_group	0.2095	0.20748	CK2_group	0.33985	0.07738
ENSG00000100629:ENSP00000451162|ENSP00000451162|p.R1003S	1008	-5	0.262462	136.142	Kinase step-down	PKB_group	0.35034	0.08793	PKA_group	0.31339	0.31862
ENSG00000131263:ENSP00000328059|ENSP00000328059|p.R127Q	132	-5	0.262433	131.524	Kinase step-down	PKB_group	0.28253	0.02058	CK2_group	0.24153	0.22562
ENSG00000170477:ENSP00000448220|ENSP00000448220|p.R401H	399	2	0.262417	129.301	Kinase step-down	PKC_group	0.35926	0.09814	CDK4_CDK6_group	0.11634	0.09028
ENSG00000065357:ENSP00000328405|ENSP00000328405|p.K26N	24	2	0.262387	131.508	Kinase step-down	PKC_group	0.3485	0.0866	PLK_group	0.12987	0.11389
ENSG00000125676:ENSP00000245838|ENSP00000245838|p.P1290T	1289	1	0.262337	146.984	Kinase step-down	CDK2_CDK3_CDK1_CDK5_group	0.2622	0.00558	RCK_group	0.15614	0.21061
ENSG00000033327:ENSP00000354952|ENSP00000354952|p.R156H	159	-3	0.262336	157.332	Kinase step-down	PKB_group	0.31839	0.07573	Pim3_Pim1_group	0.16704	0.26672
ENSG00000125676:ENSP00000245838|ENSP00000245838|p.P1290S	1289	1	0.262314	146.96	Kinase step-down	CDK2_CDK3_CDK1_CDK5_group	0.2622	0.00558	RCK_group	0.15625	0.21061
ENSG00000172336:ENSP00000304353|ENSP00000304353|p.R23M	21	2	0.2623	149.824	Kinase step-down	PKC_group	0.39869	0.14512	MST_group	0.20605	0.27316
ENSG00000133454:ENSP00000334563|ENSP00000334563|p.Q2146K	2144	2	0.262215	45.3431	Kinase step-up	RCK_group	0.17827	0.1767	PKC_group	0.35155	0.08934
ENSG00000182489:ENSP00000362047|ENSP00000362047|p.G155R	160	-5	0.2622	45	Kinase step-up	DMPK_group	0.14565	0.14565	PKB_group	0.27525	0.01305
ENSG00000170324:ENSP00000363317|ENSP00000363317|p.K612T	610	2	0.262195	131.374	Kinase step-down	PKC_group	0.37365	0.11198	eEF2K	0.14123	0.12465
ENSG00000099381:ENSP00000262519|ENSP00000262519|p.R219L	222	-3	0.262163	117.377	Kinase step-down	PKB_group	0.31559	0.06573	CK2_group	0.14772	0.06835
ENSG00000187492:ENSP00000391409|ENSP00000391409|p.R451L	449	2	0.262161	134.864	Kinase step-down	PKC_group	0.33812	0.07596	Haspin	0.13085	0.13023
ENSG00000058673:ENSP00000438527|ENSP00000438527|p.Q117L	116	1	0.26216	130.872	Kinase step-down	ATM_ATR_group	0.2626	0.00112	CK1_group	0.11706	0.09819
ENSG00000239713:ENSP00000385057|ENSP00000385057|p.R215P	218	-3	0.26214	135	Kinase step-down	PKB_group	0.33278	0.07064	DAPK_group	0.11211	0.11211
ENSG00000047578:ENSP00000261588|ENSP00000261588|p.P752L	751	1	0.262136	101.802	Kinase step-down	CDK2_CDK3_CDK1_CDK5_group	0.22276	0.00341	MSN_group	0.19635	0.05282
ENSG00000136068:ENSP00000420213|ENSP00000420213|p.P1029L	1028	1	0.262107	113.728	Kinase step-down	CDK2_CDK3_CDK1_CDK5_group	0.24893	0.00468	GRK_group	0.11666	0.02157
ENSG00000104447:ENSP00000379065|ENSP00000379065|p.P104S	103	1	0.262083	129.155	Kinase step-down	CDK2_CDK3_CDK1_CDK5_group	0.26666	0.00594	ARAF_BRAF_RAF1_group	0.15197	0.12528
ENSG00000104375:ENSP00000429744|ENSP00000429744|p.R142Q	145	-3	0.262043	106.772	Kinase step-down	PKB_group	0.33598	0.1051	CK2_group	0.20987	0.08593
ENSG00000124143:ENSP00000362442|ENSP00000362442|p.S137P	136	1	0.261964	93.7484	Kinase step-down	CK2_group	0.28127	0.08432	MAPK3_MAPK1_MAPK7_NLK_group	0.18597	0.01324
ENSG00000137752:ENSP00000433138|ENSP00000433138|p.R221H	226	-5	0.261962	141.649	Kinase step-down	PKB_group	0.29473	0.03453	ACTR2_ACTR2B_TGFbR2_group	0.19277	0.2231
ENSG00000064313:ENSP00000367406|ENSP00000367406|p.P1097S	1096	1	0.261956	117.491	Kinase step-down	CDK2_CDK3_CDK1_CDK5_group	0.25488	0.00506	MSN_group	0.18395	0.10514
ENSG00000186141:ENSP00000334564|ENSP00000334564|p.R202T	204	-2	0.26193	109.21	Kinase step-down	PKA_group	0.31179	0.07595	CK2_group	0.29796	0.184
ENSG00000196632:ENSP00000346667|ENSP00000346667|p.P142L	141	1	0.2619	105.373	Kinase step-down	CDK2_CDK3_CDK1_CDK5_group	0.23143	0.00377	Chak1_Chak2_group	0.16332	0.03385
ENSG00000153253:ENSP00000283254|ENSP00000283254|p.E1572K	1570	2	0.261879	43.0677	Kinase step-up	GRK_group	0.10249	0.11132	PKC_group	0.30022	0.03849
ENSG00000147118:ENSP00000380165|ENSP00000380165|p.R135H	133	2	0.261878	133.282	Kinase step-down	PKC_group	0.36975	0.10799	CDK4_CDK6_group	0.12184	0.11399
ENSG00000146072:ENSP00000296861|ENSP00000296861|p.G320R	319	1	0.261868	92.8804	Kinase step-down	CK2_group	0.30291	0.10867	ATM_ATR_group	0.18521	0.00958
ENSG00000136068:ENSP00000420213|ENSP00000420213|p.R470Q	473	-3	0.261829	104.634	Kinase step-down	PKB_group	0.26309	0.03718	CK2_group	0.22613	0.09377
ENSG00000145734:ENSP00000351575|ENSP00000351575|p.P215A	214	1	0.261826	143.23	Kinase step-down	CDK2_CDK3_CDK1_CDK5_group	0.26493	0.0058	RCK_group	0.20134	0.23882
ENSG00000211455:ENSP00000373684|ENSP00000373684|p.R267W	265	2	0.261793	139.865	Kinase step-down	PKC_group	0.37907	0.11822	Chak1_Chak2_group	0.22238	0.24458
ENSG00000143494:ENSP00000355932|ENSP00000355932|p.R265W	264	1	0.261671	124.122	Kinase step-down	ATM_ATR_group	0.3567	0.09973	ARAF_BRAF_RAF1_group	0.16789	0.11851
ENSG00000151422:ENSP00000281092|ENSP00000281092|p.K29N	27	2	0.26166	135	Kinase step-down	PKC_group	0.43263	0.17097	DMPK_group	0.20493	0.20493
ENSG00000172732:ENSP00000307853|ENSP00000307853|p.R173K	178	-5	0.26165	119.31	Kinase step-down	PKB_group	0.26363	0.01173	PKC_group	0.29448	0.22372
ENSG00000100568:ENSP00000450731|ENSP00000450731|p.P104H	103	1	0.261589	127.138	Kinase step-down	CDK2_CDK3_CDK1_CDK5_group	0.26493	0.0058	MAP2K_group	0.14021	0.10443
ENSG00000198793:ENSP00000354558|ENSP00000354558|p.R2441Q	2446	-5	0.261547	135.966	Kinase step-down	PKB_group	0.29032	0.02881	ACTR2_ACTR2B_TGFbR2_group	0.27852	0.28293
ENSG00000105676:ENSP00000444156|ENSP00000444156|p.R352Q	350	2	0.26152	135	Kinase step-down	PKC_group	0.31405	0.05253	DMPK_group	0.14565	0.14565
ENSG00000115263:ENSP00000387662|ENSP00000387662|p.R70H	68	2	0.261514	136.762	Kinase step-down	PKC_group	0.40237	0.14098	ATM_ATR_group	0.2433	0.25134
ENSG00000074054:ENSP00000263710|ENSP00000263710|p.P732S	731	1	0.261495	56.5171	Kinase step-up	CLK_group	0.30156	0.24935	ACTR2_ACTR2B_TGFbR2_group	0.25623	0
ENSG00000092199:ENSP00000319690|ENSP00000319690|p.R167Q	165	2	0.261489	137.694	Kinase step-down	PKC_group	0.46404	0.20284	PKB_group	0.2974	0.30969
ENSG00000156970:ENSP00000287598|ENSP00000287598|p.R677H	676	1	0.261469	142.142	Kinase step-down	ATM_ATR_group	0.2786	0.01916	TLK_group	0.17661	0.20912
ENSG00000048649:ENSP00000311513|ENSP00000311513|p.R1274W	1277	-3	0.261462	95.5825	Kinase step-down	PKB_group	0.34115	0.13916	CK2_group	0.38818	0.22216
ENSG00000136861:ENSP00000343818|ENSP00000343818|p.R163I	161	2	0.26145	135	Kinase step-down	PKC_group	0.31374	0.05229	DMPK_group	0.14565	0.14565
ENSG00000158636:ENSP00000432327|ENSP00000432327|p.P1074L	1073	1	0.261445	112.441	Kinase step-down	CDK2_CDK3_CDK1_CDK5_group	0.24595	0.00451	GRK_group	0.11605	0.01575
ENSG00000110046:ENSP00000366475|ENSP00000366475|p.R644Q	642	2	0.2613	135	Kinase step-down	PKC_group	0.30876	0.04746	DMPK_group	0.14565	0.14565
ENSG00000180116:ENSP00000317671|ENSP00000317671|p.R163S	161	2	0.261291	134.838	Kinase step-down	PKC_group	0.30305	0.04176	GRK_group	0.11672	0.11598
ENSG00000137573:ENSP00000260128|ENSP00000260128|p.K98N	96	2	0.261178	133.275	Kinase step-down	PKC_group	0.32366	0.0626	Pim3_Pim1_group	0.12518	0.11732
ENSG00000186868:ENSP00000340820|ENSP00000340820|p.E176G	173	3	0.26111	124.697	Kinase step-down	CK2_group	0.39957	0.14267	Pim2	0.16056	0.11386
ENSG00000160691:ENSP00000401303|ENSP00000401303|p.P387S	386	1	0.261109	117.308	Kinase step-down	CDK2_CDK3_CDK1_CDK5_group	0.25374	0.00498	MSN_group	0.18611	0.10676
ENSG00000139626:ENSP00000267082|ENSP00000267082|p.Q553K	551	2	0.261104	45.305	Kinase step-up	RCK_group	0.13008	0.12869	PKC_group	0.31914	0.05804
ENSG00000147649:ENSP00000338235|ENSP00000338235|p.R181L	179	2	0.2611	134.978	Kinase step-down	PKC_group	0.35915	0.09805	GRK_group	0.11682	0.11672
ENSG00000166866:ENSP00000393392|ENSP00000393392|p.R1006W	1004	2	0.261082	126.449	Kinase step-down	PKC_group	0.42007	0.16189	ARAF_BRAF_RAF1_group	0.17635	0.13753
ENSG00000151726:ENSP00000422607|ENSP00000422607|p.R396M	394	2	0.261063	131.587	Kinase step-down	PKC_group	0.39764	0.13704	Chak1_Chak2_group	0.14853	0.13299
ENSG00000134121:ENSP00000256509|ENSP00000256509|p.T988P	987	1	0.260888	60.384	Kinase step-up	GRK_group	0.11683	0.04762	CDK2_CDK3_CDK1_CDK5_group	0.25672	0.00518
ENSG00000221866:ENSP00000352882|ENSP00000352882|p.R1635H	1633	2	0.260787	143.43	Kinase step-down	PKC_group	0.39504	0.13707	Chak1_Chak2_group	0.154	0.19223
ENSG00000134644:ENSP00000391723|ENSP00000391723|p.P807L	806	1	0.260759	103.913	Kinase step-down	MAPK3_MAPK1_MAPK7_NLK_group	0.25534	0.03203	Chak1_Chak2_group	0.17116	0.03652
ENSG00000023516:ENSP00000025301|ENSP00000025301|p.P423L	422	1	0.260671	76.2374	Kinase step-up	RCK_group	0.23136	0.09618	PKC_group	0.24399	0.02111
ENSG00000175274:ENSP00000436152|ENSP00000436152|p.K11R	16	-5	0.26059	45.0814	Kinase step-up	GRK_group	0.11669	0.11632	PKB_group	0.2795	0.01891
ENSG00000156853:ENSP00000287461|ENSP00000287461|p.E314K	312	2	0.260507	51.3074	Kinase step-up	RCK_group	0.17799	0.14937	PKC_group	0.30854	0.04961
ENSG00000166833:ENSP00000379396|ENSP00000379396|p.G1227R	1232	-5	0.260382	35.5124	Kinase step-up	ACTR2_ACTR2B_TGFbR2_group	0.21634	0.25926	PKB_group	0.26602	0.0092
ENSG00000167232:ENSP00000300619|ENSP00000300619|p.H648R	653	-5	0.260348	25.6158	Kinase step-up	Pim3_Pim1_group	0.18352	0.26993	PKB_group	0.34338	0.09779
ENSG00000108557:ENSP00000323074|ENSP00000323074|p.R1147W	1152	-5	0.260271	142.127	Kinase step-down	PKB_group	0.28873	0.03047	ACTR2_ACTR2B_TGFbR2_group	0.15034	0.18263
ENSG00000159166:ENSP00000375829|ENSP00000375829|p.R461Q	459	2	0.260226	136.634	Kinase step-down	PKC_group	0.31433	0.05421	RCK_group	0.14974	0.15716
ENSG00000198939:ENSP00000354453|ENSP00000354453|p.E239K	237	2	0.260225	51.4849	Kinase step-up	RCK_group	0.2013	0.17191	PKC_group	0.29893	0.04037
ENSG00000116141:ENSP00000355884|ENSP00000355884|p.R701W	699	2	0.260199	129.451	Kinase step-down	PKC_group	0.39242	0.13344	PAK_group	0.17877	0.15361
ENSG00000118777:ENSP00000237612|ENSP00000237612|p.G189R	194	-5	0.260171	42.1116	Kinase step-up	PKA_group	0.18899	0.2021	PKB_group	0.27848	0.01864
ENSG00000124788:ENSP00000244769|ENSP00000244769|p.P89T	88	1	0.260135	112.144	Kinase step-down	CDK2_CDK3_CDK1_CDK5_group	0.24411	0.0044	GRK_group	0.11649	0.01545
ENSG00000132466:ENSP00000351416|ENSP00000351416|p.R1618T	1623	-5	0.260132	130.226	Kinase step-down	PKB_group	0.27495	0.01572	CK2_group	0.16946	0.14781
ENSG00000124193:ENSP00000244020|ENSP00000244020|p.R255W	253	2	0.260086	131.356	Kinase step-down	PKC_group	0.3643	0.10474	RCK_group	0.18647	0.16994
ENSG00000155657:ENSP00000467141|ENSP00000467141|p.R34883C	34888	-5	0.260068	137.698	Kinase step-down	PKB_group	0.35255	0.09277	RCK_group	0.29565	0.30789
ENSG00000130811:ENSP00000253108|ENSP00000253108|p.E192K	190	2	0.260049	57.341	Kinase step-up	CK2_group	0.12846	0.07288	PKC_group	0.28883	0.03479
ENSG00000198492:ENSP00000362918|ENSP00000362918|p.Q375R	380	-5	0.260041	43.8674	Kinase step-up	ACTR2_ACTR2B_TGFbR2_group	0.14395	0.14909	PKB_group	0.27187	0.01188
ENSG00000144118:ENSP00000272519|ENSP00000272519|p.E106K	104	2	0.26002	45	Kinase step-up	CK1_group	0.12485	0.12485	PKC_group	0.29809	0.03807
ENSG00000176049:ENSP00000265272|ENSP00000265272|p.R204W	202	2	0.259963	127.011	Kinase step-down	PKC_group	0.40256	0.14512	CK2_group	0.28743	0.2513
ENSG00000087460:ENSP00000360141|ENSP00000360141|p.R844C	847	-3	0.259957	131.913	Kinase step-down	PKB_group	0.30961	0.05003	MAP2K_group	0.12841	0.11441
ENSG00000163930:ENSP00000417132|ENSP00000417132|p.R512C	517	-5	0.25993	141.439	Kinase step-down	PKB_group	0.27868	0.02039	ACTR2_ACTR2B_TGFbR2_group	0.15431	0.18346
ENSG00000164808:ENSP00000297423|ENSP00000297423|p.P249S	248	1	0.25984	147.107	Kinase step-down	CDK2_CDK3_CDK1_CDK5_group	0.25943	0.00537	RCK_group	0.17551	0.23001
ENSG00000073111:ENSP00000265056|ENSP00000265056|p.R33W	31	2	0.259676	139.072	Kinase step-down	PKC_group	0.45332	0.1943	Chak1_Chak2_group	0.25154	0.26998
ENSG00000109063:ENSP00000464317|ENSP00000464317|p.R724L	729	-5	0.25967	134.993	Kinase step-down	PKB_group	0.26739	0.00772	GRK_group	0.11682	0.11679
ENSG00000134762:ENSP00000353608|ENSP00000353608|p.R896S	894	2	0.25959	135	Kinase step-down	PKC_group	0.29946	0.03987	GRK_group	0.11683	0.11683
ENSG00000162843:ENSP00000355510|ENSP00000355510|p.E376K	374	2	0.25954	44.9978	Kinase step-up	GRK_group	0.11682	0.11683	PKC_group	0.29448	0.03494
ENSG00000153922:ENSP00000284049|ENSP00000284049|p.R1548S	1546	2	0.259516	126.477	Kinase step-down	PKC_group	0.30026	0.04361	ACTR2_ACTR2B_TGFbR2_group	0.16366	0.1252
ENSG00000172349:ENSP00000302935|ENSP00000302935|p.R842I	844	-2	0.259447	100.728	Kinase step-down	PKA_group	0.28757	0.07317	CK2_group	0.32308	0.17698
ENSG00000088833:ENSP00000418529|ENSP00000418529|p.P143A	142	1	0.259414	143.417	Kinase step-down	CDK2_CDK3_CDK1_CDK5_group	0.2622	0.00558	RCK_group	0.18846	0.22643
ENSG00000109458:ENSP00000262995|ENSP00000262995|p.P582H	581	1	0.259397	133.009	Kinase step-down	CDK2_CDK3_CDK1_CDK5_group	0.26504	0.0058	Haspin	0.17699	0.16798
ENSG00000141510:ENSP00000269305|ENSP00000269305|p.Q16L	15	1	0.25936	135	Kinase step-down	ATM_ATR_group	0.26127	0.00191	MAPK3_MAPK1_MAPK7_NLK_group	0.13004	0.13004
ENSG00000072195:ENSP00000311684|ENSP00000311684|p.M1170R	1172	-2	0.259316	64.4083	Kinase step-up	CK2_group	0.19188	0.10571	PKA_group	0.30729	0.06271
ENSG00000115355:ENSP00000338728|ENSP00000338728|p.R1411W	1416	-5	0.259284	135.601	Kinase step-down	PKB_group	0.35052	0.09125	ARAF_BRAF_RAF1_group	0.18315	0.18587
ENSG00000104774:ENSP00000395473|ENSP00000395473|p.R732S	731	1	0.259263	108.37	Kinase step-down	ATM_ATR_group	0.2504	0.01864	CK2_group	0.27464	0.15843
ENSG00000159409:ENSP00000290583|ENSP00000290583|p.S167R	165	2	0.259229	43.3399	Kinase step-up	NEK1_NEK5_NEK3_NEK4_NEK11_NEK2_group	0.11773	0.12524	PKC_group	0.29361	0.03449
ENSG00000198730:ENSP00000355013|ENSP00000355013|p.E1105K	1102	3	0.259164	131.961	Kinase step-down	CK2_group	0.47191	0.21311	ACTR2_ACTR2B_TGFbR2_group	0.26398	0.25024
ENSG00000127603:ENSP00000439537|ENSP00000439537|p.R5322Q	5320	2	0.259143	147.922	Kinase step-down	PKC_group	0.29973	0.04715	Chak1_Chak2_group	0.13358	0.19153
ENSG00000157764:ENSP00000288602|ENSP00000288602|p.W604R	602	2	0.259134	36.9653	Kinase step-up	ATM_ATR_group	0.25531	0.29153	PKC_group	0.40621	0.14962
ENSG00000143520:ENSP00000373370|ENSP00000373370|p.H2327Q	2326	1	0.25911	51.662	Kinase step-up	PKB_group	0.21972	0.18966	ATM_ATR_group	0.25904	0.00168
ENSG00000141905:ENSP00000396843|ENSP00000396843|p.P340L	339	1	0.259058	113.675	Kinase step-down	CDK2_CDK3_CDK1_CDK5_group	0.24582	0.0045	CK2_group	0.13512	0.04091
ENSG00000136068:ENSP00000420213|ENSP00000420213|p.R470W	473	-3	0.259051	104.927	Kinase step-down	PKB_group	0.26309	0.03891	CK2_group	0.22358	0.09377
ENSG00000162139:ENSP00000294064|ENSP00000294064|p.R278W	276	2	0.258997	126.29	Kinase step-down	PKC_group	0.35468	0.09867	ARAF_BRAF_RAF1_group	0.1815	0.14228
ENSG00000180432:ENSP00000318867|ENSP00000318867|p.R349Q	347	2	0.258969	132.871	Kinase step-down	PKC_group	0.31299	0.0542	ACTR2_ACTR2B_TGFbR2_group	0.1726	0.16298
ENSG00000112419:ENSP00000417038|ENSP00000417038|p.R573I	571	2	0.258774	126.117	Kinase step-down	PKC_group	0.31389	0.05822	PKA_group	0.26598	0.22602
ENSG00000109458:ENSP00000262995|ENSP00000262995|p.P669S	668	1	0.258697	121.5	Kinase step-down	CDK2_CDK3_CDK1_CDK5_group	0.35556	0.10401	YSK_group	0.19977	0.13938
ENSG00000037474:ENSP00000264670|ENSP00000264670|p.R79G	77	2	0.25866	135	Kinase step-down	PKC_group	0.29878	0.04012	DMPK_group	0.14565	0.14565
ENSG00000214078:ENSP00000317257|ENSP00000317257|p.K261N	259	2	0.258616	136.194	Kinase step-down	PKC_group	0.44291	0.18435	ACTR2_ACTR2B_TGFbR2_group	0.20898	0.21437
ENSG00000155903:ENSP00000286364|ENSP00000286364|p.R760I	758	2	0.258614	133.538	Kinase step-down	PKC_group	0.31904	0.06051	CK1_group	0.14159	0.13499
ENSG00000170734:ENSP00000361310|ENSP00000361310|p.R371H	369	2	0.258533	120.706	Kinase step-down	PKC_group	0.33711	0.08658	ARAF_BRAF_RAF1_group	0.20606	0.14223
ENSG00000119321:ENSP00000238256|ENSP00000238256|p.P1115L	1114	1	0.258525	105.478	Kinase step-down	MAPK3_MAPK1_MAPK7_NLK_group	0.2587	0.03374	CK2_group	0.18496	0.05757
ENSG00000130338:ENSP00000356064|ENSP00000356064|p.R1338Q	1343	-5	0.2584	135	Kinase step-down	PKB_group	0.27904	0.02064	DMPK_group	0.17647	0.17647
ENSG00000151304:ENSP00000341324|ENSP00000341324|p.P222L	221	1	0.25834	98.0813	Kinase step-down	CDK2_CDK3_CDK1_CDK5_group	0.20947	0.00293	ACTR2_ACTR2B_TGFbR2_group	0.15518	0
ENSG00000151503:ENSP00000433681|ENSP00000433681|p.E1253Q	1250	3	0.2583	134.936	Kinase step-down	CK2_group	0.33833	0.08003	GRK_group	0.11679	0.1165
ENSG00000171988:ENSP00000382204|ENSP00000382204|p.P944A	943	1	0.258251	141.035	Kinase step-down	CDK2_CDK3_CDK1_CDK5_group	0.26242	0.0056	RCK_group	0.0798	0.10695
ENSG00000119772:ENSP00000264709|ENSP00000264709|p.R181H	179	2	0.258203	132.316	Kinase step-down	PKC_group	0.33363	0.07571	ACTR2_ACTR2B_TGFbR2_group	0.17835	0.16626
ENSG00000132932:ENSP00000371070|ENSP00000371070|p.K429N	427	2	0.258197	123.789	Kinase step-down	PKC_group	0.30393	0.05066	CK2_group	0.15614	0.10594
ENSG00000096384:ENSP00000360609|ENSP00000360609|p.R448L	446	2	0.258069	151.517	Kinase step-down	PKC_group	0.44135	0.19393	MSN_group	0.21338	0.28675
ENSG00000172977:ENSP00000340330|ENSP00000340330|p.R120H	119	1	0.257944	131.11	Kinase step-down	ATM_ATR_group	0.27691	0.01956	GRK_group	0.11431	0.09681
ENSG00000154380:ENSP00000355809|ENSP00000355809|p.P490S	489	1	0.257889	126.52	Kinase step-down	CDK2_CDK3_CDK1_CDK5_group	0.26052	0.00545	PDHK_group	0.19633	0.1583
ENSG00000148773:ENSP00000357643|ENSP00000357643|p.R372T	374	-2	0.257854	151.085	Kinase step-down	PKA_group	0.29576	0.048	DMPK_group	0.17647	0.24791
ENSG00000070761:ENSP00000262498|ENSP00000262498|p.K115R	120	-5	0.257854	47.6407	Kinase step-up	MSN_group	0.14201	0.13013	PKB_group	0.26998	0.0124
ENSG00000242221:ENSP00000385706|ENSP00000385706|p.R304H	302	2	0.257846	121.69	Kinase step-down	PKC_group	0.37652	0.1256	ARAF_BRAF_RAF1_group	0.17122	0.11186
ENSG00000123989:ENSP00000243776|ENSP00000243776|p.Q127E	126	1	0.257813	139.173	Kinase step-down	ATM_ATR_group	0.26082	0.00369	Chak1_Chak2_group	0.11808	0.13684
ENSG00000130592:ENSP00000371194|ENSP00000371194|p.E399K	397	2	0.257792	40.5638	Kinase step-up	Pim2	0.18711	0.20705	PKC_group	0.28948	0.03246
ENSG00000197915:ENSP00000357791|ENSP00000357791|p.R880H	885	-5	0.257755	140.472	Kinase step-down	PKB_group	0.30074	0.04416	Pim2	0.23709	0.26167
ENSG00000036448:ENSP00000262113|ENSP00000262113|p.R74P	76	-2	0.257687	108.191	Kinase step-down	PKA_group	0.27105	0.04106	CK2_group	0.31213	0.19591
ENSG00000221843:ENSP00000386190|ENSP00000386190|p.R1719H	1717	2	0.257672	132.317	Kinase step-down	PKC_group	0.39072	0.13333	ACTR2_ACTR2B_TGFbR2_group	0.22665	0.21459
ENSG00000118046:ENSP00000324856|ENSP00000324856|p.G242R	240	2	0.257614	45.3225	Kinase step-up	CDK4_CDK6_group	0.12342	0.12197	PKC_group	0.29383	0.03622
ENSG00000169550:ENSP00000416753|ENSP00000416753|p.E77K	75	2	0.25761	45	Kinase step-up	DMPK_group	0.08804	0.08804	PKC_group	0.29487	0.03726
ENSG00000197816:ENSP00000364348|ENSP00000364348|p.R1244C	1243	1	0.25749	135	Kinase step-down	ATM_ATR_group	0.28051	0.02302	CK1_group	0.12936	0.12936
ENSG00000147010:ENSP00000380921|ENSP00000380921|p.R490W	495	-5	0.257437	142.336	Kinase step-down	PKB_group	0.27224	0.01691	ACTR2_ACTR2B_TGFbR2_group	0.1648	0.19767
ENSG00000145216:ENSP00000336752|ENSP00000336752|p.R489L	492	-3	0.25742	135	Kinase step-down	PKB_group	0.30515	0.04773	MAPK3_MAPK1_MAPK7_NLK_group	0.2012	0.2012
ENSG00000170604:ENSP00000307265|ENSP00000307265|p.N373K	371	2	0.257415	71.1281	Kinase step-up	PKB_group	0.26765	0.15429	PKC_group	0.28373	0.05262
ENSG00000147118:ENSP00000380165|ENSP00000380165|p.T257K	255	2	0.25741	45	Kinase step-up	DAPK_group	0.11211	0.11211	PKC_group	0.34484	0.08743
ENSG00000214842:ENSP00000382030|ENSP00000382030|p.T256K	254	2	0.257378	48.4191	Kinase step-up	ARAF_BRAF_RAF1_group	0.18715	0.1718	PKC_group	0.35825	0.10133
ENSG00000021852:ENSP00000360281|ENSP00000360281|p.N373K	371	2	0.257301	43.8576	Kinase step-up	ACTR2_ACTR2B_TGFbR2_group	0.14745	0.15258	PKC_group	0.3472	0.08995
ENSG00000165416:ENSP00000367208|ENSP00000367208|p.R326H	331	-5	0.257292	139.744	Kinase step-down	PKB_group	0.28022	0.02381	ARAF_BRAF_RAF1_group	0.22438	0.24566
ENSG00000168334:ENSP00000343140|ENSP00000343140|p.R270H	268	2	0.257284	137.497	Kinase step-down	PKC_group	0.4105	0.15346	Haspin	0.15515	0.16636
ENSG00000019102:ENSP00000318684|ENSP00000318684|p.K304R	303	1	0.257277	42.8772	Kinase step-up	ACTR2_ACTR2B_TGFbR2_group	0.19739	0.20692	ATM_ATR_group	0.26858	0.01148
[truncated: 24,802 more rows]
