# Supplementary material for: Kinome-wide Decoding of Network-Attacking Mutations Rewiring Cancer Signaling
Source: Cell. 2015 Sep 24;163(1):202–17. doi: 10.1016/j.cell.2015.08.056 (PMC4644236; doi:10.1016/j.cell.2015.08.056)
Supplement: Table S3. Table of Upstream Rewiring NetworKIN Results, Related to Figure 5 [file mmc4.xlsx]

## Sheet: COSMIC_v67MappedToEnsembl_right
#MutationDetails	PhosphorylationSite	MutationPositionRelativeToPSite	RewiringPower	RewiringAngle(<90=overtake/>90=loss)	RewiringPhenomenon	TopWtKinase	TopWtScore	MutScore	TopMutKinase	TopMutScore	WtScore
ENSG00000012048:ENSP00000418960|ENSP00000418960|p.Q1388E	1387	1	160.74	133.47	Kinase step-down	ATM	161.512	0.8295	CK2alpha	7.8242	3.533
ENSG00000012048:ENSP00000418960|ENSP00000418960|p.K309Q	308	1	115.237	45	Kinase step-up	EIF2AK2	7.275	7.275	ATM	115.237	0
ENSG00000012048:ENSP00000418960|ENSP00000418960|p.R1188K	1187	1	90.6201	135	Kinase step-down	ATM	90.6201	0	GSK3beta	4.5745	4.5745
ENSG00000198793:ENSP00000354558|ENSP00000354558|p.R103Q	102	1	89.9004	60.5274	Kinase step-up	DNAPK	35.2545	11.1882	ATM	98.9038	12.2845
ENSG00000141510:ENSP00000269305|ENSP00000269305|p.Q16L	15	1	75.8739	135	Kinase step-down	ATM	75.8739	0	HIPK2	9.431	9.431
ENSG00000141510:ENSP00000269305|ENSP00000269305|p.T150R	149	1	58.0711	45	Kinase step-up	AuroraA	7.6274	7.6274	ATM	58.0711	0
ENSG00000083093:ENSP00000261584|ENSP00000261584|p.Q377E	376	1	54.613	135.277	Kinase step-down	ATM	56.59	1.9776	EIF2AK2	3.654	3.9178
ENSG00000111817:ENSP00000332151|ENSP00000332151|p.E626Q	625	1	54.5073	45	Kinase step-up	CK1alpha	3.244	3.244	ATM	54.5073	0
ENSG00000167986:ENSP00000301764|ENSP00000301764|p.P721Q	720	1	54.0937	69.0731	Kinase step-up	CDK1	22.0649	0	ATM	49.389	0
ENSG00000167986:ENSP00000301764|ENSP00000301764|p.R1138Q	1137	1	38.5209	45	Kinase step-up	TTK	10.5633	10.5633	ATM	46.661	8.1401
ENSG00000198793:ENSP00000354558|ENSP00000354558|p.R2441Q	2444	-3	36.9658	45	Kinase step-up	DNAPK	35.2545	35.2545	ATM	45.8526	8.8868
ENSG00000253729:ENSP00000313420|ENSP00000313420|p.R2618H	2617	1	35.2547	135.194	Kinase step-down	DNAPK	35.2545	0	CLK3	7.9405	8.0601
ENSG00000006634:ENSP00000265728|ENSP00000265728|p.D463V	465	-2	34.7093	93.8335	Kinase step-down	PLK1	26.1292	0	CDK4	26.4504	3.603
ENSG00000141510:ENSP00000269305|ENSP00000269305|p.R156P	155	1	33.5969	94.0243	Kinase step-down	DNAPK	25.3653	0	CDK1	22.0308	0
ENSG00000152942:ENSP00000426191|ENSP00000426191|p.Q647K	646	1	32.7551	135.309	Kinase step-down	ATM	32.9112	0.1566	PAK1	1.6092	1.7859
ENSG00000196367:ENSP00000352925|ENSP00000352925|p.R210Q	209	1	31.9437	110.543	Kinase step-down	DNAPK	32.3073	3.2299	ATM	13.9527	0.7276
ENSG00000196367:ENSP00000352925|ENSP00000352925|p.A1043T	1044	-1	31.7069	78.4656	Kinase step-up	DNAPK	26.7011	9.2168	CDK4	26.4504	0
ENSG00000103540:ENSP00000370803|ENSP00000370803|p.P171L	170	1	31.2159	79.4689	Kinase step-up	CDK1	17.6669	0	PLK1	25.7354	0
ENSG00000166508:ENSP00000307288|ENSP00000307288|p.L390V	392	-2	30.5622	75.0647	Kinase step-up	PLK1	23.067	7.756	CDK4	26.4504	0
ENSG00000141510:ENSP00000269305|ENSP00000269305|p.M44V	46	-2	30.3169	74.2537	Kinase step-up	PLK1	14.8152	0	CDK4	26.4504	0
ENSG00000067369:ENSP00000371475|ENSP00000371475|p.M1162R	1161	1	30.2236	45	Kinase step-up	GSK3beta	3.3601	3.3601	DNAPK	30.2236	0
ENSG00000141510:ENSP00000269305|ENSP00000269305|p.E285Q	284	1	29.9462	40.4107	Kinase step-up	PLK1	13.0211	15.4172	ATM	29.8502	0
ENSG00000139687:ENSP00000267163|ENSP00000267163|p.A772S	774	-2	29.2004	83.3936	Kinase step-up	CDK4	18.1352	0	ATM	27.9675	5.0813
ENSG00000149503:ENSP00000378295|ENSP00000378295|p.P276S	275	1	29.0695	71.3456	Kinase step-up	CDK5	12.9006	0	PLK1	26.0502	0
ENSG00000172977:ENSP00000340330|ENSP00000340330|p.R120H	119	1	28.5658	135.594	Kinase step-down	ATM	28.5643	0	GSK3beta	2.8794	3.1753
ENSG00000132155:ENSP00000251849|ENSP00000251849|p.S259A	258	1	28.47	66.7107	Kinase step-up	LKB1	19.779	9.2474	CDK4	26.4504	0
ENSG00000085840:ENSP00000360623|ENSP00000360623|p.P312S	311	1	28.2793	120.703	Kinase step-down	CDK1	27.4034	0	DNAPK	12.8972	5.9136
ENSG00000094880:ENSP00000378350|ENSP00000378350|p.P583T	582	1	28.0918	122.289	Kinase step-down	CDK1	27.4034	0	TTK	10.5633	4.3823
ENSG00000137822:ENSP00000456648|ENSP00000456648|p.R442W	440	2	27.99	64.2033	Kinase step-up	CDK1	19.1041	9.8976	PLK1	26.4326	0
ENSG00000137497:ENSP00000377298|ENSP00000377298|p.P113H	112	1	27.9132	81.8406	Kinase step-up	CDK1	16.7365	0	PLK1	22.3391	0
ENSG00000166851:ENSP00000300093|ENSP00000300093|p.V222L	224	-2	27.785	117.169	Kinase step-down	CDK4	26.4504	0	PLK1	8.5079	0
ENSG00000156970:ENSP00000287598|ENSP00000287598|p.R677H	676	1	27.7814	133.412	Kinase step-down	ATM	27.7707	0	PLK1	26.4346	25.6645
ENSG00000117399:ENSP00000361540|ENSP00000361540|p.P71A	70	1	27.57	128.698	Kinase step-down	CDK1	27.4034	0	TTK	10.5633	7.5369
ENSG00000167513:ENSP00000301019|ENSP00000301019|p.P395T	394	1	27.2628	135	Kinase step-down	CDK1	27.2628	0	CK1delta	4.3512	4.3512
ENSG00000141510:ENSP00000269305|ENSP00000269305|p.P151R	150	1	27.1004	65.6139	Kinase step-up	CDK3	9.5412	0	DNAPK	25.3653	0
ENSG00000013275:ENSP00000157812|ENSP00000157812|p.A314T	316	-2	27.0814	117.675	Kinase step-down	CDK4	25.8527	0	PLK1	13.134	5.0693
ENSG00000141577:ENSP00000393583|ENSP00000393583|p.P418L	417	1	27.0555	45	Kinase step-up	CK1delta	4.7111	4.7111	PLK1	27.0555	0
ENSG00000141510:ENSP00000269305|ENSP00000269305|p.T18A	20	-2	26.8021	54.2928	Kinase step-up	PLK1	22.7363	18.4083	CDK4	26.4504	0
ENSG00000094804:ENSP00000209728|ENSP00000209728|p.E416K	419	-3	26.5743	133.877	Kinase step-down	PLK1	26.5692	0	CDK2	13.6123	13.0913
ENSG00000167461:ENSP00000300935|ENSP00000300935|p.L165F	164	1	26.4894	44.7807	Kinase step-up	PKCbeta	2.3936	2.495	PLK1	26.4892	0
ENSG00000101057:ENSP00000217026|ENSP00000217026|p.A419S	421	-2	26.4739	132.584	Kinase step-down	CDK4	26.4504	0	CDK2	6.0034	4.8876
ENSG00000132155:ENSP00000251849|ENSP00000251849|p.A292T	294	-2	26.4691	132.848	Kinase step-down	CDK4	26.4504	0	RAF1	15.8778	14.8838
ENSG00000103479:ENSP00000262133|ENSP00000262133|p.A371T	373	-2	26.4681	132.906	Kinase step-down	CDK4	26.4504	0	CK2alpha	8.4338	7.4669
ENSG00000104067:ENSP00000281537|ENSP00000281537|p.E210A	212	-2	26.4601	43.4453	Kinase step-up	CaMKIIalpha	3.426	4.1439	CDK4	26.4504	0
ENSG00000185591:ENSP00000329357|ENSP00000329357|p.A730E	732	-2	26.4526	135.743	Kinase step-down	CDK4	26.4504	0	CK1epsilon	7.2754	7.6186
ENSG00000104067:ENSP00000281537|ENSP00000281537|p.A623S	622	1	26.4522	135.675	Kinase step-down	CDK4	26.4504	0	PKCiota	5.779	6.0907
ENSG00000141510:ENSP00000269305|ENSP00000269305|p.P151A	149	2	26.4518	45.5812	Kinase step-up	AuroraA	7.6274	7.3591	CDK4	26.4504	0
ENSG00000132155:ENSP00000251849|ENSP00000251849|p.S257W	259	-2	26.4504	44.995	Kinase step-up	PKBalpha	15.2949	15.2972	CDK4	26.4504	0
ENSG00000167258:ENSP00000398880|ENSP00000398880|p.V213M	215	-2	26.4504	135	Kinase step-down	CDK4	26.4504	0	CDK1	4.361	4.361
ENSG00000141510:ENSP00000269305|ENSP00000269305|p.V216A	215	1	26.4504	45	Kinase step-up	AuroraA	7.6274	7.6274	CDK4	26.4504	0
ENSG00000141510:ENSP00000269305|ENSP00000269305|p.T150A	149	1	26.4504	45	Kinase step-up	AuroraA	7.6274	7.6274	CDK4	26.4504	0
ENSG00000141510:ENSP00000269305|ENSP00000269305|p.P153A	155	-2	26.4504	45	Kinase step-up	DNAPK	25.3653	25.3653	CDK4	26.4504	0
ENSG00000141510:ENSP00000269305|ENSP00000269305|p.A79D	81	-2	26.4504	135	Kinase step-down	CDK4	26.4504	0	CDK3	4.6459	4.6459
ENSG00000141510:ENSP00000269305|ENSP00000269305|p.A364T	366	-2	26.4504	135	Kinase step-down	CDK4	26.4504	0	CaMKIV	7.7537	7.7537
ENSG00000112576:ENSP00000362082|ENSP00000362082|p.T283A	281	2	26.4504	45	Kinase step-up	LKB1	4.976	4.976	CDK4	26.4504	0
ENSG00000112576:ENSP00000362082|ENSP00000362082|p.S259A	261	-2	26.4504	45	Kinase step-up	LKB1	4.976	4.976	CDK4	26.4504	0
ENSG00000112118:ENSP00000472940|ENSP00000472940|p.A771T	770	1	26.4504	135	Kinase step-down	CDK4	26.4504	0	TTK	10.5633	10.5633
ENSG00000097046:ENSP00000393139|ENSP00000393139|p.E25K	27	-2	26.4504	45	Kinase step-up	HIPK2	9.431	9.431	CDK4	26.4504	0
ENSG00000012048:ENSP00000418960|ENSP00000418960|p.T1246A	1245	1	26.4504	45	Kinase step-up	EIF2AK2	7.275	7.275	CDK4	26.4504	0
ENSG00000004897:ENSP00000434614|ENSP00000434614|p.P69L	68	1	26.0055	115.765	Kinase step-down	CDK2	24.5537	0	TTK	10.5633	1.9958
ENSG00000068796:ENSP00000385000|ENSP00000385000|p.E650K	653	-3	25.712	143.266	Kinase step-down	PLK1	25.4449	0	ATM	6.8589	10.5555
ENSG00000156970:ENSP00000287598|ENSP00000287598|p.E1006K	1008	-2	25.5593	135	Kinase step-down	PLK1	25.5593	0	TTK	10.5633	10.5633
ENSG00000141510:ENSP00000269305|ENSP00000269305|p.E286A	284	2	25.4927	75.7156	Kinase step-up	PLK1	13.0211	0	CDK4	26.4504	4.534
ENSG00000141510:ENSP00000269305|ENSP00000269305|p.R156S	155	1	25.3653	135	Kinase step-down	DNAPK	25.3653	0	TTK	10.5633	10.5633
ENSG00000141510:ENSP00000269305|ENSP00000269305|p.R156L	155	1	25.3653	135	Kinase step-down	DNAPK	25.3653	0	TTK	10.5633	10.5633
ENSG00000137812:ENSP00000335463|ENSP00000335463|p.P1844S	1843	1	25.1626	63.9609	Kinase step-up	CDK1	8.1759	0	PLK1	23.7973	0
ENSG00000198793:ENSP00000354558|ENSP00000354558|p.R2441Q	2446	-5	25.1278	147.158	Kinase step-down	PKBalpha	24.5642	0	LKB1	14.4867	19.779
ENSG00000103479:ENSP00000262133|ENSP00000262133|p.P1113S	1112	1	24.9304	144.973	Kinase step-down	CDK2	24.5537	0	CDK4	6.0866	10.4043
ENSG00000141510:ENSP00000269305|ENSP00000269305|p.F270V	269	1	24.8869	124.75	Kinase step-down	PLK1	24.4897	0	AuroraA	7.6274	3.199
ENSG00000116127:ENSP00000264448|ENSP00000264448|p.H2752D	2754	-2	24.8662	45	Kinase step-up	TTK	6.52	6.52	PLK1	24.8662	0
ENSG00000094880:ENSP00000378350|ENSP00000378350|p.E561K	564	-3	24.826	135	Kinase step-down	PLK1	24.826	0	TTK	10.5633	10.5633
ENSG00000167258:ENSP00000398880|ENSP00000398880|p.K421N	423	-2	24.7792	135	Kinase step-down	CDK4	24.7792	0	CK1alpha	3.244	3.244
ENSG00000096401:ENSP00000360532|ENSP00000360532|p.P412L	411	1	24.7495	127.788	Kinase step-down	CDK2	24.5537	0	LKB1	3.7741	0.6672
ENSG00000141510:ENSP00000269305|ENSP00000269305|p.P151A	150	1	24.6639	67.7586	Kinase step-up	CDK3	9.5412	0	CDK4	22.7436	0
ENSG00000170477:ENSP00000448220|ENSP00000448220|p.R401C	399	2	24.447	67.5207	Kinase step-up	PKCiota	13.8446	4.481	PLK1	22.5827	0
ENSG00000141510:ENSP00000269305|ENSP00000269305|p.Q38L	37	1	24.369	128.563	Kinase step-down	ATM	24.2154	0	HIPK2	9.3218	6.5897
ENSG00000112877:ENSP00000264935|ENSP00000264935|p.D371G	372	-1	24.3503	135	Kinase step-down	PLK1	24.3503	0	CaMKIIalpha	5.4099	5.4099
ENSG00000103479:ENSP00000262133|ENSP00000262133|p.P643S	642	1	24.1632	116.752	Kinase step-down	CDK2	24.5537	1.6057	TTK	10.5633	2.9971
ENSG00000141510:ENSP00000269305|ENSP00000269305|p.E180Q	183	-3	24.1472	119.441	Kinase step-down	PLK1	23.2623	0	AuroraA	6.4772	0
ENSG00000004897:ENSP00000434614|ENSP00000434614|p.V560F	559	1	24.0657	58.6118	Kinase step-up	AuroraA	5.6637	0	PLK1	23.3898	0
ENSG00000170345:ENSP00000306245|ENSP00000306245|p.S364I	362	2	24.0045	70.5659	Kinase step-up	MAPKAPK2	10.3591	0	CDK4	25.5913	3.9371
ENSG00000117724:ENSP00000355922|ENSP00000355922|p.S1863F	1862	1	23.7245	45	Kinase step-up	TTK	10.5633	10.5633	PLK1	23.7245	0
ENSG00000141510:ENSP00000269305|ENSP00000269305|p.T312A	314	-2	23.644	45.1851	Kinase step-up	CaMKIV	7.7537	7.6773	CDK4	23.6439	0
ENSG00000115806:ENSP00000234160|ENSP00000234160|p.P27L	26	1	23.6284	132.033	Kinase step-down	CDK1	23.5967	0	CaMKIIalpha	1.2231	0
ENSG00000141564:ENSP00000307272|ENSP00000307272|p.G724E	722	2	23.5401	48.8639	Kinase step-up	RAF1	5.9809	4.3946	PDHK1	27.9429	4.4563
ENSG00000108312:ENSP00000302640|ENSP00000302640|p.P118L	117	1	23.5298	131.387	Kinase step-down	CDK1	23.483	0	PKD1	2.4445	0.9616
ENSG00000141510:ENSP00000269305|ENSP00000269305|p.E180K	183	-3	23.3849	129.131	Kinase step-down	PLK1	23.2623	0	AuroraB	6.0697	3.6783
ENSG00000146648:ENSP00000275493|ENSP00000275493|p.E697G	695	2	23.3614	122.045	Kinase step-down	PDHK1	22.7668	0	HIPK2	6.9121	1.6749
ENSG00000141510:ENSP00000269305|ENSP00000269305|p.R156G	155	1	23.2946	142.65	Kinase step-down	DNAPK	25.3653	2.278	TTK	7.4624	10.5633
ENSG00000055609:ENSP00000262189|ENSP00000262189|p.P4305R	4304	1	23.2565	50.9847	Kinase step-up	MAPK1	3.0056	0.5808	DNAPK	23.1297	0
ENSG00000147874:ENSP00000369871|ENSP00000369871|p.K841N	843	-2	23.2523	52.6729	Kinase step-up	CDK1	8.3005	5.1959	PLK1	23.0441	0
ENSG00000015285:ENSP00000365891|ENSP00000365891|p.R321P	320	1	23.2141	115.725	Kinase step-down	DNAPK	21.9128	0	CDK5	7.6632	0
ENSG00000141510:ENSP00000269305|ENSP00000269305|p.R156H	155	1	23.0856	135	Kinase step-down	DNAPK	25.3653	2.2797	TTK	10.5633	10.5633
ENSG00000138180:ENSP00000360540|ENSP00000360540|p.E143Q	146	-3	23.0713	133.09	Kinase step-down	PLK1	23.0585	0	TTK	10.5633	9.7944
ENSG00000080986:ENSP00000261597|ENSP00000261597|p.V589D	591	-2	22.9213	45	Kinase step-up	TTK	10.5633	10.5633	PLK1	22.9213	0
ENSG00000141510:ENSP00000269305|ENSP00000269305|p.S314F	313	1	22.9126	45.8257	Kinase step-up	GRK2	6.4632	6.133	PLK1	22.9102	0
ENSG00000141510:ENSP00000269305|ENSP00000269305|p.R156C	155	1	22.8295	135	Kinase step-down	DNAPK	25.3653	2.5358	TTK	10.5633	10.5633
ENSG00000141510:ENSP00000269305|ENSP00000269305|p.R282W	284	-2	22.7945	29.0445	Kinase step-up	PLK1	13.0211	19.2871	CDK4	26.4504	4.534
ENSG00000141510:ENSP00000269305|ENSP00000269305|p.E285A	284	1	22.6591	59.7099	Kinase step-up	PLK1	13.0211	7.2674	CDK4	26.4504	4.534
ENSG00000123485:ENSP00000414109|ENSP00000414109|p.E126Q	123	3	22.6472	144.118	Kinase step-down	PLK1	22.361	0	CK2alpha	5.935	9.5239
ENSG00000074054:ENSP00000263710|ENSP00000263710|p.P732S	731	1	22.6003	79.8071	Kinase step-up	CDK5	12.9006	0	PLK1	18.5566	0
ENSG00000088325:ENSP00000300403|ENSP00000300403|p.P294S	293	1	22.5882	129.592	Kinase step-down	CDK1	22.4877	0	PAK1	2.1288	0
ENSG00000124762:ENSP00000384849|ENSP00000384849|p.R143W	145	-2	22.5613	44.9639	Kinase step-up	PKBalpha	6.8297	6.8439	CDK4	26.4504	3.8891
ENSG00000068796:ENSP00000385000|ENSP00000385000|p.P141L	140	1	22.517	70.8	Kinase step-up	CDK1	9.8001	0	PLK1	27.4248	7.1523
ENSG00000066027:ENSP00000261461|ENSP00000261461|p.Q39E	42	-3	22.4319	43.8978	Kinase step-up	RAF1	8.2523	8.6838	PLK1	22.4277	0
ENSG00000085840:ENSP00000360623|ENSP00000360623|p.A480D	478	2	22.4163	125.98	Kinase step-down	CDK4	26.4504	4.3113	DNAPK	9.2637	5.7491
ENSG00000167986:ENSP00000301764|ENSP00000301764|p.P721L	720	1	22.2065	128.526	Kinase step-down	CDK1	22.0649	0	PKCalpha	3.7195	1.2156
ENSG00000120899:ENSP00000380638|ENSP00000380638|p.P843L	842	1	22.2017	126.931	Kinase step-down	CDK1	21.9819	0	GRK2	3.1165	0
ENSG00000141510:ENSP00000269305|ENSP00000269305|p.L35F	33	2	22.1209	45	Kinase step-up	MAPK1	8.0152	8.0152	CDK4	26.4504	4.3295
ENSG00000066027:ENSP00000261461|ENSP00000261461|p.Q43E	46	-3	22.0993	44.1514	Kinase step-up	RAF1	5.5864	5.9137	PLK1	22.0969	0
ENSG00000103540:ENSP00000370803|ENSP00000370803|p.R379L	382	-3	22.0902	37.9183	Kinase step-up	NEK2	6.0761	8.7995	PLK1	21.9217	0
ENSG00000213066:ENSP00000355812|ENSP00000355812|p.L149R	152	-3	22.0835	127.985	Kinase step-down	PLK1	21.9182	0	AuroraB	2.6969	0
ENSG00000141646:ENSP00000341551|ENSP00000341551|p.V506A	504	2	22.0465	44.8233	Kinase step-up	TGFbR2	8.2978	8.3658	CDK4	26.4504	4.404
ENSG00000166949:ENSP00000332973|ENSP00000332973|p.P9S	8	1	21.7982	114.69	Kinase step-down	CDK2	20.443	0	TTK	10.5633	2.9971
ENSG00000129810:ENSP00000263753|ENSP00000263753|p.E414D	417	-3	21.7492	129.216	Kinase step-down	PLK1	21.6385	0	AuroraB	4.9641	2.7723
ENSG00000127914:ENSP00000348573|ENSP00000348573|p.E1981K	1977	4	21.7155	135.139	Kinase step-down	PLK1	21.7154	0	AuroraA	7.3876	7.4402
ENSG00000165480:ENSP00000319417|ENSP00000319417|p.L197P	196	1	21.655	51.3831	Kinase step-up	DNAPK	3.5002	1.0927	CDK1	21.5208	0
ENSG00000005339:ENSP00000262367|ENSP00000262367|p.R1875L	1874	1	21.4322	120.179	Kinase step-down	DNAPK	25.8279	5.1087	PKD1	5.4822	0
ENSG00000173039:ENSP00000384273|ENSP00000384273|p.Q548P	547	1	21.4278	111.009	Kinase step-down	DNAPK	28.9734	9.3967	MAPK1	9.5981	0.8858
ENSG00000076003:ENSP00000264156|ENSP00000264156|p.A423V	424	-1	21.4259	63.578	Kinase step-up	DNAPK	15.1837	8.3575	CDK4	26.4504	6.141
ENSG00000137497:ENSP00000377298|ENSP00000377298|p.E1827Q	1830	-3	21.3762	135.221	Kinase step-down	PLK1	21.376	0	GSK3beta	3.168	3.2505
ENSG00000183765:ENSP00000372023|ENSP00000372023|p.M424V	426	-2	21.3519	88.308	Kinase step-up	PLK1	23.2036	8.5579	CDK4	15.5373	0
ENSG00000141510:ENSP00000269305|ENSP00000269305|p.V218E	215	3	21.3077	45	Kinase step-up	AuroraA	7.6274	7.6274	PLK1	21.3077	0
ENSG00000153107:ENSP00000339109|ENSP00000339109|p.P538A	537	1	21.0821	123.294	Kinase step-down	CDK2	20.6436	0	TTK	10.5633	6.2858
ENSG00000123374:ENSP00000266970|ENSP00000266970|p.G13D	14	-1	20.8281	62.6644	Kinase step-up	TTK	9.3138	2.9937	PLK1	27.7307	7.8846
ENSG00000141510:ENSP00000269305|ENSP00000269305|p.P316L	315	1	20.7685	130.658	Kinase step-down	CDK1	22.0308	1.3219	AuroraA	7.6274	6.0552
ENSG00000188312:ENSP00000364737|ENSP00000364737|p.E92K	94	-2	20.7188	135	Kinase step-down	PLK1	20.7188	0	TTK	10.5633	10.5633
ENSG00000072571:ENSP00000377492|ENSP00000377492|p.E204K	206	-2	20.7145	135	Kinase step-down	PLK1	20.7145	0	ATM	8.7083	8.7083
ENSG00000101972:ENSP00000218089|ENSP00000218089|p.E606A	602	4	20.5834	135.36	Kinase step-down	PLK1	20.583	0	TTK	1.7141	1.8436
ENSG00000072501:ENSP00000323421|ENSP00000323421|p.E357K	360	-3	20.4859	136.137	Kinase step-down	PLK1	27.613	7.1311	ATM	10.2612	10.6676
ENSG00000141510:ENSP00000269305|ENSP00000269305|p.F212Y	211	1	20.4318	143.772	Kinase step-down	PLK1	20.1928	0	TTK	7.4473	10.5633
ENSG00000091831:ENSP00000405330|ENSP00000405330|p.R555H	554	1	20.2994	124.194	Kinase step-down	DNAPK	23.5794	3.64	CDK7	3.8058	0
ENSG00000196961:ENSP00000351926|ENSP00000351926|p.R235W	234	1	20.2758	135.367	Kinase step-down	ATM	20.2754	0	GSK3beta	3.5635	3.6934
ENSG00000141510:ENSP00000269305|ENSP00000269305|p.F212V	211	1	20.1928	135	Kinase step-down	PLK1	20.1928	0	TTK	10.5633	10.5633
ENSG00000141510:ENSP00000269305|ENSP00000269305|p.F212S	211	1	20.1928	135	Kinase step-down	PLK1	20.1928	0	TTK	10.5633	10.5633
ENSG00000141510:ENSP00000269305|ENSP00000269305|p.F212L	211	1	20.1928	135	Kinase step-down	PLK1	20.1928	0	TTK	10.5633	10.5633
ENSG00000141510:ENSP00000269305|ENSP00000269305|p.F212I	211	1	20.1928	135	Kinase step-down	PLK1	20.1928	0	TTK	10.5633	10.5633
ENSG00000073111:ENSP00000265056|ENSP00000265056|p.R33W	32	1	20.1504	134.594	Kinase step-down	DNAPK	24.6258	4.4759	AuroraB	6.117	5.9743
ENSG00000117724:ENSP00000355922|ENSP00000355922|p.P1545L	1543	2	20.0862	45.3999	Kinase step-up	AuroraA	4.9337	4.7935	PLK1	20.0857	0
ENSG00000108312:ENSP00000302640|ENSP00000302640|p.P639L	638	1	20.0201	126.979	Kinase step-down	CDK1	19.8242	0	PKCepsilon	2.7936	0
ENSG00000105568:ENSP00000324804|ENSP00000324804|p.L586P	584	2	19.9884	135	Kinase step-down	PLK1	27.7078	7.7194	TTK	10.5633	10.5633
ENSG00000138069:ENSP00000387286|ENSP00000387286|p.E97G	94	3	19.9152	135.073	Kinase step-down	PLK1	19.9152	0	GSK3beta	2.1561	2.1813
ENSG00000169679:ENSP00000302530|ENSP00000302530|p.P662L	661	1	19.8959	122.677	Kinase step-down	CDK1	19.4375	0	TTK	4.2463	0
ENSG00000117399:ENSP00000361540|ENSP00000361540|p.R44L	41	3	19.8357	169.862	Kinase step-down	CDK2	20.4375	4.1616	CDK1	7.7351	19.0731
ENSG00000134982:ENSP00000413133|ENSP00000413133|p.P1101L	1100	1	19.6205	86.1099	Kinase step-up	CDK5	12.9006	0	PLK1	14.7831	0
ENSG00000161800:ENSP00000413241|ENSP00000413241|p.P581S	580	1	19.6078	125.901	Kinase step-down	CDK1	19.3611	0	TTK	10.5633	7.4624
ENSG00000151849:ENSP00000371308|ENSP00000371308|p.D554H	556	-2	19.5363	117.546	Kinase step-down	PLK1	26.4892	7.8524	CDK1	9.8327	3.973
ENSG00000118513:ENSP00000339992|ENSP00000339992|p.P585R	584	1	19.4037	76.5399	Kinase step-up	CDK2	10.1499	0	DNAPK	16.5373	0
ENSG00000141510:ENSP00000269305|ENSP00000269305|p.V147D	149	-2	19.2189	45	Kinase step-up	AuroraA	7.6274	7.6274	PLK1	19.2189	0
ENSG00000177189:ENSP00000368884|ENSP00000368884|p.P626Q	625	1	19.2156	49.5932	Kinase step-up	GSK3beta	3.2743	1.7355	ATM	19.1539	0
ENSG00000117748:ENSP00000363021|ENSP00000363021|p.Q34K	33	1	19.038	135	Kinase step-down	DNAPK	22.5625	3.5245	CDK4	20.1229	20.1229
ENSG00000168036:ENSP00000344456|ENSP00000344456|p.T42R	41	1	19.0346	45	Kinase step-up	CDK4	13.7849	13.7849	DNAPK	19.0346	0
ENSG00000117650:ENSP00000355966|ENSP00000355966|p.F176C	175	1	19.0171	136.594	Kinase step-down	PLK1	27.7307	8.721	NEK2	14.8958	15.4247
ENSG00000141510:ENSP00000269305|ENSP00000269305|p.F270C	269	1	18.9503	116.051	Kinase step-down	PLK1	24.4897	6.5663	DNAPK	8.6894	2.5358
ENSG00000096401:ENSP00000360532|ENSP00000360532|p.R354Q	355	-1	18.9053	50.2952	Kinase step-up	CDK2	20.465	18.7203	CDK4	26.4504	7.6258
ENSG00000141510:ENSP00000269305|ENSP00000269305|p.R213Q	215	-2	18.8354	45	Kinase step-up	AuroraA	7.6274	7.6274	PLK1	18.8354	0
ENSG00000141510:ENSP00000269305|ENSP00000269305|p.F270S	269	1	18.725	122.905	Kinase step-down	PLK1	24.4897	6.1803	CaMKIV	7.7028	3.7794
ENSG00000116750:ENSP00000356425|ENSP00000356425|p.H140R	142	-2	18.7214	45	Kinase step-up	PKCzeta	4.2472	4.2472	CDK4	21.3371	2.6157
ENSG00000114126:ENSP00000420616|ENSP00000420616|p.K45N	42	3	18.6114	165.055	Kinase step-down	CDK2	20.0262	3.9172	CDK1	6.0068	15.328
ENSG00000141510:ENSP00000269305|ENSP00000269305|p.E180G	183	-3	18.5532	136.465	Kinase step-down	PLK1	23.2623	4.7152	CK2alpha	6.4264	6.9007
ENSG00000141510:ENSP00000269305|ENSP00000269305|p.F270I	269	1	18.5219	119.173	Kinase step-down	PLK1	24.4897	6.67	DNAPK	7.5873	2.5358
ENSG00000046651:ENSP00000344314|ENSP00000344314|p.P738T	737	1	18.2403	111.097	Kinase step-down	CDK1	16.6759	0	NEK2	7.3907	0
ENSG00000132155:ENSP00000251849|ENSP00000251849|p.S259P	258	1	18.1753	136.506	Kinase step-down	LKB1	19.779	1.61	RAF1	10.9029	11.3805
ENSG00000145604:ENSP00000274255|ENSP00000274255|p.R182C	179	3	18.1217	168.427	Kinase step-down	CDK2	21.2484	6.1243	CDK1	9.559	19.5419
ENSG00000039068:ENSP00000261769|ENSP00000261769|p.S851P	850	1	18.0874	113.572	Kinase step-down	PLK1	22.9867	6.1495	CDK1	6.6079	0
ENSG00000187790:ENSP00000267430|ENSP00000267430|p.N1415I	1417	-2	17.9719	45	Kinase step-up	EIF2AK2	7.275	7.275	DNAPK	22.4788	4.5069
ENSG00000197170:ENSP00000348442|ENSP00000348442|p.E216K	219	-3	17.8921	135	Kinase step-down	PLK1	17.8921	0	TTK	10.337	10.337
ENSG00000183765:ENSP00000372023|ENSP00000372023|p.T181A	183	-2	17.7749	37.7814	Kinase step-up	HIPK2	4.8511	7.0846	CDK4	17.634	0
ENSG00000100401:ENSP00000401470|ENSP00000401470|p.P443S	442	1	17.7372	91.6619	Kinase step-down	CDK5	12.9006	0	PLK1	12.1731	0
ENSG00000072062:ENSP00000309591|ENSP00000309591|p.R337W	339	-2	17.7288	134.709	Kinase step-down	PKAbeta	17.7286	0	RAF1	4.3875	4.2976
ENSG00000121892:ENSP00000303427|ENSP00000303427|p.R862W	865	-3	17.6654	51.2935	Kinase step-up	PAK1	1.9365	0	PLK1	17.5589	0
ENSG00000197299:ENSP00000347232|ENSP00000347232|p.P30L	28	2	17.6437	45	Kinase step-up	CDK7	3.5142	3.5142	PLK1	17.6437	0
ENSG00000101003:ENSP00000262460|ENSP00000262460|p.G54A	56	-2	17.5418	49.2255	Kinase step-up	CK2alpha	1.8314	0.5389	CDK4	17.4941	0
ENSG00000141510:ENSP00000269305|ENSP00000269305|p.E286K	284	2	17.4913	93.1104	Kinase step-down	PLK1	13.0211	0	CDK4	16.2129	4.534
ENSG00000058404:ENSP00000379098|ENSP00000379098|p.Q251R	254	-3	17.4786	56.3911	Kinase step-up	GRK2	3.4521	0	CaMKIIbeta	17.1343	0
ENSG00000125686:ENSP00000300651|ENSP00000300651|p.P1402R	1401	1	17.459	42.5714	Kinase step-up	HIPK2	5.1839	5.9237	DNAPK	17.4433	0
ENSG00000080824:ENSP00000335153|ENSP00000335153|p.V722I	724	-2	17.3787	135	Kinase step-down	CDK4	26.4504	9.0717	PDHK1	10.0034	10.0034
ENSG00000164190:ENSP00000282516|ENSP00000282516|p.R364H	363	1	17.338	135.331	Kinase step-down	ATM	17.3377	0	PAK1	2.124	2.2243
ENSG00000164190:ENSP00000282516|ENSP00000282516|p.R364C	363	1	17.338	135.317	Kinase step-down	ATM	17.3377	0	PAK1	2.1285	2.2243
ENSG00000171105:ENSP00000303830|ENSP00000303830|p.E1356K	1354	2	17.1266	82.9105	Kinase step-up	PDHK1	10.5231	0	PKCiota	13.5124	0
ENSG00000014138:ENSP00000265465|ENSP00000265465|p.P424L	425	-1	17.055	45.0346	Kinase step-up	PKCalpha	2.958	2.9477	CDK4	17.055	0
ENSG00000185627:ENSP00000396937|ENSP00000396937|p.G149D	151	-2	16.9747	42.4406	Kinase step-up	TTK	9.579	10.337	PLK1	16.9578	0
ENSG00000137804:ENSP00000453403|ENSP00000453403|p.P245L	244	1	16.9175	96.5116	Kinase step-down	CDK1	13.2419	0	TTK	10.5287	0
ENSG00000162601:ENSP00000418734|ENSP00000418734|p.P111S	110	1	16.8756	129.126	Kinase step-down	CDK1	16.787	0	PKG1cGKI	1.727	0
ENSG00000176890:ENSP00000315644|ENSP00000315644|p.M149V	151	-2	16.8172	135	Kinase step-down	PLK1	16.8172	0	CK1delta	4.2287	4.2287
ENSG00000183814:ENSP00000329102|ENSP00000329102|p.P93A	92	1	16.7829	79.9651	Kinase step-up	CDK2	9.6179	0	CDK4	13.7536	0
ENSG00000141510:ENSP00000269305|ENSP00000269305|p.E180D	183	-3	16.6	133.483	Kinase step-down	PLK1	23.2623	6.6681	CK2alpha	7.3403	6.9007
ENSG00000141510:ENSP00000269305|ENSP00000269305|p.S315P	314	1	16.5561	72.9259	Kinase step-up	CaMKIV	7.7537	0	CDK1	14.6282	0
ENSG00000168036:ENSP00000344456|ENSP00000344456|p.G34R	33	1	16.5384	45.2352	Kinase step-up	GSK3alpha	9.4736	9.4057	DNAPK	19.0346	2.4963
ENSG00000149311:ENSP00000278616|ENSP00000278616|p.L2312F	2310	2	16.4214	130.18	Kinase step-down	DNAPK	22.5625	6.1992	CLK3	15.5327	14.1529
ENSG00000132155:ENSP00000251849|ENSP00000251849|p.S259A	257	2	16.4156	55.9924	Kinase step-up	RAF1	17.1571	14.027	CDK4	16.1144	0
ENSG00000139618:ENSP00000439902|ENSP00000439902|p.P3194T	3193	1	16.3763	113.685	Kinase step-down	CDK2	15.2561	0	TTK	7.4763	1.5235
ENSG00000172757:ENSP00000432660|ENSP00000432660|p.R21H	24	-3	16.3491	133.782	Kinase step-down	PAK4	16.3454	0	CK2alpha	1.9618	1.6142
ENSG00000104738:ENSP00000262105|ENSP00000262105|p.E324V	326	-2	16.3127	115.4	Kinase step-down	PLK1	15.3675	0	DNAPK	10.4538	4.9818
ENSG00000118046:ENSP00000324856|ENSP00000324856|p.K403I	402	1	16.2457	36.0692	Kinase step-up	RAF1	6.0753	8.5973	LKB1	19.779	3.7303
ENSG00000123374:ENSP00000266970|ENSP00000266970|p.G13S	14	-1	16.2016	55.7717	Kinase step-up	TTK	9.3138	6.2858	PLK1	23.8007	7.8846
ENSG00000076864:ENSP00000290101|ENSP00000290101|p.R560P	563	-3	16.1434	135	Kinase step-down	RAF1	16.1434	0	PKAalpha	4.8746	4.8746
ENSG00000101057:ENSP00000217026|ENSP00000217026|p.P495S	494	1	16.1012	135	Kinase step-down	CDK2	16.1012	0	TTK	10.5633	10.5633
ENSG00000141510:ENSP00000269305|ENSP00000269305|p.G108D	106	2	16.012	70.2463	Kinase step-up	HIPK2	8.2008	1.3715	PLK1	14.4826	0
ENSG00000136861:ENSP00000343818|ENSP00000343818|p.R163I	161	2	15.9971	45	Kinase step-up	TTK	10.5633	10.5633	PLK1	23.6861	7.689
ENSG00000166851:ENSP00000300093|ENSP00000300093|p.R579Q	578	1	15.9945	41.0597	Kinase step-up	PLK1	23.2254	24.3245	ATM	28.0439	12.0872
ENSG00000074054:ENSP00000263710|ENSP00000263710|p.R768W	765	3	15.938	88.1196	Kinase step-up	CDK5	12.9006	2.0066	PLK1	11.6336	0
ENSG00000152942:ENSP00000426191|ENSP00000426191|p.A364D	362	2	15.8037	46.1196	Kinase step-up	CDK6	1.0388	0.73	PLK1	15.8007	0
ENSG00000161800:ENSP00000413241|ENSP00000413241|p.R599C	595	4	15.7158	45.5429	Kinase step-up	AuroraB	5.7856	5.6367	PLK1	15.7151	0
ENSG00000141510:ENSP00000269305|ENSP00000269305|p.E286V	284	2	15.6964	101.054	Kinase step-down	PLK1	13.0211	0	CDK4	13.2991	4.534
ENSG00000141510:ENSP00000269305|ENSP00000269305|p.D49H	46	3	15.6514	116.186	Kinase step-down	PLK1	14.8152	0	CDK3	9.574	4.5265
ENSG00000141510:ENSP00000269305|ENSP00000269305|p.T377P	376	1	15.5448	21.4131	Kinase step-up	CDK3	8.1441	14.3642	CDK1	22.0308	7.7847
ENSG00000132155:ENSP00000251849|ENSP00000251849|p.A292T	291	1	15.5163	103.558	Kinase step-down	CDK4	13.238	0	RAF1	8.0938	0
ENSG00000100393:ENSP00000263253|ENSP00000263253|p.P840T	839	1	15.4646	135	Kinase step-down	CDK2	15.4646	0	LKB1	6.1497	6.1497
ENSG00000065675:ENSP00000263125|ENSP00000263125|p.K325E	323	2	15.4393	153.484	Kinase step-down	PKCtheta	14.6428	0	IKKbeta	2.611	7.5059
ENSG00000141510:ENSP00000269305|ENSP00000269305|p.E286G	284	2	15.4271	102.569	Kinase step-down	PLK1	13.0211	0	HIPK2	9.431	1.1578
ENSG00000093009:ENSP00000405726|ENSP00000405726|p.R389H	392	-3	15.4244	81.0651	Kinase step-up	CDK4	17.7305	8.6501	PLK1	24.5531	12.0848
ENSG00000141510:ENSP00000269305|ENSP00000269305|p.H214Q	215	-1	15.4116	45	Kinase step-up	AuroraA	7.6274	7.6274	CDK4	15.4116	0
ENSG00000148773:ENSP00000357643|ENSP00000357643|p.P762T	761	1	15.3871	134.892	Kinase step-down	CDK2	15.3871	0	TTK	10.5633	10.5344
ENSG00000134982:ENSP00000413133|ENSP00000413133|p.Q1041E	1044	-3	15.3701	45.3101	Kinase step-up	ATM	11.4669	11.3837	PLK1	15.3699	0
ENSG00000141510:ENSP00000269305|ENSP00000269305|p.V216M	215	1	15.3609	45	Kinase step-up	AuroraA	7.6274	7.6274	PLK1	15.3609	0
ENSG00000160299:ENSP00000352572|ENSP00000352572|p.R1650W	1653	-3	15.257	33.409	Kinase step-up	PLK4	7.592	10.6575	PLK1	22.3505	7.4046
ENSG00000141510:ENSP00000269305|ENSP00000269305|p.M44I	46	-2	15.2231	79.5568	Kinase step-up	PLK1	14.8152	6.1803	CDK4	12.5372	0
ENSG00000175203:ENSP00000408910|ENSP00000408910|p.E135Q	139	-4	15.15	135.886	Kinase step-down	PLK1	23.3239	8.1757	CDK1	9.8001	10.0344
ENSG00000135837:ENSP00000356579|ENSP00000356579|p.P2207R	2206	1	15.1031	135	Kinase step-down	CDK1	15.1031	0	CK1delta	3.7007	3.7007
ENSG00000179335:ENSP00000378505|ENSP00000378505|p.S268N	270	-2	15.1028	143.216	Kinase step-down	DNAPK	27.192	12.2442	CLK3	12.6389	14.7973
ENSG00000072518:ENSP00000385751|ENSP00000385751|p.P213S	212	1	15.0906	86.1504	Kinase step-up	CDK5	9.9302	0	PKCiota	11.363	0
ENSG00000141510:ENSP00000269305|ENSP00000269305|p.E286Q	284	2	15.0906	104.639	Kinase step-down	PLK1	13.0211	0	AuroraA	7.6274	0
ENSG00000090889:ENSP00000363524|ENSP00000363524|p.K292T	294	-2	15.0739	45	Kinase step-up	TTK	10.5633	10.5633	PLK1	15.0739	0
ENSG00000165632:ENSP00000340271|ENSP00000340271|p.E408K	410	-2	15.0331	49.325	Kinase step-up	CK2alpha	1.7349	0.6012	CDK4	14.9903	0
ENSG00000139350:ENSP00000451211|ENSP00000451211|p.V90A	88	2	14.8342	136.833	Kinase step-down	AuroraA	14.8266	0	TTK	6.0454	6.52
ENSG00000141510:ENSP00000269305|ENSP00000269305|p.D49N	46	3	14.8265	137.238	Kinase step-down	PLK1	14.8152	0	DNAPK	4.6103	5.1893
ENSG00000160299:ENSP00000352572|ENSP00000352572|p.R1811H	1814	-3	14.8157	33.2559	Kinase step-up	PLK4	7.6056	10.6212	PLK1	22.0225	7.5169
ENSG00000089053:ENSP00000261819|ENSP00000261819|p.P233T	232	1	14.8067	104.736	Kinase step-down	CDK2	12.7887	0	TTK	7.4624	0
ENSG00000187790:ENSP00000267430|ENSP00000267430|p.P1722L	1720	2	14.7671	50.6596	Kinase step-up	CLK3	17.2687	15.8124	DNAPK	19.5407	4.8456
ENSG00000141510:ENSP00000269305|ENSP00000269305|p.G105D	106	-1	14.7292	51.6402	Kinase step-up	HIPK2	8.2008	6.4976	PLK1	14.6304	0
ENSG00000076864:ENSP00000290101|ENSP00000290101|p.P610L	612	-2	14.7186	45	Kinase step-up	TTK	6.931	6.931	RAF1	14.7186	0
ENSG00000109819:ENSP00000264867|ENSP00000264867|p.P314Q	313	1	14.7167	110.946	Kinase step-down	CDK2	13.4388	0	ATM	5.9984	0
ENSG00000134982:ENSP00000413133|ENSP00000413133|p.P1381S	1380	1	14.7077	28.1275	Kinase step-up	TTK	6.2945	10.5633	PLK1	14.0746	0
ENSG00000101868:ENSP00000368349|ENSP00000368349|p.A199T	200	-1	14.6938	45	Kinase step-up	TTK	9.5527	9.5527	CDK4	14.6938	0
ENSG00000101868:ENSP00000368349|ENSP00000368349|p.A199T	198	1	14.6938	135	Kinase step-down	CDK4	14.6938	0	TTK	9.5527	9.5527
ENSG00000102699:ENSP00000371419|ENSP00000371419|p.P1714S	1713	1	14.6714	112.828	Kinase step-down	CDK1	13.5865	0	PLK1	5.5369	0
ENSG00000122952:ENSP00000363055|ENSP00000363055|p.D83N	84	-1	14.6607	113.327	Kinase step-down	PLK1	21.2761	7.6518	TTK	10.5633	5.1489
ENSG00000156256:ENSP00000334808|ENSP00000334808|p.E547Q	550	-3	14.6286	45	Kinase step-up	TTK	1.8486	1.8486	LKB1	14.6286	0
ENSG00000114346:ENSP00000376457|ENSP00000376457|p.R877H	880	-3	14.6027	39.66	Kinase step-up	PDHK1	10.3291	11.6881	PLK1	22.1261	7.5868
ENSG00000081051:ENSP00000379138|ENSP00000379138|p.K249R	248	1	14.5263	45	Kinase step-up	TTK	6.7955	6.7955	DNAPK	16.0017	1.4754
ENSG00000076864:ENSP00000290101|ENSP00000290101|p.R560P	562	-2	14.5144	135	Kinase step-down	RAF1	14.5144	0	CK1delta	3.2917	3.2917
ENSG00000134982:ENSP00000413133|ENSP00000413133|p.P1361L	1360	1	14.5009	127.839	Kinase step-down	CDK1	14.3878	0	HIPK2	5.9819	4.1742
ENSG00000141510:ENSP00000269305|ENSP00000269305|p.P316L	313	3	14.4877	43.4816	Kinase step-up	GRK2	6.4632	6.8471	PLK1	14.4826	0
ENSG00000198176:ENSP00000364519|ENSP00000364519|p.P24L	23	1	14.4746	125.325	Kinase step-down	CDK2	14.2687	0	PKCepsilon	2.4326	0
ENSG00000166579:ENSP00000333982|ENSP00000333982|p.P220T	219	1	14.3671	108.887	Kinase step-down	CDK5	12.9006	0	TTK	10.5633	4.2398
ENSG00000134982:ENSP00000413133|ENSP00000413133|p.P1369S	1368	1	14.3671	108.887	Kinase step-down	CDK5	12.9006	0	TTK	10.5633	4.2398
ENSG00000134982:ENSP00000413133|ENSP00000413133|p.P1369H	1368	1	14.3671	108.887	Kinase step-down	CDK5	12.9006	0	TTK	10.5633	4.2398
ENSG00000143476:ENSP00000355958|ENSP00000355958|p.P698L	697	1	14.3565	129.34	Kinase step-down	CDK2	14.2865	0	PAK1	1.4159	0
ENSG00000151725:ENSP00000281453|ENSP00000281453|p.P99S	98	1	14.3054	109.396	Kinase step-down	CDK5	12.9006	0	TTK	10.5633	4.3812
ENSG00000156970:ENSP00000287598|ENSP00000287598|p.R677H	680	-3	14.2978	45	Kinase step-up	TTK	10.5633	10.5633	PLK1	23.1307	8.8329
ENSG00000102384:ENSP00000362018|ENSP00000362018|p.D419N	420	-1	14.2858	109.363	Kinase step-down	PLK1	22.5103	9.6309	TTK	10.5633	4.3823
ENSG00000130177:ENSP00000353549|ENSP00000353549|p.P561R	560	1	14.2725	116.214	Kinase step-down	CDK2	13.5122	0	AuroraA	4.5963	0
ENSG00000141646:ENSP00000341551|ENSP00000341551|p.R502K	504	-2	14.1937	45.2047	Kinase step-up	TGFbR2	8.2978	8.2471	CDK4	18.5976	4.404
ENSG00000073050:ENSP00000262887|ENSP00000262887|p.G422R	421	1	14.1295	50.657	Kinase step-up	CK2alpha	6.2183	4.8255	DNAPK	16.1217	2.061
ENSG00000078900:ENSP00000367545|ENSP00000367545|p.A174G	173	1	14.1211	131.602	Kinase step-down	CDK4	14.0963	0	MAPK3	2.7988	1.9618
ENSG00000113712:ENSP00000421689|ENSP00000421689|p.A213V	212	1	14.1029	132.712	Kinase step-down	CDK4	14.0917	0	CK1delta	4.2756	3.7126
ENSG00000157404:ENSP00000288135|ENSP00000288135|p.Y568D	570	-2	14.0914	135	Kinase step-down	Kit	14.0914	0	ErbB4	2.6439	2.6439
ENSG00000157404:ENSP00000288135|ENSP00000288135|p.I571L	570	1	14.0914	135	Kinase step-down	Kit	14.0914	0	ErbB4	2.6439	2.6439
ENSG00000100393:ENSP00000263253|ENSP00000263253|p.G1042R	1044	-2	14.0857	45	Kinase step-up	HIPK2	9.431	9.431	CDK4	22.2031	8.1174
ENSG00000128052:ENSP00000263923|ENSP00000263923|p.P1057S	1059	-2	14.069	80.788	Kinase step-up	ITK	8.2274	0	PDGFRalpha	11.4126	0
ENSG00000134853:ENSP00000257290|ENSP00000257290|p.N848S	849	-1	13.9923	135.089	Kinase step-down	PDGFRalpha	13.9923	0	Met	2.1428	2.1646
ENSG00000170312:ENSP00000378699|ENSP00000378699|p.V18L	14	4	13.9282	45	Kinase step-up	TTK	9.3138	9.3138	PLK1	21.8128	7.8846
ENSG00000198824:ENSP00000354730|ENSP00000354730|p.P437A	436	1	13.9131	122.56	Kinase step-down	CDK1	13.5865	0	TTK	2.9971	0
ENSG00000141510:ENSP00000269305|ENSP00000269305|p.D208V	211	-3	13.905	135	Kinase step-down	PLK1	20.1928	6.2878	TTK	10.5633	10.5633
ENSG00000168036:ENSP00000344456|ENSP00000344456|p.A21V	23	-2	13.865	141.16	Kinase step-down	CDK4	13.7849	0	DNAPK	10.1191	11.6069
ENSG00000102901:ENSP00000457810|ENSP00000457810|p.R13H	11	2	13.8296	75.3427	Kinase step-up	CDK5	12.9006	5.9143	PLK1	24.4178	12.4826
ENSG00000168036:ENSP00000344456|ENSP00000344456|p.A21T	23	-2	13.7858	134.344	Kinase step-down	CDK4	13.7849	0	PKBalpha	8.8309	8.673
ENSG00000198824:ENSP00000354730|ENSP00000354730|p.P543S	542	1	13.7834	125.305	Kinase step-down	CDK1	13.5865	0	DNAPK	4.3079	1.9867
ENSG00000128052:ENSP00000263923|ENSP00000263923|p.I1053M	1054	-1	13.7653	98.4722	Kinase step-down	PDGFRalpha	11.0614	0	ITK	8.1933	0
ENSG00000141200:ENSP00000268919|ENSP00000268919|p.D608G	610	-2	13.7619	153.109	Kinase step-down	PLK1	13.0802	0	TTK	6.2858	10.5633
ENSG00000145241:ENSP00000273853|ENSP00000273853|p.R281M	277	4	13.714	100.65	Kinase step-down	CDK5	12.3851	1.0628	PLK1	7.7381	0
ENSG00000135837:ENSP00000356579|ENSP00000356579|p.L2242I	2245	-3	13.6964	134.887	Kinase step-down	PLK1	13.6964	0	CK2alpha	1.5215	1.4946
ENSG00000141510:ENSP00000269305|ENSP00000269305|p.E287A	284	3	13.671	117.263	Kinase step-down	PLK1	13.0211	0	TTK	9.3138	5.1489
ENSG00000165699:ENSP00000298552|ENSP00000298552|p.T415I	417	-2	13.6568	45	Kinase step-up	CDK5	12.9006	12.9006	LKB1	13.6568	0
ENSG00000172020:ENSP00000377372|ENSP00000377372|p.P144H	143	1	13.6397	116.051	Kinase step-down	CDK5	12.9006	0	CK2alpha	5.8207	1.3916
ENSG00000141510:ENSP00000269305|ENSP00000269305|p.D207G	211	-4	13.6268	135	Kinase step-down	PLK1	20.1928	6.566	TTK	10.5633	10.5633
ENSG00000173327:ENSP00000309597|ENSP00000309597|p.A282V	281	1	13.6196	80.6172	Kinase step-up	MAPK10	7.9316	0	MAP2K7	11.0717	0
ENSG00000197122:ENSP00000362680|ENSP00000362680|p.E181K	183	-2	13.6096	54.4328	Kinase step-up	PKBalpha	8.2916	6.0611	CDK4	13.4256	0
ENSG00000047410:ENSP00000356448|ENSP00000356448|p.P1678A	1677	1	13.5913	116.656	Kinase step-down	CDK5	12.9006	0	TTK	10.5633	6.2858
ENSG00000169083:ENSP00000363822|ENSP00000363822|p.G796E	792	4	13.5661	45.016	Kinase step-up	PKBalpha	11.7558	11.752	PLK1	20.8302	7.2641
ENSG00000039068:ENSP00000261769|ENSP00000261769|p.E841K	838	3	13.56	130.559	Kinase step-down	PLK1	13.5193	0	MAP2K1	4.0762	3.0262
ENSG00000088325:ENSP00000300403|ENSP00000300403|p.P370H	369	1	13.5143	99.7855	Kinase step-down	CDK1	11.0412	0	TTK	9.7887	1.9958
ENSG00000006634:ENSP00000265728|ENSP00000265728|p.S538G	539	-1	13.4884	136.528	Kinase step-down	PLK1	24.0318	10.5482	ATM	20.4722	20.8318
ENSG00000124788:ENSP00000244769|ENSP00000244769|p.P89Q	88	1	13.4715	105.649	Kinase step-down	CDK2	11.7422	0	ATM	6.6032	0
ENSG00000181222:ENSP00000314949|ENSP00000314949|p.T1404A	1406	-2	13.4206	45	Kinase step-up	CK1delta	3.4996	3.4996	CDK4	13.4206	0
ENSG00000132155:ENSP00000251849|ENSP00000251849|p.P261R	260	1	13.4119	111.934	Kinase step-down	CDK2	12.3397	0	MAP2K1	16.5622	11.3076
ENSG00000072832:ENSP00000321606|ENSP00000321606|p.P624H	623	1	13.394	119.4	Kinase step-down	CDK5	12.9006	0	ROCK1	3.6018	0
ENSG00000136238:ENSP00000348461|ENSP00000348461|p.R68H	71	-3	13.3467	135.405	Kinase step-down	PKBalpha	23.5043	10.1579	PAK2	17.1568	17.2512
ENSG00000005339:ENSP00000262367|ENSP00000262367|p.G119V	121	-2	13.3036	52.0386	Kinase step-up	CDK2	13.4382	11.808	CDK4	13.2033	0
ENSG00000159216:ENSP00000300305|ENSP00000300305|p.P245L	246	-1	13.3008	39.2244	Kinase step-up	MAPK1	8.8866	10.2251	CDK4	13.2333	0
ENSG00000103540:ENSP00000370803|ENSP00000370803|p.R379L	383	-4	13.2966	31.7491	Kinase step-up	PLK4	8.2847	11.3325	PLK1	21.0471	8.1045
ENSG00000129315:ENSP00000261900|ENSP00000261900|p.K277N	279	-2	13.275	135	Kinase step-down	CDK4	13.275	0	EIF2AK2	2.5952	2.5952
ENSG00000141646:ENSP00000341551|ENSP00000341551|p.R76I	77	-1	13.2578	101.599	Kinase step-down	TGFbR2	11.0681	0	CDK4	11.3989	4.1005
ENSG00000141510:ENSP00000269305|ENSP00000269305|p.E287V	284	3	13.225	124.925	Kinase step-down	PLK1	13.0211	0	TTK	7.4624	5.1489
ENSG00000006607:ENSP00000264042|ENSP00000264042|p.P477H	476	1	13.2078	122.619	Kinase step-down	CDK5	12.9006	0	PAK2	2.832	0
ENSG00000165416:ENSP00000367208|ENSP00000367208|p.R326H	331	-5	13.1988	135	Kinase step-down	PKBalpha	13.1988	0	PLK1	4.2794	4.2794
ENSG00000094880:ENSP00000378350|ENSP00000378350|p.P583T	584	-1	13.149	45	Kinase step-up	TTK	10.5633	10.5633	NEK2	13.149	0
ENSG00000134690:ENSP00000362146|ENSP00000362146|p.V231L	230	1	13.1292	135	Kinase step-down	AuroraA	13.1292	0	TTK	10.5633	10.5633
ENSG00000177302:ENSP00000321636|ENSP00000321636|p.Q779L	778	1	13.1121	96.5406	Kinase step-down	ATM	10.2674	0	PLK1	15.9483	7.7931
ENSG00000166197:ENSP00000474710|ENSP00000474710|p.P624S	623	1	13.112	127.941	Kinase step-down	CDK2	15.2978	2.2852	MAPKAPK2	2.527	0.9157
ENSG00000134982:ENSP00000413133|ENSP00000413133|p.P2338H	2337	1	13.101	124.965	Kinase step-down	CDK5	12.9006	0	AuroraA	2.2829	0
ENSG00000100644:ENSP00000437955|ENSP00000437955|p.Q721E	720	1	13.0781	135	Kinase step-down	ATM	13.0781	0	CaMKIV	7.7537	7.7537
ENSG00000198909:ENSP00000354927|ENSP00000354927|p.T493K	495	-2	13.075	98.101	Kinase step-down	MAP2K3	10.456	0	HIPK2	9.431	1.5807
ENSG00000055163:ENSP00000430904|ENSP00000430904|p.P231R	230	1	13.0731	125.681	Kinase step-down	CDK5	12.9006	0	ATR	2.1169	0
ENSG00000141510:ENSP00000269305|ENSP00000269305|p.E287K	284	3	13.0706	130.01	Kinase step-down	PLK1	13.0211	0	TTK	6.2858	5.1489
ENSG00000055163:ENSP00000430904|ENSP00000430904|p.P231T	230	1	13.0571	126.12	Kinase step-down	CDK5	12.9006	0	TTK	2.2144	0.1989
ENSG00000123374:ENSP00000266970|ENSP00000266970|p.V164L	160	4	13.0491	45	Kinase step-up	TTK	10.5633	10.5633	PLK1	13.0491	0
ENSG00000141510:ENSP00000269305|ENSP00000269305|p.E287G	284	3	13.0211	135	Kinase step-down	PLK1	13.0211	0	TTK	5.1489	5.1489
ENSG00000141510:ENSP00000269305|ENSP00000269305|p.D281V	284	-3	13.0211	135	Kinase step-down	PLK1	13.0211	0	TTK	5.1489	5.1489
ENSG00000145386:ENSP00000274026|ENSP00000274026|p.F152V	154	-2	12.9758	45	Kinase step-up	CDK2	9.5915	9.5915	CDK4	12.9758	0
ENSG00000109805:ENSP00000251496|ENSP00000251496|p.R470W	467	3	12.9718	49.3084	Kinase step-up	PKCbeta	0.9745	0	PLK1	12.9351	0
ENSG00000134982:ENSP00000413133|ENSP00000413133|p.P1439L	1438	1	12.961	129.468	Kinase step-down	CDK5	12.9006	0	TTK	10.5633	9.3138
ENSG00000134982:ENSP00000413133|ENSP00000413133|p.S1276P	1278	-2	12.9587	135	Kinase step-down	PLK1	12.9587	0	AuroraB	8.8171	8.8171
ENSG00000124181:ENSP00000362369|ENSP00000362369|p.P1223S	1222	1	12.948	105.487	Kinase step-down	MAPK1	11.2679	0	GRK2	6.3785	0
ENSG00000142168:ENSP00000270142|ENSP00000270142|p.A61P	60	1	12.9288	48.7869	Kinase step-up	MAPK9	1.7586	0.9047	CDK5	12.9006	0
ENSG00000104738:ENSP00000262105|ENSP00000262105|p.R98W	94	4	12.928	163.999	Kinase step-down	CDK1	27.4034	16.0962	CDK2	18.2863	24.5537
ENSG00000126001:ENSP00000380661|ENSP00000380661|p.R1857H	1853	4	12.9235	45	Kinase step-up	TTK	10.5633	10.5633	PLK1	21.3844	8.4609
ENSG00000153107:ENSP00000339109|ENSP00000339109|p.P517T	518	-1	12.9055	45.2624	Kinase step-up	GSK3beta	3.481	3.4219	NEK2	12.9054	0
ENSG00000173327:ENSP00000309597|ENSP00000309597|p.P706L	705	1	12.9006	135	Kinase step-down	CDK5	12.9006	0	EIF2AK2	2.7453	2.7453
ENSG00000146648:ENSP00000275493|ENSP00000275493|p.P753S	752	1	12.9006	135	Kinase step-down	CDK5	12.9006	0	HIPK2	6.9121	6.9121
ENSG00000146648:ENSP00000275493|ENSP00000275493|p.P753L	752	1	12.9006	135	Kinase step-down	CDK5	12.9006	0	HIPK2	6.9121	6.9121
ENSG00000127616:ENSP00000395654|ENSP00000395654|p.P1424L	1426	-2	12.8968	45	Kinase step-up	CK1delta	3.6765	3.6765	LKB1	15.6666	2.7698
ENSG00000137812:ENSP00000335463|ENSP00000335463|p.P1844S	1846	-2	12.8307	34.2761	Kinase step-up	AuroraB	6.4296	8.8171	PLK1	12.6066	0
ENSG00000186654:ENSP00000384848|ENSP00000384848|p.R274G	277	-3	12.816	135	Kinase step-down	PKBalpha	12.816	0	PKD1	1.617	1.617
ENSG00000125450:ENSP00000245544|ENSP00000245544|p.P224S	223	1	12.7745	45	Kinase step-up	HIPK2	7.0905	7.0905	PLK1	12.7745	0
ENSG00000125266:ENSP00000245323|ENSP00000245323|p.P261L	260	1	12.7716	130.733	Kinase step-down	CDK5	12.9006	0.1644	PAK1	4.6672	3.717
ENSG00000168036:ENSP00000344456|ENSP00000344456|p.V22A	23	-1	12.6873	116.74	Kinase step-down	CDK4	13.7849	1.7365	DNAPK	15.5822	11.6069
ENSG00000153107:ENSP00000339109|ENSP00000339109|p.R330C	333	-3	12.6863	55.8475	Kinase step-up	AuroraB	8.8171	6.4296	PLK1	12.4596	0
ENSG00000168036:ENSP00000344456|ENSP00000344456|p.T75A	73	2	12.6244	52.3864	Kinase step-up	PKCiota	9.3673	7.7443	CDK4	12.5196	0
ENSG00000153207:ENSP00000355465|ENSP00000355465|p.P1954S	1953	1	12.622	68.5525	Kinase step-up	CDK1	5.0436	0	PLK1	11.5705	0
ENSG00000145241:ENSP00000273853|ENSP00000273853|p.R526H	528	-2	12.6147	89.3432	Kinase step-up	AuroraB	8.8171	0	PLK1	9.0216	0
ENSG00000135679:ENSP00000417281|ENSP00000417281|p.E421Q	425	-4	12.6048	45	Kinase step-up	TTK	9.4073	9.4073	ATM	13.4207	0.8159
ENSG00000142731:ENSP00000270861|ENSP00000270861|p.Y545C	547	-2	12.571	135	Kinase step-down	PLK1	21.0587	8.4877	TTK	10.5633	10.5633
ENSG00000095015:ENSP00000382423|ENSP00000382423|p.V663A	665	-2	12.5435	86.2477	Kinase step-up	MAPK10	8.2701	0	HIPK2	9.431	0
ENSG00000072518:ENSP00000385751|ENSP00000385751|p.E46K	43	3	12.4758	45	Kinase step-up	HIPK2	6.04	6.04	PKCiota	12.4758	0
ENSG00000082258:ENSP00000264157|ENSP00000264157|p.P481L	480	1	12.4177	135	Kinase step-down	CDK2	12.4177	0	CDK4	12.3168	12.3168
ENSG00000153107:ENSP00000339109|ENSP00000339109|p.P314L	313	1	12.4036	97.326	Kinase step-down	CDK1	9.8175	0	PLK1	7.5807	0
ENSG00000172534:ENSP00000309555|ENSP00000309555|p.A375T	377	-2	12.3783	135	Kinase step-down	CDK4	12.3783	0	TTK	8.2894	8.2894
ENSG00000135837:ENSP00000356579|ENSP00000356579|p.K953E	956	-3	12.3539	49.3322	Kinase step-up	MAPKAPK2	2.3591	1.4259	PLK1	12.3186	0
ENSG00000135679:ENSP00000417281|ENSP00000417281|p.F297S	296	1	12.2386	135	Kinase step-down	PDHK1	17.5785	5.3399	CK2alpha	9.7463	9.7463
ENSG00000149554:ENSP00000435371|ENSP00000435371|p.E320K	316	4	12.1964	134.937	Kinase step-down	PLK1	12.1964	0	AuroraA	11.23	11.2166
ENSG00000149554:ENSP00000435371|ENSP00000435371|p.E320G	316	4	12.1964	134.937	Kinase step-down	PLK1	12.1964	0	AuroraA	11.23	11.2166
ENSG00000066027:ENSP00000261461|ENSP00000261461|p.Q43E	41	2	12.17	69.6993	Kinase step-up	AuroraB	5.0853	0	PLK1	11.0566	0
ENSG00000005339:ENSP00000262367|ENSP00000262367|p.A1071T	1072	-1	12.167	135.078	Kinase step-down	DNAPK	16.5296	4.3626	ATM	6.6244	6.641
ENSG00000110395:ENSP00000264033|ENSP00000264033|p.P484S	483	1	12.1406	135	Kinase step-down	MAPK1	12.1406	0	PKD1	5.2802	5.2802
ENSG00000124788:ENSP00000244769|ENSP00000244769|p.P89T	88	1	12.1213	120.632	Kinase step-down	CDK2	11.7422	0	GRK2	3.0079	0
ENSG00000178999:ENSP00000463999|ENSP00000463999|p.V47D	45	2	12.1044	95.7031	Kinase step-down	AuroraA	9.3673	0	PLK1	7.6662	0
ENSG00000066279:ENSP00000356379|ENSP00000356379|p.V1659F	1658	1	12.0657	57.5409	Kinase step-up	AuroraA	2.6199	0	PLK1	11.7778	0
ENSG00000155792:ENSP00000286234|ENSP00000286234|p.R163C	168	-5	12.0602	135	Kinase step-down	PKBalpha	12.0602	0	CK1delta	1.4711	1.4711
ENSG00000076641:ENSP00000220597|ENSP00000220597|p.S421R	419	2	11.9685	45	Kinase step-up	CK1alpha	3.244	3.244	PKCtheta	11.9685	0
ENSG00000130706:ENSP00000253003|ENSP00000253003|p.T222P	221	1	11.9649	69.8854	Kinase step-up	AuroraB	8.8171	3.7822	CDK2	10.854	0
ENSG00000003393:ENSP00000264276|ENSP00000264276|p.E527G	530	-3	11.9601	44.7106	Kinase step-up	MST4	2.0603	2.1207	LKB1	11.9599	0
ENSG00000136997:ENSP00000367207|ENSP00000367207|p.P74S	73	1	11.955	89.2219	Kinase step-up	MAPK1	8.3379	0	TTK	10.5633	1.9958
ENSG00000136997:ENSP00000367207|ENSP00000367207|p.P74L	73	1	11.955	89.2219	Kinase step-up	MAPK1	8.3379	0	TTK	10.5633	1.9958
ENSG00000171132:ENSP00000306124|ENSP00000306124|p.P310L	309	1	11.9448	120.389	Kinase step-down	CDK2	11.5585	0	GRK2	3.0131	0
ENSG00000110395:ENSP00000264033|ENSP00000264033|p.P703L	702	1	11.9047	134.714	Kinase step-down	MAPK1	13.8591	1.9545	RAF1	8.7178	8.6584
ENSG00000170477:ENSP00000448220|ENSP00000448220|p.R401H	399	2	11.8989	85.2307	Kinase step-up	PKCiota	13.8446	6.1595	PLK1	9.0842	0
ENSG00000120156:ENSP00000369375|ENSP00000369375|p.K117E	115	2	11.8952	135.221	Kinase step-down	PKCiota	11.8951	0	PKBalpha	8.263	8.3089
ENSG00000101057:ENSP00000217026|ENSP00000217026|p.P506S	505	1	11.8726	88.8117	Kinase step-up	CDK2	8.2193	0	TTK	10.5633	1.9958
ENSG00000137807:ENSP00000260363|ENSP00000260363|p.G17R	20	-3	11.8529	131.281	Kinase step-down	PLK1	19.1887	7.3608	TTK	10.5633	9.7944
ENSG00000163558:ENSP00000295797|ENSP00000295797|p.D21Y	19	2	11.818	58.6514	Kinase step-up	HIPK2	7.3696	4.5804	PKCiota	11.4841	0
ENSG00000132383:ENSP00000254719|ENSP00000254719|p.F386S	384	2	11.8005	145.016	Kinase step-down	CDK4	11.6206	0	DNAPK	9.2971	11.3495
ENSG00000169083:ENSP00000363822|ENSP00000363822|p.R787Q	792	-5	11.7562	134.508	Kinase step-down	PKBalpha	11.7558	0	ATM	11.1735	11.0726
ENSG00000141510:ENSP00000269305|ENSP00000269305|p.P153H	150	3	11.7344	20.9102	Kinase step-up	CDK3	9.5412	14.3308	CDK1	19.1502	8.4378
ENSG00000141510:ENSP00000269305|ENSP00000269305|p.V147A	149	-2	11.6918	45	Kinase step-up	AuroraA	7.6274	7.6274	CDK4	11.6918	0
ENSG00000197102:ENSP00000348965|ENSP00000348965|p.A2408T	2410	-2	11.6803	40.1054	Kinase step-up	CDK1	7.1914	8.188	PLK1	11.6377	0
ENSG00000129116:ENSP00000425556|ENSP00000425556|p.A357S	356	1	11.6751	44.2805	Kinase step-up	GRK3	7.5407	7.6873	PDHK1	16.3277	4.6535
ENSG00000106617:ENSP00000287878|ENSP00000287878|p.K96R	97	-1	11.6727	45	Kinase step-up	AMPKa1	8.1992	8.1992	LKB1	11.6727	0
ENSG00000110395:ENSP00000264033|ENSP00000264033|p.N454D	455	-1	11.6529	124.581	Kinase step-down	Kit	11.4608	0	EphB2	10.5933	8.486
ENSG00000169083:ENSP00000363822|ENSP00000363822|p.G95S	96	-1	11.6492	84.0617	Kinase step-up	HIPK2	8.4986	1.1578	PLK1	9.0452	0
ENSG00000141510:ENSP00000269305|ENSP00000269305|p.S313N	312	1	11.6417	135	Kinase step-down	PLK1	21.9408	10.2991	TTK	10.5633	10.5633
ENSG00000116127:ENSP00000264448|ENSP00000264448|p.S762A	764	-2	11.6058	135	Kinase step-down	PLK1	11.6058	0	CK1delta	4.7111	4.7111
ENSG00000047410:ENSP00000356448|ENSP00000356448|p.Q2035E	2034	1	11.5934	135	Kinase step-down	ATM	11.5934	0	HIPK2	6.6413	6.6413
ENSG00000168036:ENSP00000344456|ENSP00000344456|p.H36Y	37	-1	11.5469	45	Kinase step-up	HIPK2	9.431	9.431	CDK4	13.7849	2.238
ENSG00000168036:ENSP00000344456|ENSP00000344456|p.G38A	37	1	11.5469	45	Kinase step-up	HIPK2	9.431	9.431	CDK4	13.7849	2.238
ENSG00000180370:ENSP00000314067|ENSP00000314067|p.S20R	24	-4	11.5442	53.6654	Kinase step-up	PDHK1	3.9789	2.2396	PAK2	11.4124	0
ENSG00000124214:ENSP00000360922|ENSP00000360922|p.P373S	372	1	11.5196	135	Kinase step-down	CDK5	11.8196	0.3	CK1delta	2.6458	2.6458
ENSG00000122025:ENSP00000241453|ENSP00000241453|p.E588V	589	-1	11.5196	133.472	Kinase step-down	FLT3	11.5155	0	BLK	2.7237	2.4165
ENSG00000044524:ENSP00000337451|ENSP00000337451|p.S127Y	124	3	11.5096	45	Kinase step-up	Met	0.9269	0.9269	MAP2K4	11.5096	0
ENSG00000165392:ENSP00000298139|ENSP00000298139|p.K965E	968	-3	11.4879	135	Kinase step-down	PKAbeta	11.4879	0	HIPK2	6.9703	6.9703
ENSG00000087365:ENSP00000318861|ENSP00000318861|p.E779Q	778	1	11.4669	45	Kinase step-up	CK1alpha	3.244	3.244	ATM	11.4669	0
ENSG00000134853:ENSP00000257290|ENSP00000257290|p.K770N	768	2	11.4582	44.9065	Kinase step-up	FLT1	8.0776	8.0963	PDGFRalpha	11.4582	0
ENSG00000103540:ENSP00000370803|ENSP00000370803|p.R379L	380	-1	11.4577	135	Kinase step-down	AuroraA	11.4577	0	AuroraB	4.5602	4.5602
ENSG00000162946:ENSP00000355593|ENSP00000355593|p.R47G	50	-3	11.4374	144.653	Kinase step-down	PKBalpha	11.2755	0	AuroraB	4.5379	6.4557
ENSG00000171862:ENSP00000361021|ENSP00000361021|p.S364P	362	2	11.3703	134.4	Kinase step-down	PDHK1	11.3697	0	GSK3beta	4.5498	4.4308
ENSG00000068796:ENSP00000385000|ENSP00000385000|p.P141L	137	4	11.3357	45.6349	Kinase step-up	AuroraB	5.0094	4.8838	PLK1	11.335	0
ENSG00000168610:ENSP00000264657|ENSP00000264657|p.A44T	45	-1	11.3308	52.1631	Kinase step-up	BTK	2.4439	1.031	Brk	11.2424	0
ENSG00000080986:ENSP00000261597|ENSP00000261597|p.A163T	165	-2	11.328	43.7369	Kinase step-up	NEK2	4.4443	4.694	PLK1	11.3252	0
ENSG00000141510:ENSP00000269305|ENSP00000269305|p.V217E	215	2	11.2865	45	Kinase step-up	AuroraA	7.6274	7.6274	PLK1	11.2865	0
ENSG00000177885:ENSP00000376345|ENSP00000376345|p.I53R	52	1	11.2788	135	Kinase step-down	Kit	11.2788	0	Tyk2	7.5	7.5
ENSG00000168610:ENSP00000264657|ENSP00000264657|p.P675S	674	1	11.2629	47.9213	Kinase step-up	Tyk2	7.5	6.926	Brk	11.2483	0
ENSG00000142208:ENSP00000451828|ENSP00000451828|p.R96W	92	4	11.2498	130.48	Kinase step-down	CDK5	12.2545	1.0397	CDK4	10.6918	9.8053
ENSG00000146648:ENSP00000275493|ENSP00000275493|p.A767V	764	3	11.2357	44.9658	Kinase step-up	MAP2K1	4.517	4.5237	ErbB4	11.2357	0
ENSG00000065361:ENSP00000267101|ENSP00000267101|p.E1261A	1262	-1	11.2346	135.116	Kinase step-down	ErbB4	11.2346	0	PDGFRalpha	2.7975	2.8202
ENSG00000123143:ENSP00000343325|ENSP00000343325|p.T563I	565	-2	11.2222	143.644	Kinase step-down	MAP2K7	11.0947	0	MAPKAPK2	2.9278	4.6145
ENSG00000101972:ENSP00000218089|ENSP00000218089|p.M1212R	1215	-3	11.2218	124.633	Kinase step-down	ATM	11.4814	0.4428	AuroraB	2.0194	0
ENSG00000122025:ENSP00000241453|ENSP00000241453|p.V592G	591	1	11.2208	132.364	Kinase step-down	FLT3	11.2089	0	BLK	2.9251	2.409
ENSG00000253729:ENSP00000313420|ENSP00000313420|p.S2625L	2623	2	11.2147	61.6895	Kinase step-up	CLK3	16.6317	13.411	DNAPK	14.2668	3.5245
ENSG00000104738:ENSP00000262105|ENSP00000262105|p.G329R	326	3	11.2119	89.1819	Kinase step-up	PLK1	15.3675	7.5535	DNAPK	13.0222	4.9818
ENSG00000141736:ENSP00000269571|ENSP00000269571|p.N1219S	1222	-3	11.2091	132.423	Kinase step-down	ErbB4	11.1978	0	MAP2K1	2.005	1.501
ENSG00000139687:ENSP00000267163|ENSP00000267163|p.R857H	855	2	11.2076	65.8433	Kinase step-up	PKCalpha	6.7151	2.7273	CDK4	13.1584	2.6843
ENSG00000253729:ENSP00000313420|ENSP00000313420|p.V514A	516	-2	11.1559	47.2131	Kinase step-up	PKCalpha	3.6235	3.1927	CLK3	11.1476	0
ENSG00000178568:ENSP00000342235|ENSP00000342235|p.R1304L	1301	3	11.1539	45	Kinase step-up	Tyk2	0.5454	0.5454	ErbB4	11.1539	0
ENSG00000153207:ENSP00000355465|ENSP00000355465|p.R1910T	1907	3	11.1481	164.598	Kinase step-down	CDK5	12.9006	3.2072	CDK1	5.1638	10.67
ENSG00000078053:ENSP00000348602|ENSP00000348602|p.K313N	310	3	11.1209	135	Kinase step-down	CDK5	12.9006	1.7797	MAPK3	2.0468	2.0468
ENSG00000146648:ENSP00000275493|ENSP00000275493|p.A871V	869	2	11.1191	45	Kinase step-up	Met	4.3979	4.3979	ErbB4	11.1191	0
ENSG00000148498:ENSP00000363921|ENSP00000363921|p.K885Q	889	-4	11.1068	135	Kinase step-down	PKCiota	11.1068	0	MAPKAPK2	8.2519	8.2519
ENSG00000044524:ENSP00000337451|ENSP00000337451|p.G569C	570	-1	11.0982	135.005	Kinase step-down	MAP2K4	11.0982	0	Met	0.9264	0.9274
ENSG00000172020:ENSP00000377372|ENSP00000377372|p.K191N	187	4	11.0974	135	Kinase step-down	CDK5	12.9006	1.8032	CK1alpha	3.244	3.244
ENSG00000165480:ENSP00000319417|ENSP00000319417|p.P141S	139	2	11.0788	91.2702	Kinase step-down	AuroraA	8.0056	0	PLK1	7.6583	0
ENSG00000175115:ENSP00000316454|ENSP00000316454|p.L849F	848	1	11.078	45	Kinase step-up	CK1delta	4.7111	4.7111	PLK1	11.078	0
ENSG00000065361:ENSP00000267101|ENSP00000267101|p.E1219K	1222	-3	11.0712	134.819	Kinase step-down	ErbB4	11.0711	0	MAP2K1	2.8873	2.8524
ENSG00000141646:ENSP00000341551|ENSP00000341551|p.R76G	77	-1	11.0681	135	Kinase step-down	TGFbR2	11.0681	0	TTK	10.5633	10.5633
ENSG00000020922:ENSP00000325863|ENSP00000325863|p.S563L	561	2	11.0619	45	Kinase step-up	CK1alpha	3.244	3.244	DNAPK	13.4791	2.4172
ENSG00000158769:ENSP00000357005|ENSP00000357005|p.R286Q	287	-1	11.0451	135.955	Kinase step-down	PKCiota	11.0436	0	TGFbR2	3.5676	3.7517
ENSG00000160299:ENSP00000352572|ENSP00000352572|p.P2368S	2367	1	11.0409	114.005	Kinase step-down	CDK1	10.3079	0	TTK	3.9559	0
ENSG00000141736:ENSP00000269571|ENSP00000269571|p.G776V	772	4	11.0302	45	Kinase step-up	Met	4.3436	4.3436	ErbB4	11.0302	0
ENSG00000166963:ENSP00000300231|ENSP00000300231|p.P1327L	1326	1	11.0237	129.155	Kinase step-down	CDK5	10.9664	0	CK1delta	4.1985	3.0758
ENSG00000184304:ENSP00000333568|ENSP00000333568|p.R418M	421	-3	11.0213	124.172	Kinase step-down	PAK4	10.8251	0	GRK2	5.5612	3.4908
ENSG00000141510:ENSP00000269305|ENSP00000269305|p.R283G	284	-1	10.9968	83.4515	Kinase step-up	PLK1	13.0211	6.1827	CDK4	13.146	4.534
ENSG00000165304:ENSP00000298048|ENSP00000298048|p.P346L	345	1	10.994	72.0153	Kinase step-up	CDK2	4.9938	0	TTK	9.7944	0
ENSG00000151849:ENSP00000371308|ENSP00000371308|p.L468I	471	-3	10.9901	135.949	Kinase step-down	PLK1	10.9886	0	PKCalpha	2.7016	2.8836
ENSG00000165949:ENSP00000451956|ENSP00000451956|p.A5T	7	-2	10.9829	135	Kinase step-down	CDK4	10.9829	0	TTK	6.8625	6.8625
ENSG00000114346:ENSP00000376457|ENSP00000376457|p.M368I	370	-2	10.9538	134.95	Kinase step-down	PLK1	16.3561	5.4023	PKCiota	7.1848	7.1752
ENSG00000166483:ENSP00000402084|ENSP00000402084|p.P166L	165	1	10.9323	118.036	Kinase step-down	CDK1	10.4566	0	PKCepsilon	3.1897	0
ENSG00000134982:ENSP00000413133|ENSP00000413133|p.L1865P	1863	2	10.9137	132.684	Kinase step-down	PLK1	15.3699	4.4651	AuroraB	6.4296	5.9885
ENSG00000168036:ENSP00000344456|ENSP00000344456|p.I35V	37	-2	10.9105	45.9506	Kinase step-up	HIPK2	9.431	9.25	CDK4	13.147	2.238
ENSG00000117713:ENSP00000320485|ENSP00000320485|p.N1203Y	1206	-3	10.9079	44.4253	Kinase step-up	MAPK3	2.9954	3.1048	LKB1	10.9074	0
ENSG00000078053:ENSP00000348602|ENSP00000348602|p.P261Q	260	1	10.8694	137.975	Kinase step-down	CDK5	10.8547	0	GSK3beta	2.1799	2.7441
ENSG00000165480:ENSP00000319417|ENSP00000319417|p.E214K	217	-3	10.8567	134.615	Kinase step-down	PLK1	10.8565	0	CDK1	10.6258	10.5529
ENSG00000146648:ENSP00000275493|ENSP00000275493|p.K754I	752	2	10.854	127.644	Kinase step-down	CDK5	12.9006	2.1359	RAF1	5.7792	4.3895
ENSG00000213923:ENSP00000380044|ENSP00000380044|p.T334M	337	-3	10.8486	135	Kinase step-down	CK1epsilon	10.8486	0	TTK	6.52	6.52
ENSG00000149311:ENSP00000278616|ENSP00000278616|p.L1718V	1717	1	10.8232	45.0064	Kinase step-up	Abl2	1.28	1.2788	MAP2K3	10.8232	0
ENSG00000147889:ENSP00000418915|ENSP00000418915|p.R138T	140	-2	10.8227	120.896	Kinase step-down	CDK4	10.4965	0	CK1delta	3.9836	1.3463
ENSG00000184304:ENSP00000333568|ENSP00000333568|p.P398S	397	1	10.8112	44.8691	Kinase step-up	BRAF	4.524	4.5487	PAK4	10.8112	0
ENSG00000141510:ENSP00000269305|ENSP00000269305|p.D208Y	211	-3	10.7897	135	Kinase step-down	PLK1	20.1928	9.4031	TTK	10.5633	10.5633
ENSG00000010292:ENSP00000325017|ENSP00000325017|p.P1340S	1339	1	10.7857	99.106	Kinase step-down	CDK1	8.7375	0	TTK	10.5633	4.2398
ENSG00000141510:ENSP00000269305|ENSP00000269305|p.G108C	106	2	10.7786	54.3886	Kinase step-up	HIPK2	8.2008	6.4425	PLK1	10.6342	0
ENSG00000146648:ENSP00000275493|ENSP00000275493|p.K754E	752	2	10.7647	135	Kinase step-down	CDK5	12.9006	2.1359	CDK4	5.5331	5.5331
ENSG00000132383:ENSP00000254719|ENSP00000254719|p.R210H	207	3	10.7604	158.913	Kinase step-down	DNAPK	21.1167	11.2799	ATM	15.0352	19.3969
ENSG00000072415:ENSP00000261681|ENSP00000261681|p.R52Q	53	-1	10.7376	135.092	Kinase step-down	PKCiota	10.7376	0	PAK2	3.2116	3.2288
ENSG00000169375:ENSP00000378402|ENSP00000378402|p.R167H	166	1	10.7355	165.166	Kinase step-down	DNAPK	12.6704	3.3887	HIPK2	4.0364	9.431
ENSG00000165480:ENSP00000319417|ENSP00000319417|p.E411Q	408	3	10.7293	128.068	Kinase step-down	PLK1	10.6509	0	PKCalpha	2.9525	1.6575
ENSG00000085511:ENSP00000375986|ENSP00000375986|p.P64S	63	1	10.7086	121.21	Kinase step-down	CDK1	10.3999	0	MAPKAPK2	2.5525	0
ENSG00000179841:ENSP00000378207|ENSP00000378207|p.E15K	18	-3	10.6813	83.5073	Kinase step-up	PLK1	6.6503	0	PKAbeta	8.3584	0
ENSG00000085840:ENSP00000360623|ENSP00000360623|p.R315C	311	4	10.6705	167.43	Kinase step-down	CDK1	27.4034	18.397	CDK2	18.8314	24.5537
ENSG00000130396:ENSP00000375956|ENSP00000375956|p.P1350L	1352	-2	10.6523	45	Kinase step-up	PKD1	3.9852	3.9852	RAF1	10.6523	0
ENSG00000133794:ENSP00000374357|ENSP00000374357|p.D221Y	224	-3	10.6451	120.75	Kinase step-down	CK1epsilon	10.3175	0	LKB1	2.6204	0
ENSG00000197102:ENSP00000348965|ENSP00000348965|p.R726W	723	3	10.6319	45	Kinase step-up	TTK	6.52	6.52	PLK1	10.6319	0
ENSG00000143476:ENSP00000355958|ENSP00000355958|p.R528I	526	2	10.5908	167.705	Kinase step-down	CDK1	27.1158	18.204	CDK2	18.8314	24.5537
ENSG00000095637:ENSP00000360293|ENSP00000360293|p.E648Q	652	-4	10.5902	134.613	Kinase step-down	InsR	10.59	0	Kit	8.3984	8.3269
ENSG00000134982:ENSP00000413133|ENSP00000413133|p.P2761L	2764	-3	10.5881	54.2184	Kinase step-up	AuroraB	7.4382	5.742	PLK1	10.4514	0
ENSG00000007047:ENSP00000262891|ENSP00000262891|p.R566C	564	2	10.5423	135	Kinase step-down	PKCiota	10.5423	0	AMPKa2	6.3175	6.3175
ENSG00000115107:ENSP00000376822|ENSP00000376822|p.F257L	253	4	10.5303	45	Kinase step-up	ATM	9.1591	9.1591	PLK1	10.5303	0
ENSG00000064313:ENSP00000367406|ENSP00000367406|p.P1097S	1096	1	10.5269	115.377	Kinase step-down	CDK2	9.9155	0	TTK	3.8852	0.35
ENSG00000162889:ENSP00000356070|ENSP00000356070|p.T215P	214	1	10.4956	45.2069	Kinase step-up	RAF1	1.5125	1.4746	CDK2	10.4955	0
ENSG00000157077:ENSP00000287727|ENSP00000287727|p.R118I	121	-3	10.4684	143.287	Kinase step-down	MAPKAPK2	10.3591	0	TGFbR2	2.7386	4.2475
ENSG00000147526:ENSP00000321703|ENSP00000321703|p.P288L	287	1	10.4677	70.2338	Kinase step-up	CDK1	4.4625	0	AuroraA	9.4688	0
ENSG00000117724:ENSP00000355922|ENSP00000355922|p.F2953L	2952	1	10.4603	135	Kinase step-down	PLK1	10.4603	0	CDK1	7.7422	7.7422
ENSG00000097007:ENSP00000361423|ENSP00000361423|p.P825L	824	1	10.4507	90.4105	Kinase step-down	CDK3	7.4425	0	PKD1	7.3366	0
ENSG00000157500:ENSP00000288266|ENSP00000288266|p.R478C	479	-1	10.4306	133.081	Kinase step-down	LKB1	13.4136	2.9889	GRK2	3.3563	3.007
ENSG00000134982:ENSP00000413133|ENSP00000413133|p.Q1041K	1042	-1	10.4293	19.2438	Kinase step-up	CDK1	5.4984	10.0304	CDK5	12.9006	3.5074
ENSG00000108262:ENSP00000378338|ENSP00000378338|p.P581L	580	1	10.4287	45.6192	Kinase step-up	GSK3beta	3.5356	3.4229	PAK3	10.4281	0
ENSG00000080224:ENSP00000374323|ENSP00000374323|p.R182P	183	-1	10.4251	45	Kinase step-up	GSK3beta	1.7126	1.7126	MAP2K4	10.4251	0
ENSG00000141027:ENSP00000268712|ENSP00000268712|p.V1458A	1457	1	10.371	69.5832	Kinase step-up	PKD1	7.3366	3.0221	HIPK2	9.431	0
ENSG00000177885:ENSP00000376345|ENSP00000376345|p.Q156R	159	-3	10.3593	44.6825	Kinase step-up	TGFbR2	3.1712	3.2286	MAPKAPK2	10.3591	0
ENSG00000149311:ENSP00000278616|ENSP00000278616|p.A823T	821	2	10.3569	135	Kinase step-down	MAP2K3	10.3569	0	HIPK2	9.431	9.431
ENSG00000106683:ENSP00000336740|ENSP00000336740|p.P276L	274	2	10.3531	45	Kinase step-up	CK1delta	3.9657	3.9657	PAK4	10.3531	0
ENSG00000163539:ENSP00000419974|ENSP00000419974|p.Q760H	759	1	10.3448	133.658	Kinase step-down	ATM	10.342	0	AuroraB	8.3885	8.1463
ENSG00000137845:ENSP00000260408|ENSP00000260408|p.R722T	719	3	10.3396	135	Kinase step-down	CDK5	12.6924	2.3528	TTK	4.9907	4.9907
ENSG00000141510:ENSP00000269305|ENSP00000269305|p.G105S	106	-1	10.3326	97.5308	Kinase step-down	HIPK2	8.2008	0	PLK1	6.2857	0
ENSG00000146648:ENSP00000275493|ENSP00000275493|p.M766V	764	2	10.307	49.116	Kinase step-up	MAP2K1	4.517	3.7772	ErbB4	10.2804	0
ENSG00000138795:ENSP00000265165|ENSP00000265165|p.P210A	208	2	10.3068	68.79	Kinase step-up	MAPK1	6.5686	2.411	HIPK2	9.431	0
ENSG00000130640:ENSP00000446093|ENSP00000446093|p.Q624H	622	2	10.2985	86.5915	Kinase step-up	AuroraA	6.8363	0	PLK1	7.7022	0
ENSG00000080224:ENSP00000374323|ENSP00000374323|p.R182L	183	-1	10.2978	44.5043	Kinase step-up	GSK3beta	1.7126	1.8017	MAP2K4	10.2974	0
ENSG00000169862:ENSP00000307134|ENSP00000307134|p.G473V	474	-1	10.2783	45	Kinase step-up	PKD1	2.4445	2.4445	CaMKIIbeta	10.2783	0
ENSG00000104738:ENSP00000262105|ENSP00000262105|p.S32C	34	-2	10.2571	135	Kinase step-down	ATM	32.6492	22.3921	DNAPK	24.1818	24.1818
ENSG00000134086:ENSP00000256474|ENSP00000256474|p.L184R	183	1	10.2508	45	Kinase step-up	HIPK2	6.2515	6.2515	DNAPK	11.8228	1.572
ENSG00000165632:ENSP00000340271|ENSP00000340271|p.V231F	229	2	10.2444	87.5113	Kinase step-up	CDK7	6.9225	0	CDK4	7.5516	0
ENSG00000133226:ENSP00000326261|ENSP00000326261|p.R424I	426	-2	10.2192	50.8123	Kinase step-up	CLK1	2.474	1.4391	ATM	11.772	1.6053
ENSG00000169862:ENSP00000307134|ENSP00000307134|p.G477S	474	3	10.212	45	Kinase step-up	PKD1	2.4445	2.4445	CaMKIIbeta	10.212	0
ENSG00000141577:ENSP00000393583|ENSP00000393583|p.N77S	80	-3	10.2099	45	Kinase step-up	TTK	6.52	6.52	PLK1	10.2099	0
ENSG00000198087:ENSP00000352264|ENSP00000352264|p.E235K	233	2	10.1807	45.3534	Kinase step-up	PKBbeta	2.3608	2.298	PKCiota	10.1805	0
ENSG00000141510:ENSP00000269305|ENSP00000269305|p.R379H	377	2	10.1669	51.8953	Kinase step-up	TTK	10.5344	9.3138	PLK1	14.7887	4.6953
ENSG00000078018:ENSP00000353508|ENSP00000353508|p.P1603S	1602	1	10.1402	135	Kinase step-down	MAPK1	11.6816	1.5414	CK1delta	4.7111	4.7111
ENSG00000134982:ENSP00000413133|ENSP00000413133|p.R99W	98	1	10.1389	60.8804	Kinase step-up	HIPK2	5.9819	3.2076	PLK1	9.7519	0
ENSG00000108262:ENSP00000378338|ENSP00000378338|p.P581S	580	1	10.137	49.9217	Kinase step-up	GSK3beta	3.5356	2.6659	PAK3	10.0996	0
ENSG00000117724:ENSP00000355922|ENSP00000355922|p.P152T	151	1	10.1333	102.702	Kinase step-down	CDK1	8.5655	0	TTK	10.5633	5.1489
ENSG00000142208:ENSP00000451828|ENSP00000451828|p.R121W	126	-5	10.121	135	Kinase step-down	PKBalpha	10.121	0	IKKbeta	7.5059	7.5059
ENSG00000173156:ENSP00000308576|ENSP00000308576|p.D136G	138	-2	10.115	105.254	Kinase step-down	PLK1	8.7822	0	PAK3	5.0186	0
ENSG00000163539:ENSP00000419974|ENSP00000419974|p.Q760H	763	-3	10.11	84.8138	Kinase step-up	ATM	9.0563	2.5829	PLK1	7.7658	0
ENSG00000130816:ENSP00000352516|ENSP00000352516|p.I183F	181	2	10.1096	45.0975	Kinase step-up	TTK	6.2972	6.28	CDK4	13.2333	3.1237
ENSG00000141510:ENSP00000269305|ENSP00000269305|p.H214P	211	3	10.1062	135	Kinase step-down	PLK1	20.1928	10.0866	TTK	10.5633	10.5633
ENSG00000141510:ENSP00000269305|ENSP00000269305|p.P316L	314	2	10.0847	95.2512	Kinase step-down	CaMKIV	7.7537	0	DNAPK	8.9842	2.5358
ENSG00000156299:ENSP00000286827|ENSP00000286827|p.R1319G	1317	2	10.0766	96.7133	Kinase step-down	PKCiota	13.9996	6.0903	MAP2K7	6.2434	0
ENSG00000168036:ENSP00000344456|ENSP00000344456|p.S47N	45	2	10.0676	18.5441	Kinase step-up	HIPK2	4.9458	9.431	DNAPK	11.6317	2.6184
ENSG00000149311:ENSP00000278616|ENSP00000278616|p.F570S	569	1	10.0599	56.0051	Kinase step-up	PLK1	4.7366	2.8162	CLK3	9.8749	0
ENSG00000118513:ENSP00000339992|ENSP00000339992|p.P654S	653	1	10.0519	135	Kinase step-down	CDK2	10.0519	0	HIPK2	9.431	9.431
ENSG00000139687:ENSP00000267163|ENSP00000267163|p.E137G	140	-3	10.0356	50.1338	Kinase step-up	HIPK2	9.431	8.533	LKB1	11.029	1.0337
ENSG00000141510:ENSP00000269305|ENSP00000269305|p.D208N	211	-3	10.0328	135	Kinase step-down	PLK1	20.1928	10.16	TTK	10.5633	10.5633
ENSG00000141510:ENSP00000269305|ENSP00000269305|p.P151T	150	1	10.0325	116.996	Kinase step-down	CDK3	9.5412	0	TTK	10.5633	7.4624
ENSG00000141510:ENSP00000269305|ENSP00000269305|p.P151S	150	1	10.0325	116.996	Kinase step-down	CDK3	9.5412	0	TTK	10.5633	7.4624
ENSG00000141510:ENSP00000269305|ENSP00000269305|p.P151L	150	1	10.0325	116.996	Kinase step-down	CDK3	9.5412	0	TTK	10.5633	7.4624
ENSG00000141510:ENSP00000269305|ENSP00000269305|p.P151H	150	1	10.0325	116.996	Kinase step-down	CDK3	9.5412	0	TTK	10.5633	7.4624
ENSG00000096401:ENSP00000360532|ENSP00000360532|p.P416L	415	1	10.0194	124.559	Kinase step-down	CDK2	9.8535	0	LKB1	3.7741	1.9583
ENSG00000155966:ENSP00000359489|ENSP00000359489|p.P976Q	975	1	10.0115	70.8233	Kinase step-up	CDK1	4.361	0	ATM	9.0118	0
ENSG00000092820:ENSP00000356042|ENSP00000356042|p.A426V	425	1	9.97819	77.4756	Kinase step-up	HIPK2	5.3577	0	PLK1	8.4178	0
ENSG00000122859:ENSP00000242462|ENSP00000242462|p.D116N	112	4	9.96758	132.54	Kinase step-down	PLK1	9.9584	0	PKCbeta	1.2676	0.8398
ENSG00000122859:ENSP00000242462|ENSP00000242462|p.L110V	112	-2	9.9584	135.049	Kinase step-down	PLK1	9.9584	0	ACTR2	1.098	1.1066
ENSG00000033327:ENSP00000354952|ENSP00000354952|p.E410A	408	2	9.95156	132.857	Kinase step-down	PDHK1	11.151	1.2064	GSK3beta	2.7461	2.374
ENSG00000125651:ENSP00000377969|ENSP00000377969|p.P390S	391	-1	9.9339	45	Kinase step-up	CaMKIV	8.078	8.078	CDK4	11.6617	1.7278
ENSG00000171791:ENSP00000381185|ENSP00000381185|p.P57A	56	1	9.92873	72.9415	Kinase step-up	MAPK3	4.6523	0	HIPK2	8.7713	0
ENSG00000043093:ENSP00000292782|ENSP00000292782|p.Q32E	31	1	9.92687	148.388	Kinase step-down	ATM	9.6571	0	DNAPK	2.5224	4.8209
ENSG00000198851:ENSP00000354566|ENSP00000354566|p.E79K	77	2	9.90581	53.7623	Kinase step-up	CK2alpha	5.6144	4.1054	PKCtheta	9.7902	0
ENSG00000121966:ENSP00000386884|ENSP00000386884|p.E347K	345	2	9.90134	131.959	Kinase step-down	PDHK1	11.0914	1.204	GRK2	5.6246	5.0994
ENSG00000141200:ENSP00000268919|ENSP00000268919|p.G441V	444	-3	9.89255	141.554	Kinase step-down	PLK1	9.8279	0	CK2alpha	1.6305	2.7596
ENSG00000126261:ENSP00000246548|ENSP00000246548|p.D593A	592	1	9.87801	62.3026	Kinase step-up	CK2alpha	6.2379	3.3	HIPK2	9.431	0
ENSG00000166197:ENSP00000474710|ENSP00000474710|p.R679Q	675	4	9.8677	90.45	Kinase step-down	CDK2	11.9301	4.898	CDK7	6.9225	0
ENSG00000103510:ENSP00000406037|ENSP00000406037|p.P349Q	348	1	9.86415	71.571	Kinase step-up	CDK1	4.4123	0	ATM	8.8223	0
ENSG00000198554:ENSP00000353793|ENSP00000353793|p.R804W	803	1	9.84273	139.752	Kinase step-down	ATM	10.6965	0.8876	PKCalpha	2.8919	3.7073
ENSG00000140534:ENSP00000268138|ENSP00000268138|p.P1196A	1195	1	9.8339	61.4576	Kinase step-up	CDK1	4.417	1.631	HIPK2	9.431	0
ENSG00000146648:ENSP00000275493|ENSP00000275493|p.P694L	693	1	9.82413	122.445	Kinase step-down	MAPK1	12.1545	2.5653	PKD1	7.3366	5.201
ENSG00000168036:ENSP00000344456|ENSP00000344456|p.S47C	45	2	9.8211	17.8263	Kinase step-up	HIPK2	4.9458	9.431	CDK4	13.4419	4.7048
ENSG00000140153:ENSP00000406084|ENSP00000406084|p.R511P	514	-3	9.80612	135.589	Kinase step-down	PKBalpha	9.8056	0	TGFbR2	0.8184	0.9192
ENSG00000047410:ENSP00000356448|ENSP00000356448|p.P1678A	1679	-1	9.7944	45	Kinase step-up	HIPK2	6.6413	6.6413	TTK	9.7944	0
ENSG00000136997:ENSP00000367207|ENSP00000367207|p.S265I	267	-2	9.78944	45.309	Kinase step-up	CK2alpha	11.5184	11.4656	CDK4	13.2588	3.4695
ENSG00000152661:ENSP00000282561|ENSP00000282561|p.P256T	255	1	9.78805	96.6091	Kinase step-down	MAPK1	7.6718	0	GRK2	6.0786	0
ENSG00000107263:ENSP00000361264|ENSP00000361264|p.E594K	590	4	9.77578	43.9051	Kinase step-up	RAF1	4.2547	4.4415	CDK5	12.9006	3.1266
ENSG00000168036:ENSP00000344456|ENSP00000344456|p.P44H	45	-1	9.76157	66.5358	Kinase step-up	HIPK2	4.9458	1.3625	CDK4	13.7849	4.7048
ENSG00000079387:ENSP00000004980|ENSP00000004980|p.T181A	180	1	9.75752	59.8643	Kinase step-up	CK2alpha	3.3789	0.8758	HIPK2	9.431	0
ENSG00000168036:ENSP00000344456|ENSP00000344456|p.P44S	45	-1	9.75472	66.4336	Kinase step-up	HIPK2	4.9458	1.3812	CDK4	13.7849	4.7048
ENSG00000077782:ENSP00000393312|ENSP00000393312|p.R476W	481	-5	9.75	135	Kinase step-down	PKBalpha	9.75	0	AuroraB	6.4557	6.4557
ENSG00000180900:ENSP00000349486|ENSP00000349486|p.K482R	487	-5	9.742	45	Kinase step-up	DMPK1	4.531	4.531	PKBalpha	9.742	0
ENSG00000094880:ENSP00000378350|ENSP00000378350|p.E561K	562	-1	9.73586	23.519	Kinase step-up	CDK1	6.9072	10.4724	CDK2	12.6006	3.541
ENSG00000143476:ENSP00000355958|ENSP00000355958|p.P445R	444	1	9.72587	122.477	Kinase step-down	CDK1	9.4945	0	AuroraB	2.1088	0
ENSG00000097046:ENSP00000393139|ENSP00000393139|p.N31K	27	4	9.716	45	Kinase step-up	HIPK2	9.431	9.431	CDK1	9.716	0
ENSG00000109819:ENSP00000264867|ENSP00000264867|p.P267L	266	1	9.71063	127.448	Kinase step-down	CDK2	9.6264	0	CK1delta	3.3297	2.0535
ENSG00000157764:ENSP00000288602|ENSP00000288602|p.K601N	602	-1	9.69605	144.694	Kinase step-down	MAP2K1	9.5576	0	BRAF	6.5014	8.1341
ENSG00000014123:ENSP00000358283|ENSP00000358283|p.R535C	531	4	9.69404	135.306	Kinase step-down	CDK5	10.5002	0.8063	PKCalpha	3.6556	3.7073
ENSG00000113721:ENSP00000261799|ENSP00000261799|p.Q971K	970	1	9.68891	81.2086	Kinase step-up	TRKA	5.7235	0	FLT1	7.8177	0
ENSG00000143801:ENSP00000355747|ENSP00000355747|p.R29H	27	2	9.67047	142.588	Kinase step-down	CDK5	12.8988	3.313	HIPK2	7.9287	9.2056
ENSG00000140534:ENSP00000268138|ENSP00000268138|p.V1485A	1484	1	9.66795	57.7112	Kinase step-up	CK2alpha	6.7851	4.6578	HIPK2	9.431	0
ENSG00000149503:ENSP00000378295|ENSP00000378295|p.D268G	269	-1	9.66785	21.6088	Kinase step-up	CDK1	4.8781	8.7163	CDK5	12.9006	4.0273
ENSG00000147400:ENSP00000359300|ENSP00000359300|p.R18I	14	4	9.66295	137.125	Kinase step-down	CDK1	9.6563	0	NEK2	7.3919	7.7502
ENSG00000175216:ENSP00000432768|ENSP00000432768|p.H827R	829	-2	9.66174	98.1074	Kinase step-down	PLK1	7.7271	0	AuroraB	8.8171	3.017
ENSG00000165891:ENSP00000323246|ENSP00000323246|p.K693Q	692	1	9.6386	45	Kinase step-up	PKG1cGKI	1.727	1.727	ATM	9.6386	0
ENSG00000108953:ENSP00000264335|ENSP00000264335|p.Y49C	46	3	9.63804	57.342	Kinase step-up	MAP2K1	8.314	6.2539	AuroraA	9.4153	0
ENSG00000063245:ENSP00000406209|ENSP00000406209|p.P469R	468	1	9.63327	72.8664	Kinase step-up	CDK1	4.5027	0	ATM	8.5162	0
ENSG00000109819:ENSP00000264867|ENSP00000264867|p.P267R	266	1	9.6264	135	Kinase step-down	CDK2	9.6264	0	CK1delta	2.0535	2.0535
ENSG00000141510:ENSP00000269305|ENSP00000269305|p.K381N	376	5	9.61354	56.1831	Kinase step-up	CDK3	8.1441	6.2796	HIPK2	9.431	0
ENSG00000186654:ENSP00000384848|ENSP00000384848|p.R394L	399	-5	9.5926	135	Kinase step-down	PKBalpha	9.5926	0	CK2alpha	3.063	3.063
ENSG00000146648:ENSP00000275493|ENSP00000275493|p.P694S	693	1	9.5892	135	Kinase step-down	MAPK1	12.1545	2.5653	PKD1	5.201	5.201
ENSG00000157764:ENSP00000288602|ENSP00000288602|p.K601R	602	-1	9.57971	131.106	Kinase step-down	MAP2K1	9.5576	0	BRAF	8.7846	8.1341
ENSG00000146648:ENSP00000275493|ENSP00000275493|p.G873E	869	4	9.5631	45	Kinase step-up	Met	4.3979	4.3979	ErbB4	9.5631	0
ENSG00000146648:ENSP00000275493|ENSP00000275493|p.A864T	869	-5	9.5631	45	Kinase step-up	Met	4.3979	4.3979	ErbB4	9.5631	0
ENSG00000157764:ENSP00000288602|ENSP00000288602|p.W604R	602	2	9.5576	135	Kinase step-down	MAP2K1	9.5576	0	PKD1	7.3366	7.3366
ENSG00000157764:ENSP00000288602|ENSP00000288602|p.V600G	602	-2	9.5576	135	Kinase step-down	MAP2K1	9.5576	0	PKD1	7.3366	7.3366
ENSG00000141577:ENSP00000393583|ENSP00000393583|p.R990C	991	-1	9.55415	75.6442	Kinase step-up	AuroraA	11.7788	6.909	PLK1	16.2954	8.0755
ENSG00000091436:ENSP00000364361|ENSP00000364361|p.R590H	593	-3	9.54018	137.314	Kinase step-down	MAPKAPK2	9.5324	0	BRAF	1.2972	1.6824
ENSG00000147400:ENSP00000359300|ENSP00000359300|p.E28Q	26	2	9.5337	135	Kinase step-down	PLK1	9.5337	0	TTK	5.7487	5.7487
ENSG00000088325:ENSP00000300403|ENSP00000300403|p.Q635E	634	1	9.51198	134.423	Kinase step-down	ATM	9.5115	0	AuroraA	7.1531	7.0573
ENSG00000171132:ENSP00000306124|ENSP00000306124|p.Q231H	228	3	9.5074	45	Kinase step-up	PKD1	7.3366	7.3366	CDK2	13.4675	3.9601
ENSG00000139350:ENSP00000451211|ENSP00000451211|p.R597S	593	4	9.49891	124.077	Kinase step-down	AuroraA	9.3268	0	GSK3beta	1.8	0
ENSG00000166851:ENSP00000300093|ENSP00000300093|p.S461F	466	-5	9.47991	134.469	Kinase step-down	PLK1	16.4393	6.9598	NEK2	8.9299	8.8421
ENSG00000141577:ENSP00000393583|ENSP00000393583|p.R990C	988	2	9.44469	76.2369	Kinase step-up	AuroraA	4.8978	0	PLK1	8.0755	0
ENSG00000134954:ENSP00000376436|ENSP00000376436|p.V275I	276	-1	9.44174	47.7336	Kinase step-up	GRK2	2.4484	1.9981	HIPK2	9.431	0
ENSG00000156299:ENSP00000286827|ENSP00000286827|p.P359S	358	1	9.43969	70.5384	Kinase step-up	MAPK8	4.0696	0	PKCiota	8.5174	0
ENSG00000091831:ENSP00000405330|ENSP00000405330|p.A307S	305	2	9.43968	125.581	Kinase step-down	CDK4	10.6607	1.3483	PKBalpha	7.5553	6.0104
ENSG00000143799:ENSP00000355759|ENSP00000355759|p.A178V	177	1	9.43124	134.589	Kinase step-down	HIPK2	9.431	0	TGFbR2	1.5669	1.4993
ENSG00000092871:ENSP00000326170|ENSP00000326170|p.P32T	30	2	9.431	44.955	Kinase step-up	PAK1	1.4603	1.4677	HIPK2	9.431	0
ENSG00000163558:ENSP00000295797|ENSP00000295797|p.N220K	222	-2	9.431	45.0103	Kinase step-up	GSK3beta	3.5637	3.562	HIPK2	9.431	0
ENSG00000198909:ENSP00000354927|ENSP00000354927|p.A266V	265	1	9.431	135	Kinase step-down	HIPK2	9.431	0	IKKbeta	7.5059	7.5059
ENSG00000115053:ENSP00000318195|ENSP00000318195|p.A91T	92	-1	9.431	135	Kinase step-down	HIPK2	9.431	0	CDK1	4.4107	4.4107
ENSG00000131351:ENSP00000253669|ENSP00000253669|p.R136W	133	3	9.4309	135	Kinase step-down	CDK1	9.4309	0	CK1epsilon	8.2115	8.2115
ENSG00000141367:ENSP00000269122|ENSP00000269122|p.P395T	394	1	9.42539	108.039	Kinase step-down	CDK5	8.401	0	GRK2	6.8571	2.5838
ENSG00000153201:ENSP00000283195|ENSP00000283195|p.V1312A	1310	2	9.39734	80.1162	Kinase step-up	TTK	10.5633	5.1576	HIPK2	9.431	1.7441
ENSG00000146648:ENSP00000275493|ENSP00000275493|p.G696R	693	3	9.3932	45	Kinase step-up	MAPK1	12.1545	12.1545	CDK5	12.9006	3.5074
ENSG00000087586:ENSP00000379245|ENSP00000379245|p.S387L	391	-4	9.385	45	Kinase step-up	HIPK2	6.9703	6.9703	AuroraA	9.385	0
ENSG00000198707:ENSP00000448012|ENSP00000448012|p.Q1961H	1959	2	9.37004	47.7937	Kinase step-up	TTK	6.5021	6.0454	PLK1	9.3589	0
ENSG00000132155:ENSP00000251849|ENSP00000251849|p.S259F	258	1	9.35602	119	Kinase step-down	LKB1	19.779	10.7854	RAF1	13.9593	11.3805
ENSG00000161800:ENSP00000413241|ENSP00000413241|p.R599C	601	-2	9.34649	115.624	Kinase step-down	AuroraB	8.8171	0	TTK	10.5633	7.4624
ENSG00000115904:ENSP00000387784|ENSP00000387784|p.P1294A	1297	-3	9.34003	55.4471	Kinase step-up	HIPK2	5.5277	3.8341	RAF1	9.1852	0
ENSG00000148798:ENSP00000358865|ENSP00000358865|p.L446F	445	1	9.33704	130.142	Kinase step-down	HIPK2	9.3035	0	PKCalpha	3.7073	2.9166
ENSG00000126787:ENSP00000247191|ENSP00000247191|p.L203F	202	1	9.335	45	Kinase step-up	PKCbeta	2.495	2.495	PLK1	9.335	0
ENSG00000141564:ENSP00000307272|ENSP00000307272|p.R718C	722	-4	9.32389	44.3037	Kinase step-up	RAF1	5.9809	6.0942	PDHK1	13.7795	4.4563
ENSG00000100393:ENSP00000263253|ENSP00000263253|p.R2317L	2315	2	9.31604	98.4632	Kinase step-down	CDK2	14.3428	6.8576	HIPK2	9.431	3.8848
ENSG00000198901:ENSP00000377793|ENSP00000377793|p.A576S	574	2	9.3138	45	Kinase step-up	CK1delta	4.7111	4.7111	TTK	9.3138	0
ENSG00000080503:ENSP00000371638|ENSP00000371638|p.E671Q	670	1	9.3041	67.9237	Kinase step-up	CK2alpha	10.3346	6.7106	ATM	8.5693	0
ENSG00000088325:ENSP00000300403|ENSP00000300403|p.E649K	652	-3	9.27026	137.156	Kinase step-down	PLK1	9.2637	0	GSK3beta	2.3391	2.6878
ENSG00000113721:ENSP00000261799|ENSP00000261799|p.G675E	678	-3	9.26271	63.5398	Kinase step-up	PDGFRalpha	11.3431	8.3979	InsR	8.782	0
ENSG00000151304:ENSP00000341324|ENSP00000341324|p.P222L	221	1	9.26028	120.267	Kinase step-down	CDK5	8.9558	0	MAPKAPK2	4.8899	2.5348
ENSG00000213923:ENSP00000380044|ENSP00000380044|p.P403S	400	3	9.25318	86.1279	Kinase step-up	AuroraA	6.0862	0	PLK1	6.9699	0
ENSG00000104738:ENSP00000262105|ENSP00000262105|p.P325A	326	-1	9.24959	69.4038	Kinase step-up	PLK1	15.3675	11.5459	DNAPK	13.405	4.9818
ENSG00000187555:ENSP00000343535|ENSP00000343535|p.E1055G	1056	-1	9.24114	138.159	Kinase step-down	ErbB2	9.2271	0	InsR	0.849	1.3583
ENSG00000097046:ENSP00000393139|ENSP00000393139|p.A563D	559	4	9.2316	45	Kinase step-up	CDK4	26.4504	26.4504	PLK1	26.5677	17.3361
ENSG00000148773:ENSP00000357643|ENSP00000357643|p.R372T	374	-2	9.22898	108.537	Kinase step-down	AuroraB	8.262	0	TTK	9.3138	5.2012
ENSG00000169047:ENSP00000304895|ENSP00000304895|p.R327C	330	-3	9.22188	106.397	Kinase step-down	PKBalpha	12.3316	4.2352	CK2alpha	10.5374	6.1225
ENSG00000132383:ENSP00000254719|ENSP00000254719|p.P192L	191	1	9.21747	124.058	Kinase step-down	CDK1	9.0499	0	DNAPK	5.2494	3.4998
ENSG00000165304:ENSP00000298048|ENSP00000298048|p.P346Q	345	1	9.21461	77.816	Kinase step-up	CDK2	4.9938	0	ATM	7.7441	0
ENSG00000003393:ENSP00000264276|ENSP00000264276|p.E527K	530	-3	9.20164	43.2401	Kinase step-up	MST4	2.0603	2.3429	LKB1	9.1973	0
ENSG00000160447:ENSP00000291906|ENSP00000291906|p.R715Q	717	-2	9.1996	135	Kinase step-down	PAK2	9.1996	0	CK1alpha	2.272	2.272
ENSG00000100888:ENSP00000382863|ENSP00000382863|p.P2212A	2211	1	9.19864	136.319	Kinase step-down	CDK2	9.1962	0	GSK3beta	3.5508	3.7625
ENSG00000134853:ENSP00000257290|ENSP00000257290|p.L954M	958	-4	9.19047	106.594	Kinase step-down	FLT1	8.0839	0	TRKB	4.3721	0
ENSG00000082898:ENSP00000384863|ENSP00000384863|p.H1050R	1055	-5	9.17986	40.3156	Kinase step-up	AuroraB	5.6799	6.4296	PKBalpha	13.3722	4.223
ENSG00000091831:ENSP00000405330|ENSP00000405330|p.A312V	311	1	9.1796	135	Kinase step-down	CDK4	10.6607	1.4811	TTK	9.8248	9.8248
ENSG00000101096:ENSP00000379330|ENSP00000379330|p.S737P	736	1	9.17399	105.676	Kinase step-down	CaMKIV	7.9985	0	MAPK3	4.4929	0
ENSG00000176165:ENSP00000371975|ENSP00000371975|p.R274W	277	-3	9.1658	135	Kinase step-down	MAPKAPK2	9.1658	0	ROCK1	3.1857	3.1857
ENSG00000163558:ENSP00000295797|ENSP00000295797|p.Q464K	459	5	9.1649	45	Kinase step-up	CK2alpha	3.971	3.971	PKCiota	9.1649	0
ENSG00000111676:ENSP00000349076|ENSP00000349076|p.R98W	103	-5	9.1615	133.349	Kinase step-down	PKBalpha	9.1577	0	CK2alpha	3.2726	3.0086
ENSG00000171862:ENSP00000361021|ENSP00000361021|p.G230R	227	3	9.15683	133.68	Kinase step-down	PDHK1	9.1544	0	MAPKAPK2	3.2421	3.0311
ENSG00000169047:ENSP00000304895|ENSP00000304895|p.A575T	574	1	9.1544	44.9981	Kinase step-up	PAK3	5.1202	5.1205	PDHK1	9.1544	0
ENSG00000141200:ENSP00000268919|ENSP00000268919|p.G570R	572	-2	9.15087	60.5223	Kinase step-up	PLK1	6.8608	4.4119	AuroraB	8.8171	0
ENSG00000213672:ENSP00000294129|ENSP00000294129|p.R175H	180	-5	9.14156	139.926	Kinase step-down	PKBalpha	9.1078	0	LKB1	2.7049	3.4898
ENSG00000014123:ENSP00000358283|ENSP00000358283|p.R533G	531	2	9.13637	129.383	Kinase step-down	CDK5	10.5002	1.4077	CK1alpha	3.1663	2.272
ENSG00000102901:ENSP00000457810|ENSP00000457810|p.T14M	11	3	9.1361	45.0596	Kinase step-up	CDK5	12.9006	12.8911	PLK1	21.6187	12.4826
ENSG00000066279:ENSP00000356379|ENSP00000356379|p.K3080N	3082	-2	9.13571	45.281	Kinase step-up	AuroraA	5.9557	5.9109	PLK1	13.4942	4.3586
ENSG00000168036:ENSP00000344456|ENSP00000344456|p.P44L	45	-1	9.12137	50.4524	Kinase step-up	HIPK2	4.9458	4.0791	CDK4	13.7849	4.7048
ENSG00000137497:ENSP00000377298|ENSP00000377298|p.P1994L	1991	3	9.10602	36.3941	Kinase step-up	AuroraB	4.7076	6.0702	PLK1	9.0035	0
ENSG00000109906:ENSP00000338157|ENSP00000338157|p.P283L	282	1	9.10174	89.9795	Kinase step-up	MAPK1	6.4336	0	TTK	6.4382	0
ENSG00000253729:ENSP00000313420|ENSP00000313420|p.G2047E	2050	-3	9.09547	104.679	Kinase step-down	CLK3	7.8513	0	PLK3	9.5297	4.9379
ENSG00000121879:ENSP00000263967|ENSP00000263967|p.R310C	315	-5	9.091	135.267	Kinase step-down	PKBalpha	9.0909	0	RAF1	7.7564	7.7988
ENSG00000121879:ENSP00000263967|ENSP00000263967|p.R310L	315	-5	9.09094	135.171	Kinase step-down	PKBalpha	9.0909	0	RAF1	7.7716	7.7988
ENSG00000141510:ENSP00000269305|ENSP00000269305|p.P34L	33	1	9.08259	106.943	Kinase step-down	MAPK1	8.0152	0	DNAPK	6.8792	2.6072
ENSG00000066117:ENSP00000378414|ENSP00000378414|p.R68L	70	-2	9.0791	45	Kinase step-up	TTK	9.1151	9.1151	LKB1	11.029	1.9499
ENSG00000109670:ENSP00000281708|ENSP00000281708|p.R224Q	227	-3	9.0776	135	Kinase step-down	CaMKIIbeta	9.0776	0	PAK1	2.2315	2.2315
ENSG00000081479:ENSP00000263816|ENSP00000263816|p.R1633I	1638	-5	9.0762	132.205	Kinase step-down	PKBalpha	9.0654	0	PKG2cGKII	3.3763	2.9337
ENSG00000115053:ENSP00000318195|ENSP00000318195|p.R604Q	606	-2	9.07266	121.369	Kinase step-down	AuroraB	8.8171	0	GSK3alpha	2.1382	0
ENSG00000072518:ENSP00000385751|ENSP00000385751|p.E46K	42	4	9.06952	68.2339	Kinase step-up	CK2alpha	4.9808	1.403	PKCiota	8.334	0
ENSG00000140464:ENSP00000268058|ENSP00000268058|p.Q483P	482	1	9.06758	144.828	Kinase step-down	ATM	8.9345	0	PKBalpha	4.2488	5.7966
ENSG00000129460:ENSP00000386134|ENSP00000386134|p.L80V	79	1	9.0504	45	Kinase step-up	CK1alpha	3.244	3.244	AuroraA	9.0504	0
ENSG00000100393:ENSP00000263253|ENSP00000263253|p.K14Q	12	2	9.03111	129.868	Kinase step-down	CDK4	12.3423	3.3474	IKKbeta	4.2205	3.4126
ENSG00000110274:ENSP00000278935|ENSP00000278935|p.Q1288E	1284	4	9.01578	47.2388	Kinase step-up	GSK3beta	2.2516	1.8994	PLK1	9.0089	0
ENSG00000167193:ENSP00000300574|ENSP00000300574|p.P229L	228	1	9.01174	108.284	Kinase step-down	MAPK1	8.0497	0	AMPKa2	4.0514	0
ENSG00000141510:ENSP00000269305|ENSP00000269305|p.N311K	313	-2	9.0088	55.9659	Kinase step-up	GRK2	6.4632	4.7495	CDK4	8.8443	0
ENSG00000225830:ENSP00000348089|ENSP00000348089|p.E1145K	1142	3	9.00596	139.402	Kinase step-down	CK2alpha	10.0344	1.055	CK1alpha	2.2398	2.931
ENSG00000131759:ENSP00000254066|ENSP00000254066|p.S456R	461	-5	8.98893	95.3641	Kinase step-down	CDK7	6.9225	0	PKBalpha	5.7341	0
ENSG00000097007:ENSP00000361423|ENSP00000361423|p.P937L	936	1	8.9848	104.514	Kinase step-down	CDK3	7.7427	0	HIPK2	8.443	3.8848
ENSG00000139687:ENSP00000267163|ENSP00000267163|p.R611S	612	-1	8.9844	135	Kinase step-down	CDK4	26.4504	17.466	CDK2	24.5537	24.5537
ENSG00000165304:ENSP00000298048|ENSP00000298048|p.P346T	345	1	8.97917	78.7902	Kinase step-up	CDK2	4.9938	0	TTK	7.4624	0
ENSG00000148773:ENSP00000357643|ENSP00000357643|p.P1498L	1496	2	8.97673	56.8039	Kinase step-up	ATM	9.892	8.0557	PLK1	8.7869	0
ENSG00000012048:ENSP00000418960|ENSP00000418960|p.R446T	451	-5	8.9609	135	Kinase step-down	PKBalpha	8.9609	0	EIF2AK2	7.275	7.275
ENSG00000110395:ENSP00000264033|ENSP00000264033|p.P566L	568	-2	8.9546	95.888	Kinase step-down	MAPK1	10.5319	3.5839	RAF1	5.6489	0
ENSG00000135837:ENSP00000356579|ENSP00000356579|p.S1216R	1219	-3	8.9446	135	Kinase step-down	PLK1	8.9446	0	CK1delta	4.7111	4.7111
ENSG00000168036:ENSP00000344456|ENSP00000344456|p.H36R	37	-1	8.9397	45	Kinase step-up	HIPK2	9.431	9.431	CDK4	11.1777	2.238
ENSG00000112118:ENSP00000472940|ENSP00000472940|p.D575H	580	-5	8.93484	131.524	Kinase step-down	ATM	34.0541	25.1357	PLK1	26.8697	26.3279
ENSG00000034152:ENSP00000345083|ENSP00000345083|p.D250Y	253	-3	8.9314	52.2394	Kinase step-up	HIPK2	9.431	8.3055	MAP2K3	8.8602	0
ENSG00000186871:ENSP00000334675|ENSP00000334675|p.L972I	968	4	8.92524	142.553	Kinase step-down	PLK1	8.8478	0	AuroraB	2.7765	3.9497
ENSG00000148773:ENSP00000357643|ENSP00000357643|p.E310K	308	2	8.92325	18.4005	Kinase step-up	CDK1	4.2926	8.288	CDK2	11.8167	3.8379
ENSG00000101972:ENSP00000218089|ENSP00000218089|p.M1212R	1214	-2	8.9104	103.108	Kinase step-down	PLK1	7.5653	0	AuroraB	4.7076	0
ENSG00000081189:ENSP00000340874|ENSP00000340874|p.P304Q	303	1	8.9025	61.2763	Kinase step-up	MAPK7	2.4951	0	DNAPK	10.1278	1.5821
ENSG00000131747:ENSP00000411532|ENSP00000411532|p.S1452P	1449	3	8.89723	54.6589	Kinase step-up	DNAPK	3.7116	2.2188	AuroraA	8.7711	0
ENSG00000108854:ENSP00000262435|ENSP00000262435|p.R172I	170	2	8.89577	60.2089	Kinase step-up	CaMKIV	6.506	4.1723	HIPK2	8.5842	0
ENSG00000004897:ENSP00000434614|ENSP00000434614|p.P262S	264	-2	8.8901	37.6527	Kinase step-up	TTK	5.1489	6.2858	AuroraB	8.8171	0
ENSG00000139618:ENSP00000439902|ENSP00000439902|p.S3239Y	3242	-3	8.8803	45	Kinase step-up	TTK	8.0632	8.0632	LKB1	9.5375	0.6572
ENSG00000138092:ENSP00000370214|ENSP00000370214|p.R32H	35	-3	8.87977	79.201	Kinase step-up	AuroraB	4.9913	0	PLK1	7.3442	0
ENSG00000151725:ENSP00000281453|ENSP00000281453|p.R106I	108	-2	8.87382	128.518	Kinase step-down	AuroraB	8.8171	0	CK2alpha	1.5555	0.5538
ENSG00000150995:ENSP00000306253|ENSP00000306253|p.R1746G	1749	-3	8.87344	105.939	Kinase step-down	CaMKIIdelta	7.7563	0	GRK2	4.3102	0
ENSG00000197943:ENSP00000352336|ENSP00000352336|p.R792L	789	3	8.8628	135	Kinase step-down	PKCgamma	8.8628	0	GRK2	4.2211	4.2211
ENSG00000076864:ENSP00000290101|ENSP00000290101|p.P610L	611	-1	8.85763	57.9945	Kinase step-up	TNIK	8.7184	6.7267	RAF1	8.6308	0
ENSG00000152942:ENSP00000426191|ENSP00000426191|p.D363N	359	4	8.85494	130.256	Kinase step-down	PLK1	8.8246	0	PKCalpha	3.7073	2.9749
ENSG00000010292:ENSP00000325017|ENSP00000325017|p.R583W	585	-2	8.85029	130.037	Kinase step-down	AuroraB	8.8171	0	CaMKIIalpha	0.7657	0
ENSG00000085840:ENSP00000360623|ENSP00000360623|p.R378S	375	3	8.84847	160.754	Kinase step-down	CDK1	27.4034	19.4339	CDK2	20.7089	24.5537
ENSG00000153207:ENSP00000355465|ENSP00000355465|p.S1090F	1089	1	8.84697	70.8297	Kinase step-up	HIPK2	6.5903	2.7357	PLK1	13.9614	5.9983
ENSG00000130479:ENSP00000325313|ENSP00000325313|p.G815V	813	2	8.8455	45	Kinase step-up	CK1delta	4.7111	4.7111	TTK	9.7944	0.9489
ENSG00000066279:ENSP00000356379|ENSP00000356379|p.N285K	283	2	8.8455	135	Kinase step-down	TTK	9.7944	0.9489	AuroraA	5.9557	5.9557
ENSG00000087586:ENSP00000379245|ENSP00000379245|p.C290F	288	2	8.84156	142.972	Kinase step-down	PLK1	16.639	7.8829	TTK	9.3138	10.5401
ENSG00000126787:ENSP00000247191|ENSP00000247191|p.P640H	639	1	8.839	76.5345	Kinase step-up	CDK1	4.6229	0	TTK	10.5344	3.0007
ENSG00000120156:ENSP00000369375|ENSP00000369375|p.K117N	115	2	8.83466	94.744	Kinase step-down	PKCiota	11.8951	5.1528	PKBalpha	14.0179	8.3089
ENSG00000134602:ENSP00000377867|ENSP00000377867|p.V329A	327	2	8.8162	96.0168	Kinase step-down	LKB1	10.0335	3.1804	MST4	13.9184	8.3722
ENSG00000127311:ENSP00000247815|ENSP00000247815|p.P1049A	1048	1	8.80838	127.38	Kinase step-down	CDK2	8.7306	0	CK1alpha	2.2332	1.0652
ENSG00000168036:ENSP00000344456|ENSP00000344456|p.I198T	196	2	8.79451	127.131	Kinase step-down	CDK4	13.7849	5.0732	HIPK2	9.431	8.227
ENSG00000109756:ENSP00000264431|ENSP00000264431|p.G932E	935	-3	8.777	42.4049	Kinase step-up	GRK2	1.8195	2.2169	RAF1	8.768	0
ENSG00000044115:ENSP00000304669|ENSP00000304669|p.Q887E	886	1	8.7713	135	Kinase step-down	ATM	8.7713	0	PKCalpha	7.1853	7.1853
ENSG00000147010:ENSP00000380921|ENSP00000380921|p.P512T	509	3	8.68953	52.1476	Kinase step-up	RAF1	5.7549	4.6737	HIPK2	8.622	0
ENSG00000092820:ENSP00000356042|ENSP00000356042|p.G109R	112	-3	8.68761	105.31	Kinase step-down	PLK1	7.5471	0	CaMKIIalpha	4.303	0
ENSG00000149503:ENSP00000378295|ENSP00000378295|p.Q301E	298	3	8.67681	52.529	Kinase step-up	TTK	6.2858	5.1489	PLK1	8.602	0
ENSG00000115875:ENSP00000325905|ENSP00000325905|p.P193L	194	-1	8.674	45	Kinase step-up	MAPKAPK2	3.5355	3.5355	ATM	11.4669	2.7929
ENSG00000140534:ENSP00000268138|ENSP00000268138|p.A437V	436	1	8.66798	128.116	Kinase step-down	HIPK2	8.6055	0	GSK3beta	1.0389	0
ENSG00000184304:ENSP00000333568|ENSP00000333568|p.R216C	219	-3	8.66744	135.424	Kinase step-down	PAK4	8.6672	0	HIPK2	8.2976	8.3617
ENSG00000135341:ENSP00000358335|ENSP00000358335|p.A404V	405	-1	8.65841	134.934	Kinase step-down	MAP2K6	8.6584	0	TRKA	1.1686	1.1586
ENSG00000147874:ENSP00000369871|ENSP00000369871|p.P574L	577	-3	8.6514	44.947	Kinase step-up	TTK	2.9104	2.9184	PLK1	8.6514	0
ENSG00000115904:ENSP00000387784|ENSP00000387784|p.P1183R	1178	5	8.64037	141.81	Kinase step-down	MAPK1	12.004	3.4246	MAPK3	4.5163	5.5409
ENSG00000166963:ENSP00000300231|ENSP00000300231|p.G1001C	1000	1	8.635	135	Kinase step-down	MAPK1	11.6816	3.0466	GSK3beta	4.346	4.346
ENSG00000141510:ENSP00000269305|ENSP00000269305|p.D49Y	46	3	8.6318	111.532	Kinase step-down	PLK1	14.8152	6.8974	DNAPK	8.6268	5.1893
ENSG00000135829:ENSP00000356520|ENSP00000356520|p.R151K	150	1	8.622	131.939	Kinase step-down	ATM	8.6097	0	CK2alpha	2.7397	2.2793
ENSG00000081237:ENSP00000411355|ENSP00000411355|p.R662Q	659	3	8.5985	135	Kinase step-down	PKCtheta	8.5985	0	PKD1	2.4445	2.4445
ENSG00000080986:ENSP00000261597|ENSP00000261597|p.E597K	595	2	8.59208	60.1465	Kinase step-up	TTK	4.2408	1.9958	CDK1	10.3048	2.0112
ENSG00000138443:ENSP00000261017|ENSP00000261017|p.L195P	194	1	8.5845	45	Kinase step-up	GSK3beta	2.2516	2.2516	CDK5	8.5845	0
ENSG00000149503:ENSP00000378295|ENSP00000378295|p.P425L	424	1	8.58155	87.5552	Kinase step-up	CDK5	5.8037	0	TTK	10.5633	4.2419
ENSG00000106462:ENSP00000320147|ENSP00000320147|p.P493S	492	1	8.56784	72.9337	Kinase step-up	CDK1	4.6144	0.6008	TTK	10.5633	2.9937
ENSG00000120738:ENSP00000239938|ENSP00000239938|p.H25D	26	-1	8.5678	135	Kinase step-down	CDK5	12.0752	3.5074	HIPK2	9.431	9.431
ENSG00000149503:ENSP00000378295|ENSP00000378295|p.T298M	296	2	8.5658	80.658	Kinase step-up	NEK2	4.9934	0	PLK1	6.9598	0
ENSG00000121879:ENSP00000263967|ENSP00000263967|p.A511T	507	4	8.5523	45.0409	Kinase step-up	PKBalpha	9.027	9.0209	PDHK1	11.8126	3.2603
ENSG00000170421:ENSP00000449404|ENSP00000449404|p.R51C	54	-3	8.5209	135	Kinase step-down	MAPKAPK2	8.5209	0	CK1delta	2.643	2.643
ENSG00000172602:ENSP00000308461|ENSP00000308461|p.R181W	184	-3	8.51899	137.095	Kinase step-down	PKBalpha	8.5133	0	RAF1	5.3586	5.67
ENSG00000075151:ENSP00000473510|ENSP00000473510|p.R521Q	524	-3	8.51189	104.593	Kinase step-down	MAPKAPK2	7.3411	0	CK2alpha	6.5012	2.193
ENSG00000078018:ENSP00000353508|ENSP00000353508|p.E1807K	1808	-1	8.50613	28.0356	Kinase step-up	CDK1	5.6827	8.1646	CDK5	9.8659	1.7299
ENSG00000115263:ENSP00000387662|ENSP00000387662|p.Q37P	34	3	8.49963	134.109	Kinase step-down	HIPK2	8.4986	0	AuroraB	4.0264	3.8942
ENSG00000253729:ENSP00000313420|ENSP00000313420|p.M3653I	3656	-3	8.49084	114.588	Kinase step-down	CLK3	7.9577	0	HIPK2	9.431	6.4697
ENSG00000141510:ENSP00000269305|ENSP00000269305|p.D281A	284	-3	8.47715	96.7134	Kinase step-down	PLK1	13.0211	6.3672	DNAPK	7.7882	2.5358
ENSG00000148053:ENSP00000365387|ENSP00000365387|p.V725G	722	3	8.4714	135	Kinase step-down	ErbB4	8.4714	0	TRKA	8.3782	8.3782
ENSG00000145242:ENSP00000273854|ENSP00000273854|p.R968I	967	1	8.4584	125.741	Kinase step-down	MAP2K4	8.3482	0	EGFR	1.3609	0
ENSG00000105810:ENSP00000265734|ENSP00000265734|p.R87Q	86	1	8.45111	43.9925	Kinase step-up	RAF1	5.9285	6.0771	ATM	11.2945	2.8447
ENSG00000064651:ENSP00000262461|ENSP00000262461|p.E993D	994	-1	8.4392	135	Kinase step-down	PKCtheta	8.4392	0	PKD1	1.4126	1.4126
ENSG00000080224:ENSP00000374323|ENSP00000374323|p.R182C	183	-1	8.43832	44.6999	Kinase step-up	GSK3beta	1.7126	1.7568	MAP2K4	8.4382	0
ENSG00000100401:ENSP00000401470|ENSP00000401470|p.R487M	485	2	8.4351	45	Kinase step-up	TTK	10.5633	10.5633	PLK1	12.2186	3.7835
ENSG00000134318:ENSP00000317985|ENSP00000317985|p.R1364T	1366	-2	8.43455	61.0864	Kinase step-up	PKCalpha	6.4175	4.0804	PLK1	8.1043	0
ENSG00000104814:ENSP00000465039|ENSP00000465039|p.G328E	326	2	8.43076	146.094	Kinase step-down	HIPK2	9.431	1.1578	PKCtheta	4.6883	6.3106
ENSG00000100030:ENSP00000215832|ENSP00000215832|p.R261G	263	-2	8.41543	124.627	Kinase step-down	Kit	8.2779	0	TRKA	5.8424	4.3272
ENSG00000121879:ENSP00000263967|ENSP00000263967|p.S308F	306	2	8.40891	134.901	Kinase step-down	PDHK1	11.4243	3.0154	PKCiota	6.8426	6.8281
ENSG00000088305:ENSP00000328547|ENSP00000328547|p.R122C	120	2	8.40125	55.0162	Kinase step-up	CDK1	4.5411	3.0799	HIPK2	9.431	1.1578
ENSG00000072518:ENSP00000385751|ENSP00000385751|p.L206P	201	5	8.3819	135	Kinase step-down	PKCiota	8.3819	0	MST4	5.936	5.936
ENSG00000053918:ENSP00000155840|ENSP00000155840|p.E473K	470	3	8.38082	119.033	Kinase step-down	PLK1	11.0047	2.9472	PKCepsilon	3.1897	0.8843
ENSG00000138592:ENSP00000405537|ENSP00000405537|p.P955S	951	4	8.3758	135	Kinase step-down	ErbB4	8.3758	0	BTK	2.1086	2.1086
ENSG00000001631:ENSP00000378015|ENSP00000378015|p.V658E	659	-1	8.37432	51.5716	Kinase step-up	Src	0.9584	0	MAP2K3	8.3193	0
ENSG00000106477:ENSP00000223208|ENSP00000223208|p.D100G	99	1	8.3716	45	Kinase step-up	CK1delta	4.7111	4.7111	AuroraA	8.3716	0
ENSG00000102230:ENSP00000368439|ENSP00000368439|p.P316S	315	1	8.36629	119.698	Kinase step-down	CDK2	8.0697	0	PKCbeta	2.495	0.2871
ENSG00000160741:ENSP00000357622|ENSP00000357622|p.Q498E	497	1	8.366	129.515	Kinase step-down	LKB1	8.3277	0	GSK3beta	3.8002	3.0006
ENSG00000122025:ENSP00000241453|ENSP00000241453|p.T167I	166	1	8.3626	44.9979	Kinase step-up	FLT1	0.9009	0.9012	FLT3	8.3626	0
ENSG00000141564:ENSP00000307272|ENSP00000307272|p.L796I	795	1	8.36242	36.9296	Kinase step-up	RAF1	4.7666	5.9406	PKBalpha	8.2796	0
ENSG00000163558:ENSP00000295797|ENSP00000295797|p.D463H	459	4	8.35866	49.1157	Kinase step-up	CK2alpha	3.971	3.3711	PKCiota	8.3371	0
ENSG00000145242:ENSP00000273854|ENSP00000273854|p.G646E	650	-4	8.35203	134.016	Kinase step-down	EphA7	8.3508	0	Abl	1.8113	1.6679
ENSG00000145242:ENSP00000273854|ENSP00000273854|p.H654R	650	4	8.3508	135	Kinase step-down	EphA7	8.3508	0	Kit	1.0851	1.0851
ENSG00000148773:ENSP00000357643|ENSP00000357643|p.R595H	598	-3	8.34928	126.708	Kinase step-down	AuroraB	8.262	0	AuroraA	3.751	2.5469
ENSG00000135333:ENSP00000358309|ENSP00000358309|p.K601T	597	4	8.34843	44.5752	Kinase step-up	Fgr	6.264	6.3259	EphA7	8.3482	0
ENSG00000138376:ENSP00000260947|ENSP00000260947|p.A413T	412	1	8.33871	100.28	Kinase step-down	HIPK2	6.854	0	DNAPK	6.7254	1.976
ENSG00000146648:ENSP00000275493|ENSP00000275493|p.H870Y	869	1	8.3307	44.9842	Kinase step-up	Met	4.3979	4.4002	ErbB4	8.3307	0
ENSG00000115760:ENSP00000393596|ENSP00000393596|p.D3910G	3912	-2	8.32161	135.074	Kinase step-down	ErbB3	8.3216	0	TRKA	1.1596	1.1703
ENSG00000117748:ENSP00000363021|ENSP00000363021|p.S23F	21	2	8.3189	45	Kinase step-up	ATR	6.3001	6.3001	CDK4	8.3189	0
ENSG00000139687:ENSP00000267163|ENSP00000267163|p.A562P	567	-5	8.31871	44.0233	Kinase step-up	MAPK3	2.9934	3.1352	HIPK2	8.3175	0
ENSG00000148498:ENSP00000363921|ENSP00000363921|p.S529L	534	-5	8.3141	135	Kinase step-down	PKCiota	8.3141	0	ROCK1	4.1637	4.1637
ENSG00000160691:ENSP00000401303|ENSP00000401303|p.P387S	386	1	8.31302	87.3376	Kinase step-up	CDK5	5.5988	0	GRK2	6.1449	0
ENSG00000169032:ENSP00000302486|ENSP00000302486|p.P193S	194	-1	8.31266	44.6471	Kinase step-up	PKBalpha	4.9104	4.9616	RAF1	8.3125	0
ENSG00000186868:ENSP00000340820|ENSP00000340820|p.E176G	173	3	8.31191	102.776	Kinase step-down	CK2alpha	8.2885	1.2569	LKB1	4.4322	0
ENSG00000112983:ENSP00000254900|ENSP00000254900|p.R137T	136	1	8.30459	114.502	Kinase step-down	ATM	7.7788	0	CK2alpha	7.7698	4.8618
ENSG00000121892:ENSP00000303427|ENSP00000303427|p.A866V	865	1	8.29462	43.7358	Kinase step-up	PAK1	1.9365	2.1195	PLK1	8.2926	0
ENSG00000043143:ENSP00000378451|ENSP00000378451|p.R649H	652	-3	8.29411	56.6207	Kinase step-up	PKAalpha	2.3853	0.7146	PLK1	8.1241	0
ENSG00000104517:ENSP00000429084|ENSP00000429084|p.R1547L	1549	-2	8.28915	118.664	Kinase step-down	AuroraB	7.9545	0	ATR	2.6186	0.2871
ENSG00000141510:ENSP00000269305|ENSP00000269305|p.G108S	106	2	8.28711	126.724	Kinase step-down	HIPK2	8.2008	0	CaMKIV	4.9723	3.7794
ENSG00000146648:ENSP00000275493|ENSP00000275493|p.G874S	869	5	8.2859	45	Kinase step-up	Met	4.3979	4.3979	ErbB4	8.2859	0
ENSG00000179295:ENSP00000340944|ENSP00000340944|p.G60R	59	1	8.28286	51.4579	Kinase step-up	CaMKIIalpha	5.4099	4.4783	PKCtheta	8.2303	0
ENSG00000178568:ENSP00000342235|ENSP00000342235|p.P1033S	1035	-2	8.27881	135.069	Kinase step-down	ErbB4	8.2788	0	FLT1	4.3197	4.3296
ENSG00000100030:ENSP00000215832|ENSP00000215832|p.N262T	263	-1	8.2779	135.017	Kinase step-down	Kit	8.2779	0	TRKA	4.3248	4.3272
ENSG00000109819:ENSP00000264867|ENSP00000264867|p.R282C	285	-3	8.27488	128.737	Kinase step-down	MAPKAPK2	8.2255	0	GSK3beta	3.6675	2.7648
ENSG00000141736:ENSP00000269571|ENSP00000269571|p.G776S	772	4	8.2711	45	Kinase step-up	Met	4.3436	4.3436	ErbB4	8.2711	0
ENSG00000146648:ENSP00000275493|ENSP00000275493|p.A864V	869	-5	8.271	45	Kinase step-up	Met	4.3979	4.3979	ErbB4	8.271	0
ENSG00000148773:ENSP00000357643|ENSP00000357643|p.R596C	598	-2	8.26931	137.409	Kinase step-down	AuroraB	8.262	0	PKCbeta	2.1474	2.495
ENSG00000109971:ENSP00000432083|ENSP00000432083|p.R342P	341	1	8.26752	73.7738	Kinase step-up	PKG2cGKII	3.9796	0	MAPK1	7.8894	0.6427
ENSG00000154803:ENSP00000285071|ENSP00000285071|p.R59G	62	-3	8.26691	123.251	Kinase step-down	p70S6K	8.0937	0	GSK3beta	1.6834	0
ENSG00000141510:ENSP00000269305|ENSP00000269305|p.P219L	215	4	8.2661	45	Kinase step-up	AuroraA	7.6274	7.6274	PLK1	8.2661	0
ENSG00000142937:ENSP00000379888|ENSP00000379888|p.P131S	130	1	8.26411	42.606	Kinase step-up	TTK	2.5732	2.9184	CK2alpha	9.9276	1.6707
ENSG00000168303:ENSP00000304553|ENSP00000304553|p.P105Q	104	1	8.25865	101.952	Kinase step-down	CDK7	6.9225	0	ATM	4.5038	0
ENSG00000105245:ENSP00000252891|ENSP00000252891|p.K315N	317	-2	8.2532	135	Kinase step-down	HIPK2	8.2532	0	CDK1	4.361	4.361
ENSG00000148498:ENSP00000363921|ENSP00000363921|p.K885Q	887	-2	8.25191	45.0819	Kinase step-up	TGFbR2	3.8118	3.8	MAPKAPK2	8.2519	0
ENSG00000148498:ENSP00000363921|ENSP00000363921|p.R712Q	715	-3	8.2519	135.022	Kinase step-down	MAPKAPK2	8.2519	0	PAK2	7.7941	7.7973
ENSG00000118007:ENSP00000372689|ENSP00000372689|p.D1059A	1062	-3	8.25085	141.765	Kinase step-down	PLK1	8.1934	0	CK1alpha	2.272	3.244
ENSG00000149503:ENSP00000378295|ENSP00000378295|p.R451H	446	5	8.24984	154.683	Kinase step-down	CDK5	10.9517	3.1839	CDK1	4.8336	7.6123
ENSG00000129675:ENSP00000250617|ENSP00000250617|p.R681Q	684	-3	8.24787	77.4557	Kinase step-up	PAK1	4.4262	0	AuroraA	6.9596	0
ENSG00000137497:ENSP00000377298|ENSP00000377298|p.R1810C	1806	4	8.2478	135	Kinase step-down	CDK1	11.9961	3.7483	PKCalpha	5.091	5.091
ENSG00000168036:ENSP00000344456|ENSP00000344456|p.R469H	472	-3	8.24404	118.217	Kinase step-down	MAPKAPK2	7.8929	0	PKCiota	10.1247	7.7443
ENSG00000050748:ENSP00000394560|ENSP00000394560|p.V360L	357	3	8.24031	134.304	Kinase step-down	MAP2K7	8.2397	0	Yes	6.2925	6.1924
ENSG00000076864:ENSP00000290101|ENSP00000290101|p.G590R	589	1	8.23994	116.878	Kinase step-down	RAF1	7.8312	0	ATM	2.563	0
ENSG00000175115:ENSP00000316454|ENSP00000316454|p.K649N	651	-2	8.2395	45	Kinase step-up	PKD1	3.5482	3.5482	PLK1	11.596	3.3565
ENSG00000131791:ENSP00000254101|ENSP00000254101|p.R179G	183	-4	8.22907	137.238	Kinase step-down	AMPKa1	8.2228	0	GSK3beta	2.5841	2.9054
ENSG00000134602:ENSP00000377867|ENSP00000377867|p.R262L	264	-2	8.22353	135.511	Kinase step-down	MST4	8.2232	0	MST2	4.2048	4.2781
ENSG00000157404:ENSP00000288135|ENSP00000288135|p.M552K	553	-1	8.22222	134.424	Kinase step-down	Tec	8.2218	0	TRKA	6.1934	6.1107
ENSG00000157404:ENSP00000288135|ENSP00000288135|p.P551L	553	-2	8.2218	134.989	Kinase step-down	Tec	8.2218	0	Met	1.4494	1.4478
ENSG00000157404:ENSP00000288135|ENSP00000288135|p.M552T	553	-1	8.2218	135.001	Kinase step-down	Tec	8.2218	0	TRKA	6.1105	6.1107
ENSG00000157404:ENSP00000288135|ENSP00000288135|p.P551T	553	-2	8.2218	135	Kinase step-down	Tec	8.2218	0	Tyk2	2.8016	2.8016
ENSG00000122025:ENSP00000241453|ENSP00000241453|p.S724R	726	-2	8.2197	135	Kinase step-down	FLT3	8.2197	0	BTK	2.4021	2.4021
ENSG00000135605:ENSP00000370912|ENSP00000370912|p.S359I	360	-1	8.2152	44.9993	Kinase step-up	Tyk2	0.0002	0.0003	Tec	8.2152	0
ENSG00000141510:ENSP00000269305|ENSP00000269305|p.G105V	106	-1	8.2008	134.987	Kinase step-down	HIPK2	8.2008	0	GRK2	6.1356	6.1337
ENSG00000146648:ENSP00000275493|ENSP00000275493|p.A871T	869	2	8.1978	45.0168	Kinase step-up	Met	4.3979	4.3955	ErbB4	8.1978	0
ENSG00000101076:ENSP00000312987|ENSP00000312987|p.D175N	170	5	8.1943	45	Kinase step-up	CK1delta	4.3824	4.3824	HIPK2	9.3521	1.1578
ENSG00000118007:ENSP00000372689|ENSP00000372689|p.G1066R	1062	4	8.1934	135	Kinase step-down	PLK1	8.1934	0	CK1alpha	3.244	3.244
ENSG00000115266:ENSP00000442954|ENSP00000442954|p.D878N	875	3	8.1904	135	Kinase step-down	PLK1	12.2457	4.0553	CK1delta	4.7111	4.7111
ENSG00000197969:ENSP00000353422|ENSP00000353422|p.K1032E	1029	3	8.1857	45	Kinase step-up	CK1alpha	3.244	3.244	CK2alpha	11.384	3.1983
ENSG00000119729:ENSP00000238738|ENSP00000238738|p.E68G	70	-2	8.18464	49.3283	Kinase step-up	Fyn	2.3201	1.7024	TRKA	8.1613	0
ENSG00000146648:ENSP00000275493|ENSP00000275493|p.I759T	764	-5	8.184	45	Kinase step-up	MAP2K1	4.517	4.517	ErbB4	8.184	0
ENSG00000146648:ENSP00000275493|ENSP00000275493|p.A864E	869	-5	8.1839	45	Kinase step-up	Met	4.3979	4.3979	ErbB4	8.1839	0
ENSG00000145362:ENSP00000349588|ENSP00000349588|p.P1847S	1846	1	8.18231	119.919	Kinase step-down	MAPK1	8.7584	0.8579	PAK1	2.1289	0
ENSG00000142731:ENSP00000270861|ENSP00000270861|p.K745N	749	-4	8.1746	135	Kinase step-down	PLK4	8.1746	0	CK1epsilon	7.7399	7.7399
ENSG00000177169:ENSP00000324560|ENSP00000324560|p.T636A	638	-2	8.1708	45	Kinase step-up	PKG1cGKI	1.727	1.727	CaMKIIbeta	8.1708	0
ENSG00000134853:ENSP00000257290|ENSP00000257290|p.K939N	944	-5	8.16851	48.4158	Kinase step-up	BTK	2.4391	1.9524	PDGFRalpha	8.154	0
ENSG00000164327:ENSP00000349959|ENSP00000349959|p.G1420C	1417	3	8.16554	43.2666	Kinase step-up	GSK3beta	3.8004	4.0474	PKBalpha	8.1618	0
ENSG00000109819:ENSP00000264867|ENSP00000264867|p.P264Q	263	1	8.1652	126.59	Kinase step-down	CDK2	8.0774	0	PDHK4	4.4079	3.2137
ENSG00000178568:ENSP00000342235|ENSP00000342235|p.R1304W	1301	3	8.1645	45	Kinase step-up	Tyk2	0.5454	0.5454	ErbB4	8.1645	0
ENSG00000077684:ENSP00000226319|ENSP00000226319|p.P393L	392	1	8.16099	67.1389	Kinase step-up	CDK1	3.0755	0	PLK1	7.5593	0
ENSG00000085224:ENSP00000362441|ENSP00000362441|p.P1999S	1996	3	8.16081	57.0565	Kinase step-up	MAPK1	3.2152	1.5106	HIPK2	9.431	1.4502
ENSG00000134982:ENSP00000413133|ENSP00000413133|p.L1393P	1392	1	8.16006	96.4242	Kinase step-down	PLK1	6.3794	0	CDK1	5.0882	0
ENSG00000109320:ENSP00000226574|ENSP00000226574|p.E931K	928	3	8.1528	135	Kinase step-down	CK2alpha	9.0434	0.8906	IKKbeta	7.5059	7.5059
ENSG00000162409:ENSP00000360290|ENSP00000360290|p.T506A	511	-5	8.14387	38.6304	Kinase step-up	MAPKAPK2	5.2618	6.1653	AMPKa1	8.0936	0
ENSG00000168036:ENSP00000344456|ENSP00000344456|p.M553V	552	1	8.13703	37.3813	Kinase step-up	HIPK2	8.2924	9.3712	CDK4	10.4267	2.3615
ENSG00000100285:ENSP00000311997|ENSP00000311997|p.P823T	822	1	8.13444	116.943	Kinase step-down	CDK5	7.7338	0	PKCepsilon	2.5214	0
ENSG00000097007:ENSP00000361423|ENSP00000361423|p.P825S	824	1	8.12863	111.29	Kinase step-down	CDK3	7.4425	0	TGFbR2	3.2686	0
ENSG00000150907:ENSP00000368880|ENSP00000368880|p.R316Q	319	-3	8.12828	138.433	Kinase step-down	MAPKAPK2	8.1137	0	PKBalpha	5.4936	5.9803
ENSG00000116127:ENSP00000264448|ENSP00000264448|p.R3543T	3548	-5	8.12433	47.0167	Kinase step-up	AuroraB	4.5602	4.2743	PLK1	8.1193	0
ENSG00000111725:ENSP00000229328|ENSP00000229328|p.R78P	80	-2	8.12357	51.1444	Kinase step-up	MST4	3.0385	2.169	AMPKa1	8.0769	0
ENSG00000135837:ENSP00000356579|ENSP00000356579|p.P1819S	1818	1	8.1155	135	Kinase step-down	CDK1	8.1155	0	CK1epsilon	3.3211	3.3211
ENSG00000138794:ENSP00000265164|ENSP00000265164|p.R259C	257	2	8.11448	89.0393	Kinase step-up	PKCalpha	8.379	2.7382	HIPK2	6.6495	0.8163
ENSG00000105976:ENSP00000317272|ENSP00000317272|p.L1213V	1212	1	8.11258	48.4239	Kinase step-up	TRKB	3.3299	2.8454	Met	8.0981	0
ENSG00000180530:ENSP00000383063|ENSP00000383063|p.A1112S	1111	1	8.11163	57.3541	Kinase step-up	GSK3beta	1.7355	0	PDHK1	8.9452	1.0214
ENSG00000169047:ENSP00000304895|ENSP00000304895|p.M733I	732	1	8.1039	45	Kinase step-up	InsR	7.0815	7.0815	Kit	8.1039	0
ENSG00000066279:ENSP00000356379|ENSP00000356379|p.L250R	246	4	8.1039	135	Kinase step-down	PLK1	11.6304	3.5265	TTK	9.3138	9.3138
ENSG00000125952:ENSP00000351490|ENSP00000351490|p.L122H	124	-2	8.09619	85.219	Kinase step-up	CDK4	7.6216	2.3938	TTK	10.5633	4.3812
ENSG00000134853:ENSP00000257290|ENSP00000257290|p.S942P	944	-2	8.09415	44.1675	Kinase step-up	BTK	2.4391	2.5567	FLT1	8.0933	0
ENSG00000154803:ENSP00000285071|ENSP00000285071|p.R57Q	62	-5	8.09378	134.753	Kinase step-down	p70S6K	8.0937	0	CDK1	1.6404	1.6055
ENSG00000078061:ENSP00000366244|ENSP00000366244|p.T318M	320	-2	8.0924	135	Kinase step-down	ARAF	8.0924	0	PKD1	2.4445	2.4445
ENSG00000164327:ENSP00000349959|ENSP00000349959|p.G1474V	1470	4	8.092	45	Kinase step-up	IKKbeta	4.025	4.025	SGK1	8.092	0
ENSG00000134853:ENSP00000257290|ENSP00000257290|p.L580M	582	-2	8.092	42.4367	Kinase step-up	TRKB	2.1431	2.505	FLT1	8.0839	0
ENSG00000119487:ENSP00000265960|ENSP00000265960|p.R81T	84	-3	8.09138	135.683	Kinase step-down	PKBalpha	8.0908	0	PAK1	2.141	2.2375
ENSG00000137497:ENSP00000377298|ENSP00000377298|p.E1275K	1278	-3	8.09024	136.002	Kinase step-down	PLK1	8.089	0	TTK	4.2419	4.3834
ENSG00000155657:ENSP00000467141|ENSP00000467141|p.P35231L	35230	1	8.08594	78.5507	Kinase step-up	CDK1	4.4689	0	PKCalpha	6.7388	0
ENSG00000164078:ENSP00000296474|ENSP00000296474|p.G1099A	1101	-2	8.08532	44.8625	Kinase step-up	Kit	1.5931	1.6125	Ron	8.0853	0
ENSG00000134853:ENSP00000257290|ENSP00000257290|p.G956E	958	-2	8.08393	134.85	Kinase step-down	FLT1	8.0839	0	Met	2.1595	2.1383
ENSG00000132356:ENSP00000346148|ENSP00000346148|p.R516G	513	3	8.08368	133.319	Kinase step-down	AMPKa1	8.0802	0	GSK3beta	4.6638	4.4267
ENSG00000131791:ENSP00000254101|ENSP00000254101|p.R179G	184	-5	8.0781	134.43	Kinase step-down	AMPKa1	8.0777	0	MAPK3	3.5341	3.4538
ENSG00000091831:ENSP00000405330|ENSP00000405330|p.S578Y	576	2	8.07805	134.8	Kinase step-down	CaMKIV	8.078	0	PAK1	4.4657	4.4375
ENSG00000101096:ENSP00000379330|ENSP00000379330|p.R754Q	755	-1	8.078	45.0262	Kinase step-up	GSK3beta	4.3082	4.3045	CaMKIV	8.078	0
ENSG00000149480:ENSP00000278823|ENSP00000278823|p.H219P	221	-2	8.078	135	Kinase step-down	CaMKIV	8.078	0	HIPK2	2.7423	2.7423
ENSG00000105976:ENSP00000317272|ENSP00000317272|p.P742A	745	-3	8.0771	135	Kinase step-down	Met	8.0771	0	Tyk2	6.6247	6.6247
ENSG00000105357:ENSP00000470298|ENSP00000470298|p.R1670H	1671	-1	8.0472	135	Kinase step-down	HIPK2	9.3706	1.3234	ROCK1	4.1874	4.1874
ENSG00000166710:ENSP00000452780|ENSP00000452780|p.K26E	24	2	8.04573	143.589	Kinase step-down	PKCtheta	7.9555	0	MAPK9	1.6543	2.8559
ENSG00000177426:ENSP00000327959|ENSP00000327959|p.E145Q	142	3	8.04159	133.002	Kinase step-down	CK2alpha	9.5419	1.5052	DNAPK	1.9689	1.6886
ENSG00000100393:ENSP00000263253|ENSP00000263253|p.G1042R	1038	4	8.0296	57.502	Kinase step-up	CDK4	10.0173	8.2791	CDK2	15.1378	7.2986
ENSG00000161547:ENSP00000376276|ENSP00000376276|p.R168K	173	-5	8.02903	137.53	Kinase step-down	PKBalpha	8.0212	0	CLK1	3.2529	3.6073
ENSG00000131236:ENSP00000361883|ENSP00000361883|p.K37Q	36	1	8.0177	45	Kinase step-up	CK1alpha	2.9921	2.9921	ATM	8.0177	0
ENSG00000157764:ENSP00000288602|ENSP00000288602|p.V600G	599	1	8.01122	109.871	Kinase step-down	MAP2K1	7.253	0	LKB1	5.6334	2.2314
ENSG00000157764:ENSP00000288602|ENSP00000288602|p.V600A	599	1	8.01122	109.871	Kinase step-down	MAP2K1	7.253	0	LKB1	5.6334	2.2314
ENSG00000089159:ENSP00000267257|ENSP00000267257|p.P22L	19	3	8.0097	135	Kinase step-down	AuroraA	8.0097	0	PKD1	5.9105	5.9105
ENSG00000183765:ENSP00000372023|ENSP00000372023|p.R562G	560	2	8.00933	164.482	Kinase step-down	CDK2	9.1788	2.2066	CDK1	5.1416	9.0834
ENSG00000141510:ENSP00000269305|ENSP00000269305|p.D281Y	284	-3	8.00893	103.666	Kinase step-down	PLK1	13.0211	6.1803	TTK	9.3138	5.1489
ENSG00000168036:ENSP00000344456|ENSP00000344456|p.L46P	45	1	8.00767	59.8923	Kinase step-up	HIPK2	4.9458	2.8878	CDK5	7.7387	0
ENSG00000118689:ENSP00000385824|ENSP00000385824|p.S299I	296	3	8.00386	143.014	Kinase step-down	MAPKAPK2	7.9257	0	MST1	3.7669	4.8827
ENSG00000142208:ENSP00000451828|ENSP00000451828|p.R121W	124	-3	7.99758	147.546	Kinase step-down	MAPKAPK2	10.3591	2.5525	RAF1	4.9095	6.6468
ENSG00000188827:ENSP00000294008|ENSP00000294008|p.E230K	228	2	7.99088	119.421	Kinase step-down	PLK1	7.6973	0	PKCbeta	2.1461	0
ENSG00000157456:ENSP00000288207|ENSP00000288207|p.R205W	204	1	7.9894	135	Kinase step-down	HIPK2	9.431	1.4416	PKCbeta	2.495	2.495
ENSG00000141510:ENSP00000269305|ENSP00000269305|p.R282P	284	-2	7.98738	103.65	Kinase step-down	PLK1	13.0211	6.1998	CK2alpha	10.7836	6.6281
ENSG00000153107:ENSP00000339109|ENSP00000339109|p.P517T	522	-5	7.97343	41.2549	Kinase step-up	NEK2	13.9272	14.448	PLK1	15.5222	7.5658
ENSG00000099901:ENSP00000327583|ENSP00000327583|p.E16V	18	-2	7.965	45	Kinase step-up	CK1alpha	3.244	3.244	CDK4	7.965	0
ENSG00000085224:ENSP00000362441|ENSP00000362441|p.D896H	899	-3	7.9521	135	Kinase step-down	HIPK2	9.431	1.4789	TTK	1.63	1.63
ENSG00000087191:ENSP00000310572|ENSP00000310572|p.V220E	217	3	7.9509	59.0275	Kinase step-up	PKCepsilon	2.8113	0.8841	CK2alpha	8.472	0.7582
ENSG00000004897:ENSP00000434614|ENSP00000434614|p.S267R	264	3	7.9413	36.7691	Kinase step-up	TTK	5.1489	6.2858	CDK1	7.8595	0
ENSG00000107863:ENSP00000379709|ENSP00000379709|p.R1859C	1862	-3	7.93994	128.213	Kinase step-down	MAPKAPK2	7.8843	0	GSK3beta	2.6852	1.7469
ENSG00000134982:ENSP00000413133|ENSP00000413133|p.D903G	899	4	7.9327	135	Kinase step-down	PLK1	12.1317	4.199	TTK	10.5633	10.5633
ENSG00000073111:ENSP00000265056|ENSP00000265056|p.R33W	31	2	7.90472	89.1405	Kinase step-up	DNAPK	8.3986	2.8936	PLK1	5.6727	0
ENSG00000143569:ENSP00000389445|ENSP00000389445|p.T358A	360	-2	7.8962	45	Kinase step-up	CK1alpha	3.244	3.244	HIPK2	9.431	1.5348
ENSG00000141027:ENSP00000268712|ENSP00000268712|p.P2397L	2396	1	7.89415	83.4525	Kinase step-up	CDK1	4.9091	0	TTK	10.5633	4.3812
ENSG00000112877:ENSP00000264935|ENSP00000264935|p.D371G	375	-4	7.88702	137.845	Kinase step-down	PLK1	7.8773	0	CK1delta	4.3196	4.7111
ENSG00000173744:ENSP00000387282|ENSP00000387282|p.A148V	147	1	7.8798	102.44	Kinase step-down	HIPK2	6.6413	0	TTK	4.2408	0
ENSG00000110395:ENSP00000264033|ENSP00000264033|p.Q367L	368	-1	7.87478	135.25	Kinase step-down	TRKA	7.8747	0	Met	4.4269	4.4613
ENSG00000110395:ENSP00000264033|ENSP00000264033|p.S675C	674	1	7.87411	135.068	Kinase step-down	TRKA	7.8741	0	Met	4.4176	4.4269
ENSG00000198707:ENSP00000448012|ENSP00000448012|p.K2301Q	2304	-3	7.85932	134.87	Kinase step-down	PLK1	7.8593	0	TTK	6.52	6.5021
ENSG00000081248:ENSP00000355192|ENSP00000355192|p.R1572C	1575	-3	7.85482	125.273	Kinase step-down	CaMKIIbeta	7.7419	0	CK2alpha	1.6798	0.3527
ENSG00000134690:ENSP00000362146|ENSP00000362146|p.R195S	194	1	7.84819	44.4269	Kinase step-up	RAF1	2.5909	2.6694	PLK1	7.8478	0
ENSG00000101057:ENSP00000217026|ENSP00000217026|p.P394S	393	1	7.84336	125.329	Kinase step-down	CDK2	7.7319	0	CaMKIV	1.3176	0
ENSG00000149311:ENSP00000278616|ENSP00000278616|p.W57R	54	3	7.8388	135	Kinase step-down	MAP2K3	7.8388	0	BTK	2.1086	2.1086
ENSG00000072518:ENSP00000385751|ENSP00000385751|p.R491W	486	5	7.8388	135	Kinase step-down	CDK5	10.7404	2.9016	HIPK2	6.04	6.04
ENSG00000168036:ENSP00000344456|ENSP00000344456|p.I35N	37	-2	7.83811	134.349	Kinase step-down	HIPK2	9.431	1.5934	GSK3alpha	8.5242	8.4351
ENSG00000100285:ENSP00000311997|ENSP00000311997|p.P733T	732	1	7.83748	125.67	Kinase step-down	CDK5	7.7338	0	MAP2K6	1.2706	0
ENSG00000110395:ENSP00000264033|ENSP00000264033|p.R139I	141	-2	7.8354	45.0168	Kinase step-up	Met	4.4222	4.4199	TRKA	7.8354	0
ENSG00000149311:ENSP00000278616|ENSP00000278616|p.D2016Y	2019	-3	7.83124	47.7227	Kinase step-up	Fgr	1.6228	1.2508	MAP2K3	7.8224	0
ENSG00000047315:ENSP00000370625|ENSP00000370625|p.L1014V	1012	2	7.81487	75.6128	Kinase step-up	PKG2cGKII	3.9796	0	CDK4	8.214	1.4883
ENSG00000168036:ENSP00000344456|ENSP00000344456|p.A39T	41	-2	7.81033	135.153	Kinase step-down	CDK4	13.7849	5.9746	GSK3alpha	9.9907	10.0115
ENSG00000169047:ENSP00000304895|ENSP00000304895|p.D731E	732	-1	7.8058	45	Kinase step-up	InsR	7.0815	7.0815	Kit	7.8058	0
ENSG00000139687:ENSP00000267163|ENSP00000267163|p.I138V	140	-2	7.8044	135	Kinase step-down	HIPK2	9.431	1.6266	TTK	7.4624	7.4624
ENSG00000173020:ENSP00000312262|ENSP00000312262|p.P668S	670	-2	7.80118	63.3943	Kinase step-up	MAPK3	3.6258	1.1641	RAF1	7.4026	0
ENSG00000100285:ENSP00000311997|ENSP00000311997|p.P533A	532	1	7.79125	128.038	Kinase step-down	CDK5	7.7338	0	PKCbeta	0.9444	0
ENSG00000115085:ENSP00000264972|ENSP00000264972|p.E567A	569	-2	7.79016	101.629	Kinase step-down	Yes	6.5058	0	ITK	4.285	0
ENSG00000115085:ENSP00000264972|ENSP00000264972|p.S301F	300	1	7.7849	45	Kinase step-up	TTK	1.8486	1.8486	PKCtheta	7.7849	0
ENSG00000104365:ENSP00000430684|ENSP00000430684|p.G667C	670	-3	7.76583	149.866	Kinase step-down	IKKbeta	7.5059	0	MAPK3	3.0391	5.0315
ENSG00000151491:ENSP00000281172|ENSP00000281172|p.G789V	790	-1	7.7573	45	Kinase step-up	CK1alpha	3.244	3.244	PDHK1	9.4879	1.7306
ENSG00000160299:ENSP00000352572|ENSP00000352572|p.P2368S	2370	-2	7.75137	42.0072	Kinase step-up	CK1epsilon	7.0194	7.4241	NEK2	7.7408	0
ENSG00000167461:ENSP00000300935|ENSP00000300935|p.G136R	132	4	7.74567	108.967	Kinase step-down	PLK1	6.9598	0	CDK1	3.3995	0
ENSG00000072832:ENSP00000321606|ENSP00000321606|p.G214R	216	-2	7.74358	42.9448	Kinase step-up	TTK	2.0703	2.348	PAK2	7.7386	0
ENSG00000140299:ENSP00000267859|ENSP00000267859|p.A241T	240	1	7.73946	81.203	Kinase step-up	MAPK8	4.5713	0	MAP2K6	6.2452	0
ENSG00000108262:ENSP00000378338|ENSP00000378338|p.P581L	579	2	7.7352	45	Kinase step-up	CaMKIV	3.7007	3.7007	PAK3	7.7352	0
ENSG00000100285:ENSP00000311997|ENSP00000311997|p.P663S	662	1	7.7338	135	Kinase step-down	CDK5	7.7338	0	CK1alpha	2.8446	2.8446
ENSG00000149311:ENSP00000278616|ENSP00000278616|p.F570L	569	1	7.72232	59.4478	Kinase step-up	PLK1	4.7366	2.8099	CLK3	7.4781	0
ENSG00000170606:ENSP00000302961|ENSP00000302961|p.N111S	113	-2	7.70939	81.5618	Kinase step-up	PDHK1	9.746	5.1536	MAPKAPK2	9.848	3.6557
ENSG00000034152:ENSP00000345083|ENSP00000345083|p.D250Y	249	1	7.70854	105.519	Kinase step-down	MAP2K3	6.7104	0	CaMKIIalpha	3.7937	0
ENSG00000163565:ENSP00000357113|ENSP00000357113|p.R96I	95	1	7.6993	135	Kinase step-down	ATM	7.7632	0.0639	HIPK2	5.6913	5.6913
ENSG00000141200:ENSP00000268919|ENSP00000268919|p.D608G	609	-1	7.69694	101.238	Kinase step-down	PLK1	6.3989	0	TTK	10.5633	6.2858
ENSG00000102001:ENSP00000365441|ENSP00000365441|p.R1799L	1802	-3	7.69586	122.348	Kinase step-down	CaMKIIbeta	7.509	0	PKCzeta	4.055	2.3694
ENSG00000166483:ENSP00000402084|ENSP00000402084|p.L213R	212	1	7.6956	73.6219	Kinase step-up	PLK1	9.4085	5.7221	DNAPK	6.7552	0
ENSG00000092847:ENSP00000362300|ENSP00000362300|p.R852H	850	2	7.69095	63.9297	Kinase step-up	PKCbeta	2.495	0	EIF2AK2	7.275	0
ENSG00000110713:ENSP00000316032|ENSP00000316032|p.P521T	519	2	7.68901	82.1695	Kinase step-up	TTK	9.7944	5.1489	HIPK2	6.127	0
ENSG00000117697:ENSP00000355944|ENSP00000355944|p.T244R	242	2	7.68133	107.821	Kinase step-down	PLK1	6.8332	0	CDK1	8.5473	5.0387
ENSG00000168918:ENSP00000352575|ENSP00000352575|p.A41T	40	1	7.67083	79.9854	Kinase step-up	Tec	4.3982	0	Abl	6.2847	0
ENSG00000067560:ENSP00000400175|ENSP00000400175|p.T37I	34	3	7.6692	44.9724	Kinase step-up	ErbB2	5.7794	5.7831	Fgr	7.6692	0
ENSG00000141068:ENSP00000381958|ENSP00000381958|p.R748Q	751	-3	7.66379	136.092	Kinase step-down	MAPKAPK2	7.6624	0	PAK1	3.2017	3.3477
ENSG00000005339:ENSP00000262367|ENSP00000262367|p.R75L	78	-3	7.65864	139.417	Kinase step-down	MAPKAPK2	7.6359	0	PKD1	6.7468	7.3366
ENSG00000145675:ENSP00000428056|ENSP00000428056|p.E510V	508	2	7.6574	123.363	Kinase step-down	Tyk2	7.5	0	PDGFRalpha	8.4495	6.9049
ENSG00000134690:ENSP00000362146|ENSP00000362146|p.E237K	238	-1	7.65609	125.312	Kinase step-down	PLK1	7.5469	0	NEK2	7.0174	5.729
ENSG00000112029:ENSP00000229758|ENSP00000229758|p.G97E	98	-1	7.65343	142.856	Kinase step-down	CDK2	12.9178	5.3362	CDK1	9.4865	10.5326
ENSG00000100603:ENSP00000261531|ENSP00000261531|p.M82I	83	-1	7.65135	46.2259	Kinase step-up	AuroraB	4.4273	4.2636	HIPK2	9.431	1.7814
ENSG00000183765:ENSP00000372023|ENSP00000372023|p.R564W	560	4	7.6468	135	Kinase step-down	CDK2	9.1788	1.532	PKCepsilon	3.1097	3.1097
ENSG00000103035:ENSP00000219313|ENSP00000219313|p.L187M	186	1	7.6402	135	Kinase step-down	CDK4	10.9703	3.3301	TTK	10.337	10.337
ENSG00000143476:ENSP00000355958|ENSP00000355958|p.R477W	472	5	7.63888	157.621	Kinase step-down	CDK1	26.4538	19.4026	CDK2	21.6155	24.5537
ENSG00000134982:ENSP00000413133|ENSP00000413133|p.R1386K	1385	1	7.63577	136.333	Kinase step-down	ATM	7.6337	0	GSK3beta	4.45	4.6276
ENSG00000134982:ENSP00000413133|ENSP00000413133|p.R1386G	1385	1	7.63432	134.271	Kinase step-down	ATM	7.6337	0	GSK3beta	4.7247	4.6276
ENSG00000196510:ENSP00000394394|ENSP00000394394|p.S129R	125	4	7.61961	125.076	Kinase step-down	NEK2	7.5056	0	PKCepsilon	1.9452	0.632
ENSG00000084112:ENSP00000315713|ENSP00000315713|p.R831W	834	-3	7.6195	135	Kinase step-down	PAK4	7.6195	0	PKD1	7.3366	7.3366
ENSG00000165699:ENSP00000298552|ENSP00000298552|p.R1097C	1100	-3	7.61594	113.085	Kinase step-down	MAPKAPK2	10.3591	3.2935	PLK1	5.4344	2.5919
ENSG00000117400:ENSP00000361548|ENSP00000361548|p.P85S	81	4	7.60878	117.787	Kinase step-down	PLK1	7.268	0	GSK3beta	2.2516	0
ENSG00000141510:ENSP00000269305|ENSP00000269305|p.V147G	150	-3	7.60498	44.7325	Kinase step-up	CDK3	9.5412	9.5767	MAPK1	10.7751	3.1702
ENSG00000103126:ENSP00000262320|ENSP00000262320|p.P487L	486	1	7.60058	109.96	Kinase step-down	MAPK1	6.8862	0	AuroraB	7.8171	4.6001
ENSG00000162896:ENSP00000348888|ENSP00000348888|p.R272Q	274	-2	7.60019	119.834	Kinase step-down	AuroraB	7.3355	0	CK2alpha	3.1716	1.1833
ENSG00000179295:ENSP00000340944|ENSP00000340944|p.M82T	80	2	7.59574	54.1067	Kinase step-up	MAP2K6	4.5181	3.3159	Tyk2	7.5	0
ENSG00000111206:ENSP00000342307|ENSP00000342307|p.P493L	489	4	7.59094	60.8317	Kinase step-up	CDK1	7.1229	5.052	PLK1	7.303	0
ENSG00000108671:ENSP00000261712|ENSP00000261712|p.E398K	396	2	7.5881	135	Kinase step-down	PLK1	10.697	3.1089	TTK	10.5633	10.5633
ENSG00000140836:ENSP00000268489|ENSP00000268489|p.L1206V	1204	2	7.58677	161.799	Kinase step-down	HIPK2	8.5749	1.803	DNAPK	3.0691	6.4897
ENSG00000080224:ENSP00000374323|ENSP00000374323|p.R182H	183	-1	7.58671	45.1027	Kinase step-up	GSK3beta	1.7126	1.699	MAP2K4	7.5867	0
ENSG00000141510:ENSP00000269305|ENSP00000269305|p.S315C	313	2	7.58368	45.2614	Kinase step-up	GRK2	6.4632	6.4286	PLK1	7.5836	0
ENSG00000153107:ENSP00000339109|ENSP00000339109|p.P517T	520	-3	7.58278	66.7593	Kinase step-up	NEK2	10.3927	7.5817	PLK1	15.8819	8.8394
ENSG00000077238:ENSP00000379111|ENSP00000379111|p.A715P	713	2	7.58064	65.4347	Kinase step-up	BTK	2.6467	0	Tyk2	7.1036	0
ENSG00000078053:ENSP00000348602|ENSP00000348602|p.P273L	272	1	7.5763	135	Kinase step-down	MAPK1	9.056	1.4797	GSK3beta	3.3196	3.3196
ENSG00000140443:ENSP00000268035|ENSP00000268035|p.A578T	580	-2	7.57597	126.879	Kinase step-down	Tyk2	7.5	0	MAP2K1	2.4596	1.3894
ENSG00000130175:ENSP00000252455|ENSP00000252455|p.P443L	448	-5	7.57449	59.3977	Kinase step-up	HIPK2	6.055	4.1716	PKD1	7.3366	0
ENSG00000185591:ENSP00000329357|ENSP00000329357|p.G736S	739	-3	7.5705	135	Kinase step-down	MAPK1	10.4725	2.902	TTK	8.2202	8.2202
ENSG00000198001:ENSP00000390651|ENSP00000390651|p.P148A	150	-2	7.56949	87.49	Kinase step-up	IKKbeta	5.1129	0	CDK4	5.5817	0
ENSG00000141510:ENSP00000269305|ENSP00000269305|p.S313N	314	-1	7.5662	45	Kinase step-up	CaMKIV	7.7537	7.7537	TTK	10.5633	2.9971
ENSG00000168610:ENSP00000264657|ENSP00000264657|p.L78R	79	-1	7.54351	128.843	Kinase step-down	Tyk2	7.5	0	TRKB	2.0807	1.2717
ENSG00000145901:ENSP00000374029|ENSP00000374029|p.T431A	434	-3	7.54131	50.5542	Kinase step-up	PKG1cGKI	1.7225	0.9926	IKKbeta	7.5059	0
ENSG00000113263:ENSP00000398655|ENSP00000398655|p.P122A	120	2	7.53878	39.9569	Kinase step-up	KDR	6.176	6.8387	ITK	7.5096	0
ENSG00000148019:ENSP00000365782|ENSP00000365782|p.W322C	318	4	7.5373	45	Kinase step-up	CK1delta	4.7111	4.7111	PLK1	7.5373	0
ENSG00000171105:ENSP00000303830|ENSP00000303830|p.T816M	818	-2	7.53567	50.5767	Kinase step-up	MAP2K1	2.4297	1.6974	Tyk2	7.5	0
ENSG00000171940:ENSP00000360526|ENSP00000360526|p.P871H	869	2	7.53205	129.534	Kinase step-down	CaMKIV	7.4978	0	GRK2	1.8412	1.1237
ENSG00000127616:ENSP00000395654|ENSP00000395654|p.R1411Q	1410	1	7.5308	45	Kinase step-up	DNAPK	5.5071	5.5071	ATM	9.5643	2.0335
ENSG00000160691:ENSP00000401303|ENSP00000401303|p.G51R	54	-3	7.5294	97.8732	Kinase step-down	MAPK1	9.1122	3.109	PKD1	6.7468	2.2022
ENSG00000135837:ENSP00000356579|ENSP00000356579|p.Q1263H	1261	2	7.5291	45	Kinase step-up	CK1epsilon	2.3994	2.3994	PLK1	7.5291	0
ENSG00000162105:ENSP00000345193|ENSP00000345193|p.R1707C	1710	-3	7.52277	134.513	Kinase step-down	PKBalpha	7.5225	0	GSK3beta	2.2516	2.1877
ENSG00000179295:ENSP00000340944|ENSP00000340944|p.Q510H	511	-1	7.50914	137.827	Kinase step-down	Tyk2	7.5	0	TRKB	5.4168	5.7872
ENSG00000167207:ENSP00000300589|ENSP00000300589|p.R235H	238	-3	7.50678	45.8793	Kinase step-up	PAK1	2.2243	2.1091	IKKbeta	7.5059	0
ENSG00000197122:ENSP00000362680|ENSP00000362680|p.E181K	182	-1	7.50664	44.3123	Kinase step-up	PKCgamma	6.8935	6.9836	MAP2K4	7.5061	0
ENSG00000146834:ENSP00000308546|ENSP00000308546|p.P331L	334	-3	7.5059	45	Kinase step-up	PKG1cGKI	1.727	1.727	IKKbeta	7.5059	0
ENSG00000196510:ENSP00000394394|ENSP00000394394|p.T120P	125	-5	7.50572	135.327	Kinase step-down	NEK2	7.5056	0	GSK3beta	3.4918	3.5347
ENSG00000105974:ENSP00000339191|ENSP00000339191|p.L13H	14	-1	7.5	134.975	Kinase step-down	Tyk2	7.5	0	Met	2.1406	2.1373
ENSG00000185359:ENSP00000331201|ENSP00000331201|p.S288L	289	-1	7.5	45.0053	Kinase step-up	Met	1.4386	1.4379	Tyk2	7.5	0
ENSG00000100393:ENSP00000263253|ENSP00000263253|p.D618E	620	-2	7.5	135	Kinase step-down	Tyk2	7.5	0	Fyn	1.7685	1.7685
ENSG00000096968:ENSP00000371067|ENSP00000371067|p.P933R	931	2	7.5	135	Kinase step-down	Tyk2	7.5	0	BTK	2.7185	2.7185
ENSG00000197386:ENSP00000347184|ENSP00000347184|p.L1198S	1199	-1	7.4987	135	Kinase step-down	MAPK1	10.1549	2.6562	CDK1	4.361	4.361
ENSG00000157764:ENSP00000288602|ENSP00000288602|p.V600M	605	-5	7.49651	123.145	Kinase step-down	PKD1	7.3366	0	BRAF	8.0147	6.4746
ENSG00000117399:ENSP00000361540|ENSP00000361540|p.T164N	161	3	7.4934	128.902	Kinase step-down	NEK2	7.451	0	PKCalpha	3.9247	3.1287
ENSG00000105605:ENSP00000375647|ENSP00000375647|p.P104S	107	-3	7.49236	68.8058	Kinase step-up	PKAbeta	3.0242	0	PKCgamma	6.8549	0
ENSG00000103126:ENSP00000262320|ENSP00000262320|p.P78S	77	1	7.4887	135	Kinase step-down	MAPK1	8.9862	1.4975	CK1gamma1	5.0901	5.0901
ENSG00000137947:ENSP00000359531|ENSP00000359531|p.P73R	76	-3	7.48675	157.387	Kinase step-down	CDK7	6.9225	0	CK2alpha	2.1105	4.9619
ENSG00000104517:ENSP00000429084|ENSP00000429084|p.A1726S	1728	-2	7.48007	47.7755	Kinase step-up	GSK3beta	2.2516	1.8894	AuroraB	7.4713	0
ENSG00000149311:ENSP00000278616|ENSP00000278616|p.L2307R	2310	-3	7.47744	53.8904	Kinase step-up	DNAPK	22.5625	21.4069	CLK3	21.5405	14.1529
ENSG00000130706:ENSP00000253003|ENSP00000253003|p.P218Q	217	1	7.46586	116.516	Kinase step-down	CDK2	7.0807	0	TTK	2.9184	0.5514
ENSG00000134982:ENSP00000413133|ENSP00000413133|p.A1296E	1292	4	7.4651	45	Kinase step-up	TTK	10.5633	10.5633	PLK1	14.4803	7.0152
ENSG00000121879:ENSP00000263967|ENSP00000263967|p.L1036S	1038	-2	7.4651	45	Kinase step-up	IGF1R	3.2222	3.2222	PDGFRalpha	7.4651	0
ENSG00000114745:ENSP00000313869|ENSP00000313869|p.P275L	278	-3	7.4599	45	Kinase step-up	CK1delta	2.5776	2.5776	PLK1	7.4599	0
ENSG00000157764:ENSP00000288602|ENSP00000288602|p.G615R	614	1	7.4499	56.9668	Kinase step-up	BRAF	6.2594	4.7147	ATM	7.288	0
ENSG00000013810:ENSP00000326550|ENSP00000326550|p.P72T	71	1	7.4404	117.622	Kinase step-down	CDK5	7.1008	0	PAK1	2.2222	0
ENSG00000183853:ENSP00000352138|ENSP00000352138|p.R640S	638	2	7.44033	131.922	Kinase step-down	PKCiota	7.4296	0	PAK1	4.4508	4.0513
ENSG00000068305:ENSP00000346389|ENSP00000346389|p.P99S	98	1	7.43573	83.6059	Kinase step-up	MAPK3	4.6396	0	GRK2	5.8107	0
ENSG00000067208:ENSP00000359356|ENSP00000359356|p.R111T	113	-2	7.43518	70.2371	Kinase step-up	AuroraB	8.8171	5.647	PLK1	6.7255	0
ENSG00000160789:ENSP00000357283|ENSP00000357283|p.G634V	632	2	7.43481	137.758	Kinase step-down	HIPK2	9.431	2.0048	CK1alpha	3.0251	3.3828
ENSG00000168036:ENSP00000344456|ENSP00000344456|p.W25L	23	2	7.4277	45	Kinase step-up	CDK4	13.7849	13.7849	DNAPK	19.0346	11.6069
ENSG00000168036:ENSP00000344456|ENSP00000344456|p.H24R	23	1	7.4277	45	Kinase step-up	CDK4	13.7849	13.7849	DNAPK	19.0346	11.6069
ENSG00000113263:ENSP00000398655|ENSP00000398655|p.A349S	353	-4	7.42598	138.988	Kinase step-down	ITK	7.408	0	Abl	0.8486	1.365
ENSG00000197299:ENSP00000347232|ENSP00000347232|p.P438S	434	4	7.42331	134.907	Kinase step-down	PLK1	7.4233	0	PKBalpha	6.8408	6.8288
ENSG00000113263:ENSP00000398655|ENSP00000398655|p.A349E	353	-4	7.42113	131.591	Kinase step-down	ITK	7.408	0	Abl	1.8063	1.365
ENSG00000157764:ENSP00000288602|ENSP00000288602|p.L597R	599	-2	7.41324	123.066	Kinase step-down	MAP2K1	7.253	0	PKCalpha	5.9148	4.3818
ENSG00000099783:ENSP00000325376|ENSP00000325376|p.E433Q	432	1	7.40955	54.5343	Kinase step-up	CK2alpha	2.1037	0.8764	ATM	7.3072	0
ENSG00000113263:ENSP00000398655|ENSP00000398655|p.G354R	353	1	7.408	134.964	Kinase step-down	ITK	7.408	0	KDR	2.1335	2.1288
ENSG00000076242:ENSP00000231790|ENSP00000231790|p.P469L	467	2	7.40524	43.9105	Kinase step-up	PKCepsilon	3.0489	3.1897	DNAPK	7.4039	0
ENSG00000137154:ENSP00000369757|ENSP00000369757|p.R233I	236	-3	7.40173	143.289	Kinase step-down	PKBalpha	13.1402	5.8158	RAF1	6.6615	7.7286
ENSG00000070159:ENSP00000363667|ENSP00000363667|p.G472C	469	3	7.39666	49.9295	Kinase step-up	MAPK3	4.9405	4.3049	RAF1	7.3693	0
ENSG00000177189:ENSP00000368884|ENSP00000368884|p.E395K	392	3	7.3846	135	Kinase step-down	CK2alpha	10.8194	3.4348	HIPK2	4.6703	4.6703
ENSG00000169862:ENSP00000307134|ENSP00000307134|p.G477D	474	3	7.3786	45	Kinase step-up	PKD1	2.4445	2.4445	CaMKIIbeta	7.3786	0
ENSG00000141510:ENSP00000269305|ENSP00000269305|p.N311D	313	-2	7.37333	50.3088	Kinase step-up	GRK2	6.4632	5.781	PLK1	7.3417	0
ENSG00000183337:ENSP00000367705|ENSP00000367705|p.E1150G	1147	3	7.36511	45.0864	Kinase step-up	GRK2	6.1448	6.1337	SGK1	7.3651	0
ENSG00000070159:ENSP00000363667|ENSP00000363667|p.G472S	469	3	7.36422	47.3176	Kinase step-up	MAPK3	4.9405	4.6427	RAF1	7.3582	0
ENSG00000169862:ENSP00000307134|ENSP00000307134|p.G473C	474	-1	7.36346	50.5457	Kinase step-up	PKD1	2.4445	1.7329	CaMKIIbeta	7.329	0
ENSG00000170004:ENSP00000369716|ENSP00000369716|p.P773A	772	1	7.359	64.4299	Kinase step-up	MAPK1	3.0056	0.5576	HIPK2	6.9399	0
ENSG00000217128:ENSP00000421985|ENSP00000421985|p.L297F	292	5	7.3576	135	Kinase step-down	AMPKa2	7.3576	0	PAK1	2.2243	2.2243
ENSG00000153767:ENSP00000283875|ENSP00000283875|p.A335P	334	1	7.35409	121.651	Kinase step-down	CDK4	7.1554	0	CDK1	1.6979	0
ENSG00000067208:ENSP00000359356|ENSP00000359356|p.M45T	43	2	7.349	134.938	Kinase step-down	PLK1	7.349	0	GSK3beta	2.2498	2.2419
ENSG00000145220:ENSP00000345917|ENSP00000345917|p.E263V	260	3	7.33796	140.324	Kinase step-down	CK2alpha	8.1827	0.8764	CK1alpha	2.0186	2.6995
ENSG00000172757:ENSP00000432660|ENSP00000432660|p.E151V	156	-5	7.33792	46.0862	Kinase step-up	CK1delta	3.9657	3.8266	PKD1	7.3366	0
ENSG00000183337:ENSP00000367705|ENSP00000367705|p.S1405L	1410	-5	7.33704	45.6247	Kinase step-up	CDK1	3.2216	3.1416	PKD1	7.3366	0
ENSG00000157764:ENSP00000288602|ENSP00000288602|p.V600A	605	-5	7.33663	135.153	Kinase step-down	PKD1	7.3366	0	BRAF	6.455	6.4746
ENSG00000157764:ENSP00000288602|ENSP00000288602|p.V600G	605	-5	7.33662	135.141	Kinase step-down	PKD1	7.3366	0	BRAF	6.4566	6.4746
ENSG00000157764:ENSP00000288602|ENSP00000288602|p.V600E	605	-5	7.3366	134.997	Kinase step-down	PKD1	7.3366	0	BRAF	6.475	6.4746
ENSG00000169047:ENSP00000304895|ENSP00000304895|p.V689F	694	-5	7.3366	135	Kinase step-down	PKD1	7.3366	0	CDK7	4.135	4.135
ENSG00000121879:ENSP00000263967|ENSP00000263967|p.R357Q	355	2	7.33601	82.394	Kinase step-up	PDGFRalpha	4.4551	0	Fgr	5.8283	0
ENSG00000078295:ENSP00000342952|ENSP00000342952|p.P473S	472	1	7.33128	77.6559	Kinase step-up	CDK1	4.4262	0.4703	GRK2	6.1724	0
ENSG00000106976:ENSP00000362014|ENSP00000362014|p.P769L	774	-5	7.32318	61.1128	Kinase step-up	CDK5	8.7675	6.7351	PKD1	7.0355	0
ENSG00000140575:ENSP00000268182|ENSP00000268182|p.L92P	91	1	7.32302	96.9185	Kinase step-down	PKCalpha	8.6487	2.8845	CDK1	4.5167	0
ENSG00000116691:ENSP00000235332|ENSP00000235332|p.P371Q	370	1	7.31939	48.8935	Kinase step-up	GSK3beta	2.2516	1.7546	TTK	7.3025	0
ENSG00000169047:ENSP00000304895|ENSP00000304895|p.R373C	372	1	7.31798	93.8112	Kinase step-down	DNAPK	5.5071	0	PDHK1	4.8192	0
ENSG00000175387:ENSP00000384449|ENSP00000384449|p.D195H	197	-2	7.3153	135	Kinase step-down	TGFbR2	15.633	8.3177	TTK	9.0672	9.0672
ENSG00000168036:ENSP00000344456|ENSP00000344456|p.L31P	29	2	7.30893	110.154	Kinase step-down	HIPK2	9.431	2.7986	CaMKIV	7.4435	4.3724
ENSG00000115053:ENSP00000318195|ENSP00000318195|p.A536T	532	4	7.3035	45	Kinase step-up	HIPK2	9.431	9.431	PDHK1	11.1519	3.8484
ENSG00000114745:ENSP00000313869|ENSP00000313869|p.P280A	278	2	7.30017	49.2177	Kinase step-up	CK1delta	2.5776	2.0407	PLK1	7.2804	0
ENSG00000108443:ENSP00000225577|ENSP00000225577|p.P468T	470	-2	7.29739	76.5518	Kinase step-up	MAPK1	5.9988	2.1803	RAF1	6.2186	0
ENSG00000169862:ENSP00000307134|ENSP00000307134|p.Q479H	474	5	7.2945	45	Kinase step-up	PKD1	2.4445	2.4445	CaMKIIbeta	7.2945	0
ENSG00000178913:ENSP00000312709|ENSP00000312709|p.H207R	205	2	7.28834	116.769	Kinase step-down	CDK7	6.9225	0	PKCalpha	3.7346	1.4545
ENSG00000154767:ENSP00000285021|ENSP00000285021|p.P103Q	104	-1	7.27719	27.0379	Kinase step-up	HIPK2	2.5411	4.7853	CDK7	6.9225	0
ENSG00000141577:ENSP00000393583|ENSP00000393583|p.N141K	144	-3	7.27647	56.48	Kinase step-up	NEK2	7.2253	5.7771	PLK1	7.1309	0
ENSG00000124571:ENSP00000265351|ENSP00000265351|p.Y753F	755	-2	7.2758	44.1495	Kinase step-up	PKG1cGKI	1.619	1.727	EIF2AK2	7.275	0
ENSG00000157764:ENSP00000288602|ENSP00000288602|p.V600E	599	1	7.26136	132.25	Kinase step-down	MAP2K1	7.253	0	GRK2	3.3584	3.01
ENSG00000157764:ENSP00000288602|ENSP00000288602|p.A598V	599	-1	7.253	135.048	Kinase step-down	MAP2K1	7.253	0	PKCgamma	3.6096	3.6157
ENSG00000004897:ENSP00000434614|ENSP00000434614|p.T249S	252	-3	7.243	45	Kinase step-up	CK1delta	3.8377	3.8377	PLK1	7.243	0
ENSG00000169083:ENSP00000363822|ENSP00000363822|p.N235K	233	2	7.23856	71.0698	Kinase step-up	DNAPK	6.9584	3.7773	HIPK2	9.431	2.9289
ENSG00000125651:ENSP00000377969|ENSP00000377969|p.R382S	385	-3	7.2377	129.283	Kinase step-down	MAPKAPK2	7.2017	0	CK1delta	3.3354	2.6144
ENSG00000043462:ENSP00000046794|ENSP00000046794|p.R345I	344	1	7.23163	125.214	Kinase step-down	PKCtheta	7.1264	0	CK1alpha	2.5277	1.2985
ENSG00000213066:ENSP00000355812|ENSP00000355812|p.P300S	301	-1	7.2277	45	Kinase step-up	GSK3beta	2.2516	2.2516	NEK2	7.2277	0
ENSG00000186871:ENSP00000334675|ENSP00000334675|p.Q1058K	1062	-4	7.2269	42.109	Kinase step-up	AuroraA	2.0824	2.4469	PLK1	7.2177	0
ENSG00000197579:ENSP00000353735|ENSP00000353735|p.T185A	183	2	7.22156	84.8249	Kinase step-up	LKB1	4.625	0	HIPK2	9.431	3.8848
ENSG00000179295:ENSP00000340944|ENSP00000340944|p.M82V	80	2	7.21897	61.3792	Kinase step-up	MAP2K6	4.5181	2.4824	Tyk2	6.926	0
ENSG00000140443:ENSP00000268035|ENSP00000268035|p.A578T	577	1	7.20934	125.175	Kinase step-down	Tyk2	7.1036	0	MAP2K1	2.612	1.3818
ENSG00000171105:ENSP00000303830|ENSP00000303830|p.E356K	361	-5	7.2058	45	Kinase step-up	PKD1	5.4273	5.4273	PKBalpha	7.2058	0
ENSG00000160007:ENSP00000385720|ENSP00000385720|p.E965K	963	2	7.20569	115.888	Kinase step-down	PDHK1	7.9973	1.1888	PKCiota	2.3593	0
ENSG00000166501:ENSP00000305355|ENSP00000305355|p.P505T	504	1	7.19088	81.1183	Kinase step-up	MAPK3	4.2387	0	PKCgamma	5.8088	0
ENSG00000155974:ENSP00000381098|ENSP00000381098|p.P796Q	795	1	7.18033	117.716	Kinase step-down	MAPK1	8.1509	1.2948	PAK1	2.1333	0
ENSG00000127616:ENSP00000395654|ENSP00000395654|p.P1424L	1425	-1	7.17183	63.1831	Kinase step-up	PDHK1	4.8216	2.5836	LKB1	6.8137	0
ENSG00000204843:ENSP00000354791|ENSP00000354791|p.R28Q	31	-3	7.16609	68.265	Kinase step-up	Pim1	2.8305	0	ATM	7.6337	1.0503
ENSG00000137804:ENSP00000453403|ENSP00000453403|p.D167Y	169	-2	7.1611	135	Kinase step-down	PLK1	10.7954	3.6343	CK1delta	3.7528	3.7528
ENSG00000166501:ENSP00000305355|ENSP00000305355|p.R649T	654	-5	7.15589	134.264	Kinase step-down	PKBalpha	7.1553	0	CK2alpha	6.3176	6.2257
ENSG00000153767:ENSP00000283875|ENSP00000283875|p.A335V	334	1	7.15542	134.866	Kinase step-down	CDK4	7.1554	0	PAK1	2.1253	2.1086
ENSG00000153094:ENSP00000376943|ENSP00000376943|p.R91Q	94	-3	7.1551	135	Kinase step-down	PKBalpha	7.1551	0	PKD1	4.9113	4.9113
ENSG00000159216:ENSP00000300305|ENSP00000300305|p.R250C	252	-2	7.13841	103.429	Kinase step-down	EIF2AK2	6.0819	0	HIPK2	8.8346	5.0973
ENSG00000010810:ENSP00000346671|ENSP00000346671|p.R190H	188	2	7.1339	135	Kinase step-down	PKCiota	12.8384	5.7045	PKD1	7.226	7.226
ENSG00000119139:ENSP00000438262|ENSP00000438262|p.E954K	951	3	7.13234	120.987	Kinase step-down	CK2alpha	7.6808	0.7607	PKG1cGKI	1.727	0
ENSG00000156299:ENSP00000286827|ENSP00000286827|p.E385K	384	1	7.12973	137.087	Kinase step-down	EphB2	7.125	0	Yes	3.7208	3.9804
ENSG00000149503:ENSP00000378295|ENSP00000378295|p.Q301E	300	1	7.11504	108.225	Kinase step-down	ATM	6.3522	0	GRK2	3.2052	0
ENSG00000134982:ENSP00000413133|ENSP00000413133|p.G1365D	1362	3	7.09983	88.5379	Kinase step-up	AuroraB	4.8906	0	PLK1	5.1468	0
ENSG00000135801:ENSP00000258281|ENSP00000258281|p.D24A	25	-1	7.0924	122.434	Kinase step-down	CDK7	6.9225	0	PKG1cGKI	1.5431	0
ENSG00000110713:ENSP00000316032|ENSP00000316032|p.K885N	883	2	7.09194	133.844	Kinase step-down	HIPK2	7.0905	0	AuroraB	2.447	2.3039
ENSG00000155561:ENSP00000285968|ENSP00000285968|p.Q1510H	1505	5	7.0905	135	Kinase step-down	HIPK2	7.0905	0	CaMKIIalpha	1.8107	1.8107
ENSG00000110395:ENSP00000264033|ENSP00000264033|p.Q715P	716	-1	7.0784	135	Kinase step-down	RAF1	7.0784	0	CK1delta	4.5387	4.5387
ENSG00000103126:ENSP00000262320|ENSP00000262320|p.P218S	217	1	7.06947	85.7311	Kinase step-up	MAPK3	4.6129	0	AuroraB	5.3571	0
ENSG00000132382:ENSP00000370968|ENSP00000370968|p.A1198T	1200	-2	7.0691	135	Kinase step-down	HIPK2	7.0691	0	CK1delta	4.7111	4.7111
ENSG00000134453:ENSP00000388638|ENSP00000388638|p.Q29E	28	1	7.0632	135	Kinase step-down	ATM	7.0632	0	PKG1cGKI	1.727	1.727
ENSG00000177105:ENSP00000339467|ENSP00000339467|p.P139S	138	1	7.06304	115.236	Kinase step-down	CDK1	6.647	0	TTK	2.9446	0.5563
ENSG00000135341:ENSP00000358335|ENSP00000358335|p.D332G	333	-1	7.06239	108.256	Kinase step-down	MAP2K6	6.3069	0	PKCtheta	7.5214	4.3433
ENSG00000115053:ENSP00000318195|ENSP00000318195|p.Q469E	464	5	7.0593	135	Kinase step-down	HIPK2	7.0593	0	TTK	1.7131	1.7131
ENSG00000171862:ENSP00000361021|ENSP00000361021|p.T382A	383	-1	7.05684	144.167	Kinase step-down	PDHK1	6.9667	0	CK2alpha	5.3289	6.4532
ENSG00000104517:ENSP00000429084|ENSP00000429084|p.Q175P	174	1	7.05683	86.6792	Kinase step-up	ATM	4.6925	0	CDK1	5.2706	0
ENSG00000060718:ENSP00000359114|ENSP00000359114|p.R64I	67	-3	7.05541	135.074	Kinase step-down	MAPKAPK2	7.0554	0	CDK6	0.9266	0.9357
ENSG00000111602:ENSP00000450607|ENSP00000450607|p.E805K	804	1	7.05195	42.1942	Kinase step-up	TTK	2.5732	2.9184	PLK1	7.0435	0
ENSG00000105851:ENSP00000352121|ENSP00000352121|p.F635L	636	-1	7.04973	145.441	Kinase step-down	PDHK1	9.2075	2.2745	CK2alpha	3.7663	5.0439
ENSG00000141510:ENSP00000269305|ENSP00000269305|p.N310D	313	-3	7.04227	41.875	Kinase step-up	GRK2	6.4632	6.8471	PLK1	7.0318	0
ENSG00000067369:ENSP00000371475|ENSP00000371475|p.A1646T	1645	1	7.02847	134.742	Kinase step-down	HIPK2	7.0284	0	GSK3beta	3.3601	3.3285
ENSG00000094631:ENSP00000334061|ENSP00000334061|p.E461K	458	3	7.0249	135	Kinase step-down	CK2alpha	10.1137	3.0888	GRK2	3.369	3.369
ENSG00000179295:ENSP00000340944|ENSP00000340944|p.V78I	80	-2	7.02074	54.4234	Kinase step-up	MAP2K6	4.5181	3.3686	Tyk2	6.926	0
ENSG00000141510:ENSP00000269305|ENSP00000269305|p.P309S	313	-4	7.0205	41.8653	Kinase step-up	GRK2	6.4632	6.8471	PLK1	7.01	0
ENSG00000154767:ENSP00000285021|ENSP00000285021|p.P103L	104	-1	7.01749	54.4378	Kinase step-up	HIPK2	2.5411	1.3904	CDK7	6.9225	0
ENSG00000183814:ENSP00000329102|ENSP00000329102|p.V222A	223	-1	7.01502	125.14	Kinase step-down	CDK4	6.9114	0	ATM	4.5673	3.366
ENSG00000139687:ENSP00000267163|ENSP00000267163|p.I138S	140	-2	7.01374	154.26	Kinase step-down	HIPK2	9.431	2.8098	TTK	5.1489	7.4624
ENSG00000175203:ENSP00000408910|ENSP00000408910|p.A156V	157	-1	7.01011	51.3128	Kinase step-up	AuroraA	6.9151	6.1443	PLK1	6.9676	0
ENSG00000126001:ENSP00000380661|ENSP00000380661|p.L1388M	1386	2	7.0078	135	Kinase step-down	AuroraA	7.0078	0	CK1delta	4.7111	4.7111
ENSG00000134982:ENSP00000413133|ENSP00000413133|p.S1281P	1278	3	6.9999	135	Kinase step-down	PLK1	12.9587	5.9588	AuroraB	8.8171	8.8171
ENSG00000167657:ENSP00000442973|ENSP00000442973|p.R262Q	265	-3	6.9938	135	Kinase step-down	PKBalpha	6.9938	0	ROCK1	4.1874	4.1874
ENSG00000157764:ENSP00000288602|ENSP00000288602|p.S428T	430	-2	6.99213	44.8222	Kinase step-up	BRAF	6.4283	6.45	MAP2K1	6.9921	0
ENSG00000138160:ENSP00000260731|ENSP00000260731|p.Y399C	401	-2	6.99151	140.459	Kinase step-down	PLK1	6.9598	0	CK2alpha	2.6424	3.3075
ENSG00000120868:ENSP00000448165|ENSP00000448165|p.R352I	357	-5	6.98902	122.747	Kinase step-down	PKBalpha	6.8298	0	MAPKAPK2	2.9891	1.5058
ENSG00000177455:ENSP00000437940|ENSP00000437940|p.P357T	356	1	6.9808	80.3935	Kinase step-up	MAPK3	4.0432	0	PDHK1	5.6907	0
ENSG00000069248:ENSP00000261396|ENSP00000261396|p.P268T	267	1	6.96833	110.651	Kinase step-down	MAPK1	7.6459	1.2974	HIPK2	3.7434	0.8704
ENSG00000197265:ENSP00000348168|ENSP00000348168|p.K86N	87	-1	6.96225	141.125	Kinase step-down	CDK7	6.9225	0	PKCbeta	1.7521	2.495
ENSG00000092820:ENSP00000356042|ENSP00000356042|p.N550K	548	2	6.9598	135	Kinase step-down	PLK1	6.9598	0	ROCK1	4.1874	4.1874
ENSG00000185591:ENSP00000329357|ENSP00000329357|p.A730E	728	2	6.95799	117.736	Kinase step-down	HIPK2	9.431	2.7865	CK2alpha	5.4666	3.4016
ENSG00000171940:ENSP00000360526|ENSP00000360526|p.D979Y	976	3	6.95764	81.4522	Kinase step-up	CK2alpha	4.7464	0.6125	PKD1	5.5964	0
ENSG00000126001:ENSP00000380661|ENSP00000380661|p.E47G	45	2	6.95406	134.613	Kinase step-down	PLK1	6.9539	0	ATM	4.8141	4.7671
ENSG00000126001:ENSP00000380661|ENSP00000380661|p.E47K	45	2	6.9539	134.991	Kinase step-down	PLK1	6.9539	0	ATM	4.7682	4.7671
ENSG00000126001:ENSP00000380661|ENSP00000380661|p.Q1296L	1295	1	6.9539	45	Kinase step-up	CaMKIIalpha	4.9356	4.9356	PLK1	6.9539	0
ENSG00000152495:ENSP00000282356|ENSP00000282356|p.R338C	341	-3	6.95134	138.589	Kinase step-down	MAPKAPK2	10.3381	3.4004	CaMKIV	4.7451	5.1803
ENSG00000059758:ENSP00000261211|ENSP00000261211|p.R6S	9	-3	6.9491	45	Kinase step-up	PKAalpha	2.3853	2.3853	AuroraA	6.9491	0
ENSG00000185049:ENSP00000372335|ENSP00000372335|p.A164T	168	-4	6.94472	130.415	Kinase step-down	CDK7	6.9225	0	CDK1	3.9483	3.3932
ENSG00000185049:ENSP00000372335|ENSP00000372335|p.G165R	168	-3	6.94127	130.786	Kinase step-down	CDK7	6.9225	0	CDK1	3.9033	3.3932
ENSG00000070061:ENSP00000363779|ENSP00000363779|p.S804G	803	1	6.93321	48.1857	Kinase step-up	PAK1	2.1071	1.7218	CDK7	6.9225	0
ENSG00000164880:ENSP00000385722|ENSP00000385722|p.R77C	82	-5	6.92908	47.4963	Kinase step-up	PAK1	2.1212	1.8194	CDK7	6.9225	0
ENSG00000134982:ENSP00000413133|ENSP00000413133|p.P1609L	1610	-1	6.92619	63.7015	Kinase step-up	HIPK2	5.9819	3.7611	ATM	8.2168	1.6563
ENSG00000042781:ENSP00000305941|ENSP00000305941|p.R1946Q	1949	-3	6.92504	115.872	Kinase step-down	PKBalpha	6.5427	0	GSK3beta	2.2692	0
ENSG00000100722:ENSP00000251038|ENSP00000251038|p.K378Q	380	-2	6.9237	43.9333	Kinase step-up	GSK3beta	1.7999	1.9288	CDK7	6.9225	0
ENSG00000141510:ENSP00000269305|ENSP00000269305|p.Q317P	313	4	6.9236	47.7021	Kinase step-up	GRK2	6.4632	6.1368	PLK1	6.9159	0
ENSG00000125482:ENSP00000333920|ENSP00000333920|p.K19R	15	4	6.92319	134.191	Kinase step-down	CDK7	6.9225	0	CDK1	3.0401	2.9424
ENSG00000137815:ENSP00000374280|ENSP00000374280|p.Q259H	261	-2	6.92255	135.217	Kinase step-down	CDK7	6.9225	0	GSK3beta	1.5271	1.5533
ENSG00000198730:ENSP00000355013|ENSP00000355013|p.D924Y	925	-1	6.92252	44.8684	Kinase step-up	TTK	5.8159	5.8318	CDK7	6.9225	0
ENSG00000164880:ENSP00000385722|ENSP00000385722|p.S1108F	1105	3	6.9225	45.053	Kinase step-up	PAK1	1.9447	1.9383	CDK7	6.9225	0
ENSG00000164880:ENSP00000385722|ENSP00000385722|p.S1327I	1326	1	6.9225	44.976	Kinase step-up	PAK1	2.1202	2.1231	CDK7	6.9225	0
ENSG00000011007:ENSP00000395574|ENSP00000395574|p.A70V	72	-2	6.9225	135.009	Kinase step-down	CDK7	6.9225	0	ARAF	2.3351	2.3362
ENSG00000196586:ENSP00000358994|ENSP00000358994|p.V90A	88	2	6.9225	135	Kinase step-down	CDK7	6.9225	0	LKB1	5.1945	5.1945
ENSG00000186834:ENSP00000328773|ENSP00000328773|p.D235Y	237	-2	6.9225	135	Kinase step-down	CDK7	6.9225	0	CK2alpha	3.4146	3.4146
ENSG00000166477:ENSP00000299601|ENSP00000299601|p.K158N	154	4	6.9225	135	Kinase step-down	CDK7	6.9225	0	CK2alpha	5.4791	5.4791
ENSG00000147133:ENSP00000276072|ENSP00000276072|p.V1706G	1701	5	6.9225	45	Kinase step-up	TTK	5.6095	5.6095	CDK7	6.9225	0
ENSG00000134086:ENSP00000256474|ENSP00000256474|p.P99L	100	-1	6.9225	45	Kinase step-up	LKB1	3.9226	3.9226	CDK7	6.9225	0
ENSG00000106399:ENSP00000223129|ENSP00000223129|p.P36L	37	-1	6.9225	45	Kinase step-up	TTK	3.7135	3.7135	CDK7	6.9225	0
ENSG00000101654:ENSP00000372804|ENSP00000372804|p.M444T	447	-3	6.9225	135	Kinase step-down	CDK7	6.9225	0	CDK4	2.3201	2.3201
ENSG00000100722:ENSP00000251038|ENSP00000251038|p.V663A	665	-2	6.9225	45	Kinase step-up	MAPK1	2.6907	2.6907	CDK7	6.9225	0
ENSG00000179094:ENSP00000314420|ENSP00000314420|p.F1098S	1103	-5	6.92212	40.8761	Kinase step-up	PLK1	2.6634	3.1612	CK1epsilon	6.9042	0
ENSG00000105401:ENSP00000222005|ENSP00000222005|p.A320T	322	-2	6.9221	135	Kinase step-down	CDK4	6.9221	0	CK1alpha	2.524	2.524
ENSG00000009954:ENSP00000342434|ENSP00000342434|p.L205F	203	2	6.91188	111.227	Kinase step-down	TTK	9.1098	2.7844	LKB1	4.4558	1.6695
ENSG00000109424:ENSP00000262999|ENSP00000262999|p.E262K	265	-3	6.90505	60.9474	Kinase step-up	CK1alpha	2.3984	0.5012	CDK7	6.6393	0
ENSG00000166225:ENSP00000299293|ENSP00000299293|p.P401S	403	-2	6.90131	42.6291	Kinase step-up	MAPK9	3.4813	3.7668	RAF1	6.8954	0
ENSG00000109756:ENSP00000264431|ENSP00000264431|p.G932W	935	-3	6.89384	48.8851	Kinase step-up	GRK2	1.8195	1.3524	RAF1	6.878	0
ENSG00000135749:ENSP00000258229|ENSP00000258229|p.R135Q	138	-3	6.8931	132.172	Kinase step-down	MAPKAPK2	6.8847	0	GSK3beta	1.8434	1.5033
ENSG00000089053:ENSP00000261819|ENSP00000261819|p.Q218R	221	-3	6.89231	117.055	Kinase step-down	PLK1	6.557	0	PAK1	2.1236	0
ENSG00000012983:ENSP00000013125|ENSP00000013125|p.A301T	304	-3	6.89011	112.947	Kinase step-down	HIPK2	8.1517	1.7657	CK1alpha	2.587	0
ENSG00000176953:ENSP00000324792|ENSP00000324792|p.T311A	314	-3	6.88422	45.3412	Kinase step-up	GSK3beta	2.6356	2.5946	HIPK2	8.7233	1.8392
ENSG00000185591:ENSP00000329357|ENSP00000329357|p.R697K	702	-5	6.88281	44.6787	Kinase step-up	CK1epsilon	5.3639	5.4025	CDK7	6.8827	0
ENSG00000145214:ENSP00000273814|ENSP00000273814|p.E838K	835	3	6.8827	135	Kinase step-down	CK2alpha	7.5284	0.6457	ROCK1	4.1874	4.1874
ENSG00000158402:ENSP00000321656|ENSP00000321656|p.L54V	57	-3	6.8707	135	Kinase step-down	PLK1	6.8707	0	HIPK2	6.5052	6.5052
ENSG00000106571:ENSP00000379258|ENSP00000379258|p.P446S	445	1	6.8571	45	Kinase step-up	CK1delta	3.7763	3.7763	GRK2	6.8571	0
ENSG00000175766:ENSP00000323714|ENSP00000323714|p.T31I	35	-4	6.85664	141.348	Kinase step-down	MAPK1	9.7643	2.9497	MAPK3	4.0812	4.8393
ENSG00000145675:ENSP00000428056|ENSP00000428056|p.R461L	463	-2	6.8557	135.441	Kinase step-down	PDGFRalpha	6.8555	0	Met	4.2656	4.3184
ENSG00000104365:ENSP00000430684|ENSP00000430684|p.N677D	679	-2	6.84911	45.3304	Kinase step-up	PKCtheta	6.1942	6.1547	HIPK2	8.1261	1.2771
ENSG00000179094:ENSP00000314420|ENSP00000314420|p.A1183D	1186	-3	6.8478	45	Kinase step-up	PKCepsilon	3.1897	3.1897	CK1epsilon	6.8478	0
ENSG00000254087:ENSP00000428924|ENSP00000428924|p.A503D	501	2	6.84773	45.5623	Kinase step-up	ITK	4.473	4.4058	Fgr	6.8474	0
ENSG00000179295:ENSP00000340944|ENSP00000340944|p.D61N	59	2	6.84703	97.1957	Kinase step-down	CaMKIIalpha	5.4099	0	PKCtheta	4.197	0
ENSG00000092067:ENSP00000206513|ENSP00000206513|p.A190S	188	2	6.845	133.333	Kinase step-down	HIPK2	6.8421	0	MAPK3	1.9135	1.7144
ENSG00000004897:ENSP00000434614|ENSP00000434614|p.V556G	559	-3	6.83928	60.0335	Kinase step-up	AuroraA	5.6637	3.8897	PLK1	6.6052	0
ENSG00000143569:ENSP00000389445|ENSP00000389445|p.T358I	360	-2	6.8313	45	Kinase step-up	CK1alpha	3.244	3.244	HIPK2	8.3661	1.5348
ENSG00000066279:ENSP00000356379|ENSP00000356379|p.G1104S	1103	1	6.8312	45	Kinase step-up	AuroraB	8.8171	8.8171	PLK1	10.4715	3.6403
ENSG00000124762:ENSP00000384849|ENSP00000384849|p.R140Q	145	-5	6.8297	135	Kinase step-down	PKBalpha	6.8297	0	AuroraB	6.4557	6.4557
ENSG00000149269:ENSP00000278568|ENSP00000278568|p.S133L	137	-4	6.82964	135.368	Kinase step-down	PAK3	6.8295	0	GRK2	3.3481	3.392
ENSG00000109756:ENSP00000264431|ENSP00000264431|p.K273R	276	-3	6.82546	57.4561	Kinase step-up	PKCalpha	3.6774	2.2052	RAF1	6.6648	0
ENSG00000054282:ENSP00000355499|ENSP00000355499|p.Q546R	550	-4	6.8254	128.265	Kinase step-down	AuroraA	6.7783	0	PKCalpha	1.5027	0.7022
ENSG00000006634:ENSP00000265728|ENSP00000265728|p.S538G	535	3	6.8202	135	Kinase step-down	PLK1	6.8202	0	TTK	3.0371	3.0371
ENSG00000141510:ENSP00000269305|ENSP00000269305|p.Q104H	106	-2	6.8193	135	Kinase step-down	HIPK2	8.2008	1.3815	CK1delta	4.6049	4.6049
ENSG00000065328:ENSP00000418268|ENSP00000418268|p.E264G	261	3	6.8143	135	Kinase step-down	PLK1	6.8143	0	PKAalpha	2.3853	2.3853
ENSG00000007312:ENSP00000376544|ENSP00000376544|p.Y197N	196	1	6.81234	135.572	Kinase step-down	PDHK1	7.6415	0.8295	CK1alpha	2.217	2.285
ENSG00000102241:ENSP00000442699|ENSP00000442699|p.G493V	498	-5	6.8076	45	Kinase step-up	CDK1	4.361	4.361	CDK7	6.8076	0
ENSG00000173612:ENSP00000309493|ENSP00000309493|p.L262P	261	1	6.79943	95.1054	Kinase step-down	GRK2	5.2167	0	CDK1	4.361	0
ENSG00000010818:ENSP00000356575|ENSP00000356575|p.S1585Y	1586	-1	6.7925	45	Kinase step-up	CK1alpha	2.217	2.217	HIPK2	6.7925	0
ENSG00000141510:ENSP00000269305|ENSP00000269305|p.P152R	150	2	6.79108	32.5584	Kinase step-up	CDK3	9.5412	11.0043	CDK1	15.0694	8.4378
ENSG00000141510:ENSP00000269305|ENSP00000269305|p.D148H	150	-2	6.79108	32.5584	Kinase step-up	CDK3	9.5412	11.0043	CDK1	15.0694	8.4378
ENSG00000163872:ENSP00000306983|ENSP00000306983|p.P613L	610	3	6.79055	90.7768	Kinase step-down	CDK7	4.8663	0	HIPK2	9.431	4.6949
ENSG00000131747:ENSP00000411532|ENSP00000411532|p.E712V	714	-2	6.79013	125.114	Kinase step-down	PLK1	6.6893	0	AuroraA	5.8357	4.6699
ENSG00000125952:ENSP00000351490|ENSP00000351490|p.Y123C	121	2	6.7777	45	Kinase step-up	CK1delta	3.5888	3.5888	HIPK2	9.431	2.6533
ENSG00000147081:ENSP00000351327|ENSP00000351327|p.L490P	489	1	6.77612	108.972	Kinase step-down	PKAbeta	6.0889	0	CDK1	2.9734	0
ENSG00000171791:ENSP00000381185|ENSP00000381185|p.T69A	70	-1	6.77231	36.5506	Kinase step-up	MAPK8	4.4246	5.4197	HIPK2	9.431	2.7322
ENSG00000221914:ENSP00000325074|ENSP00000325074|p.V367D	365	2	6.76808	58.5246	Kinase step-up	RAF1	5.9154	4.3326	MAP2K1	6.5804	0
ENSG00000100284:ENSP00000413697|ENSP00000413697|p.Q354E	355	-1	6.76706	134.266	Kinase step-down	HIPK2	9.431	2.6645	ACTR2B	2.9444	2.8577
ENSG00000146648:ENSP00000275493|ENSP00000275493|p.G719S	720	-1	6.76641	149.744	Kinase step-down	HIPK2	6.5436	0	PKD1	3.9852	5.7073
ENSG00000058272:ENSP00000389168|ENSP00000389168|p.T646A	645	1	6.76313	91.5062	Kinase step-down	PDHK1	4.9063	0	MAPK8	4.6549	0
ENSG00000154310:ENSP00000399511|ENSP00000399511|p.P642L	640	2	6.75585	35.398	Kinase step-up	PAK1	2.8034	3.9303	HIPK2	6.6612	0
ENSG00000100393:ENSP00000263253|ENSP00000263253|p.E1536G	1533	3	6.74819	134.244	Kinase step-down	CK2alpha	8.8112	2.0636	GSK3beta	3.1457	3.0567
ENSG00000169252:ENSP00000305372|ENSP00000305372|p.S262F	261	1	6.74721	134.547	Kinase step-down	HIPK2	9.3339	2.5869	PKCalpha	8.6487	8.5953
ENSG00000157764:ENSP00000288602|ENSP00000288602|p.V471A	467	4	6.7469	135.31	Kinase step-down	PKD1	6.7468	0	BRAF	4.5822	4.6187
ENSG00000157764:ENSP00000288602|ENSP00000288602|p.V471I	467	4	6.74682	135.147	Kinase step-down	PKD1	6.7468	0	BRAF	4.6014	4.6187
ENSG00000198561:ENSP00000382004|ENSP00000382004|p.R316L	320	-4	6.7468	45.0535	Kinase step-up	PKBalpha	4.604	4.5977	PKD1	6.7468	0
ENSG00000134571:ENSP00000442795|ENSP00000442795|p.R282W	284	-2	6.74393	109.651	Kinase step-down	AuroraB	6.0946	0	CaMKIIalpha	4.2165	1.3292
ENSG00000132155:ENSP00000251849|ENSP00000251849|p.A292T	287	5	6.73773	134.352	Kinase step-down	CDK4	20.9853	14.248	RAF1	17.2273	17.1511
ENSG00000157106:ENSP00000402515|ENSP00000402515|p.T3569A	3570	-1	6.7229	45	Kinase step-up	DMPK1	6.1642	6.1642	DNAPK	6.7229	0
ENSG00000108559:ENSP00000458954|ENSP00000458954|p.P51S	50	1	6.72039	120.313	Kinase step-down	MAPK1	8.1049	1.6041	PAK1	1.7039	0
ENSG00000084112:ENSP00000315713|ENSP00000315713|p.R427C	428	-1	6.70151	134.45	Kinase step-down	PAK4	6.7012	0	BRAF	4.0483	3.984
ENSG00000170776:ENSP00000354718|ENSP00000354718|p.P1560L	1559	1	6.70143	85.5987	Kinase step-up	CDK1	4.361	0	IKKbeta	5.0883	0
ENSG00000171791:ENSP00000381185|ENSP00000381185|p.T69P	70	-1	6.69987	43.978	Kinase step-up	MAPK8	4.4246	4.5441	HIPK2	9.431	2.7322
ENSG00000141736:ENSP00000269571|ENSP00000269571|p.G1056S	1054	2	6.6997	135	Kinase step-down	HIPK2	9.431	2.7313	CK1delta	4.1657	4.1657
ENSG00000005844:ENSP00000349252|ENSP00000349252|p.P837H	839	-2	6.69907	53.6143	Kinase step-up	ATM	4.2707	3.2673	RAF1	6.6235	0
ENSG00000121621:ENSP00000263181|ENSP00000263181|p.S841L	843	-2	6.699	135	Kinase step-down	PLK1	13.7888	7.0898	TTK	10.5633	10.5633
ENSG00000143341:ENSP00000271588|ENSP00000271588|p.R3793G	3791	2	6.68754	101.513	Kinase step-down	PKCalpha	8.5592	2.9817	HIPK2	3.6898	0
ENSG00000112742:ENSP00000358813|ENSP00000358813|p.T360K	362	-2	6.68254	95.6334	Kinase step-down	TTK	5.1663	0	AuroraB	4.2386	0
ENSG00000171862:ENSP00000361021|ENSP00000361021|p.T382S	380	2	6.68193	134.838	Kinase step-down	HIPK2	6.6819	0	PAK1	3.6266	3.6077
ENSG00000080503:ENSP00000371638|ENSP00000371638|p.P1378S	1377	1	6.67785	143.488	Kinase step-down	MAPK1	7.6018	0.9971	GSK3beta	1.5097	2.4954
ENSG00000157764:ENSP00000288602|ENSP00000288602|p.E611G	614	-3	6.6736	114.707	Kinase step-down	BRAF	6.2594	0	MAPK1	2.3145	0
ENSG00000109756:ENSP00000264431|ENSP00000264431|p.G1342C	1337	5	6.6677	135	Kinase step-down	RAF1	6.6677	0	CK2alpha	3.8935	3.8935
ENSG00000121152:ENSP00000240423|ENSP00000240423|p.E334D	335	-1	6.66301	127.311	Kinase step-down	TTK	7.552	0.9489	AuroraA	2.9563	2.0648
ENSG00000164692:ENSP00000297268|ENSP00000297268|p.P1152H	1148	4	6.66128	66.4005	Kinase step-up	LKB1	5.7141	3.2835	HIPK2	7.3598	1.1578
ENSG00000012048:ENSP00000418960|ENSP00000418960|p.V1247I	1245	2	6.6539	45	Kinase step-up	EIF2AK2	7.275	7.275	HIPK2	9.3408	2.6869
ENSG00000134982:ENSP00000413133|ENSP00000413133|p.S1276P	1279	-3	6.65315	135.734	Kinase step-down	PLK1	6.6526	0	GSK3beta	3.4161	3.5013
ENSG00000134982:ENSP00000413133|ENSP00000413133|p.S1282P	1279	3	6.6526	135	Kinase step-down	PLK1	6.6526	0	CK1delta	4.7111	4.7111
ENSG00000134982:ENSP00000413133|ENSP00000413133|p.S1281P	1279	2	6.6526	135	Kinase step-down	PLK1	6.6526	0	CK1delta	4.7111	4.7111
ENSG00000115053:ENSP00000318195|ENSP00000318195|p.W481C	480	1	6.65247	108.091	Kinase step-down	PDHK1	5.9322	0	AuroraB	3.0107	0
ENSG00000169083:ENSP00000363822|ENSP00000363822|p.S244L	246	-2	6.6501	146.866	Kinase step-down	PLK1	6.508	0	RAF1	3.7919	5.1593
ENSG00000075415:ENSP00000228318|ENSP00000228318|p.P34A	32	2	6.6495	45	Kinase step-up	PAK1	2.2243	2.2243	HIPK2	6.6495	0
ENSG00000173153:ENSP00000384851|ENSP00000384851|p.S19N	22	-3	6.6393	135	Kinase step-down	CDK7	6.6393	0	MAPK3	4.242	4.242
ENSG00000109424:ENSP00000262999|ENSP00000262999|p.P264Q	260	4	6.6393	45	Kinase step-up	TTK	2.7423	2.7423	CDK7	6.6393	0
ENSG00000109424:ENSP00000262999|ENSP00000262999|p.E262K	260	2	6.6393	45	Kinase step-up	TTK	2.7423	2.7423	CDK7	6.6393	0
ENSG00000155657:ENSP00000467141|ENSP00000467141|p.R24849W	24851	-2	6.63029	148.178	Kinase step-down	AuroraB	6.4557	0	MRCKa	1.8938	3.4053
ENSG00000084234:ENSP00000263574|ENSP00000263574|p.R740C	736	4	6.62946	134.755	Kinase step-down	CDK5	7.1055	0.4761	GSK3beta	3.0834	3.0551
ENSG00000137574:ENSP00000260129|ENSP00000260129|p.E180V	177	3	6.62674	133.126	Kinase step-down	CK2alpha	7.2565	0.6333	GSK3beta	1.9137	1.697
ENSG00000039068:ENSP00000261769|ENSP00000261769|p.S846G	847	-1	6.6246	135	Kinase step-down	PLK1	6.6246	0	GSK3beta	4.7247	4.7247
ENSG00000039068:ENSP00000261769|ENSP00000261769|p.L845V	847	-2	6.6246	135	Kinase step-down	PLK1	6.6246	0	GSK3beta	4.7247	4.7247
ENSG00000077782:ENSP00000393312|ENSP00000393312|p.R476W	478	-2	6.61774	147.705	Kinase step-down	AuroraB	6.4557	0	PKCiota	3.4032	4.8587
ENSG00000054282:ENSP00000355499|ENSP00000355499|p.K87R	89	-2	6.60862	44.8726	Kinase step-up	RAF1	0.9599	0.9746	AuroraA	6.6086	0
ENSG00000176165:ENSP00000371975|ENSP00000371975|p.R274W	279	-5	6.5988	135	Kinase step-down	PKBalpha	10.255	3.6562	MAPKAPK2	9.1658	9.1658
ENSG00000155657:ENSP00000467141|ENSP00000467141|p.R9498T	9500	-2	6.59449	146.776	Kinase step-down	AuroraB	6.4557	0	MRCKa	2.6331	3.9789
ENSG00000149311:ENSP00000278616|ENSP00000278616|p.G1663V	1662	1	6.58836	44.7487	Kinase step-up	TTK	10.5344	10.5633	MAP2K3	14.4599	7.8716
ENSG00000043462:ENSP00000046794|ENSP00000046794|p.K38N	39	-1	6.58537	54.0663	Kinase step-up	KDR	3.3212	2.2835	PDGFRalpha	6.5031	0
ENSG00000141027:ENSP00000268712|ENSP00000268712|p.R1755H	1750	5	6.5801	135	Kinase step-down	HIPK2	9.431	2.8509	GRK2	6.8571	6.8571
ENSG00000010671:ENSP00000308176|ENSP00000308176|p.S553R	552	1	6.5793	45	Kinase step-up	CK1alpha	3.2241	3.2241	DNAPK	6.5793	0
ENSG00000179295:ENSP00000340944|ENSP00000340944|p.D61Y	59	2	6.57552	100.359	Kinase step-down	CaMKIIalpha	5.4099	0	PKD1	7.3366	3.5989
ENSG00000081189:ENSP00000340874|ENSP00000340874|p.V308I	310	-2	6.5629	45	Kinase step-up	PKD1	5.4822	5.4822	HIPK2	7.758	1.1951
ENSG00000185811:ENSP00000413025|ENSP00000413025|p.G108E	105	3	6.5602	45	Kinase step-up	CK1alpha	3.4711	3.4711	CK2alpha	7.5378	0.9776
ENSG00000002822:ENSP00000385334|ENSP00000385334|p.R696C	699	-3	6.5582	102.166	Kinase step-down	AuroraB	5.5105	0	PLK1	3.5559	0
ENSG00000258465:ENSP00000451235|ENSP00000451235|p.D251A	253	-2	6.55444	47.2471	Kinase step-up	CK2alpha	3.063	2.806	HIPK2	6.5494	0
ENSG00000197102:ENSP00000348965|ENSP00000348965|p.R2046W	2042	4	6.5495	45	Kinase step-up	TTK	6.52	6.52	PLK1	6.5495	0
ENSG00000160208:ENSP00000339145|ENSP00000339145|p.P540L	539	1	6.54794	135.58	Kinase step-down	MAPK1	7.7953	1.2477	GSK3beta	2.1853	2.2516
ENSG00000146648:ENSP00000275493|ENSP00000275493|p.A722V	720	2	6.5436	135	Kinase step-down	HIPK2	6.5436	0	PKD1	5.7073	5.7073
ENSG00000042781:ENSP00000305941|ENSP00000305941|p.R1946L	1949	-3	6.54289	134.56	Kinase step-down	PKBalpha	6.5427	0	RAF1	2.356	2.3057
ENSG00000094804:ENSP00000209728|ENSP00000209728|p.H69Y	67	2	6.53291	63.8618	Kinase step-up	CDK1	9.828	7.716	TTK	10.5633	4.3812
ENSG00000097007:ENSP00000361423|ENSP00000361423|p.F330L	331	-1	6.52504	113.859	Kinase step-down	Abl2	6.0859	0	Tyk2	2.3533	0
ENSG00000151617:ENSP00000315011|ENSP00000315011|p.I405F	404	1	6.52322	37.752	Kinase step-up	CaMKIIalpha	2.6879	3.5109	PDHK1	6.4711	0
ENSG00000067369:ENSP00000371475|ENSP00000371475|p.S1640P	1643	-3	6.51551	85.4273	Kinase step-up	CK1delta	4.2252	0	HIPK2	6.3238	1.364
ENSG00000147044:ENSP00000367408|ENSP00000367408|p.Q574R	573	1	6.51143	55.5768	Kinase step-up	LKB1	3.4323	2.2371	PKCiota	6.4008	0
ENSG00000122705:ENSP00000242285|ENSP00000242285|p.R102Q	105	-3	6.50962	77.9665	Kinase step-up	RSK2	3.5422	0	CK2alpha	7.7445	2.283
ENSG00000135341:ENSP00000358335|ENSP00000358335|p.D332N	333	-1	6.50119	120.957	Kinase step-down	MAP2K6	6.3069	0	PKCtheta	5.9208	4.3433
ENSG00000156299:ENSP00000286827|ENSP00000286827|p.S154F	152	2	6.49437	118.696	Kinase step-down	MAP2K7	6.2332	0	TRKB	1.8232	0
ENSG00000097007:ENSP00000361423|ENSP00000361423|p.F330I	331	-1	6.49435	114.571	Kinase step-down	Abl2	6.0859	0	Tyk2	2.2668	0
ENSG00000065675:ENSP00000263125|ENSP00000263125|p.D533H	536	-3	6.4895	45	Kinase step-up	GRK2	3.3599	3.3599	PKCtheta	6.4895	0
ENSG00000169855:ENSP00000420321|ENSP00000420321|p.E1412V	1413	-1	6.4863	45	Kinase step-up	TRKB	2.485	2.485	Abl2	6.4863	0
ENSG00000134352:ENSP00000370698|ENSP00000370698|p.R887S	890	-3	6.48361	98.3547	Kinase step-down	CaMKIIalpha	5.2021	0	CK1delta	3.8698	0
ENSG00000067369:ENSP00000371475|ENSP00000371475|p.A1646T	1649	-3	6.47746	94.2853	Kinase step-down	DNAPK	7.9313	3.0216	CK1delta	4.2252	0
ENSG00000155657:ENSP00000467141|ENSP00000467141|p.R28423L	28425	-2	6.47695	130.358	Kinase step-down	AuroraB	6.4557	0	CaMKIIalpha	5.4099	4.8857
ENSG00000174437:ENSP00000440045|ENSP00000440045|p.K481R	484	-3	6.47198	47.9334	Kinase step-up	GSK3beta	1.8255	1.4943	CaMKIIbeta	6.4635	0
ENSG00000118193:ENSP00000356319|ENSP00000356319|p.R1198I	1200	-2	6.46891	138.662	Kinase step-down	AuroraB	6.4557	0	PAK1	1.8111	2.2243
ENSG00000153201:ENSP00000283195|ENSP00000283195|p.P2247L	2251	-4	6.46873	135.482	Kinase step-down	HIPK2	9.431	2.9625	CDK1	4.4291	4.4835
ENSG00000171791:ENSP00000381185|ENSP00000381185|p.L86F	87	-1	6.46521	144.119	Kinase step-down	MAPK1	8.6374	2.2539	MAPK3	4.5163	5.5409
ENSG00000138795:ENSP00000265165|ENSP00000265165|p.P44H	42	2	6.46103	54.1677	Kinase step-up	CK2alpha	8.9834	7.954	HIPK2	9.3767	2.9982
ENSG00000169297:ENSP00000368253|ENSP00000368253|p.Q357K	356	1	6.45823	126.241	Kinase step-down	ATM	6.3829	0	PKCdelta	0.9835	0
ENSG00000070761:ENSP00000262498|ENSP00000262498|p.R113Q	112	1	6.45669	125.149	Kinase step-down	CDK7	6.3615	0	ATM	1.2977	0.1931
ENSG00000160007:ENSP00000385720|ENSP00000385720|p.R1147H	1150	-3	6.4557	135	Kinase step-down	AuroraB	6.4557	0	PAK1	4.6672	4.6672
ENSG00000080815:ENSP00000326366|ENSP00000326366|p.R308G	310	-2	6.4557	135	Kinase step-down	AuroraB	6.4557	0	CaMKIIalpha	3.4306	3.4306
ENSG00000197971:ENSP00000380958|ENSP00000380958|p.I171T	169	2	6.45501	45.34	Kinase step-up	PAK1	2.2452	2.2069	LKB1	6.4549	0
ENSG00000113360:ENSP00000425979|ENSP00000425979|p.E304A	302	2	6.447	45	Kinase step-up	EIF2AK2	5.0078	5.0078	HIPK2	6.447	0
ENSG00000161011:ENSP00000374455|ENSP00000374455|p.S277G	275	2	6.44436	46.3773	Kinase step-up	CK2alpha	2.041	1.8861	HIPK2	6.4425	0
ENSG00000070761:ENSP00000262498|ENSP00000262498|p.K115R	112	3	6.43974	126.059	Kinase step-down	CDK7	6.3615	0	PKCbeta	2.495	1.4942
ENSG00000141510:ENSP00000269305|ENSP00000269305|p.V218A	215	3	6.4366	45	Kinase step-up	AuroraA	7.6274	7.6274	DNAPK	13.7962	7.3596
ENSG00000157404:ENSP00000288135|ENSP00000288135|p.G961S	959	2	6.4319	135	Kinase step-down	HIPK2	9.431	2.9991	CaMKIIalpha	4.3278	4.3278
ENSG00000147081:ENSP00000351327|ENSP00000351327|p.S661R	665	-4	6.42929	61.9987	Kinase step-up	CK1alpha	2.4386	0.559	PKAbeta	6.1484	0
ENSG00000134086:ENSP00000256474|ENSP00000256474|p.V170A	168	2	6.42775	58.4484	Kinase step-up	DNAPK	4.0295	2.5346	HIPK2	6.2515	0
ENSG00000134352:ENSP00000370698|ENSP00000370698|p.R779I	782	-3	6.42233	164.625	Kinase step-down	MAPKAPK2	5.5828	0	CaMKIIalpha	2.0274	5.2021
ENSG00000107485:ENSP00000368632|ENSP00000368632|p.M369I	370	-1	6.4212	45	Kinase step-up	CaMKIIalpha	3.7743	3.7743	HIPK2	9.431	3.0098
ENSG00000138069:ENSP00000387286|ENSP00000387286|p.G184C	188	-4	6.42006	49.0667	Kinase step-up	PKCbeta	1.2967	0.8414	PLK1	6.4039	0
ENSG00000051382:ENSP00000418143|ENSP00000418143|p.S521R	520	1	6.41828	47.5745	Kinase step-up	CaMKIIalpha	4.2109	3.9226	ATM	6.4118	0
ENSG00000075429:ENSP00000436836|ENSP00000436836|p.R203W	205	-2	6.41374	134.506	Kinase step-down	PKAbeta	6.4135	0	MAPK8	0.8683	0.813
ENSG00000164916:ENSP00000328720|ENSP00000328720|p.A417S	416	1	6.40472	131.685	Kinase step-down	HIPK2	6.394	0	PAK1	2.0743	1.7039
ENSG00000197102:ENSP00000348965|ENSP00000348965|p.R2091Q	2095	-4	6.4011	44.5453	Kinase step-up	GSK3beta	3.735	3.7858	AuroraA	6.4009	0
ENSG00000188486:ENSP00000434024|ENSP00000434024|p.V125A	124	1	6.401	135	Kinase step-down	DNAPK	8.9437	2.5427	CK1delta	4.1525	4.1525
ENSG00000141200:ENSP00000268919|ENSP00000268919|p.G606R	609	-3	6.3989	135	Kinase step-down	PLK1	6.3989	0	TTK	6.2858	6.2858
ENSG00000134982:ENSP00000413133|ENSP00000413133|p.S1389P	1392	-3	6.39865	139.446	Kinase step-down	PLK1	6.3794	0	PAK1	1.4787	1.9747
ENSG00000164916:ENSP00000328720|ENSP00000328720|p.A417T	416	1	6.39797	132.981	Kinase step-down	HIPK2	6.394	0	GSK3beta	2.0907	1.8653
ENSG00000066279:ENSP00000356379|ENSP00000356379|p.R3233Q	3235	-2	6.38493	143.115	Kinase step-down	AuroraB	6.321	0	AuroraA	5.0544	5.9557
ENSG00000055163:ENSP00000430904|ENSP00000430904|p.L1030P	1027	3	6.38389	64.287	Kinase step-up	BTK	2.1086	0	Abl	6.0256	0
ENSG00000103126:ENSP00000262320|ENSP00000262320|p.H491R	493	-2	6.38195	90.911	Kinase step-down	GSK3alpha	4.5839	0	AuroraB	4.4404	0
ENSG00000171843:ENSP00000369695|ENSP00000369695|p.P60S	58	2	6.38138	51.6456	Kinase step-up	PKCalpha	3.6929	2.9544	PDHK1	6.3385	0
ENSG00000104517:ENSP00000429084|ENSP00000429084|p.R2485Q	2484	1	6.37654	112.562	Kinase step-down	DNAPK	6.4745	0.5807	ATM	3.5859	1.1521
ENSG00000185950:ENSP00000365016|ENSP00000365016|p.P658H	657	1	6.37598	122.64	Kinase step-down	MAPK1	6.2282	0	TTK	1.7141	0.3493
ENSG00000076555:ENSP00000341044|ENSP00000341044|p.E1559K	1557	2	6.3663	61.4885	Kinase step-up	PDHK3	1.8069	0	AMPKa1	6.1045	0
ENSG00000155657:ENSP00000467141|ENSP00000467141|p.K14129R	14131	-2	6.3658	45	Kinase step-up	ROCK1	4.1874	4.1874	AuroraB	6.3658	0
ENSG00000120156:ENSP00000369375|ENSP00000369375|p.L819R	816	3	6.36521	135.093	Kinase step-down	ErbB2	6.3652	0	Met	2.8893	2.8996
ENSG00000182866:ENSP00000337825|ENSP00000337825|p.A396V	394	2	6.3602	45	Kinase step-up	Met	1.7915	1.7915	Fgr	6.3602	0
ENSG00000053747:ENSP00000324532|ENSP00000324532|p.L2918R	2923	-5	6.3562	45	Kinase step-up	CaMKIIalpha	1.8107	1.8107	PKBalpha	6.3562	0
ENSG00000064651:ENSP00000262461|ENSP00000262461|p.G262R	265	-3	6.35279	43.8888	Kinase step-up	TGFbR2	0.8441	0.9673	PKCtheta	6.3516	0
ENSG00000134516:ENSP00000256935|ENSP00000256935|p.P1676R	1675	1	6.35251	88.3537	Kinase step-up	CDK1	4.361	0	PKCalpha	4.6191	0
ENSG00000204217:ENSP00000363708|ENSP00000363708|p.G378D	379	-1	6.3456	38.5549	Kinase step-up	MAP2K3	2.657	3.3693	ACTR2	6.3055	0
ENSG00000132694:ENSP00000357177|ENSP00000357177|p.V283I	285	-2	6.34202	48.1238	Kinase step-up	PAK1	3.1314	2.7858	PKBalpha	6.3326	0
ENSG00000113580:ENSP00000231509|ENSP00000231509|p.P136L	132	4	6.34003	135.165	Kinase step-down	PDHK1	10.3622	4.0222	RAF1	8.7818	8.8001
ENSG00000118689:ENSP00000385824|ENSP00000385824|p.S299I	297	2	6.3385	135	Kinase step-down	MAPKAPK2	6.3385	0	DNAPK	5.5071	5.5071
ENSG00000165699:ENSP00000298552|ENSP00000298552|p.G1137S	1141	-4	6.3375	45	Kinase step-up	CDK5	12.9006	12.9006	MAPK1	14.5055	8.168
ENSG00000141510:ENSP00000269305|ENSP00000269305|p.E287D	284	3	6.32118	113.531	Kinase step-down	PLK1	13.0211	7.1385	TTK	7.4624	5.1489
ENSG00000115266:ENSP00000442954|ENSP00000442954|p.D878N	876	2	6.3166	135	Kinase step-down	PLK1	6.3166	0	CK1delta	4.7111	4.7111
ENSG00000184304:ENSP00000333568|ENSP00000333568|p.D228N	223	5	6.31548	46.5379	Kinase step-up	GRK2	5.5381	5.3686	HIPK2	7.3397	1.0265
ENSG00000143322:ENSP00000427562|ENSP00000427562|p.H278Y	275	3	6.3093	120.034	Kinase step-down	CDK5	7.5264	1.4311	PKD1	7.3366	5.7073
ENSG00000132155:ENSP00000251849|ENSP00000251849|p.R215C	213	2	6.3079	135	Kinase step-down	PKCalpha	8.5802	2.2723	PKD1	7.1521	7.1521
ENSG00000128052:ENSP00000263923|ENSP00000263923|p.P1280L	1279	1	6.30666	90.2049	Kinase step-down	MAPK3	4.4754	0	PAK1	4.4435	0
ENSG00000171862:ENSP00000361021|ENSP00000361021|p.G230R	229	1	6.3001	45	Kinase step-up	CK1delta	4.2563	4.2563	ATR	6.3001	0
ENSG00000118260:ENSP00000387699|ENSP00000387699|p.Q112H	111	1	6.3001	135	Kinase step-down	ATR	6.3001	0	CK1delta	4.5541	4.5541
ENSG00000108270:ENSP00000225402|ENSP00000225402|p.R408Q	410	-2	6.2984	45	Kinase step-up	ATR	6.3001	6.3001	ATM	9.7879	3.4895
ENSG00000115904:ENSP00000387784|ENSP00000387784|p.P1276L	1275	1	6.29207	90.1552	Kinase step-down	MAPK3	4.4612	0	PAK1	4.4371	0
ENSG00000147081:ENSP00000351327|ENSP00000351327|p.R429C	432	-3	6.292	135	Kinase step-down	PKAbeta	6.292	0	PKG1cGKI	1.727	1.727
ENSG00000027697:ENSP00000356713|ENSP00000356713|p.P328A	327	1	6.29185	144.487	Kinase step-down	MAPK1	8.0097	1.8039	MAPK3	4.3312	5.3682
ENSG00000046651:ENSP00000344314|ENSP00000344314|p.P738T	735	3	6.28819	134.552	Kinase step-down	AuroraA	6.288	0	NEK2	5.8525	5.8033
ENSG00000080815:ENSP00000326366|ENSP00000326366|p.E321K	319	2	6.28515	74.3016	Kinase step-up	PLK1	3.076	0	PKCalpha	8.1202	2.6392
ENSG00000165025:ENSP00000364907|ENSP00000364907|p.A353T	352	1	6.28483	44.6335	Kinase step-up	ErbB4	5.0175	5.0577	Abl	6.2847	0
ENSG00000174791:ENSP00000310406|ENSP00000310406|p.R629Q	632	-3	6.28471	44.8961	Kinase step-up	MAP2K1	0.9488	0.9602	Abl	6.2847	0
ENSG00000188342:ENSP00000340823|ENSP00000340823|p.A34T	35	-1	6.27481	45.1169	Kinase step-up	PKCalpha	2.942	2.9292	CDK4	6.2748	0
ENSG00000198911:ENSP00000354476|ENSP00000354476|p.G82R	80	2	6.26565	106.635	Kinase step-down	HIPK2	5.5134	0	PKCepsilon	2.9768	0.0001
ENSG00000164342:ENSP00000296795|ENSP00000296795|p.R394Q	392	2	6.2643	91.8966	Kinase step-down	IKKalpha	4.5737	0	MAP2K6	4.2805	0
ENSG00000143514:ENSP00000341957|ENSP00000341957|p.P593L	592	1	6.25858	92.2067	Kinase step-down	MAPK3	4.5926	0	TTK	7.6946	3.4428
ENSG00000147081:ENSP00000351327|ENSP00000351327|p.A493P	489	4	6.25755	121.668	Kinase step-down	PKAbeta	6.0889	0	PAK1	1.443	0
ENSG00000136754:ENSP00000365312|ENSP00000365312|p.P268T	265	3	6.25696	144.278	Kinase step-down	MAPK1	8.9977	2.8226	MAPK3	4.5309	5.5397
ENSG00000117724:ENSP00000355922|ENSP00000355922|p.P152T	154	-2	6.25391	53.7577	Kinase step-up	CDK1	9.1785	8.2263	TTK	10.5633	4.3823
ENSG00000213923:ENSP00000380044|ENSP00000380044|p.S363F	368	-5	6.2531	135	Kinase step-down	CK1epsilon	6.2531	0	CaMKIIalpha	5.4099	5.4099
ENSG00000134086:ENSP00000256474|ENSP00000256474|p.V74A	72	2	6.25166	44.5885	Kinase step-up	CaMKIIalpha	2.5557	2.6006	HIPK2	6.2515	0
ENSG00000087191:ENSP00000310572|ENSP00000310572|p.I245V	244	1	6.24856	144.107	Kinase step-down	PLK1	16.2103	10.0405	CDK4	12.032	13.021
ENSG00000197943:ENSP00000352336|ENSP00000352336|p.Y1036D	1034	2	6.24753	88.1846	Kinase step-up	PKCgamma	4.2755	0	CaMKIIalpha	4.5554	0
ENSG00000157404:ENSP00000288135|ENSP00000288135|p.P551S	547	4	6.24568	44.3698	Kinase step-up	MAP2K1	2.0771	2.1458	TRKA	6.2453	0
ENSG00000130396:ENSP00000375956|ENSP00000375956|p.S564C	566	-2	6.24565	147.056	Kinase step-down	RAF1	6.1079	0	PKCiota	2.7298	4.0343
ENSG00000105605:ENSP00000375647|ENSP00000375647|p.P102S	101	1	6.24334	68.106	Kinase step-up	MAPK3	2.4501	0	CaMKIIbeta	5.7425	0
ENSG00000117020:ENSP00000355497|ENSP00000355497|p.Q124L	123	1	6.24204	127.161	Kinase step-down	ATM	6.1837	0	CK1delta	3.2184	2.367
ENSG00000077279:ENSP00000337697|ENSP00000337697|p.P403S	402	1	6.23411	104.226	Kinase step-down	CDK5	5.3563	0	PKCepsilon	3.1897	0
ENSG00000111642:ENSP00000349508|ENSP00000349508|p.E1371Q	1370	1	6.23325	88.7351	Kinase step-up	CK2alpha	6.6281	2.3189	ATM	4.5038	0
ENSG00000033327:ENSP00000354952|ENSP00000354952|p.P621Q	623	-2	6.2324	135	Kinase step-down	MAPK1	8.939	2.7066	CDK5	4.8754	4.8754
ENSG00000168036:ENSP00000344456|ENSP00000344456|p.S37F	33	4	6.23213	92.2948	Kinase step-down	GSK3alpha	9.4736	4.8939	HIPK2	8.2783	4.0515
ENSG00000174996:ENSP00000399403|ENSP00000399403|p.A150V	151	-1	6.23213	126.502	Kinase step-down	MAPK9	6.1637	0	CK2alpha	4.6751	3.7541
ENSG00000175216:ENSP00000432768|ENSP00000432768|p.A522T	521	1	6.23172	67.5062	Kinase step-up	TTK	4.3812	1.9958	NEK2	5.7571	0
ENSG00000150907:ENSP00000368880|ENSP00000368880|p.R214H	218	-4	6.22834	59.1862	Kinase step-up	PKCzeta	3.8953	2.3689	CDK7	6.0384	0
ENSG00000023287:ENSP00000025008|ENSP00000025008|p.P259S	257	2	6.22515	48.4757	Kinase step-up	GSK3beta	3.9543	3.5769	PDHK1	8.0977	1.884
ENSG00000104067:ENSP00000281537|ENSP00000281537|p.D1068N	1064	4	6.2216	45.0101	Kinase step-up	MAP2K7	3.7496	3.7485	PKCiota	6.2216	0
ENSG00000157404:ENSP00000288135|ENSP00000288135|p.P551L	547	4	6.2202	45	Kinase step-up	MAP2K1	2.0771	2.0771	TRKA	6.2202	0
ENSG00000197971:ENSP00000380958|ENSP00000380958|p.R37W	36	1	6.2183	135	Kinase step-down	ATM	6.281	0.0627	MAPK7	1.9577	1.9577
ENSG00000130396:ENSP00000375956|ENSP00000375956|p.E568K	566	2	6.21214	24.8308	Kinase step-up	RAF1	6.1079	8.2498	PKCalpha	8.6487	2.8175
ENSG00000120868:ENSP00000448165|ENSP00000448165|p.R354S	357	-3	6.21122	89.7306	Kinase step-up	PKBalpha	6.8298	2.4585	CK2alpha	5.4518	1.0392
ENSG00000142192:ENSP00000284981|ENSP00000284981|p.K377R	378	-1	6.20478	133.747	Kinase step-down	MAP2K7	6.2033	0	TRKB	2.2996	2.1639
ENSG00000110713:ENSP00000316032|ENSP00000316032|p.R616K	618	-2	6.2045	135	Kinase step-down	AuroraB	6.2045	0	PLK1	5.199	5.199
ENSG00000163535:ENSP00000350447|ENSP00000350447|p.Q1185H	1181	4	6.19907	25.442	Kinase step-up	CDK1	2.404	4.4792	CDK5	6.9042	1.0628
ENSG00000168036:ENSP00000344456|ENSP00000344456|p.W66L	64	2	6.19839	119.912	Kinase step-down	MAP2K6	5.9847	0	Tyk2	3.5065	1.893
ENSG00000110274:ENSP00000278935|ENSP00000278935|p.P573S	572	1	6.19163	136.466	Kinase step-down	CDK1	6.1896	0	MOK	0.7469	0.9053
ENSG00000068308:ENSP00000156084|ENSP00000156084|p.A432V	431	1	6.1916	135	Kinase step-down	MAPK9	6.1916	0	HIPK2	3.0487	3.0487
ENSG00000152601:ENSP00000282486|ENSP00000282486|p.P205H	208	-3	6.18941	47.0629	Kinase step-up	GSK3beta	1.6118	1.389	DMPK1	6.1854	0
ENSG00000105851:ENSP00000352121|ENSP00000352121|p.T232N	230	2	6.18737	119.831	Kinase step-down	PDHK1	5.9718	0	ATM	4.5889	2.9699
ENSG00000167900:ENSP00000301634|ENSP00000301634|p.A233T	231	2	6.18704	139.782	Kinase step-down	CDK4	6.1655	0	GSK3beta	1.332	1.8478
ENSG00000140682:ENSP00000378332|ENSP00000378332|p.T62K	61	1	6.1853	127.85	Kinase step-down	GRK2	6.1372	0	PKCepsilon	2.7402	1.9703
ENSG00000196588:ENSP00000347847|ENSP00000347847|p.D474Y	475	-1	6.1844	92.3833	Kinase step-down	CK2alpha	6.0651	1.514	ROCK1	4.1874	0
ENSG00000154928:ENSP00000381097|ENSP00000381097|p.V574M	575	-1	6.18382	74.7029	Kinase step-up	Yes	3.0641	0	MAP2K1	5.3713	0
ENSG00000124181:ENSP00000362369|ENSP00000362369|p.M479I	481	-2	6.18283	135.375	Kinase step-down	ITK	6.1827	0	TRKA	3.0978	3.1383
ENSG00000147081:ENSP00000351327|ENSP00000351327|p.R461K	464	-3	6.17495	126.088	Kinase step-down	PKAbeta	6.1004	0	GSK3beta	3.9076	2.951
ENSG00000121879:ENSP00000263967|ENSP00000263967|p.G359R	361	-2	6.1733	45	Kinase step-up	KDR	5.4929	5.4929	PDGFRalpha	6.1733	0
ENSG00000164916:ENSP00000328720|ENSP00000328720|p.P251L	249	2	6.1724	55.9901	Kinase step-up	CK1alpha	2.2529	1.0762	HIPK2	6.976	0.9168
ENSG00000002016:ENSP00000351284|ENSP00000351284|p.N206T	207	-1	6.171	128.748	Kinase step-down	DNAPK	8.8751	2.7408	PKCalpha	2.8796	2.2076
ENSG00000134186:ENSP00000359042|ENSP00000359042|p.S493I	491	2	6.1653	135	Kinase step-down	MAPKAPK2	6.1653	0	CDK1	4.361	4.361
ENSG00000139687:ENSP00000267163|ENSP00000267163|p.I138T	140	-2	6.15473	104.747	Kinase step-down	HIPK2	9.431	4.1145	TTK	10.5633	7.4624
ENSG00000253729:ENSP00000313420|ENSP00000313420|p.S2674F	2673	1	6.15386	124.515	Kinase step-down	DNAPK	12.4589	6.4078	PLK3	10.0198	8.8999
ENSG00000171735:ENSP00000306522|ENSP00000306522|p.R1135P	1138	-3	6.15345	152.492	Kinase step-down	MAPKAPK2	5.8689	0	CaMKIV	3.3019	5.1515
ENSG00000130396:ENSP00000375956|ENSP00000375956|p.R1274C	1275	-1	6.15113	38.2508	Kinase step-up	CK2alpha	2.5458	3.2687	RAF1	6.1085	0
ENSG00000155657:ENSP00000467141|ENSP00000467141|p.L4252P	4251	1	6.14801	88.3741	Kinase step-up	AuroraB	4.2222	0	CDK1	4.4689	0
ENSG00000177169:ENSP00000324560|ENSP00000324560|p.G595R	598	-3	6.14651	35.9446	Kinase step-up	PKCalpha	3.4044	4.3718	CaMKIIbeta	6.0699	0
ENSG00000118046:ENSP00000324856|ENSP00000324856|p.Q37K	32	5	6.13784	89.8997	Kinase step-up	CDK6	4.3325	0	RAF1	4.3477	0
ENSG00000157404:ENSP00000288135|ENSP00000288135|p.L548F	547	1	6.1343	49.5226	Kinase step-up	MAP2K1	2.0771	1.5934	TRKA	6.1152	0
ENSG00000175592:ENSP00000310170|ENSP00000310170|p.A247T	246	1	6.13386	138.25	Kinase step-down	MAPK9	6.124	0	HIPK2	4.7495	5.0972
ENSG00000113263:ENSP00000398655|ENSP00000398655|p.P23L	22	1	6.13332	90.8356	Kinase step-down	CDK5	4.3997	0	CaMKIIalpha	4.2732	0
ENSG00000155657:ENSP00000467141|ENSP00000467141|p.R30944C	30942	2	6.12815	115.262	Kinase step-down	PKCalpha	8.5592	2.7911	HIPK2	3.6898	1.6202
ENSG00000100644:ENSP00000437955|ENSP00000437955|p.P666S	665	1	6.1266	55.9427	Kinase step-up	GSK3beta	4.7247	3.5617	PDHK1	7.5448	1.5296
ENSG00000105063:ENSP00000414202|ENSP00000414202|p.A632S	635	-3	6.12573	128.843	Kinase step-down	IKKalpha	6.0904	0	CK1alpha	3.244	2.587
ENSG00000103479:ENSP00000262133|ENSP00000262133|p.R367K	366	1	6.123	115.977	Kinase step-down	ATR	5.7886	0	TTK	1.9958	0
ENSG00000157404:ENSP00000288135|ENSP00000288135|p.P551H	547	4	6.1152	45	Kinase step-up	MAP2K1	2.0771	2.0771	TRKA	6.1152	0
ENSG00000130396:ENSP00000375956|ENSP00000375956|p.R1271C	1275	-4	6.11311	44.5201	Kinase step-up	CK2alpha	2.5458	2.597	RAF1	6.1129	0
ENSG00000111676:ENSP00000349076|ENSP00000349076|p.R72W	77	-5	6.1121	135	Kinase step-down	PKBalpha	6.1121	0	CK2alpha	5.6871	5.6871
ENSG00000118515:ENSP00000356832|ENSP00000356832|p.K495E	492	3	6.11174	122.884	Kinase step-down	PKBalpha	5.9756	0	CK1alpha	2.524	1.2412
ENSG00000157404:ENSP00000288135|ENSP00000288135|p.K550I	547	3	6.1106	45	Kinase step-up	MAP2K1	2.0771	2.0771	TRKA	6.1106	0
ENSG00000085415:ENSP00000382779|ENSP00000382779|p.R406Q	409	-3	6.10589	95.4431	Kinase step-down	AuroraB	4.7076	0	ATM	5.5848	1.6963
ENSG00000100614:ENSP00000327255|ENSP00000327255|p.R354Q	358	-4	6.1002	135	Kinase step-down	AMPKa1	6.1002	0	CK1delta	4.5643	4.5643
ENSG00000073111:ENSP00000265056|ENSP00000265056|p.L38I	40	-2	6.09922	30.6641	Kinase step-up	DNAPK	2.8084	4.3186	CDK4	5.9093	0
ENSG00000072958:ENSP00000388996|ENSP00000388996|p.P335L	334	1	6.09852	77.4517	Kinase step-up	CDK1	3.2724	0	GRK2	5.1462	0
ENSG00000081237:ENSP00000411355|ENSP00000411355|p.P565L	561	4	6.0949	45	Kinase step-up	FLT1	0.6221	0.6221	Met	6.0949	0
ENSG00000125686:ENSP00000300651|ENSP00000300651|p.P523Q	522	1	6.0932	45	Kinase step-up	HIPK2	5.9237	5.9237	DNAPK	6.0932	0
ENSG00000147081:ENSP00000351327|ENSP00000351327|p.A493P	491	2	6.09269	45.726	Kinase step-up	PAK1	1.4385	1.3613	PKAbeta	6.0922	0
ENSG00000089159:ENSP00000267257|ENSP00000267257|p.F427L	423	4	6.0904	135	Kinase step-down	Yes	6.0904	0	BTK	2.3882	2.3882
ENSG00000147081:ENSP00000351327|ENSP00000351327|p.T491N	489	2	6.08915	134.476	Kinase step-down	PKAbeta	6.0889	0	TGFbR2	0.8307	0.775
ENSG00000100393:ENSP00000263253|ENSP00000263253|p.R1829C	1834	-5	6.089	135	Kinase step-down	PKBalpha	9.2394	3.1504	CaMKIIalpha	5.4099	5.4099
ENSG00000097007:ENSP00000361423|ENSP00000361423|p.F336S	331	5	6.08591	134.908	Kinase step-down	Abl2	6.0859	0	Tec	4.3712	4.3614
ENSG00000097007:ENSP00000361423|ENSP00000361423|p.F336V	331	5	6.0859	134.954	Kinase step-down	Abl2	6.0859	0	Tec	4.3663	4.3614
ENSG00000097007:ENSP00000361423|ENSP00000361423|p.F336L	331	5	6.0859	134.955	Kinase step-down	Abl2	6.0859	0	Tec	4.3662	4.3614
ENSG00000134086:ENSP00000256474|ENSP00000256474|p.V166A	168	-2	6.08535	31.1453	Kinase step-up	DNAPK	4.0295	5.4867	HIPK2	5.9083	0
ENSG00000159216:ENSP00000300305|ENSP00000300305|p.R250H	252	-2	6.08476	133.242	Kinase step-down	EIF2AK2	6.0819	0	GSK3beta	3.0387	2.852
ENSG00000121879:ENSP00000263967|ENSP00000263967|p.R357G	355	2	6.08247	44.464	Kinase step-up	PDGFRalpha	4.4551	4.512	KDR	6.0822	0
ENSG00000148773:ENSP00000357643|ENSP00000357643|p.R1598L	1601	-3	6.0816	56.1553	Kinase step-up	TTK	7.4624	6.2858	PLK1	8.7697	2.803
ENSG00000109458:ENSP00000262995|ENSP00000262995|p.P669S	668	1	6.08018	110.565	Kinase step-down	MAPK1	5.5356	0	PKCtheta	2.5151	0
ENSG00000102119:ENSP00000358857|ENSP00000358857|p.E144K	141	3	6.07367	100.421	Kinase step-down	CK2alpha	5.8281	0.8274	PKG2cGKII	3.4471	0
ENSG00000177169:ENSP00000324560|ENSP00000324560|p.R657Q	660	-3	6.0696	135	Kinase step-down	CaMKIIbeta	6.0696	0	LKB1	5.0365	5.0365
ENSG00000205726:ENSP00000370719|ENSP00000370719|p.M625T	624	1	6.0638	45	Kinase step-up	PKD1	3.6262	3.6262	PDHK1	7.3126	1.2488
ENSG00000095015:ENSP00000382423|ENSP00000382423|p.Q280P	275	5	6.0628	35.2705	Kinase step-up	MAPK3	4.5163	5.5409	MAPK1	8.3609	2.3853
ENSG00000156113:ENSP00000385806|ENSP00000385806|p.G979R	975	4	6.05844	40.3268	Kinase step-up	PKAbeta	4.3365	4.8301	SGK1	6.0383	0
ENSG00000130396:ENSP00000375956|ENSP00000375956|p.M206I	203	3	6.0511	72.1388	Kinase step-up	InsR	5.0019	2.2417	EphB2	5.3849	0
ENSG00000095637:ENSP00000360293|ENSP00000360293|p.P179R	181	-2	6.0499	143.471	Kinase step-down	MAPK1	7.8188	1.8349	MAPK3	3.8921	4.7833
ENSG00000124789:ENSP00000262077|ENSP00000262077|p.T695A	699	-4	6.04309	144.09	Kinase step-down	MAPK1	8.2898	2.3226	MAPK3	4.2831	5.2378
ENSG00000006468:ENSP00000405327|ENSP00000405327|p.R213C	216	-3	6.04278	137	Kinase step-down	MAPKAPK2	6.0391	0	RSK2	3.3313	3.5422
ENSG00000171791:ENSP00000381185|ENSP00000381185|p.P53S	56	-3	6.0424	59.4785	Kinase step-up	MAPK3	4.6523	3.1416	RAF1	5.8505	0
ENSG00000110713:ENSP00000316032|ENSP00000316032|p.R1785C	1788	-3	6.04221	56.9346	Kinase step-up	TTK	10.5633	9.3138	ATM	11.2453	5.3337
ENSG00000166963:ENSP00000300231|ENSP00000300231|p.K1907N	1903	4	6.042	135	Kinase step-down	CDK5	12.9006	6.8586	MAPK1	10.3748	10.3748
ENSG00000167641:ENSP00000301242|ENSP00000301242|p.R36C	38	-2	6.03341	88.9504	Kinase step-up	ROCK1	4.1874	0	PLK1	4.3437	0
ENSG00000198824:ENSP00000354730|ENSP00000354730|p.P345S	344	1	6.02786	103.803	Kinase step-down	CDK1	5.1562	0	AuroraB	3.1223	0
ENSG00000155657:ENSP00000467141|ENSP00000467141|p.G21741R	21743	-2	6.02695	44.4743	Kinase step-up	CDK1	4.4136	4.4689	AuroraB	6.0267	0
ENSG00000037280:ENSP00000261937|ENSP00000261937|p.E829K	830	-1	6.02365	32.7323	Kinase step-up	MAP2K4	3.013	4.2929	FLT1	5.8861	0
ENSG00000069248:ENSP00000261396|ENSP00000261396|p.S260F	261	-1	6.018	45	Kinase step-up	PAK1	2.2243	2.2243	HIPK2	7.0129	0.9949
ENSG00000143514:ENSP00000341957|ENSP00000341957|p.P705R	704	1	6.00983	92.0768	Kinase step-down	MAPK1	5.4025	1.0017	HIPK2	6.9879	2.8951
ENSG00000143514:ENSP00000341957|ENSP00000341957|p.P593H	592	1	6.00844	94.8499	Kinase step-down	MAPK3	4.5926	0	TTK	7.317	3.4428
ENSG00000175334:ENSP00000310275|ENSP00000310275|p.Q5P	4	1	6.00668	96.9283	Kinase step-down	ATM	4.7287	0	CDK1	4.361	0.657
ENSG00000076944:ENSP00000221283|ENSP00000221283|p.K82T	78	4	5.99099	132.502	Kinase step-down	CDK5	7.218	1.2327	GSK3beta	1.698	1.4369
ENSG00000141510:ENSP00000269305|ENSP00000269305|p.R280G	284	-4	5.98902	117.54	Kinase step-down	PLK1	13.0211	7.308	CK2alpha	8.425	6.6281
ENSG00000146648:ENSP00000275493|ENSP00000275493|p.Q1164R	1162	2	5.9841	45	Kinase step-up	HIPK2	6.9121	6.9121	PKCalpha	8.0468	2.0627
ENSG00000101115:ENSP00000217086|ENSP00000217086|p.R874W	873	1	5.98246	121.485	Kinase step-down	DNAPK	5.8168	0	PDHK1	1.5674	0.1693
ENSG00000178028:ENSP00000361363|ENSP00000361363|p.P356T	355	1	5.97897	79.5765	Kinase step-up	MAPK3	3.3931	0	CK2alpha	5.6332	0.7103
ENSG00000146648:ENSP00000275493|ENSP00000275493|p.L1167M	1166	1	5.9789	135	Kinase step-down	HIPK2	6.8274	0.8485	PKD1	5.7854	5.7854
ENSG00000183072:ENSP00000327758|ENSP00000327758|p.Y162C	164	-2	5.97632	101.04	Kinase step-down	HIPK2	6.6197	1.6628	CaMKIV	8.078	4.7395
ENSG00000128052:ENSP00000263923|ENSP00000263923|p.D985Y	982	3	5.97508	117.954	Kinase step-down	CK2alpha	8.5396	2.827	MAP2K7	8.0444	6.2929
ENSG00000101966:ENSP00000360242|ENSP00000360242|p.Y120N	123	-3	5.9725	135	Kinase step-down	MAP2K3	5.9725	0	DNAPK	3.8668	3.8668
ENSG00000125651:ENSP00000377969|ENSP00000377969|p.P390S	389	1	5.97055	78.7989	Kinase step-up	CDK1	3.3213	0	MAPKAPK2	8.0558	3.0943
ENSG00000130649:ENSP00000440689|ENSP00000440689|p.R126W	129	-3	5.966	135	Kinase step-down	MAPKAPK2	5.966	0	PKAalpha	2.3853	2.3853
ENSG00000136824:ENSP00000286398|ENSP00000286398|p.D289H	292	-3	5.96192	126.229	Kinase step-down	AuroraB	5.8922	0	TTK	5.1489	4.2398
ENSG00000162105:ENSP00000345193|ENSP00000345193|p.R740W	743	-3	5.96156	130.677	Kinase step-down	PKBalpha	5.9446	0	GSK3beta	2.2516	1.8022
ENSG00000010671:ENSP00000308176|ENSP00000308176|p.R544W	543	1	5.96114	133.538	Kinase step-down	DNAPK	6.5793	0.6201	CK1alpha	2.4241	2.272
ENSG00000010292:ENSP00000325017|ENSP00000325017|p.R1343C	1345	-2	5.95848	140.152	Kinase step-down	AuroraB	5.9344	0	CDK1	4.6648	5.1999
ENSG00000187109:ENSP00000261182|ENSP00000261182|p.E238Q	237	1	5.95093	47.7248	Kinase step-up	CaMKIIalpha	1.751	1.4681	ATM	5.9763	0.0321
ENSG00000161270:ENSP00000368190|ENSP00000368190|p.R1123L	1120	3	5.94716	131.586	Kinase step-down	PKCiota	5.9366	0	GSK3beta	3.3141	2.9599
ENSG00000063046:ENSP00000262056|ENSP00000262056|p.E134Q	131	3	5.9471	137.7	Kinase step-down	CK2a2	5.9405	0	RSK2	2.3551	2.6352
ENSG00000161270:ENSP00000368190|ENSP00000368190|p.R1123Q	1120	3	5.94709	131.596	Kinase step-down	PKCiota	5.9366	0	GSK3beta	3.313	2.9599
ENSG00000161270:ENSP00000368190|ENSP00000368190|p.R1123W	1120	3	5.94707	131.6	Kinase step-down	PKCiota	5.9366	0	GSK3beta	3.3126	2.9599
ENSG00000198087:ENSP00000352264|ENSP00000352264|p.E235K	232	3	5.9444	45	Kinase step-up	PKD1	5.201	5.201	PKCiota	5.9444	0
ENSG00000160447:ENSP00000291906|ENSP00000291906|p.R715Q	718	-3	5.94347	131.243	Kinase step-down	PAK2	5.9307	0	GSK3beta	1.698	1.3086
ENSG00000135605:ENSP00000370912|ENSP00000370912|p.L89R	88	1	5.943	45	Kinase step-up	CK1alpha	3.2882	3.2882	DNAPK	6.6031	0.6601
ENSG00000185950:ENSP00000365016|ENSP00000365016|p.V1161M	1159	2	5.9276	135	Kinase step-down	PDHK1	5.9276	0	MAPK3	4.8036	4.8036
ENSG00000116044:ENSP00000380252|ENSP00000380252|p.R449H	447	2	5.92603	119.121	Kinase step-down	DNAPK	10.803	5.1031	AuroraB	5.4818	3.8604
ENSG00000125686:ENSP00000300651|ENSP00000300651|p.P1157A	1155	2	5.92491	46.1557	Kinase step-up	PKCepsilon	2.0644	1.9449	HIPK2	5.9237	0
ENSG00000133124:ENSP00000361202|ENSP00000361202|p.P719T	717	2	5.9148	45	Kinase step-up	InsR	1.8296	1.8296	Kit	5.9148	0
ENSG00000071051:ENSP00000233154|ENSP00000233154|p.A86T	90	-4	5.90734	34.8394	Kinase step-up	MAPK3	4.4841	5.5262	MAPK1	8.2888	2.4741
ENSG00000137804:ENSP00000453403|ENSP00000453403|p.P245L	243	2	5.90606	104.505	Kinase step-down	AuroraA	5.0891	0	TTK	2.9971	0
ENSG00000082458:ENSP00000363480|ENSP00000363480|p.E680K	678	2	5.90594	54.4551	Kinase step-up	ATM	3.6153	2.6451	PKCalpha	8.6487	2.823
ENSG00000134982:ENSP00000413133|ENSP00000413133|p.Q1041E	1038	3	5.9008	45	Kinase step-up	GSK3beta	4.7247	4.7247	CK2alpha	6.4529	0.5521
ENSG00000158987:ENSP00000296859|ENSP00000296859|p.S1422C	1420	2	5.8997	135.006	Kinase step-down	RAF1	5.8997	0	GSK3beta	1.6971	1.6977
ENSG00000143384:ENSP00000358022|ENSP00000358022|p.P93R	92	1	5.89727	99.9601	Kinase step-down	MAPK8	4.8284	0	HIPK2	6.7958	3.4099
ENSG00000155657:ENSP00000467141|ENSP00000467141|p.P35231Q	35230	1	5.89482	94.2975	Kinase step-down	CDK1	4.4689	0	PKCalpha	3.8442	0
ENSG00000141456:ENSP00000461625|ENSP00000461625|p.A493V	492	1	5.89205	131.259	Kinase step-down	HIPK2	5.8795	0	PKCepsilon	2.1642	1.7798
ENSG00000032219:ENSP00000347602|ENSP00000347602|p.Q1037E	1036	1	5.89186	96.3765	Kinase step-down	ATM	4.6031	0	CK2alpha	6.132	2.4543
ENSG00000184304:ENSP00000333568|ENSP00000333568|p.A392G	397	-5	5.8916	44.9971	Kinase step-up	BRAF	4.524	4.5243	HIPK2	8.314	2.4224
ENSG00000079999:ENSP00000171111|ENSP00000171111|p.P278S	277	1	5.88719	68.1289	Kinase step-up	MAPK3	2.3125	0	AuroraB	5.414	0
ENSG00000070961:ENSP00000392043|ENSP00000392043|p.P1179S	1178	1	5.88516	104.532	Kinase step-down	MAPK1	5.0725	0	CaMKIV	2.9841	0
ENSG00000097007:ENSP00000361423|ENSP00000361423|p.T286M	284	2	5.8837	135	Kinase step-down	HIPK2	7.674	1.7903	PKD1	7.3366	7.3366
ENSG00000085840:ENSP00000360623|ENSP00000360623|p.T455M	453	2	5.88287	46.2799	Kinase step-up	CK1alpha	2.3484	2.217	DNAPK	5.8814	0
ENSG00000152822:ENSP00000354896|ENSP00000354896|p.R868H	871	-3	5.88201	111.888	Kinase step-down	CaMKIIalpha	5.4099	0	GRK2	4.8512	2.5423
ENSG00000143384:ENSP00000358022|ENSP00000358022|p.E123K	121	2	5.8818	45	Kinase step-up	MAPK3	4.5235	4.5235	HIPK2	5.8818	0
ENSG00000140575:ENSP00000268182|ENSP00000268182|p.S1152F	1151	1	5.88123	98.7865	Kinase step-down	CaMKIV	4.7451	0	PDHK1	5.0001	1.5255
ENSG00000082898:ENSP00000384863|ENSP00000384863|p.D64N	65	-1	5.8807	135	Kinase step-down	PLK1	11.5893	5.7086	TTK	10.5633	10.5633
ENSG00000169398:ENSP00000341189|ENSP00000341189|p.Y441F	443	-2	5.88031	100.892	Kinase step-down	PDHK1	6.2322	1.3634	MAPK9	5.7447	2.4473
ENSG00000058272:ENSP00000389168|ENSP00000389168|p.R694T	692	2	5.86902	128.238	Kinase step-down	PKCalpha	8.6487	2.8205	PKAalpha	4.1565	3.4655
ENSG00000143393:ENSP00000357869|ENSP00000357869|p.L526Q	531	-5	5.86486	129.607	Kinase step-down	PKD1	5.8389	0	PKCalpha	1.974	1.4228
ENSG00000075651:ENSP00000342793|ENSP00000342793|p.P507L	508	-1	5.8626	45	Kinase step-up	CK1alpha	3.244	3.244	RAF1	5.8626	0
ENSG00000198793:ENSP00000354558|ENSP00000354558|p.P2476L	2474	2	5.85729	75.8606	Kinase step-up	CLK3	7.47	4.4655	PLK1	5.028	0
ENSG00000129534:ENSP00000309790|ENSP00000309790|p.E775Q	772	3	5.8443	135	Kinase step-down	CK2alpha	6.4938	0.6495	PLK1	3.8773	3.8773
ENSG00000187048:ENSP00000311095|ENSP00000311095|p.P8T	7	1	5.83902	102.155	Kinase step-down	MAPK3	4.9056	0	PKCepsilon	3.1669	0
ENSG00000066032:ENSP00000418191|ENSP00000418191|p.R652S	651	1	5.8375	135	Kinase step-down	ATM	5.8904	0.0529	CK1alpha	3.4103	3.4103
ENSG00000197386:ENSP00000347184|ENSP00000347184|p.P1197L	1199	-2	5.8357	135	Kinase step-down	MAPK1	10.1549	4.3192	CDK1	4.361	4.361
ENSG00000002822:ENSP00000385334|ENSP00000385334|p.L211P	214	-3	5.8333	135	Kinase step-down	ATM	11.4597	5.6264	HIPK2	6.6495	6.6495
ENSG00000104067:ENSP00000281537|ENSP00000281537|p.S1071F	1067	4	5.8325	45	Kinase step-up	CK1delta	4.7111	4.7111	PKCiota	5.8325	0
ENSG00000198793:ENSP00000354558|ENSP00000354558|p.R1890C	1893	-3	5.83083	73.802	Kinase step-up	AMPKa2	11.1505	8.3413	DNAPK	12.4516	7.3421
ENSG00000175197:ENSP00000448665|ENSP00000448665|p.D55Y	54	1	5.83024	107.356	Kinase step-down	CK2alpha	6.4402	1.2755	EIF2AK2	4.196	1.4909
ENSG00000126787:ENSP00000247191|ENSP00000247191|p.R9Q	8	1	5.82601	60.567	Kinase step-up	PKCalpha	3.7337	2.1702	ATM	6.5875	0.9752
ENSG00000103479:ENSP00000262133|ENSP00000262133|p.R367M	366	1	5.82426	128.657	Kinase step-down	ATR	5.7886	0	PLK3	2.2027	1.5592
ENSG00000141510:ENSP00000269305|ENSP00000269305|p.T312S	314	-2	5.82369	88.0343	Kinase step-up	CaMKIV	7.7537	3.7794	AMPKa1	4.2568	0
ENSG00000158987:ENSP00000296859|ENSP00000296859|p.A1596E	1598	-2	5.8179	135	Kinase step-down	RAF1	5.8179	0	CK2alpha	3.6244	3.6244
ENSG00000164916:ENSP00000328720|ENSP00000328720|p.P473L	468	5	5.8167	45	Kinase step-up	CK1alpha	3.244	3.244	HIPK2	6.976	1.1593
ENSG00000168036:ENSP00000344456|ENSP00000344456|p.K335I	333	2	5.80885	37.1348	Kinase step-up	EphA7	2.9679	3.7628	MAP2K6	5.7542	0
ENSG00000130402:ENSP00000252699|ENSP00000252699|p.R95W	92	3	5.80422	125.135	Kinase step-down	PKCiota	5.7184	0	PKD1	1.8013	0.8069
ENSG00000170421:ENSP00000449404|ENSP00000449404|p.E243V	240	3	5.8011	113.164	Kinase step-down	CK2alpha	5.8871	0.5022	PKCepsilon	2.1578	0.0001
ENSG00000159200:ENSP00000320768|ENSP00000320768|p.P165L	163	2	5.79292	49.3154	Kinase step-up	MAPK3	5.3371	4.9012	HIPK2	5.7765	0
ENSG00000103479:ENSP00000262133|ENSP00000262133|p.R367G	366	1	5.78866	135.264	Kinase step-down	ATR	5.7886	0	PLK3	1.5325	1.5592
ENSG00000141084:ENSP00000316589|ENSP00000316589|p.P366L	365	1	5.78523	128.479	Kinase step-down	MAPK1	6.8586	1.1108	CK1alpha	3.244	2.587
ENSG00000130402:ENSP00000252699|ENSP00000252699|p.E460K	461	-1	5.78492	45.1387	Kinase step-up	MAPK8	1.6575	1.6435	PKCiota	5.7849	0
ENSG00000100393:ENSP00000263253|ENSP00000263253|p.R86Q	89	-3	5.78455	140.852	Kinase step-down	MAPKAPK2	7.6359	1.8815	PKD1	6.7468	7.3366
ENSG00000176444:ENSP00000354856|ENSP00000354856|p.R84Q	83	1	5.7836	52.2392	Kinase step-up	CLK2	4.5205	3.7917	ATM	8.5167	2.7792
ENSG00000163833:ENSP00000337510|ENSP00000337510|p.R78H	77	1	5.78155	137.768	Kinase step-down	ATM	5.7748	0	PKCepsilon	1.633	1.9122
ENSG00000117724:ENSP00000355922|ENSP00000355922|p.S1971T	1974	-3	5.7798	135	Kinase step-down	PLK1	12.5783	6.7985	TTK	10.5633	10.5633
ENSG00000064012:ENSP00000351273|ENSP00000351273|p.P271L	270	1	5.77585	85.8333	Kinase step-up	CDK5	3.7766	0	CK2alpha	5.1939	0.8238
ENSG00000163833:ENSP00000337510|ENSP00000337510|p.R78S	77	1	5.7748	135.005	Kinase step-down	ATM	5.7748	0	PAK1	1.5187	1.5192
ENSG00000159200:ENSP00000320768|ENSP00000320768|p.P168L	167	1	5.77215	98.9483	Kinase step-down	MAPK3	5.3371	0.6704	HIPK2	5.7765	2.3795
ENSG00000011405:ENSP00000265970|ENSP00000265970|p.E110K	108	2	5.76872	89.7156	Kinase step-up	PDHK1	4.0588	0	PKCalpha	6.0734	1.9741
ENSG00000115085:ENSP00000264972|ENSP00000264972|p.A495V	492	3	5.7682	45	Kinase step-up	Met	1.8246	1.8246	Yes	5.7682	0
ENSG00000118971:ENSP00000261254|ENSP00000261254|p.G268R	271	-3	5.76495	66.367	Kinase step-up	CK2alpha	9.6694	7.569	CDK4	9.8499	4.4812
ENSG00000125651:ENSP00000377969|ENSP00000377969|p.R382S	381	1	5.75875	91.8633	Kinase step-down	ATM	4.2023	0	CaMKIV	3.9375	0
ENSG00000076242:ENSP00000231790|ENSP00000231790|p.R385C	386	-1	5.75519	103.611	Kinase step-down	LKB1	5.2698	0.3569	HIPK2	2.9976	0
ENSG00000010292:ENSP00000325017|ENSP00000325017|p.A1394T	1395	-1	5.75419	43.9395	Kinase step-up	CDK1	4.6337	4.7402	AuroraB	5.7532	0
ENSG00000108262:ENSP00000378338|ENSP00000378338|p.P581S	579	2	5.7537	45	Kinase step-up	CaMKIV	3.7007	3.7007	PAK3	5.7537	0
ENSG00000166501:ENSP00000305355|ENSP00000305355|p.F501L	498	3	5.7512	135	Kinase step-down	PKCgamma	5.7512	0	TTK	2.9083	2.9083
ENSG00000196628:ENSP00000381382|ENSP00000381382|p.P475S	474	1	5.74369	83.2744	Kinase step-up	MAPK3	3.5578	0	CK2alpha	5.0121	0.503
ENSG00000126883:ENSP00000352400|ENSP00000352400|p.V1018M	1021	-3	5.7402	45	Kinase step-up	MAPK3	4.1329	4.1329	LKB1	5.7402	0
ENSG00000115966:ENSP00000264110|ENSP00000264110|p.P91L	90	1	5.73983	83.5086	Kinase step-up	MAPK9	3.5738	0	CK2alpha	5.5722	1.0807
ENSG00000155657:ENSP00000467141|ENSP00000467141|p.R30944H	30942	2	5.73968	118.252	Kinase step-down	PKCalpha	8.5592	3.063	HIPK2	3.2742	1.6202
ENSG00000141200:ENSP00000268919|ENSP00000268919|p.P120T	125	-5	5.7376	45	Kinase step-up	TTK	10.5633	10.5633	PLK1	12.4184	6.6808
ENSG00000145241:ENSP00000273853|ENSP00000273853|p.P774A	773	1	5.73248	81.5049	Kinase step-up	MAPK1	4.2374	0.8272	HIPK2	4.6078	0
ENSG00000119139:ENSP00000438262|ENSP00000438262|p.L368M	370	-2	5.72979	108.471	Kinase step-down	LKB1	5.1265	0	CaMKIIalpha	4.2978	1.7386
ENSG00000115935:ENSP00000376330|ENSP00000376330|p.P140H	142	-2	5.72924	50.0157	Kinase step-up	MAPK3	3.4558	2.9549	PKD1	5.7073	0
ENSG00000165125:ENSP00000352358|ENSP00000352358|p.R699P	702	-3	5.7261	135	Kinase step-down	PKBalpha	5.7261	0	PKCepsilon	3.1897	3.1897
ENSG00000115977:ENSP00000386456|ENSP00000386456|p.P679R	678	1	5.72384	94.632	Kinase step-down	CDK1	4.361	0	PKCalpha	3.7073	0
ENSG00000170421:ENSP00000449404|ENSP00000449404|p.R482G	485	-3	5.7232	135	Kinase step-down	MAPKAPK2	8.5209	2.7977	PKCepsilon	3.1897	3.1897
ENSG00000005339:ENSP00000262367|ENSP00000262367|p.A436V	437	-1	5.7163	135	Kinase step-down	DNAPK	8.9725	3.2562	PKCalpha	8.1861	8.1861
ENSG00000112984:ENSP00000378356|ENSP00000378356|p.R675Q	677	-2	5.71511	129.702	Kinase step-down	AuroraB	5.6907	0	ATM	5.1119	4.5842
ENSG00000105851:ENSP00000352121|ENSP00000352121|p.R226C	227	-1	5.71104	41.8291	Kinase step-up	GRK2	2.6974	3.0133	PDHK1	7.9768	2.2745
ENSG00000179295:ENSP00000340944|ENSP00000340944|p.D551N	548	3	5.7082	45	Kinase step-up	CDK4	3.1312	3.1312	PKCtheta	5.7082	0
ENSG00000130956:ENSP00000364398|ENSP00000364398|p.G377A	375	2	5.70802	44.0895	Kinase step-up	PKCalpha	2.8277	2.9184	PKD1	5.7073	0
ENSG00000163932:ENSP00000378217|ENSP00000378217|p.C509R	511	-2	5.7073	45	Kinase step-up	MAPK3	4.5241	4.5241	PKD1	5.7073	0
ENSG00000143575:ENSP00000329002|ENSP00000329002|p.M129V	124	5	5.7073	135	Kinase step-down	PKD1	5.7073	0	PKCepsilon	2.9929	2.9929
ENSG00000115705:ENSP00000318820|ENSP00000318820|p.M556V	561	-5	5.7073	45	Kinase step-up	GRK2	3.3692	3.3692	PKD1	5.7073	0
ENSG00000108262:ENSP00000378338|ENSP00000378338|p.V574A	579	-5	5.706	45	Kinase step-up	CaMKIV	3.7007	3.7007	PAK3	5.706	0
ENSG00000140836:ENSP00000268489|ENSP00000268489|p.D3413H	3418	-5	5.7056	49.8934	Kinase step-up	DNAPK	4.6767	4.19	HIPK2	9.431	3.7462
ENSG00000204843:ENSP00000354791|ENSP00000354791|p.T1044S	1041	3	5.70166	39.6472	Kinase step-up	ACTR2B	5.1347	5.6666	AuroraB	5.6768	0
ENSG00000184481:ENSP00000363377|ENSP00000363377|p.A448D	451	-3	5.70137	135.65	Kinase step-down	LKB1	5.701	0	MAPK3	3.6691	3.7338
ENSG00000173207:ENSP00000311083|ENSP00000311083|p.Y7C	9	-2	5.6996	45	Kinase step-up	CDK7	4.756	4.756	CDK4	6.672	0.9724
ENSG00000129534:ENSP00000309790|ENSP00000309790|p.G1101E	1098	3	5.6967	45	Kinase step-up	TTK	8.2148	8.2148	CK2alpha	8.8412	3.1445
ENSG00000176208:ENSP00000313171|ENSP00000313171|p.P45Q	44	1	5.69299	82.6362	Kinase step-up	CDK1	3.4764	0	ATM	4.5083	0
ENSG00000137804:ENSP00000453403|ENSP00000453403|p.D167Y	170	-3	5.6914	45	Kinase step-up	CK1delta	3.7528	3.7528	AuroraA	5.6914	0
ENSG00000168036:ENSP00000344456|ENSP00000344456|p.Y30C	29	1	5.6904	45	Kinase step-up	HIPK2	9.431	9.431	DNAPK	12.1819	6.4915
ENSG00000147526:ENSP00000321703|ENSP00000321703|p.S55L	57	-2	5.6902	135	Kinase step-down	AuroraB	5.6902	0	CK1delta	4.7111	4.7111
ENSG00000109320:ENSP00000226574|ENSP00000226574|p.S904L	908	-4	5.6872	135	Kinase step-down	MAPK1	10.3098	4.6226	HIPK2	9.431	9.431
ENSG00000054118:ENSP00000346634|ENSP00000346634|p.R48S	47	1	5.68092	137.661	Kinase step-down	DNAPK	6.3614	0.6866	PKCbeta	2.2313	2.495
ENSG00000163932:ENSP00000378217|ENSP00000378217|p.C509R	507	2	5.67852	86.5876	Kinase step-up	PDHK1	5.9809	2.2117	PKCzeta	4.2472	0
ENSG00000124181:ENSP00000362369|ENSP00000362369|p.P1223S	1225	-2	5.67806	46.5441	Kinase step-up	GRK2	4.2869	4.1339	PKCgamma	5.676	0
ENSG00000010671:ENSP00000308176|ENSP00000308176|p.P22H	21	1	5.67472	98.7953	Kinase step-down	MAPK8	4.579	0	PKCalpha	3.3519	0
ENSG00000182866:ENSP00000337825|ENSP00000337825|p.F163S	162	1	5.6727	135	Kinase step-down	PKCtheta	5.6727	0	CaMKIV	4.2288	4.2288
ENSG00000113319:ENSP00000265080|ENSP00000265080|p.R462C	465	-3	5.66991	117.581	Kinase step-down	CaMKIIalpha	5.4099	0	GSK3beta	1.6973	0
ENSG00000163681:ENSP00000295951|ENSP00000295951|p.P436S	435	1	5.6681	135	Kinase step-down	MAPK1	5.6681	0	CK1delta	4.7111	4.7111
ENSG00000196498:ENSP00000384018|ENSP00000384018|p.E1328K	1326	2	5.6646	45	Kinase step-up	CK1alpha	3.244	3.244	PKCalpha	6.9467	1.2821
ENSG00000141200:ENSP00000268919|ENSP00000268919|p.S127L	125	2	5.66141	45.3502	Kinase step-up	TTK	10.5633	10.5287	PLK1	12.3421	6.6808
ENSG00000150995:ENSP00000306253|ENSP00000306253|p.R1580C	1583	-3	5.65837	112.288	Kinase step-down	CaMKIIdelta	5.2196	0	GRK2	6.4035	4.2188
ENSG00000145113:ENSP00000417498|ENSP00000417498|p.P3954L	3956	-2	5.65659	37.3542	Kinase step-up	GSK3beta	2.7722	3.5248	LKB1	5.6063	0
ENSG00000148773:ENSP00000357643|ENSP00000357643|p.R393G	396	-3	5.65445	135.41	Kinase step-down	AuroraB	5.6543	0	PKCalpha	2.8959	2.9364
ENSG00000101412:ENSP00000345571|ENSP00000345571|p.P334L	332	2	5.65384	155.986	Kinase step-down	CDK2	14.9485	9.6697	CDK1	10.1594	12.1843
ENSG00000131437:ENSP00000368020|ENSP00000368020|p.E215K	218	-3	5.65193	113.074	Kinase step-down	GRK2	5.2431	0	PAK1	2.1105	0
ENSG00000147010:ENSP00000380921|ENSP00000380921|p.P504L	503	1	5.65165	43.2449	Kinase step-up	RAF1	4.493	4.6661	MAP2K6	5.649	0
ENSG00000164741:ENSP00000276297|ENSP00000276297|p.R994M	993	1	5.64836	67.5611	Kinase step-up	PKCzeta	4.2472	2.0801	PKD1	5.2161	0
ENSG00000033327:ENSP00000354952|ENSP00000354952|p.R551K	550	1	5.648	135	Kinase step-down	DNAPK	6.9026	1.2546	PKD1	3.4179	3.4179
ENSG00000100284:ENSP00000413697|ENSP00000413697|p.G360C	359	1	5.64712	124.836	Kinase step-down	HIPK2	6.7163	1.1578	ACTR2B	3.89	2.8935
ENSG00000072518:ENSP00000385751|ENSP00000385751|p.L361M	365	-4	5.64229	86.4866	Kinase step-up	PKD1	7.3366	3.5989	HIPK2	6.04	1.8133
ENSG00000159216:ENSP00000300305|ENSP00000300305|p.Y281F	280	1	5.6317	135	Kinase step-down	HIPK2	8.3186	2.6869	EIF2AK2	7.275	7.275
ENSG00000076641:ENSP00000220597|ENSP00000220597|p.E310K	314	-4	5.63161	55.0907	Kinase step-up	CK1alpha	3.244	2.2573	PKCtheta	5.5445	0
ENSG00000171791:ENSP00000381185|ENSP00000381185|p.P57S	56	1	5.63014	100.723	Kinase step-down	MAPK3	4.6523	0	TTK	3.1709	0
ENSG00000085224:ENSP00000362441|ENSP00000362441|p.D818H	815	3	5.63	135	Kinase step-down	CK2alpha	6.4964	0.8664	CK1alpha	3.244	3.244
ENSG00000140534:ENSP00000268138|ENSP00000268138|p.R1122T	1120	2	5.62939	54.8622	Kinase step-up	CDK1	4.417	3.4528	HIPK2	9.431	3.8848
ENSG00000127616:ENSP00000395654|ENSP00000395654|p.P12S	11	1	5.62855	104.489	Kinase step-down	MAPK3	4.8492	0	PKCepsilon	2.8576	0
ENSG00000105053:ENSP00000469880|ENSP00000469880|p.P60A	59	1	5.62599	91.7365	Kinase step-down	CDK1	4.361	0.2641	MAPK8	3.8558	0
ENSG00000132382:ENSP00000370968|ENSP00000370968|p.P1309T	1308	1	5.62176	61.376	Kinase step-up	NLK	1.585	0	HIPK2	6.5515	1.1578
ENSG00000168036:ENSP00000344456|ENSP00000344456|p.G48C	45	3	5.62167	106.615	Kinase step-down	HIPK2	4.9458	0	CaMKIV	7.4435	4.771
ENSG00000076641:ENSP00000220597|ENSP00000220597|p.K167N	170	-3	5.62143	127.274	Kinase step-down	PKCtheta	5.5704	0	CK2alpha	2.4587	1.703
ENSG00000172493:ENSP00000378578|ENSP00000378578|p.S855C	854	1	5.61995	98.3079	Kinase step-down	SGK1	4.5064	0	CDK7	3.358	0
ENSG00000097007:ENSP00000361423|ENSP00000361423|p.R731H	729	2	5.61947	92.0985	Kinase step-down	PKCalpha	5.8706	1.7542	PAK1	3.8254	0
ENSG00000124813:ENSP00000360493|ENSP00000360493|p.P466L	465	1	5.61931	91.7508	Kinase step-down	MAPK3	4.093	0	ACTR2	3.8502	0
ENSG00000146648:ENSP00000275493|ENSP00000275493|p.E865K	869	-4	5.6176	45	Kinase step-up	Met	4.3979	4.3979	TRKA	5.6176	0
ENSG00000130177:ENSP00000353549|ENSP00000353549|p.P562L	560	2	5.61527	142.634	Kinase step-down	CDK2	13.5122	7.9467	CDK1	9.8798	10.6258
ENSG00000144283:ENSP00000374409|ENSP00000374409|p.P797L	796	1	5.61364	86.7607	Kinase step-up	CDK5	3.7388	0	ROCK1	4.1874	0
ENSG00000104365:ENSP00000430684|ENSP00000430684|p.R404L	409	-5	5.61129	97.1353	Kinase step-down	PKBalpha	4.4299	0	PKD1	3.4442	0
ENSG00000113580:ENSP00000231509|ENSP00000231509|p.N222T	226	-4	5.61011	44.8734	Kinase step-up	MAPK9	6.1823	6.1947	MAPK1	9.6014	3.9913
ENSG00000141510:ENSP00000269305|ENSP00000269305|p.L111P	106	5	5.60856	145.497	Kinase step-down	HIPK2	8.2008	2.6861	GRK2	5.1119	6.1337
ENSG00000168036:ENSP00000344456|ENSP00000344456|p.A43T	45	-2	5.59859	107.055	Kinase step-down	HIPK2	4.9458	0	CaMKIV	7.3946	4.771
ENSG00000047849:ENSP00000353375|ENSP00000353375|p.E525K	521	4	5.59475	88.0727	Kinase step-up	TTK	6.5399	2.7191	CDK5	4.9599	0.873
ENSG00000181222:ENSP00000314949|ENSP00000314949|p.T1898A	1894	4	5.5845	135	Kinase step-down	LKB1	6.871	1.2865	CK1delta	3.5693	3.5693
ENSG00000135341:ENSP00000358335|ENSP00000358335|p.G191R	187	4	5.58375	37.5965	Kinase step-up	TGFbR2	2.9423	3.6618	PKCtheta	5.5372	0
ENSG00000104814:ENSP00000465039|ENSP00000465039|p.A583T	586	-3	5.57634	129.04	Kinase step-down	HIPK2	9.431	3.8848	CDK1	4.3342	3.7552
ENSG00000141736:ENSP00000269571|ENSP00000269571|p.R688Q	686	2	5.57595	106.598	Kinase step-down	PKCalpha	7.5661	2.6613	TTK	5.1744	2.5222
ENSG00000182866:ENSP00000337825|ENSP00000337825|p.K269N	268	1	5.5712	135	Kinase step-down	PKCtheta	5.5712	0	ROCK1	2.7312	2.7312
ENSG00000182866:ENSP00000337825|ENSP00000337825|p.K269E	268	1	5.5712	135	Kinase step-down	PKCtheta	5.5712	0	ROCK1	2.7312	2.7312
ENSG00000117020:ENSP00000355497|ENSP00000355497|p.P310A	309	1	5.56712	94.9862	Kinase step-down	MAPK3	4.2638	0	HIPK2	3.5795	0
ENSG00000164885:ENSP00000419782|ENSP00000419782|p.D73N	72	1	5.56551	125.761	Kinase step-down	CDK7	5.4933	0	PKCalpha	3.3077	2.4141
ENSG00000058272:ENSP00000389168|ENSP00000389168|p.T646A	647	-1	5.5633	135	Kinase step-down	PLK1	5.5633	0	CK1delta	4.469	4.469
ENSG00000135679:ENSP00000417281|ENSP00000417281|p.Y287H	292	-5	5.5589	48.8732	Kinase step-up	CK2alpha	8.9192	8.5437	HIPK2	9.431	3.8848
ENSG00000146648:ENSP00000275493|ENSP00000275493|p.T725A	727	-2	5.5564	44.9753	Kinase step-up	Met	4.3955	4.3979	TRKA	5.5564	0
ENSG00000139687:ENSP00000267163|ENSP00000267163|p.R358Q	360	-2	5.5531	94.2669	Kinase step-down	HIPK2	8.2663	4.0584	CK2alpha	7.3955	3.7719
ENSG00000109458:ENSP00000262995|ENSP00000262995|p.P582H	581	1	5.54775	98.2611	Kinase step-down	MAPK3	4.4458	0	PAK1	3.3185	0
ENSG00000088305:ENSP00000328547|ENSP00000328547|p.A421T	416	5	5.5462	135	Kinase step-down	HIPK2	9.431	3.8848	DNAPK	4.924	4.924
ENSG00000105976:ENSP00000317272|ENSP00000317272|p.T1010I	1011	-1	5.5414	45	Kinase step-up	PKD1	5.2802	5.2802	HIPK2	5.5414	0
ENSG00000109320:ENSP00000226574|ENSP00000226574|p.R335Q	338	-3	5.53531	82.8245	Kinase step-up	AuroraB	5.7138	2.3193	CK2alpha	5.3435	0.9712
ENSG00000109805:ENSP00000251496|ENSP00000251496|p.A471V	467	4	5.53308	41.9033	Kinase step-up	PKCbeta	0.9745	1.2734	PLK1	5.525	0
ENSG00000109471:ENSP00000226730|ENSP00000226730|p.A11S	8	3	5.5277	135	Kinase step-down	CDK4	10.0095	4.4818	EIF2AK2	7.275	7.275
ENSG00000145675:ENSP00000428056|ENSP00000428056|p.D464G	463	1	5.52679	64.6047	Kinase step-up	PDGFRalpha	6.8555	5.0011	Brk	5.2064	0
ENSG00000084674:ENSP00000233242|ENSP00000233242|p.S3402R	3400	2	5.52317	51.2825	Kinase step-up	CK1alpha	3.1987	2.5943	DNAPK	7.5534	2.0634
ENSG00000155657:ENSP00000467141|ENSP00000467141|p.R35043H	35041	2	5.5192	135	Kinase step-down	PKCalpha	8.5592	3.04	CK1alpha	3.2862	3.2862
ENSG00000109458:ENSP00000262995|ENSP00000262995|p.P382S	381	1	5.51908	99.6942	Kinase step-down	MAPK3	4.504	0	PKCepsilon	3.1897	0
ENSG00000076641:ENSP00000220597|ENSP00000220597|p.E310K	307	3	5.51451	52.5022	Kinase step-up	CK1alpha	3.244	2.524	PKCtheta	5.4673	0
ENSG00000020633:ENSP00000382800|ENSP00000382800|p.P224L	226	-2	5.51225	49.9726	Kinase step-up	MAPK3	3.9548	3.477	LKB1	5.4915	0
ENSG00000114423:ENSP00000264122|ENSP00000264122|p.R699G	698	1	5.5071	135	Kinase step-down	DNAPK	5.5071	0	CK1alpha	3.0475	3.0475
ENSG00000102974:ENSP00000264010|ENSP00000264010|p.G519R	518	1	5.5071	45	Kinase step-up	TTK	2.9242	2.9242	DNAPK	5.5071	0
ENSG00000197971:ENSP00000380958|ENSP00000380958|p.R37W	40	-3	5.50534	103.594	Kinase step-down	CaMKIIalpha	4.6988	0	CK2alpha	5.0941	2.2253
ENSG00000101680:ENSP00000374309|ENSP00000374309|p.G548R	553	-5	5.50305	45.4217	Kinase step-up	CaMKIIalpha	1.922	1.8815	PKBalpha	5.5029	0
ENSG00000170345:ENSP00000306245|ENSP00000306245|p.S363N	362	1	5.50114	75.589	Kinase step-up	MAPKAPK2	10.3591	7.5597	CDK4	8.6727	3.9371
ENSG00000149636:ENSP00000389810|ENSP00000389810|p.R222H	219	3	5.4997	135	Kinase step-down	DNAPK	9.9738	4.4741	CK1delta	4.5468	4.5468
ENSG00000056558:ENSP00000362994|ENSP00000362994|p.R70H	66	4	5.4985	45	Kinase step-up	MAPK3	4.4307	4.4307	HIPK2	9.3833	3.8848
ENSG00000082805:ENSP00000380386|ENSP00000380386|p.P1047S	1046	1	5.49643	94.2755	Kinase step-down	MAPK3	4.1655	0	CaMKIIalpha	3.586	0
ENSG00000121879:ENSP00000263967|ENSP00000263967|p.G363A	361	2	5.49574	133.156	Kinase step-down	KDR	5.4929	0	BTK	2.7185	2.5417
ENSG00000107485:ENSP00000368632|ENSP00000368632|p.P163L	162	1	5.49482	100.004	Kinase step-down	MAPK3	4.5013	0	CaMKIIalpha	3.1514	0
ENSG00000117676:ENSP00000435412|ENSP00000435412|p.R313W	316	-3	5.49444	85.1423	Kinase step-up	RSK2	3.5422	0	CK2alpha	7.0217	2.8215
ENSG00000047410:ENSP00000356448|ENSP00000356448|p.S648L	646	2	5.49102	48.7445	Kinase step-up	AuroraB	6.4557	6.0971	HIPK2	6.6413	1.162
ENSG00000185950:ENSP00000365016|ENSP00000365016|p.F539L	544	-5	5.49049	59.6865	Kinase step-up	LKB1	3.0629	1.6709	PKD1	5.3111	0
ENSG00000109320:ENSP00000226574|ENSP00000226574|p.T940I	942	-2	5.48992	52.4318	Kinase step-up	GRK2	6.8571	6.147	HIPK2	8.6633	3.2195
ENSG00000141027:ENSP00000268712|ENSP00000268712|p.R2391Q	2394	-3	5.48913	94.8683	Kinase step-down	CaMKIIalpha	4.1968	0	AuroraA	3.538	0
ENSG00000137804:ENSP00000453403|ENSP00000453403|p.Q261H	260	1	5.48659	134.521	Kinase step-down	ATM	5.4864	0	PLK1	3.5046	3.4587
ENSG00000128731:ENSP00000261609|ENSP00000261609|p.P2012Q	2011	1	5.48398	79.682	Kinase step-up	CDK1	3.1205	0	ATM	4.5096	0
ENSG00000047410:ENSP00000356448|ENSP00000356448|p.T647A	646	1	5.48066	46.2755	Kinase step-up	AuroraB	6.4557	6.3337	HIPK2	6.6413	1.162
ENSG00000113263:ENSP00000398655|ENSP00000398655|p.G271R	273	-2	5.48017	112.142	Kinase step-down	Brk	5.0498	0	KDR	2.1288	0
ENSG00000010810:ENSP00000346671|ENSP00000346671|p.W290L	294	-4	5.4798	135	Kinase step-down	PKCiota	5.4798	0	GRK2	4.7046	4.7046
ENSG00000039319:ENSP00000337159|ENSP00000337159|p.V1027I	1029	-2	5.47458	42.39	Kinase step-up	DNAPK	3.0637	3.313	HIPK2	6.4592	0.9903
ENSG00000009954:ENSP00000342434|ENSP00000342434|p.P362S	361	1	5.47363	101.599	Kinase step-down	CDK1	4.5696	0	CK2alpha	3.4347	0.4215
ENSG00000146648:ENSP00000275493|ENSP00000275493|p.R680G	678	2	5.4679	135	Kinase step-down	PKCalpha	8.0968	2.6289	PKD1	7.3366	7.3366
ENSG00000156299:ENSP00000286827|ENSP00000286827|p.A1464T	1466	-2	5.467	45	Kinase step-up	CDK5	4.2693	4.2693	PDHK1	5.467	0
ENSG00000104738:ENSP00000262105|ENSP00000262105|p.Y92N	91	1	5.4666	45	Kinase step-up	CDK7	4.472	4.472	TTK	7.4624	1.9958
ENSG00000007312:ENSP00000376544|ENSP00000376544|p.Y197H	196	1	5.46402	135.713	Kinase step-down	PDHK1	7.6415	2.1779	CK1alpha	2.217	2.285
ENSG00000007312:ENSP00000376544|ENSP00000376544|p.Y197C	196	1	5.46402	135.713	Kinase step-down	PDHK1	7.6415	2.1779	CK1alpha	2.217	2.285
ENSG00000104517:ENSP00000429084|ENSP00000429084|p.R2366I	2369	-3	5.46317	134.037	Kinase step-down	AuroraB	5.4624	0	PLK1	2.7509	2.6591
ENSG00000181222:ENSP00000314949|ENSP00000314949|p.S1875L	1880	-5	5.46108	137.473	Kinase step-down	LKB1	6.871	1.415	CK1delta	3.3337	3.5693
ENSG00000164916:ENSP00000328720|ENSP00000328720|p.P214L	213	1	5.45321	90.0253	Kinase step-down	MAPK1	3.8577	0	HIPK2	6.9225	3.0682
ENSG00000155657:ENSP00000467141|ENSP00000467141|p.G29113R	29118	-5	5.4516	45	Kinase step-up	ROCK1	4.1874	4.1874	PKBalpha	5.4516	0
ENSG00000124151:ENSP00000361066|ENSP00000361066|p.R854Q	857	-3	5.4496	135	Kinase step-down	MAPKAPK2	8.2255	2.7759	CaMKIIalpha	4.5863	4.5863
ENSG00000146072:ENSP00000296861|ENSP00000296861|p.G320R	319	1	5.4483	45	Kinase step-up	CK1alpha	2.217	2.217	HIPK2	6.6061	1.1578
ENSG00000058272:ENSP00000389168|ENSP00000389168|p.T853A	852	1	5.44707	69.8558	Kinase step-up	PKAalpha	4.0358	1.7462	MAPK8	4.9425	0
ENSG00000076864:ENSP00000290101|ENSP00000290101|p.R560P	559	1	5.43972	81.7288	Kinase step-up	PKCalpha	3.7705	0.5174	CDK1	4.3598	0
ENSG00000149273:ENSP00000278572|ENSP00000278572|p.R122C	120	2	5.4386	135	Kinase step-down	PKCalpha	8.3891	2.9505	PKD1	5.4822	5.4822
ENSG00000152495:ENSP00000282356|ENSP00000282356|p.L339P	343	-4	5.43709	88.5982	Kinase step-up	MAPKAPK2	3.7494	0	CaMKIV	3.9375	0
ENSG00000143514:ENSP00000341957|ENSP00000341957|p.R461C	464	-3	5.43708	94.2251	Kinase step-down	MAPKAPK2	4.1174	0	CK2alpha	4.4832	0.9323
ENSG00000151725:ENSP00000281453|ENSP00000281453|p.S94P	96	-2	5.43502	135.933	Kinase step-down	AuroraB	5.4343	0	PAK1	3.7637	3.8522
ENSG00000188906:ENSP00000298910|ENSP00000298910|p.L1914P	1913	1	5.43234	71.1717	Kinase step-up	PKCalpha	2.8967	0.5007	CDK5	4.8754	0
ENSG00000196498:ENSP00000384018|ENSP00000384018|p.E77A	79	-2	5.43157	74.1185	Kinase step-up	GRK2	5.2176	2.5745	CaMKIV	4.7451	0
ENSG00000155657:ENSP00000467141|ENSP00000467141|p.R32658Q	32661	-3	5.42878	130.22	Kinase step-down	CaMKIIalpha	5.4099	0	ROCK1	3.6018	3.1494
ENSG00000033800:ENSP00000249636|ENSP00000249636|p.P504L	503	1	5.41968	88.5414	Kinase step-up	CDK5	3.7335	0	CaMKIIalpha	3.9286	0
ENSG00000068028:ENSP00000349547|ENSP00000349547|p.R176C	179	-3	5.41568	108.581	Kinase step-down	PKBalpha	4.8501	0	GSK3beta	2.4096	0
ENSG00000196218:ENSP00000352608|ENSP00000352608|p.R2591L	2594	-3	5.41467	147.038	Kinase step-down	CaMKIIalpha	5.2956	0	PKG2cGKII	2.8503	3.9796
ENSG00000153201:ENSP00000283195|ENSP00000283195|p.D2742N	2743	-1	5.41462	45.5111	Kinase step-up	CK2alpha	6.2854	6.2371	TTK	10.5633	5.1489
ENSG00000182578:ENSP00000286301|ENSP00000286301|p.P693H	688	5	5.41368	117.103	Kinase step-down	MAPK1	8.2831	3.1314	HIPK2	6.7812	5.1175
ENSG00000213658:ENSP00000378845|ENSP00000378845|p.R134W	133	1	5.41318	151.42	Kinase step-down	DNAPK	6.004	0.8116	PKCtheta	3.0855	4.6157
ENSG00000175084:ENSP00000363071|ENSP00000363071|p.R355Q	358	-3	5.4099	135	Kinase step-down	CaMKIIalpha	5.4099	0	CK1delta	3.1665	3.1665
ENSG00000175084:ENSP00000363071|ENSP00000363071|p.G411R	414	-3	5.4099	45	Kinase step-up	PLK1	2.8629	2.8629	CaMKIIalpha	5.4099	0
ENSG00000187486:ENSP00000345708|ENSP00000345708|p.A178T	180	-2	5.4077	135	Kinase step-down	HIPK2	5.4077	0	TTK	5.3356	5.3356
ENSG00000064012:ENSP00000351273|ENSP00000351273|p.P405H	406	-1	5.40191	150.426	Kinase step-down	HIPK2	9.0921	3.8848	IKKbeta	6.069	7.5059
ENSG00000196923:ENSP00000348099|ENSP00000348099|p.R221H	217	4	5.401	45	Kinase step-up	MAPK3	4.7246	4.7246	HIPK2	9.431	4.03
ENSG00000134516:ENSP00000256935|ENSP00000256935|p.P219L	218	1	5.39932	83.7084	Kinase step-up	CDK1	3.3765	0	PAK1	4.2133	0
ENSG00000108788:ENSP00000246912|ENSP00000246912|p.S103N	105	-2	5.3987	135	Kinase step-down	DNAPK	7.2122	1.8135	CK1alpha	3.244	3.244
ENSG00000154310:ENSP00000399511|ENSP00000399511|p.Q702P	701	1	5.39635	81.0855	Kinase step-up	PAK1	3.1784	0	CDK1	4.361	0
ENSG00000131504:ENSP00000381565|ENSP00000381565|p.E540Q	542	-2	5.39417	49.1685	Kinase step-up	PLK2	1.8255	1.4334	CaMKIIbeta	5.3799	0
ENSG00000134982:ENSP00000413133|ENSP00000413133|p.A1358E	1362	-4	5.38834	159.821	Kinase step-down	AuroraB	4.8906	0	HIPK2	2.464	4.7259
ENSG00000127334:ENSP00000342105|ENSP00000342105|p.T381M	385	-4	5.3873	45	Kinase step-up	DNAPK	5.5071	5.5071	HIPK2	8.227	2.8397
ENSG00000149311:ENSP00000278616|ENSP00000278616|p.K1994R	1997	-3	5.38667	59.199	Kinase step-up	MAP2K3	10.5612	9.2399	CLK3	15.4769	10.2548
ENSG00000076382:ENSP00000323300|ENSP00000323300|p.N63S	65	-2	5.38552	82.68	Kinase step-up	TTK	4.2408	0.9489	AuroraB	4.2623	0
ENSG00000132382:ENSP00000370968|ENSP00000370968|p.D1188Y	1190	-2	5.37971	54.2268	Kinase step-up	CK1delta	4.7111	3.8485	HIPK2	9.431	4.1209
ENSG00000198087:ENSP00000352264|ENSP00000352264|p.R84Q	87	-3	5.3779	135	Kinase step-down	CaMKIIalpha	5.3779	0	LKB1	5.3151	5.3151
ENSG00000198087:ENSP00000352264|ENSP00000352264|p.R84L	87	-3	5.3779	135	Kinase step-down	CaMKIIalpha	5.3779	0	LKB1	5.3151	5.3151
ENSG00000075426:ENSP00000264716|ENSP00000264716|p.R199L	200	-1	5.37645	35.0943	Kinase step-up	MAPK3	3.8769	4.8018	MAPK1	7.1738	1.8775
ENSG00000168036:ENSP00000344456|ENSP00000344456|p.S29F	33	-4	5.37572	53.7751	Kinase step-up	GSK3alpha	9.4736	8.6535	HIPK2	9.3643	4.0515
ENSG00000118260:ENSP00000387699|ENSP00000387699|p.A269T	271	-2	5.37547	96.0657	Kinase step-down	CDK4	4.1814	0	MAPK9	3.3781	0
ENSG00000138795:ENSP00000265165|ENSP00000265165|p.E81D	79	2	5.3748	45	Kinase step-up	ATM	8.5555	8.5555	DNAPK	12.1819	6.8071
ENSG00000213658:ENSP00000378845|ENSP00000378845|p.R134W	132	2	5.37455	136.188	Kinase step-down	PKCalpha	8.0513	2.6779	CaMKIV	5.4722	5.5836
ENSG00000008018:ENSP00000262193|ENSP00000262193|p.G84S	83	1	5.36875	116.236	Kinase step-down	AuroraA	5.0834	0	PKG1cGKI	1.727	0
ENSG00000147010:ENSP00000380921|ENSP00000380921|p.P504L	502	2	5.36859	43.795	Kinase step-up	RAF1	4.5101	4.623	HIPK2	5.3674	0
ENSG00000155657:ENSP00000467141|ENSP00000467141|p.A17038T	17037	1	5.36766	83.7288	Kinase step-up	MAPK9	3.3582	0	ROCK1	4.1874	0
ENSG00000012048:ENSP00000418960|ENSP00000418960|p.I986M	988	-2	5.3657	135	Kinase step-down	HIPK2	9.431	4.0653	EIF2AK2	7.275	7.275
ENSG00000124493:ENSP00000440556|ENSP00000440556|p.R135C	138	-3	5.36304	104.837	Kinase step-down	CaMKIIalpha	4.6369	0	GRK2	6.3638	3.6691
ENSG00000083093:ENSP00000261584|ENSP00000261584|p.K662E	660	2	5.36152	64.0301	Kinase step-up	CDK1	4.441	2.6928	PLK1	5.0685	0
ENSG00000107263:ENSP00000361264|ENSP00000361264|p.S376N	378	-2	5.35767	80.7472	Kinase step-up	RAF1	3.13	0	MAP2K1	4.3483	0
ENSG00000088808:ENSP00000202556|ENSP00000202556|p.G634R	635	-1	5.3575	135	Kinase step-down	TTK	9.1721	3.8146	CK1delta	4.212	4.212
ENSG00000167548:ENSP00000301067|ENSP00000301067|p.F1952L	1950	2	5.3574	45	Kinase step-up	CDK1	1.6273	1.6273	DNAPK	5.3574	0
ENSG00000155511:ENSP00000428994|ENSP00000428994|p.A765P	764	1	5.35727	77.6782	Kinase step-up	PKCalpha	2.8925	0	CDK1	4.5093	0
ENSG00000051382:ENSP00000418143|ENSP00000418143|p.V411E	416	-5	5.35362	135.386	Kinase step-down	PKD1	5.3535	0	PKCiota	4.6064	4.6425
ENSG00000198286:ENSP00000380150|ENSP00000380150|p.F115L	116	-1	5.35038	132.876	Kinase step-down	HIPK2	9.431	4.0843	PKCtheta	5.7945	5.5962
ENSG00000100784:ENSP00000261991|ENSP00000261991|p.P701L	700	1	5.3494	102.162	Kinase step-down	MAPK3	4.4946	0	LKB1	3.8338	0.933
ENSG00000100351:ENSP00000339186|ENSP00000339186|p.P205L	207	-2	5.34794	97.8586	Kinase step-down	ITK	4.2631	0	Abl	3.229	0
ENSG00000134086:ENSP00000256474|ENSP00000256474|p.L101P	100	1	5.34673	82.1526	Kinase step-up	LKB1	3.9226	0.6935	MAPK3	4.8567	0.5952
ENSG00000069248:ENSP00000261396|ENSP00000261396|p.F263L	261	2	5.3458	45	Kinase step-up	PAK1	2.2243	2.2243	HIPK2	6.3407	0.9949
ENSG00000198561:ENSP00000382004|ENSP00000382004|p.R35H	38	-3	5.3429	45	Kinase step-up	PKG2cGKII	3.9796	3.9796	AuroraA	5.3429	0
ENSG00000166851:ENSP00000300093|ENSP00000300093|p.R48H	49	-1	5.3425	105.592	Kinase step-down	ATM	10.2579	5.6038	CDK1	7.139	4.5157
ENSG00000197579:ENSP00000353735|ENSP00000353735|p.T185K	183	2	5.33957	105.017	Kinase step-down	LKB1	4.625	0	HIPK2	6.5532	3.8848
ENSG00000164327:ENSP00000349959|ENSP00000349959|p.S1284L	1282	2	5.33553	137.942	Kinase step-down	MAPKAPK2	5.3285	0	GSK3beta	4.4509	4.7247
ENSG00000151577:ENSP00000373169|ENSP00000373169|p.P288H	287	1	5.33456	112.602	Kinase step-down	MAPK3	4.9321	0	PKCgamma	2.0327	0
ENSG00000132688:ENSP00000357206|ENSP00000357206|p.P1311S	1310	1	5.33432	98.2762	Kinase step-down	MAPK3	4.2756	0	PKCepsilon	3.1897	0
ENSG00000066027:ENSP00000261461|ENSP00000261461|p.Q39E	41	-2	5.33314	117.464	Kinase step-down	AuroraB	5.0853	0	CK1delta	4.7111	3.1042
ENSG00000139687:ENSP00000267163|ENSP00000267163|p.F162I	163	-1	5.33216	35.4135	Kinase step-up	DNAPK	8.1634	9.0514	HIPK2	9.431	4.1733
ENSG00000183091:ENSP00000380505|ENSP00000380505|p.R3802G	3800	2	5.3307	135	Kinase step-down	PKCalpha	6.5923	1.2616	PKD1	1.8266	1.8266
ENSG00000168036:ENSP00000344456|ENSP00000344456|p.S29A	33	-4	5.32861	49.415	Kinase step-up	GSK3alpha	9.4736	9.0634	HIPK2	9.3643	4.0515
ENSG00000088367:ENSP00000337168|ENSP00000337168|p.S648R	650	-2	5.32619	68.764	Kinase step-up	CK2alpha	5.7904	3.6441	PKAalpha	4.8746	0
ENSG00000097046:ENSP00000393139|ENSP00000393139|p.N511K	509	2	5.32328	54.1663	Kinase step-up	DNAPK	8.6545	7.8065	HIPK2	9.431	4.1757
ENSG00000091409:ENSP00000386896|ENSP00000386896|p.K900E	898	2	5.323	135	Kinase step-down	PKCalpha	8.6487	3.3257	CK1delta	4.0353	4.0353
ENSG00000176165:ENSP00000371975|ENSP00000371975|p.R281W	280	1	5.32209	31.7447	Kinase step-up	PKBalpha	3.2986	4.5189	CaMKIV	5.1803	0
ENSG00000155511:ENSP00000428994|ENSP00000428994|p.R848Q	846	2	5.3202	134.932	Kinase step-down	PKCalpha	8.3105	2.9903	CaMKIIbeta	7.02	7.0137
ENSG00000163629:ENSP00000394794|ENSP00000394794|p.A1028V	1029	-1	5.3201	135	Kinase step-down	HIPK2	5.3201	0	PKCepsilon	3.1897	3.1897
ENSG00000008710:ENSP00000262304|ENSP00000262304|p.A1107V	1108	-1	5.3194	135	Kinase step-down	HIPK2	9.431	4.1116	PKD1	7.3366	7.3366
ENSG00000135439:ENSP00000449241|ENSP00000449241|p.R924H	927	-3	5.3186	123.043	Kinase step-down	CaMKIIdelta	5.2032	0	CK2alpha	1.9494	0.8475
ENSG00000141736:ENSP00000269571|ENSP00000269571|p.T733I	735	-2	5.3184	81.7174	Kinase step-up	Yes	3.1797	0	Met	4.2632	0
ENSG00000124151:ENSP00000361066|ENSP00000361066|p.E1050K	1048	2	5.31767	66.3954	Kinase step-up	CK2alpha	4.4226	2.4827	PKCalpha	6.2099	1.2587
ENSG00000101290:ENSP00000419879|ENSP00000419879|p.E40K	37	3	5.31603	102.997	Kinase step-down	CK2alpha	4.9025	0.3944	PKCalpha	2.8173	0
ENSG00000138160:ENSP00000260731|ENSP00000260731|p.A230V	233	-3	5.31595	128.997	Kinase step-down	PLK1	5.2868	0	GSK3beta	4.4847	3.9288
ENSG00000001626:ENSP00000003084|ENSP00000003084|p.R419I	422	-3	5.30935	83.8117	Kinase step-up	PKAalpha	3.7624	0.4347	CK2alpha	6.1946	2.0575
ENSG00000143466:ENSP00000356087|ENSP00000356087|p.P665S	664	1	5.30815	118.976	Kinase step-down	MAPK9	5.1019	0	PKCtheta	1.4653	0
ENSG00000184304:ENSP00000333568|ENSP00000333568|p.P398S	401	-3	5.30516	33.0818	Kinase step-up	CK1delta	1.9286	3.0242	PAK4	5.1908	0
ENSG00000134086:ENSP00000256474|ENSP00000256474|p.H110Q	111	-1	5.30332	48.3965	Kinase step-up	PKCalpha	3.318	3.0038	HIPK2	6.2036	0.9096
ENSG00000042781:ENSP00000305941|ENSP00000305941|p.P2912R	2911	1	5.3015	80.6901	Kinase step-up	CDK1	3.0929	0	PKCalpha	4.3058	0
ENSG00000127616:ENSP00000395654|ENSP00000395654|p.R1369S	1371	-2	5.301	45	Kinase step-up	DNAPK	5.5071	5.5071	ATM	6.9447	1.6437
ENSG00000168610:ENSP00000264657|ENSP00000264657|p.D427G	429	-2	5.30054	47.2911	Kinase step-up	GRK2	5.9089	5.697	HIPK2	9.431	4.1347
ENSG00000168610:ENSP00000264657|ENSP00000264657|p.N425D	429	-4	5.3004	47.2544	Kinase step-up	GRK2	5.9089	5.7004	HIPK2	9.431	4.1347
ENSG00000198286:ENSP00000380150|ENSP00000380150|p.I544T	547	-3	5.29966	136.782	Kinase step-down	HIPK2	9.431	4.1339	PKCtheta	6.5904	6.7552
ENSG00000115705:ENSP00000318820|ENSP00000318820|p.L564F	561	3	5.2992	45	Kinase step-up	GRK2	3.3692	3.3692	PKD1	5.2992	0
ENSG00000115705:ENSP00000318820|ENSP00000318820|p.E558K	561	-3	5.2992	45	Kinase step-up	GRK2	3.3692	3.3692	PKD1	5.2992	0
ENSG00000113916:ENSP00000384371|ENSP00000384371|p.Q335H	337	-2	5.29821	110.866	Kinase step-down	HIPK2	6.7958	1.9607	Pim1	2.1663	0
ENSG00000146648:ENSP00000275493|ENSP00000275493|p.G721D	720	1	5.2979	135	Kinase step-down	HIPK2	6.5436	1.2457	PKD1	5.7073	5.7073
ENSG00000102010:ENSP00000350224|ENSP00000350224|p.S218N	216	2	5.2966	45.0195	Kinase step-up	Tec	4.4504	4.4486	Kit	5.2966	0
ENSG00000149503:ENSP00000378295|ENSP00000378295|p.V332F	330	2	5.2924	45	Kinase step-up	PKCepsilon	3.1897	3.1897	PLK1	5.2924	0
ENSG00000116754:ENSP00000359988|ENSP00000359988|p.R286Q	289	-3	5.288	135	Kinase step-down	MAPKAPK2	5.288	0	CDK1	4.361	4.361
ENSG00000168036:ENSP00000344456|ENSP00000344456|p.S29F	30	-1	5.28666	101.375	Kinase step-down	MAP2K6	4.4021	0	EphA7	2.9275	0
ENSG00000105357:ENSP00000470298|ENSP00000470298|p.E2012K	2010	2	5.28563	46.8062	Kinase step-up	CK2alpha	9.0753	8.9087	HIPK2	9.431	4.148
ENSG00000103275:ENSP00000348056|ENSP00000348056|p.A5T	2	3	5.28506	108.875	Kinase step-down	CaMKIV	4.7451	0	HIPK2	3.8848	1.5576
ENSG00000168036:ENSP00000344456|ENSP00000344456|p.S37Y	33	4	5.28499	104.611	Kinase step-down	GSK3alpha	9.4736	4.9147	HIPK2	6.725	4.0515
ENSG00000133392:ENSP00000379616|ENSP00000379616|p.R1968G	1967	1	5.2766	45	Kinase step-up	CK1alpha	3.3345	3.3345	CK2alpha	8.2659	2.9893
ENSG00000118971:ENSP00000261254|ENSP00000261254|p.T280N	282	-2	5.27654	71.5379	Kinase step-up	TTK	2.9089	0.5514	CDK7	4.7206	0
ENSG00000124789:ENSP00000262077|ENSP00000262077|p.P517S	516	1	5.27441	83.8493	Kinase step-up	MAPK3	3.3085	0	CaMKIIalpha	4.1077	0
ENSG00000076242:ENSP00000231790|ENSP00000231790|p.V384D	386	-2	5.27376	132.779	Kinase step-down	LKB1	5.2698	0	TTK	2.9104	2.706
ENSG00000136628:ENSP00000355890|ENSP00000355890|p.P846L	845	1	5.27095	100.829	Kinase step-down	CDK1	4.361	0	PKCalpha	3.5472	0.5867
ENSG00000179295:ENSP00000340944|ENSP00000340944|p.Q510K	511	-1	5.2691	118.843	Kinase step-down	Tyk2	7.5	2.439	TRKA	5.9027	4.4365
ENSG00000198795:ENSP00000354794|ENSP00000354794|p.P270H	273	-3	5.26872	134.863	Kinase step-down	HIPK2	5.2687	0	CDK1	1.5538	1.5412
ENSG00000168036:ENSP00000344456|ENSP00000344456|p.S29Y	30	-1	5.26659	101.705	Kinase step-down	MAP2K6	4.4021	0	EphA7	2.8911	0
ENSG00000109670:ENSP00000281708|ENSP00000281708|p.R14Q	10	4	5.2665	135	Kinase step-down	CDK1	8.6287	3.3622	PKCalpha	3.7659	3.7659
ENSG00000118194:ENSP00000422031|ENSP00000422031|p.K200E	198	2	5.2658	135	Kinase step-down	PKCalpha	8.4329	3.1671	DMPK1	6.2436	6.2436
ENSG00000121481:ENSP00000356480|ENSP00000356480|p.P115L	116	-1	5.2641	45	Kinase step-up	DNAPK	6.1972	6.1972	ATM	10.1527	4.8886
ENSG00000124493:ENSP00000440556|ENSP00000440556|p.R135L	138	-3	5.25755	106.879	Kinase step-down	CaMKIIalpha	4.6369	0	GRK2	6.1472	3.6691
ENSG00000123908:ENSP00000220592|ENSP00000220592|p.V304M	303	1	5.2492	135	Kinase step-down	PDHK1	7.8312	2.582	CK1alpha	3.244	3.244
ENSG00000151320:ENSP00000280979|ENSP00000280979|p.R1855C	1857	-2	5.2474	96.9892	Kinase step-down	PKAalpha	4.8746	0.7402	CK2alpha	4.5845	1.3531
ENSG00000058272:ENSP00000389168|ENSP00000389168|p.R694T	695	-1	5.24738	98.0936	Kinase step-down	ROCK2	4.1959	0	PDHK1	4.988	1.8369
ENSG00000116754:ENSP00000359988|ENSP00000359988|p.K328R	331	-3	5.24644	41.4025	Kinase step-up	CLK1	2.9885	3.3177	MAPKAPK2	5.2361	0
ENSG00000071054:ENSP00000314363|ENSP00000314363|p.R599Q	598	1	5.24243	106.808	Kinase step-down	DNAPK	5.3925	0.772	ATR	3.0388	0.5621
ENSG00000100485:ENSP00000216373|ENSP00000216373|p.P1268L	1267	1	5.24103	101.314	Kinase step-down	CDK1	4.361	0	PKCalpha	3.9552	1.0483
ENSG00000005156:ENSP00000367787|ENSP00000367787|p.P243S	242	1	5.23732	106.694	Kinase step-down	CDK1	4.6111	0	DNAPK	2.4834	0
ENSG00000090020:ENSP00000263980|ENSP00000263980|p.R645W	648	-3	5.23414	136.986	Kinase step-down	CaMKIIalpha	5.231	0	PKCalpha	2.7582	2.9396
ENSG00000114026:ENSP00000306561|ENSP00000306561|p.S118F	115	3	5.23373	124.158	Kinase step-down	DNAPK	7.1964	2.0561	CK1alpha	2.285	1.3005
ENSG00000168036:ENSP00000344456|ENSP00000344456|p.A43V	45	-2	5.22838	116.076	Kinase step-down	HIPK2	4.9458	0	MAP2K6	6.0572	4.3616
ENSG00000139354:ENSP00000439672|ENSP00000439672|p.P442R	441	1	5.2282	101.525	Kinase step-down	CDK1	4.361	0	PKCalpha	2.8837	0
ENSG00000109805:ENSP00000251496|ENSP00000251496|p.Q967H	968	-1	5.2257	45	Kinase step-up	TTK	10.5633	10.5633	PLK1	11.4058	6.1801
ENSG00000198901:ENSP00000377793|ENSP00000377793|p.P468R	466	2	5.22461	51.6276	Kinase step-up	GSK3beta	2.9091	2.3061	NEK2	5.1897	0
ENSG00000183337:ENSP00000367705|ENSP00000367705|p.A570T	569	1	5.21921	60.5732	Kinase step-up	MAPK3	2.4802	1.079	GRK2	5.0276	0
ENSG00000116754:ENSP00000359988|ENSP00000359988|p.R322P	325	-3	5.2188	135	Kinase step-down	MAPKAPK2	5.2188	0	CDK1	4.361	4.361
ENSG00000116754:ENSP00000359988|ENSP00000359988|p.R322C	325	-3	5.2188	135	Kinase step-down	MAPKAPK2	5.2188	0	CDK1	4.361	4.361
ENSG00000186868:ENSP00000340820|ENSP00000340820|p.A66S	68	-2	5.2154	135	Kinase step-down	CaMKIV	5.2154	0	CK1delta	4.5669	4.5669
ENSG00000109819:ENSP00000264867|ENSP00000264867|p.R282H	285	-3	5.2152	135	Kinase step-down	MAPKAPK2	8.2255	3.0103	CaMKIV	4.3281	4.3281
ENSG00000186868:ENSP00000340820|ENSP00000340820|p.R714C	712	2	5.21344	137.199	Kinase step-down	PKCalpha	6.7672	1.5576	TTK	2.648	2.848
ENSG00000095637:ENSP00000360293|ENSP00000360293|p.G667R	665	2	5.2131	45	Kinase step-up	PKAalpha	2.3853	2.3853	PKCalpha	6.3142	1.1011
ENSG00000100784:ENSP00000261991|ENSP00000261991|p.E754K	752	2	5.21096	107.66	Kinase step-down	PDHK1	5.1926	0.5637	PKCalpha	2.9268	0.5336
ENSG00000127616:ENSP00000395654|ENSP00000395654|p.L1383P	1382	1	5.2067	135	Kinase step-down	CK2alpha	6.2913	1.0846	CK1delta	3.6765	3.6765
ENSG00000163558:ENSP00000295797|ENSP00000295797|p.N220K	223	-3	5.20641	45.1078	Kinase step-up	TGFbR2	2.0671	2.0573	PAK2	5.2064	0
ENSG00000107957:ENSP00000348215|ENSP00000348215|p.P520L	519	1	5.20575	101.901	Kinase step-down	CDK1	4.361	0	PKCalpha	3.7094	0.8666
ENSG00000067369:ENSP00000371475|ENSP00000371475|p.A1646T	1647	-1	5.20562	133.181	Kinase step-down	DNAPK	5.203	0	PAK1	4.0703	3.9051
ENSG00000198561:ENSP00000382004|ENSP00000382004|p.Y96D	98	-2	5.20546	47.3727	Kinase step-up	PKCalpha	2.0605	1.845	PKD1	5.201	0
ENSG00000084676:ENSP00000385216|ENSP00000385216|p.P1251T	1250	1	5.20294	112.825	Kinase step-down	MAPK3	4.8181	0	MAPKAPK2	3.4817	1.5179
ENSG00000115956:ENSP00000234313|ENSP00000234313|p.R115W	117	-2	5.201	135	Kinase step-down	PKD1	5.201	0	PKCzeta	4.2472	4.2472
ENSG00000126883:ENSP00000352400|ENSP00000352400|p.P647S	646	1	5.20072	150.262	Kinase step-down	MAPK3	5.0173	0	GSK3beta	2.0404	3.4094
ENSG00000124151:ENSP00000361066|ENSP00000361066|p.S539F	543	-4	5.19616	140.148	Kinase step-down	MAPK1	9.4377	4.2625	MAPK3	5.0412	5.5074
ENSG00000168918:ENSP00000352575|ENSP00000352575|p.P940L	939	1	5.19361	119.698	Kinase step-down	MAPK3	5.0095	0	DNAPK	2.3013	0.9307
ENSG00000141564:ENSP00000307272|ENSP00000307272|p.R1191C	1189	2	5.1936	135	Kinase step-down	PKCalpha	6.3792	1.1856	PKD1	2.4883	2.4883
ENSG00000104365:ENSP00000430684|ENSP00000430684|p.I598S	600	-2	5.19337	113.855	Kinase step-down	PDHK1	16.8619	12.0182	PKCtheta	12.512	10.6386
ENSG00000187098:ENSP00000295600|ENSP00000295600|p.R507Q	510	-3	5.19164	136.145	Kinase step-down	MAPKAPK2	7.7987	2.6081	RAF1	3.0368	3.1405
ENSG00000088305:ENSP00000328547|ENSP00000328547|p.E115K	112	3	5.19048	118.499	Kinase step-down	CK2alpha	5.3112	0.3345	PKCalpha	3.7329	2.2586
ENSG00000186153:ENSP00000457230|ENSP00000457230|p.G137V	134	3	5.18711	153.867	Kinase step-down	HIPK2	4.9084	0	CK1delta	2.528	4.2054
ENSG00000036257:ENSP00000264414|ENSP00000264414|p.S53R	50	3	5.1871	138.203	Kinase step-down	AuroraB	5.179	0	CK2alpha	3.0205	3.3103
ENSG00000147168:ENSP00000363318|ENSP00000363318|p.R289Q	292	-3	5.1863	135	Kinase step-down	CaMKIIalpha	5.1863	0	PKCzeta	4.2472	4.2472
ENSG00000079308:ENSP00000171887|ENSP00000171887|p.G774R	772	2	5.18589	52.2784	Kinase step-up	CK1alpha	3.244	2.587	PKCalpha	6.7219	1.5778
ENSG00000214944:ENSP00000441913|ENSP00000441913|p.R621Q	624	-3	5.18426	131.593	Kinase step-down	PKBalpha	5.1751	0	PKCepsilon	3.1897	2.8816
ENSG00000089234:ENSP00000403524|ENSP00000403524|p.K120R	119	1	5.1835	45	Kinase step-up	PKG1cGKI	1.727	1.727	DNAPK	5.7593	0.5758
ENSG00000012048:ENSP00000418960|ENSP00000418960|p.C644W	647	-3	5.1808	45	Kinase step-up	EIF2AK2	7.275	7.275	ATM	7.9997	2.8189
ENSG00000080031:ENSP00000365528|ENSP00000365528|p.P1060L	1058	2	5.1803	135	Kinase step-down	CaMKIV	5.1803	0	PKAalpha	2.3853	2.3853
ENSG00000164654:ENSP00000339881|ENSP00000339881|p.P767R	766	1	5.17933	96.6569	Kinase step-down	CDK1	4.361	0.2988	PKCalpha	3.7073	0.4942
ENSG00000007047:ENSP00000262891|ENSP00000262891|p.P435L	440	-5	5.17895	115.286	Kinase step-down	PKCiota	4.8754	0	AMPKa2	6.3367	4.5897
ENSG00000105639:ENSP00000391676|ENSP00000391676|p.D979N	980	-1	5.17855	51.1646	Kinase step-up	EGFR	2.0995	1.5434	Tyk2	5.1486	0
ENSG00000130202:ENSP00000252483|ENSP00000252483|p.E456Q	454	2	5.1767	135	Kinase step-down	EphB3	5.1767	0	EGFR	1.8035	1.8035
ENSG00000146648:ENSP00000275493|ENSP00000275493|p.R1052I	1057	-5	5.1763	135	Kinase step-down	PKBalpha	5.1763	0	CaMKIV	2.7217	2.7217
ENSG00000198793:ENSP00000354558|ENSP00000354558|p.I2457M	2454	3	5.1758	66.888	Kinase step-up	DNAPK	6.4078	4.4783	PDHK1	7.8285	3.0258
ENSG00000198286:ENSP00000380150|ENSP00000380150|p.R114K	117	-3	5.17526	75.4969	Kinase step-up	PKBalpha	2.6264	0	PKCtheta	4.4593	0
ENSG00000115966:ENSP00000264110|ENSP00000264110|p.E308Q	305	3	5.17154	136.033	Kinase step-down	CK2alpha	5.6556	0.4849	ATM	5.133	5.2262
ENSG00000134516:ENSP00000256935|ENSP00000256935|p.R214Q	212	2	5.1678	45	Kinase step-up	BTK	2.1086	2.1086	Yes	5.1678	0
ENSG00000151491:ENSP00000281172|ENSP00000281172|p.R200W	203	-3	5.16739	135.344	Kinase step-down	PKD1	5.1673	0	RAF1	1.3581	1.3891
ENSG00000179295:ENSP00000340944|ENSP00000340944|p.D61H	59	2	5.16572	88.6509	Kinase step-up	CaMKIIalpha	5.4099	1.8442	PKD1	7.3366	3.5989
ENSG00000031081:ENSP00000264245|ENSP00000264245|p.P841T	840	1	5.16367	96.8502	Kinase step-down	CDK1	4.361	0.3003	PKCepsilon	3.1897	0
ENSG00000163624:ENSP00000295887|ENSP00000295887|p.V289E	286	3	5.16349	68.9723	Kinase step-up	PKCalpha	2.0979	0	CK2alpha	5.16	0.4419
ENSG00000124784:ENSP00000369162|ENSP00000369162|p.P108A	107	1	5.16242	71.0166	Kinase step-up	CDK1	2.2644	0	TGFbR2	4.6393	0
ENSG00000143476:ENSP00000355958|ENSP00000355958|p.T471I	472	-1	5.1588	135	Kinase step-down	CDK1	26.4538	21.295	CDK2	24.5537	24.5537
ENSG00000143476:ENSP00000355958|ENSP00000355958|p.S468F	472	-4	5.1588	135	Kinase step-down	CDK1	26.4538	21.295	CDK2	24.5537	24.5537
ENSG00000146648:ENSP00000275493|ENSP00000275493|p.E114K	117	-3	5.15791	76.5964	Kinase step-up	IGF1R	2.7024	0	Met	4.3933	0
ENSG00000136068:ENSP00000420213|ENSP00000420213|p.P1634L	1633	1	5.15774	102.728	Kinase step-down	CDK1	4.361	0	PKCepsilon	2.7539	0
ENSG00000179295:ENSP00000340944|ENSP00000340944|p.D61V	59	2	5.15772	88.5577	Kinase step-up	CaMKIIalpha	5.4099	1.8558	PKD1	7.3366	3.5989
ENSG00000173039:ENSP00000384273|ENSP00000384273|p.R502P	505	-3	5.15736	114.693	Kinase step-down	MAPKAPK2	4.8368	0	GSK3beta	4.3893	2.5994
ENSG00000146670:ENSP00000275517|ENSP00000275517|p.R144C	147	-3	5.15338	15.3587	Kinase step-up	PLK1	2.8344	5.3831	ATM	6.0336	1.5546
ENSG00000103197:ENSP00000219476|ENSP00000219476|p.R936Q	938	-2	5.1514	45	Kinase step-up	TTK	5.082	5.082	MAPKAPK2	5.1514	0
ENSG00000145675:ENSP00000428056|ENSP00000428056|p.R503L	504	-1	5.1486	44.9744	Kinase step-up	Met	4.2611	4.2634	Tyk2	5.1486	0
ENSG00000137807:ENSP00000260363|ENSP00000260363|p.G17R	18	-1	5.14796	53.2253	Kinase step-up	ATM	1.8721	1.1356	AuroraA	5.095	0
ENSG00000143375:ENSP00000271636|ENSP00000271636|p.P259L	258	1	5.1474	98.8122	Kinase step-down	MAPK3	4.1544	0	PAK1	3.0392	0
ENSG00000142798:ENSP00000363827|ENSP00000363827|p.L2965P	2964	1	5.14568	74.7516	Kinase step-up	MAPKAPK2	6.1653	3.6118	CDK1	4.4674	0
ENSG00000115956:ENSP00000234313|ENSP00000234313|p.R115W	114	1	5.14453	70.6336	Kinase step-up	PKCalpha	4.8128	2.5872	PKD1	7.3366	2.6984
ENSG00000076242:ENSP00000231790|ENSP00000231790|p.V384A	386	-2	5.14435	102.793	Kinase step-down	LKB1	5.2698	0.917	CDK4	4.1202	1.3784
ENSG00000101076:ENSP00000312987|ENSP00000312987|p.Q164H	167	-3	5.1393	135	Kinase step-down	HIPK2	5.1393	0	MAPK7	2.8298	2.8298
ENSG00000146648:ENSP00000275493|ENSP00000275493|p.V802A	801	1	5.13719	103.98	Kinase step-down	Met	4.4025	0	BTK	2.6474	0
ENSG00000116641:ENSP00000340742|ENSP00000340742|p.P908S	907	1	5.13647	82.0531	Kinase step-up	MAPK3	3.095	0	LKB1	4.9532	0.8539
ENSG00000169398:ENSP00000341189|ENSP00000341189|p.F147S	148	-1	5.13469	74.1309	Kinase step-up	BTK	2.4996	0	ErbB2	4.4852	0
ENSG00000072274:ENSP00000353224|ENSP00000353224|p.S19L	21	-2	5.13448	50.2667	Kinase step-up	PKCtheta	1.4288	0.9575	LKB1	5.1128	0
ENSG00000146674:ENSP00000370473|ENSP00000370473|p.S146L	151	-5	5.1344	45	Kinase step-up	HIPK2	5.8074	5.8074	PKD1	7.3366	2.2022
ENSG00000073050:ENSP00000262887|ENSP00000262887|p.E424K	421	3	5.13389	90.1405	Kinase step-down	CK2alpha	6.2183	2.5792	CDK7	3.6213	0
ENSG00000179604:ENSP00000338258|ENSP00000338258|p.R297L	295	2	5.12798	113.096	Kinase step-down	PKCiota	4.7578	0	PAK1	1.913	0
ENSG00000141736:ENSP00000269571|ENSP00000269571|p.G1056S	1052	4	5.1262	45	Kinase step-up	DNAPK	5.5071	5.5071	MAPKAPK2	10.3591	5.2329
ENSG00000163132:ENSP00000372170|ENSP00000372170|p.F179C	180	-1	5.12534	87.9087	Kinase step-up	CDK4	4.0401	0.5506	HIPK2	6.6413	2.8873
ENSG00000113594:ENSP00000263409|ENSP00000263409|p.L493F	492	1	5.12181	44.8904	Kinase step-up	EGFR	1.7937	1.8035	Tyk2	5.1218	0
ENSG00000151150:ENSP00000280772|ENSP00000280772|p.E864K	861	3	5.12103	159.235	Kinase step-down	CK2alpha	5.0988	0.4291	CK2a2	1.5367	3.6388
ENSG00000164604:ENSP00000297146|ENSP00000297146|p.S26F	25	1	5.11771	74.3023	Kinase step-up	LKB1	2.8273	0.3226	PDHK1	4.4629	0
ENSG00000182389:ENSP00000438949|ENSP00000438949|p.G105C	102	3	5.11768	133.327	Kinase step-down	PKCgamma	5.1155	0	GSK3beta	1.1653	1.0159
ENSG00000085224:ENSP00000362441|ENSP00000362441|p.V1653A	1654	-1	5.11482	47.8936	Kinase step-up	CK2alpha	1.0005	0.7423	HIPK2	5.1083	0
ENSG00000148773:ENSP00000357643|ENSP00000357643|p.Q327R	325	2	5.1146	108.962	Kinase step-down	AuroraA	4.5955	0	PKCalpha	2.9746	0.7295
ENSG00000148773:ENSP00000357643|ENSP00000357643|p.Q327K	325	2	5.11407	108.975	Kinase step-down	AuroraA	4.5955	0	PKCalpha	2.9734	0.7295
ENSG00000136715:ENSP00000350333|ENSP00000350333|p.K357Q	355	2	5.1137	137.059	Kinase step-down	CDK7	5.1104	0	CDK1	2.9584	3.1421
ENSG00000157764:ENSP00000288602|ENSP00000288602|p.G469R	467	2	5.1093	45	Kinase step-up	PKD1	6.7468	6.7468	PKCalpha	7.6264	2.5171
ENSG00000179583:ENSP00000316328|ENSP00000316328|p.P281A	280	1	5.10365	105.352	Kinase step-down	CDK1	4.4355	0	CaMKIIalpha	2.5246	0
ENSG00000196411:ENSP00000350896|ENSP00000350896|p.R360H	357	3	5.10221	45.0842	Kinase step-up	Fyn	1.8507	1.8432	EphA4	5.1022	0
ENSG00000032219:ENSP00000347602|ENSP00000347602|p.P1242S	1245	-3	5.10171	95.5158	Kinase step-down	CaMKIV	3.9375	0	CK1alpha	3.244	0
ENSG00000198053:ENSP00000351621|ENSP00000351621|p.S455T	453	2	5.101	45	Kinase step-up	EGFR	1.8371	1.8371	Kit	5.101	0
ENSG00000112742:ENSP00000358813|ENSP00000358813|p.P822S	821	1	5.09815	75.7298	Kinase step-up	MAPK1	3.0056	0.4005	TTK	4.3823	0
ENSG00000157764:ENSP00000288602|ENSP00000288602|p.F610S	605	5	5.09683	110.508	Kinase step-down	PKD1	7.3366	2.6984	BRAF	8.5876	6.4746
ENSG00000168036:ENSP00000344456|ENSP00000344456|p.A187T	191	-4	5.09115	124.065	Kinase step-down	HIPK2	4.9987	0	AuroraA	5.2194	4.2536
ENSG00000124788:ENSP00000244769|ENSP00000244769|p.P236L	235	1	5.08007	98.7597	Kinase step-down	CDK2	4.0973	0	GRK2	3.0032	0
ENSG00000141456:ENSP00000461625|ENSP00000461625|p.P478Q	477	1	5.07594	94.9948	Kinase step-down	MAPK3	3.8881	0	PKCalpha	4.0867	0.8236
ENSG00000179583:ENSP00000316328|ENSP00000316328|p.R435Q	434	1	5.0755	68.1331	Kinase step-up	GSK3beta	1.994	0	ATM	5.8279	1.1605
ENSG00000184481:ENSP00000363377|ENSP00000363377|p.G225S	227	-2	5.07536	56.611	Kinase step-up	MAPK9	5.2733	4.2518	LKB1	5.701	0.7295
ENSG00000104881:ENSP00000403902|ENSP00000403902|p.A88V	90	-2	5.07474	123.217	Kinase step-down	HIPK2	7.0284	2.0606	TTK	3.3578	2.3215
ENSG00000127616:ENSP00000395654|ENSP00000395654|p.P1424L	1422	2	5.0709	45	Kinase step-up	CK1delta	3.6765	3.6765	PDHK1	5.9253	0.8544
ENSG00000186871:ENSP00000334675|ENSP00000334675|p.L972I	969	3	5.06489	108.713	Kinase step-down	PLK1	12.1561	7.615	ATM	7.902	5.6589
ENSG00000198824:ENSP00000354730|ENSP00000354730|p.P254S	253	1	5.06424	105.242	Kinase step-down	CDK1	4.3964	0	DNAPK	3.802	1.2884
ENSG00000151914:ENSP00000244364|ENSP00000244364|p.R69G	71	-2	5.06315	106.288	Kinase step-down	AuroraB	4.4406	0	CK2alpha	2.89	0.4576
ENSG00000047410:ENSP00000356448|ENSP00000356448|p.P2156S	2155	1	5.06022	115.045	Kinase step-down	CDK5	4.7564	0	PKG1cGKI	1.727	0
ENSG00000084112:ENSP00000315713|ENSP00000315713|p.R427H	430	-3	5.0598	135	Kinase step-down	PAK4	5.0598	0	ROCK1	2.4872	2.4872
ENSG00000084112:ENSP00000315713|ENSP00000315713|p.R427C	430	-3	5.0598	135	Kinase step-down	PAK4	5.0598	0	ROCK1	2.4872	2.4872
ENSG00000166225:ENSP00000299293|ENSP00000299293|p.A223T	221	2	5.05935	136.373	Kinase step-down	PKD1	7.2273	2.1694	PAK1	3.609	3.7302
ENSG00000171560:ENSP00000306361|ENSP00000306361|p.R547S	549	-2	5.0593	135	Kinase step-down	AuroraB	5.0593	0	CK1alpha	3.244	3.244
ENSG00000145675:ENSP00000428056|ENSP00000428056|p.H450Y	452	-2	5.05918	134.685	Kinase step-down	Tyk2	7.5	2.4409	PDGFRalpha	6.8818	6.854
ENSG00000169047:ENSP00000304895|ENSP00000304895|p.R89Q	87	2	5.0591	45	Kinase step-up	BTK	2.7185	2.7185	Tyk2	7.5	2.4409
ENSG00000072864:ENSP00000379643|ENSP00000379643|p.S224L	223	1	5.05899	127.746	Kinase step-down	AuroraB	5.0185	0	CaMKIIalpha	4.9356	4.2968
ENSG00000145675:ENSP00000428056|ENSP00000428056|p.N527K	528	-1	5.05871	135.116	Kinase step-down	Tyk2	7.5	2.4413	Met	4.2988	4.309
ENSG00000012779:ENSP00000363512|ENSP00000363512|p.P669S	664	5	5.05786	146.138	Kinase step-down	MAPK1	7.6283	2.6657	MAPK3	4.4555	5.4325
ENSG00000058272:ENSP00000389168|ENSP00000389168|p.R694T	696	-2	5.05777	101.165	Kinase step-down	ROCK2	4.2012	0	CK1delta	4.3201	1.5039
ENSG00000157764:ENSP00000288602|ENSP00000288602|p.R444W	447	-3	5.05188	109.349	Kinase step-down	BRAF	4.554	0	CK2alpha	5.8311	3.6442
ENSG00000134982:ENSP00000413133|ENSP00000413133|p.S1360C	1362	-2	5.04931	120.597	Kinase step-down	AuroraB	4.8906	0	HIPK2	5.9819	4.7259
ENSG00000074706:ENSP00000394751|ENSP00000394751|p.P328T	327	1	5.04928	114.806	Kinase step-down	MAPK3	4.7389	0	PAK1	1.743	0
ENSG00000054523:ENSP00000263934|ENSP00000263934|p.R1438L	1441	-3	5.04782	140.853	Kinase step-down	CaMKIIalpha	5.0215	0	PKBalpha	1.6515	2.1663
ENSG00000196277:ENSP00000350348|ENSP00000350348|p.R679Q	677	2	5.0476	135	Kinase step-down	PKCalpha	6.9335	1.8859	GRK2	6.8571	6.8571
ENSG00000109971:ENSP00000432083|ENSP00000432083|p.N256S	254	2	5.04575	78.0066	Kinase step-up	HIPK2	3.7798	1.0312	RAF1	4.2314	0
ENSG00000113263:ENSP00000398655|ENSP00000398655|p.L508Q	512	-4	5.04526	79.4605	Kinase step-up	KDR	6.176	3.3212	Brk	4.1599	0
ENSG00000120539:ENSP00000365107|ENSP00000365107|p.P723L	722	1	5.04503	105.36	Kinase step-down	CDK1	4.3849	0	PKCbeta	2.495	0
ENSG00000165699:ENSP00000298552|ENSP00000298552|p.S361Y	360	1	5.04426	149.54	Kinase step-down	TTK	8.343	3.4603	AMPKa1	6.2189	7.4853
ENSG00000112964:ENSP00000230882|ENSP00000230882|p.R364I	367	-3	5.04183	110.101	Kinase step-down	CaMKIIalpha	4.5732	0	GRK2	2.1227	0
ENSG00000138378:ENSP00000376134|ENSP00000376134|p.R297I	298	-1	5.04071	49.4374	Kinase step-up	EIF2AK2	2.4429	2.0529	HIPK2	5.0256	0
ENSG00000145703:ENSP00000274364|ENSP00000274364|p.M120T	122	-2	5.04013	94.7835	Kinase step-down	CaMKIIalpha	3.8487	0	CaMKIV	3.2543	0
ENSG00000166483:ENSP00000402084|ENSP00000402084|p.L213R	217	-4	5.03802	120.973	Kinase step-down	PLK1	8.7781	3.8903	TTK	4.155	2.9339
ENSG00000177169:ENSP00000324560|ENSP00000324560|p.F707L	709	-2	5.03798	43.6101	Kinase step-up	GSK3beta	1.6974	1.8196	LKB1	5.0365	0
ENSG00000170421:ENSP00000449404|ENSP00000449404|p.E431K	428	3	5.03765	116.254	Kinase step-down	CK2alpha	5.2319	0.4615	PKG1cGKI	1.619	0
ENSG00000149930:ENSP00000310094|ENSP00000310094|p.K11N	9	2	5.03275	68.8131	Kinase step-up	PKCalpha	2.7166	0.6846	MAPKAPK2	4.6043	0
ENSG00000104067:ENSP00000281537|ENSP00000281537|p.P1438S	1439	-1	5.03138	133.476	Kinase step-down	PKCiota	5.0296	0	GSK3beta	2.4637	2.3299
ENSG00000124788:ENSP00000244769|ENSP00000244769|p.R313W	312	1	5.03105	134.149	Kinase step-down	HIPK2	5.0305	0	GRK2	3.0816	3.0069
ENSG00000048649:ENSP00000311513|ENSP00000311513|p.R1323C	1325	-2	5.03086	139.478	Kinase step-down	AuroraB	5.0155	0	PKCbeta	1.3555	1.7483
ENSG00000150907:ENSP00000368880|ENSP00000368880|p.G326R	329	-3	5.02952	118.661	Kinase step-down	MAPK1	9.1039	4.2775	CDK2	7.729	6.3141
ENSG00000065526:ENSP00000364912|ENSP00000364912|p.T1947P	1946	1	5.028	87.1383	Kinase step-up	LKB1	3.3734	0	CDK1	4.3611	0.6327
ENSG00000117245:ENSP00000247986|ENSP00000247986|p.P370H	369	1	5.02753	65.482	Kinase step-up	MAPK3	1.7592	0	CaMKIIalpha	4.7097	0
ENSG00000167978:ENSP00000301740|ENSP00000301740|p.P925L	924	1	5.02726	105.166	Kinase step-down	CDK1	4.361	0	PKCalpha	3.7073	1.2063
ENSG00000166313:ENSP00000299402|ENSP00000299402|p.P288T	287	1	5.02618	108.641	Kinase step-down	MAPK3	4.5036	0	PAK1	2.2316	0
ENSG00000178222:ENSP00000389709|ENSP00000389709|p.P167S	166	1	5.02428	105.225	Kinase step-down	CDK1	4.361	0	PKCbeta	2.495	0
ENSG00000168298:ENSP00000307705|ENSP00000307705|p.P147L	146	1	5.02428	105.225	Kinase step-down	CDK1	4.361	0	PKCbeta	2.495	0
ENSG00000115875:ENSP00000325905|ENSP00000325905|p.P193L	192	1	5.02428	105.225	Kinase step-down	CDK1	4.361	0	PKCbeta	2.495	0
ENSG00000099904:ENSP00000384716|ENSP00000384716|p.P668H	667	1	5.02428	105.225	Kinase step-down	CDK1	4.361	0	PKCbeta	2.495	0
ENSG00000067798:ENSP00000446132|ENSP00000446132|p.P1218H	1217	1	5.02428	105.225	Kinase step-down	CDK1	4.361	0	PKCbeta	2.495	0
ENSG00000029363:ENSP00000435210|ENSP00000435210|p.P727T	726	1	5.02428	105.225	Kinase step-down	CDK1	4.361	0	PKCbeta	2.495	0
ENSG00000011566:ENSP00000263881|ENSP00000263881|p.P540H	539	1	5.02428	105.225	Kinase step-down	CDK1	4.361	0	PKCbeta	2.495	0
ENSG00000165572:ENSP00000368799|ENSP00000368799|p.P16S	15	1	5.02378	105.235	Kinase step-down	CDK1	4.361	0	PKCalpha	3.7017	1.2077
ENSG00000146648:ENSP00000275493|ENSP00000275493|p.A1118T	1120	-2	5.0225	135	Kinase step-down	HIPK2	6.9121	1.8896	DNAPK	5.5071	5.5071
ENSG00000168036:ENSP00000344456|ENSP00000344456|p.D32N	30	2	5.01915	106.29	Kinase step-down	MAP2K6	4.4021	0	BTK	2.4111	0
ENSG00000043462:ENSP00000046794|ENSP00000046794|p.A271V	268	3	5.019	135	Kinase step-down	HIPK2	5.019	0	CK1alpha	2.9965	2.9965
ENSG00000168036:ENSP00000344456|ENSP00000344456|p.D32A	29	3	5.0157	45	Kinase step-up	HIPK2	9.431	9.431	DNAPK	11.5072	6.4915
ENSG00000006116:ENSP00000005284|ENSP00000005284|p.D246Y	248	-2	5.0153	45	Kinase step-up	MAPK3	3.302	3.302	CaMKIIbeta	5.0153	0
ENSG00000184937:ENSP00000331327|ENSP00000331327|p.R434H	433	1	5.01334	128.241	Kinase step-down	DNAPK	5.5071	0.5286	PKG2cGKII	3.9796	3.3896
ENSG00000061273:ENSP00000080059|ENSP00000080059|p.R394L	393	1	5.01283	105.814	Kinase step-down	ATM	4.3764	0	PKD1	2.4445	0
ENSG00000127616:ENSP00000395654|ENSP00000395654|p.P12L	11	1	5.01217	120.349	Kinase step-down	MAPK3	4.8492	0	CK1delta	3.6765	2.4088
ENSG00000168036:ENSP00000344456|ENSP00000344456|p.D32V	30	2	5.01187	106.442	Kinase step-down	MAP2K6	4.4021	0	Met	2.3959	0
ENSG00000103126:ENSP00000262320|ENSP00000262320|p.S611P	614	-3	5.01129	136.879	Kinase step-down	CK1gamma1	5.0086	0	MAPK8	2.9452	3.1095
ENSG00000151704:ENSP00000376432|ENSP00000376432|p.R203Q	201	2	5.00958	82.4015	Kinase step-up	PKCalpha	4.7372	1.6944	PKG2cGKII	3.9796	0
ENSG00000171490:ENSP00000460871|ENSP00000460871|p.P455L	454	1	5.00586	105.596	Kinase step-down	CDK1	4.361	0	PKCalpha	3.7073	1.2496
ENSG00000131653:ENSP00000318944|ENSP00000318944|p.N520Y	517	3	5.00409	47.3444	Kinase step-up	TGFbR2	2.0571	1.8524	MAP2K5	4.9999	0
ENSG00000074660:ENSP00000263071|ENSP00000263071|p.P612L	611	1	5.0029	98.4592	Kinase step-down	CDK1	4.361	0.3415	PKCepsilon	2.9787	0
ENSG00000166825:ENSP00000300060|ENSP00000300060|p.R595K	590	5	5.00285	132.35	Kinase step-down	HIPK2	4.9975	0	PKCepsilon	2.4904	2.2591
ENSG00000148516:ENSP00000354487|ENSP00000354487|p.L317R	316	1	5.00144	54.2785	Kinase step-up	CK1delta	3.5172	2.7108	DNAPK	5.9435	1.0075
ENSG00000117569:ENSP00000412788|ENSP00000412788|p.P435L	434	1	5.001	105.695	Kinase step-down	CDK1	4.361	0	PKCbeta	2.4478	0
ENSG00000178209:ENSP00000323856|ENSP00000323856|p.R4631P	4630	1	4.99915	79.3465	Kinase step-up	PKCalpha	2.8205	0	MAPK3	4.1275	0
ENSG00000157764:ENSP00000288602|ENSP00000288602|p.R444Q	447	-3	4.99451	110.756	Kinase step-down	BRAF	4.554	0	CK2alpha	5.6951	3.6442
ENSG00000125686:ENSP00000300651|ENSP00000300651|p.P1157A	1156	1	4.9916	90.7419	Kinase step-down	CDK3	3.575	0	HIPK2	5.9237	2.4401
ENSG00000166197:ENSP00000474710|ENSP00000474710|p.R262W	265	-3	4.98887	75.6368	Kinase step-up	MAPKAPK2	3.7161	1.1738	CK2alpha	7.6656	3.3731
ENSG00000130762:ENSP00000367629|ENSP00000367629|p.P42L	41	1	4.97942	106.14	Kinase step-down	CDK1	4.361	0	PKCalpha	3.7073	1.3039
ENSG00000162889:ENSP00000356070|ENSP00000356070|p.W324C	329	-5	4.97925	138.397	Kinase step-down	MAPKAPK2	4.9705	0	AuroraA	4.5599	4.8549
ENSG00000197535:ENSP00000382177|ENSP00000382177|p.R984W	987	-3	4.97716	67.7572	Kinase step-up	CaMKIIalpha	2.7665	0.8412	CK2alpha	6.5632	1.9735
ENSG00000129460:ENSP00000386134|ENSP00000386134|p.E144V	142	2	4.97595	52.3735	Kinase step-up	CK2alpha	3.2607	2.6221	AuroraA	4.9348	0
ENSG00000166963:ENSP00000300231|ENSP00000300231|p.P1147S	1146	1	4.97532	89.6059	Kinase step-up	CDK1	3.4938	0	RSK2	3.5422	0
ENSG00000150776:ENSP00000376767|ENSP00000376767|p.P139T	138	1	4.97518	106.229	Kinase step-down	CDK1	4.361	0	PKCbeta	2.3946	0
ENSG00000155657:ENSP00000467141|ENSP00000467141|p.G31652R	31650	2	4.975	45	Kinase step-up	MRCKa	1.8938	1.8938	PKCalpha	4.975	0
ENSG00000187837:ENSP00000339566|ENSP00000339566|p.P147L	146	1	4.97484	106.236	Kinase step-down	CDK1	4.361	0	PKCalpha	2.896	0.5021
ENSG00000171456:ENSP00000364839|ENSP00000364839|p.T1054A	1056	-2	4.97196	127.28	Kinase step-down	TTK	5.4858	0.5589	CDK6	0.6679	0
ENSG00000184481:ENSP00000363377|ENSP00000363377|p.E224K	227	-3	4.9717	44.4814	Kinase step-up	MAPK9	5.2733	5.3183	LKB1	5.701	0.7295
ENSG00000086730:ENSP00000420494|ENSP00000420494|p.T53K	51	2	4.96955	101.464	Kinase step-down	PDHK1	5.0136	0.8713	PKCepsilon	3.1897	0.4442
ENSG00000196220:ENSP00000373347|ENSP00000373347|p.R761C	759	2	4.96941	151.588	Kinase step-down	CDK5	5.4064	0.6438	CDK1	1.5238	2.9425
ENSG00000174371:ENSP00000355506|ENSP00000355506|p.P816T	815	1	4.96802	107.121	Kinase step-down	CDK1	4.3914	0	PKCbeta	2.3231	0
ENSG00000104320:ENSP00000265433|ENSP00000265433|p.E512G	509	3	4.96276	125.663	Kinase step-down	CK2alpha	5.8836	0.9866	DNAPK	2.7514	1.9462
ENSG00000102974:ENSP00000264010|ENSP00000264010|p.G375R	374	1	4.96073	42.6328	Kinase step-up	TTK	2.7113	2.9162	DNAPK	5.5071	0.5506
ENSG00000025770:ENSP00000299821|ENSP00000299821|p.R90W	95	-5	4.95993	136.275	Kinase step-down	AuroraB	4.9587	0	PAK1	2.1139	2.2243
ENSG00000184937:ENSP00000331327|ENSP00000331327|p.R434C	433	1	4.9565	135	Kinase step-down	DNAPK	5.5071	0.5506	PKAalpha	3.8146	3.8146
ENSG00000117289:ENSP00000358323|ENSP00000358323|p.R305S	304	1	4.9565	135	Kinase step-down	DNAPK	5.5071	0.5506	GSK3beta	2.2516	2.2516
ENSG00000015285:ENSP00000365891|ENSP00000365891|p.I290M	291	-1	4.95522	86.532	Kinase step-up	EphB1	3.2855	0	ITK	3.7094	0
ENSG00000118058:ENSP00000436786|ENSP00000436786|p.P2173S	2172	1	4.95459	95.2283	Kinase step-down	CDK5	3.8081	0	LKB1	3.4042	0.2346
ENSG00000087088:ENSP00000293288|ENSP00000293288|p.I133M	135	-2	4.95337	146.361	Kinase step-down	LKB1	5.3054	0.4491	DNAPK	4.0697	5.0455
ENSG00000162521:ENSP00000362592|ENSP00000362592|p.G106A	110	-4	4.95327	49.3349	Kinase step-up	CK1delta	2.0803	1.7059	HIPK2	4.9391	0
ENSG00000100784:ENSP00000261991|ENSP00000261991|p.S768C	766	2	4.95041	144.115	Kinase step-down	MAPKAPK2	4.8879	0	CaMKIV	3.7947	4.5789
ENSG00000138778:ENSP00000265148|ENSP00000265148|p.W423C	422	1	4.94892	77.693	Kinase step-up	PLK1	10.0877	7.4146	TTK	9.3138	5.1489
ENSG00000063046:ENSP00000262056|ENSP00000262056|p.R227C	230	-3	4.94861	96.6505	Kinase step-down	PKBalpha	6.8514	2.9705	CK2a2	8.9567	5.8863
ENSG00000168036:ENSP00000344456|ENSP00000344456|p.A43P	45	-2	4.94706	136.295	Kinase step-down	HIPK2	4.9458	0	GSK3alpha	4.7391	4.8509
ENSG00000101966:ENSP00000360242|ENSP00000360242|p.I397M	400	-3	4.94705	77.7427	Kinase step-up	HIPK2	2.6757	0	IKKalpha	4.161	0
ENSG00000136068:ENSP00000420213|ENSP00000420213|p.P1537L	1536	1	4.94667	106.614	Kinase step-down	CDK1	4.3519	0	PKCepsilon	2.3517	0
ENSG00000137764:ENSP00000178640|ENSP00000178640|p.A126S	129	-3	4.94551	126.796	Kinase step-down	IKKbeta	7.5059	2.611	GSK3beta	3.7634	3.0577
ENSG00000141027:ENSP00000268712|ENSP00000268712|p.R2391W	2394	-3	4.94541	103.062	Kinase step-down	CaMKIIalpha	4.1968	0	GSK3beta	2.6161	0
ENSG00000104067:ENSP00000281537|ENSP00000281537|p.P1618S	1617	1	4.94386	115.9	Kinase step-down	MAPK3	4.6717	0	Chak2	3.7767	2.159
ENSG00000104881:ENSP00000403902|ENSP00000403902|p.S120P	119	1	4.94127	70.4464	Kinase step-up	PAK1	2.1231	0	CDK1	4.4619	0
ENSG00000104419:ENSP00000404854|ENSP00000404854|p.R351Q	350	1	4.9408	135	Kinase step-down	DNAPK	5.4896	0.5488	CK1delta	4.1129	4.1129
ENSG00000118515:ENSP00000356832|ENSP00000356832|p.P170S	169	1	4.9369	81.284	Kinase step-up	MAPK3	3.4989	0.5773	PKG2cGKII	3.9796	0
ENSG00000160224:ENSP00000291582|ENSP00000291582|p.P148A	147	1	4.93646	97.5428	Kinase step-down	MAPK3	4.6794	0.7608	PKCepsilon	3.0022	0
ENSG00000198947:ENSP00000354923|ENSP00000354923|p.P3553L	3552	1	4.93629	83.0047	Kinase step-up	CDK1	3.0394	0	PKCalpha	3.8896	0
ENSG00000113916:ENSP00000384371|ENSP00000384371|p.E627G	625	2	4.93296	73.2623	Kinase step-up	PDHK1	2.3358	0	GRK2	4.3449	0
ENSG00000103126:ENSP00000262320|ENSP00000262320|p.R492L	493	-1	4.9324	44.9419	Kinase step-up	GSK3alpha	4.5839	4.5889	MAPK1	6.8585	1.9261
ENSG00000124157:ENSP00000361855|ENSP00000361855|p.E414K	412	2	4.93177	104.609	Kinase step-down	PDHK1	4.2541	0	PKCbeta	2.495	0
ENSG00000116701:ENSP00000356505|ENSP00000356505|p.P231R	233	-2	4.93036	46.1854	Kinase step-up	PKBalpha	4.3992	4.2972	HIPK2	6.7424	1.8131
ENSG00000168036:ENSP00000344456|ENSP00000344456|p.S33F	30	3	4.93034	108.235	Kinase step-down	MAP2K6	4.4021	0	EphA7	2.2203	0
ENSG00000109171:ENSP00000264313|ENSP00000264313|p.P350S	349	1	4.92871	106.923	Kinase step-down	CDK1	4.3487	0	PKCbeta	2.3197	0
ENSG00000109118:ENSP00000329933|ENSP00000329933|p.T655I	657	-2	4.9202	134.931	Kinase step-down	CaMKIV	4.9202	0	GSK3beta	1.1372	1.1313
ENSG00000184304:ENSP00000333568|ENSP00000333568|p.T458I	460	-2	4.9173	45	Kinase step-up	GRK2	5.9592	5.9592	HIPK2	8.3617	3.4444
ENSG00000115942:ENSP00000234296|ENSP00000234296|p.R164H	165	-1	4.9155	101.475	Kinase step-down	DNAPK	14.3295	10.2317	CDK2	12.6732	9.9584
ENSG00000104517:ENSP00000429084|ENSP00000429084|p.G2288D	2289	-1	4.91531	33.4804	Kinase step-up	CK2alpha	0.9394	1.921	PLK1	4.8163	0
ENSG00000157764:ENSP00000288602|ENSP00000288602|p.G466E	467	-1	4.91277	112.677	Kinase step-down	PKD1	6.7468	2.2022	BRAF	6.4847	4.6187
ENSG00000111581:ENSP00000229179|ENSP00000229179|p.R54Q	57	-3	4.9116	135	Kinase step-down	AuroraB	4.9116	0	PKG1cGKI	1.727	1.727
ENSG00000080345:ENSP00000243326|ENSP00000243326|p.P410L	409	1	4.91002	107.646	Kinase step-down	CDK1	4.361	0	PKCalpha	2.7498	0.4937
ENSG00000085415:ENSP00000382779|ENSP00000382779|p.R406L	409	-3	4.90909	118.527	Kinase step-down	AuroraB	4.7076	0	ATM	3.0883	1.6963
ENSG00000164318:ENSP00000346964|ENSP00000346964|p.P128L	127	1	4.909	102.266	Kinase step-down	CDK1	4.361	0.2316	PKCalpha	3.1759	0.5214
ENSG00000105486:ENSP00000263274|ENSP00000263274|p.P52L	51	1	4.90824	114.274	Kinase step-down	CDK1	4.5906	0	DNAPK	3.2685	1.5315
ENSG00000086758:ENSP00000340648|ENSP00000340648|p.R2538L	2540	-2	4.9067	45	Kinase step-up	CK1alpha	3.244	3.244	LKB1	4.9067	0
ENSG00000058272:ENSP00000389168|ENSP00000389168|p.T646R	645	1	4.90635	135.256	Kinase step-down	PDHK1	4.9063	0	GSK3beta	2.193	2.2149
ENSG00000091513:ENSP00000385834|ENSP00000385834|p.A594V	593	1	4.90447	117.273	Kinase step-down	EphB2	4.6716	0	EGFR	1.4933	0
ENSG00000008294:ENSP00000262013|ENSP00000262013|p.R727P	730	-3	4.90237	121.207	Kinase step-down	MAPKAPK2	9.2764	4.5154	ATM	7.4702	6.3014
ENSG00000100154:ENSP00000381003|ENSP00000381003|p.P2303S	2302	1	4.90047	107.842	Kinase step-down	CDK1	4.3602	0	PKCalpha	2.9622	0.7254
ENSG00000164061:ENSP00000296452|ENSP00000296452|p.P2803H	2802	1	4.89991	107.875	Kinase step-down	CDK1	4.361	0	PKCbeta	2.234	0
ENSG00000005339:ENSP00000262367|ENSP00000262367|p.G1757C	1755	2	4.899	135	Kinase step-down	ATM	11.1302	6.2312	ATR	6.3001	6.3001
ENSG00000213588:ENSP00000378503|ENSP00000378503|p.P259S	258	1	4.89813	107.916	Kinase step-down	CDK1	4.361	0	PKCbeta	2.2301	0
ENSG00000062822:ENSP00000406046|ENSP00000406046|p.R30W	32	-2	4.89724	20.4351	Kinase step-up	DNAPK	2.352	4.3879	CDK4	4.454	0
ENSG00000158545:ENSP00000301011|ENSP00000301011|p.P488L	487	1	4.89549	107.976	Kinase step-down	CDK1	4.361	0	PAK1	2.2243	0
ENSG00000122375:ENSP00000361141|ENSP00000361141|p.L404P	403	1	4.89549	72.0236	Kinase step-up	PAK1	2.2243	0	CDK1	4.361	0
ENSG00000079841:ENSP00000428417|ENSP00000428417|p.A1197T	1192	5	4.89493	134.787	Kinase step-down	IKKbeta	7.5059	2.611	PKCiota	4.6616	4.6434
ENSG00000109320:ENSP00000226574|ENSP00000226574|p.D927N	924	3	4.8949	45	Kinase step-up	GRK2	6.8571	6.8571	IKKbeta	7.5059	2.611
ENSG00000155511:ENSP00000428994|ENSP00000428994|p.E574K	577	-3	4.89485	157.517	Kinase step-down	GRK2	4.5217	0	CK2alpha	2.38	4.2545
ENSG00000079277:ENSP00000361014|ENSP00000361014|p.P386L	385	1	4.89316	110.52	Kinase step-down	MAPK3	4.4533	0	MAP2K1	2.0276	0
ENSG00000166592:ENSP00000299759|ENSP00000299759|p.R254H	257	-3	4.8921	135	Kinase step-down	CaMKIIalpha	4.8921	0	PKAalpha	2.461	2.461
ENSG00000132382:ENSP00000370968|ENSP00000370968|p.T1229A	1232	-3	4.89203	84.3527	Kinase step-up	CK1delta	4.7111	1.6091	HIPK2	4.9406	1.1578
ENSG00000149480:ENSP00000278823|ENSP00000278823|p.A441T	440	1	4.88898	120.795	Kinase step-down	CaMKIV	4.7395	0	GRK2	3.6888	2.4891
ENSG00000163872:ENSP00000306983|ENSP00000306983|p.P476S	473	3	4.88861	129.524	Kinase step-down	CDK7	4.8663	0	CDK1	4.3044	3.8379
ENSG00000166963:ENSP00000300231|ENSP00000300231|p.P1147A	1146	1	4.88495	90.661	Kinase step-down	CDK1	3.4938	0	RSK2	3.4141	0
ENSG00000043462:ENSP00000046794|ENSP00000046794|p.G531V	532	-1	4.88144	45.2207	Kinase step-up	ITK	3.2429	3.2241	Abl	4.8814	0
ENSG00000157764:ENSP00000288602|ENSP00000288602|p.G466A	467	-1	4.87992	113.636	Kinase step-down	PKD1	6.7468	2.2022	BRAF	6.3964	4.6187
ENSG00000152291:ENSP00000386443|ENSP00000386443|p.E366K	365	1	4.878	135	Kinase step-down	CK2alpha	7.7505	2.8725	CK1alpha	3.244	3.244
ENSG00000075884:ENSP00000295095|ENSP00000295095|p.E214K	217	-3	4.87756	69.9657	Kinase step-up	CK1alpha	3.3345	1.2758	PAK1	4.4218	0
ENSG00000071991:ENSP00000262150|ENSP00000262150|p.P403S	402	1	4.87722	108.4	Kinase step-down	CDK1	4.361	0	PKCbeta	2.495	0.3112
ENSG00000136280:ENSP00000370503|ENSP00000370503|p.G407C	405	2	4.8771	135	Kinase step-down	MAP2K5	4.8771	0	IKKalpha	3.487	3.487
ENSG00000140464:ENSP00000268058|ENSP00000268058|p.S579I	578	1	4.87591	65.8406	Kinase step-up	CK2alpha	8.4974	6.7627	PKBalpha	8.851	4.2941
ENSG00000155657:ENSP00000467141|ENSP00000467141|p.S31994R	31997	-3	4.87379	82.0836	Kinase step-up	CK1alpha	2.9388	0	CaMKIIalpha	3.8881	0
ENSG00000198793:ENSP00000354558|ENSP00000354558|p.D668Y	665	3	4.87008	118.118	Kinase step-down	CK2alpha	5.5939	0.9337	PKD1	4.8585	3.4442
ENSG00000106799:ENSP00000364133|ENSP00000364133|p.P194S	191	3	4.8672	45	Kinase step-up	IKKbeta	7.5059	7.5059	HIPK2	8.2913	3.4241
ENSG00000197535:ENSP00000382177|ENSP00000382177|p.E1121K	1118	3	4.8649	135	Kinase step-down	CK2alpha	5.1641	0.2992	CK1alpha	3.244	3.244
ENSG00000085224:ENSP00000362441|ENSP00000362441|p.S1286Y	1291	-5	4.8644	135	Kinase step-down	HIPK2	9.431	4.5666	CK2alpha	9.0849	9.0849
ENSG00000135679:ENSP00000417281|ENSP00000417281|p.I195V	198	-3	4.86415	133.866	Kinase step-down	ATM	5.4396	0.5764	CaMKIIbeta	5.1821	5.0858
ENSG00000187837:ENSP00000339566|ENSP00000339566|p.P147S	146	1	4.864	108.713	Kinase step-down	CDK1	4.361	0	PKCbeta	2.495	0.3409
ENSG00000131711:ENSP00000296755|ENSP00000296755|p.S1618P	1620	-2	4.8609	45	Kinase step-up	MAPK3	3.9613	3.9613	CDK5	6.9042	2.0433
ENSG00000106263:ENSP00000354125|ENSP00000354125|p.E755G	752	3	4.86031	106.017	Kinase step-down	CK2a2	4.2516	0	RSK2	2.3551	0
ENSG00000105699:ENSP00000354575|ENSP00000354575|p.P465A	464	1	4.85838	107.805	Kinase step-down	CDK1	4.3213	0	PKCbeta	2.495	0.2746
ENSG00000221914:ENSP00000325074|ENSP00000325074|p.P178S	177	1	4.85682	36.2039	Kinase step-up	RAF1	5.9598	6.7025	PKCalpha	7.2395	2.4398
ENSG00000088325:ENSP00000300403|ENSP00000300403|p.R288Q	292	-4	4.85338	49.878	Kinase step-up	PAK1	2.1166	1.7039	AuroraA	4.8358	0
ENSG00000123200:ENSP00000282007|ENSP00000282007|p.P78S	77	1	4.85093	108.984	Kinase step-down	CDK1	4.3594	0	PAK1	2.1277	0
ENSG00000160460:ENSP00000263373|ENSP00000263373|p.T1941R	1939	2	4.85026	97.0872	Kinase step-down	PDHK1	3.8266	0	PKCepsilon	2.9803	0
ENSG00000104447:ENSP00000379065|ENSP00000379065|p.P141L	140	1	4.85015	111.964	Kinase step-down	CDK1	4.4634	0	PKCepsilon	1.8979	0
ENSG00000160813:ENSP00000292330|ENSP00000292330|p.P53H	52	1	4.84969	109.057	Kinase step-down	CDK1	4.361	0	PAK1	2.1216	0
ENSG00000162521:ENSP00000362592|ENSP00000362592|p.E357K	355	2	4.84864	73.682	Kinase step-up	CK2alpha	6.2272	3.9001	HIPK2	4.2537	0
ENSG00000138193:ENSP00000360431|ENSP00000360431|p.F487L	486	1	4.8486	135	Kinase step-down	PDHK1	6.7813	1.9327	LKB1	4.5091	4.5091
ENSG00000168118:ENSP00000355651|ENSP00000355651|p.P205L	204	1	4.84759	109.108	Kinase step-down	CDK1	4.361	0	PKCalpha	3.7531	1.6363
ENSG00000077782:ENSP00000393312|ENSP00000393312|p.M487V	485	2	4.8467	135	Kinase step-down	MST3	4.8467	0	CK1delta	4.7111	4.7111
ENSG00000157764:ENSP00000288602|ENSP00000288602|p.F610L	605	5	4.8461	118.156	Kinase step-down	PKD1	7.3366	2.6984	BRAF	7.8788	6.4746
ENSG00000086015:ENSP00000354671|ENSP00000354671|p.P1400T	1399	1	4.84572	109.154	Kinase step-down	CDK1	4.361	0	PAK1	2.1125	0
ENSG00000123200:ENSP00000282007|ENSP00000282007|p.P365Q	364	1	4.8455	109.159	Kinase step-down	CDK1	4.361	0	PAK1	2.112	0
ENSG00000030419:ENSP00000410447|ENSP00000410447|p.E82K	79	3	4.8453	135	Kinase step-down	CK2alpha	5.4332	0.5879	CK1alpha	3.244	3.244
ENSG00000162735:ENSP00000357051|ENSP00000357051|p.Q67H	66	1	4.84499	124.252	Kinase step-down	ATM	4.76	0	PKG1cGKI	1.727	0.8235
ENSG00000072121:ENSP00000251119|ENSP00000251119|p.P1781R	1780	1	4.84437	109.187	Kinase step-down	CDK1	4.361	0	PAK1	2.1094	0
ENSG00000131196:ENSP00000327850|ENSP00000327850|p.E177K	174	3	4.8438	135	Kinase step-down	CK2alpha	5.3096	0.4658	CK1delta	3.9296	3.9296
ENSG00000072736:ENSP00000300659|ENSP00000300659|p.P270S	269	1	4.84354	107.663	Kinase step-down	CDK1	4.5439	0.2413	PAK1	2.2243	0
ENSG00000168036:ENSP00000344456|ENSP00000344456|p.D32E	30	2	4.84002	110.439	Kinase step-down	MAP2K6	4.4021	0	BTK	2.0118	0
ENSG00000168036:ENSP00000344456|ENSP00000344456|p.I140T	142	-2	4.83809	69.1514	Kinase step-up	Tyk2	3.5065	1.527	MAP2K6	4.4146	0
ENSG00000147065:ENSP00000353408|ENSP00000353408|p.L463Q	468	-5	4.83519	130.325	Kinase step-down	PKD1	4.8191	0	CK1alpha	3.248	2.8539
ENSG00000167978:ENSP00000301740|ENSP00000301740|p.P1765S	1764	1	4.83207	109.49	Kinase step-down	CDK1	4.361	0	PKCalpha	2.9503	0.8693
ENSG00000152661:ENSP00000282561|ENSP00000282561|p.V289L	290	-1	4.832	83.7141	Kinase step-up	GRK2	3.0221	0	MAP2K5	3.7703	0
ENSG00000097007:ENSP00000361423|ENSP00000361423|p.P825L	828	-3	4.83167	139.718	Kinase step-down	CDK5	9.9302	5.1149	CDK3	7.7909	8.1883
ENSG00000169855:ENSP00000420321|ENSP00000420321|p.R318S	321	-3	4.82971	94.6877	Kinase step-down	PKG2cGKII	3.6828	0	CK1delta	3.1246	0
ENSG00000092964:ENSP00000309539|ENSP00000309539|p.E59K	57	2	4.82641	73.3587	Kinase step-up	PDHK1	2.2925	0	PKCzeta	4.2472	0
ENSG00000127603:ENSP00000439537|ENSP00000439537|p.P863L	862	1	4.82336	109.708	Kinase step-down	CDK1	4.361	0	PAK1	2.0607	0
ENSG00000166484:ENSP00000311005|ENSP00000311005|p.L717I	718	-1	4.82165	144.813	Kinase step-down	CaMKIV	4.7511	0	MAPKAPK2	2.4892	3.311
ENSG00000099942:ENSP00000346300|ENSP00000346300|p.P116R	114	2	4.8198	71.4922	Kinase step-up	MAPK3	2.855	0.705	PKBalpha	4.3137	0
ENSG00000221866:ENSP00000352882|ENSP00000352882|p.P1233Q	1232	1	4.8193	82.8755	Kinase step-up	MAPK3	2.9588	0	PAK1	3.8041	0
ENSG00000133246:ENSP00000408342|ENSP00000408342|p.P202L	201	1	4.81834	95.739	Kinase step-down	MAPK7	3.7307	0	PKCalpha	3.0493	0
ENSG00000198961:ENSP00000354775|ENSP00000354775|p.K46N	42	4	4.81357	140.234	Kinase step-down	TRKA	4.7935	0	BTK	0.8119	1.251
ENSG00000116830:ENSP00000358478|ENSP00000358478|p.D373Y	368	5	4.8134	45	Kinase step-up	CDK1	2.9649	2.9649	CDK7	4.8134	0
ENSG00000139436:ENSP00000347464|ENSP00000347464|p.P564L	562	2	4.8088	45	Kinase step-up	CK1alpha	3.244	3.244	PDHK1	6.7256	1.9168
ENSG00000113263:ENSP00000398655|ENSP00000398655|p.P159L	160	-1	4.80815	34.2456	Kinase step-up	MAPK3	4.5179	5.4151	MAPK1	7.0417	2.318
ENSG00000183072:ENSP00000327758|ENSP00000327758|p.R161W	164	-3	4.80579	144.607	Kinase step-down	HIPK2	6.6197	1.8813	CaMKIV	3.9375	4.7395
ENSG00000099250:ENSP00000265371|ENSP00000265371|p.R891I	894	-3	4.8031	115.676	Kinase step-down	PAK2	4.5325	0	CK2alpha	2.1281	0.5387
ENSG00000084674:ENSP00000233242|ENSP00000233242|p.F4513C	4510	3	4.8006	135.026	Kinase step-down	Fgr	4.8006	0	Met	0.8922	0.8944
ENSG00000197077:ENSP00000351207|ENSP00000351207|p.P1367L	1366	1	4.80003	108.687	Kinase step-down	CDK1	4.3027	0	PAK1	2.1277	0
ENSG00000177885:ENSP00000376345|ENSP00000376345|p.V161F	159	2	4.79829	44.6513	Kinase step-up	TGFbR2	3.1712	3.2004	PKCiota	4.7982	0
ENSG00000104517:ENSP00000429084|ENSP00000429084|p.D109N	110	-1	4.7979	135	Kinase step-down	PLK1	7.5906	2.7927	CDK1	4.1873	4.1873
ENSG00000101076:ENSP00000312987|ENSP00000312987|p.I152F	151	1	4.7969	45	Kinase step-up	CK1delta	4.3824	4.3824	PDHK1	4.7969	0
ENSG00000065057:ENSP00000219066|ENSP00000219066|p.L23P	22	1	4.79492	66.2402	Kinase step-up	MAPKAPK2	5.2284	3.4913	MAPK3	4.4692	0
ENSG00000114251:ENSP00000417310|ENSP00000417310|p.V123G	122	1	4.79486	52.1861	Kinase step-up	CK1gamma1	5.1793	4.5795	CK2alpha	6.0494	1.2922
ENSG00000198961:ENSP00000354775|ENSP00000354775|p.G37E	42	-5	4.7935	135	Kinase step-down	TRKA	4.7935	0	MAP2K1	0.3703	0.3703
ENSG00000185499:ENSP00000357380|ENSP00000357380|p.R446H	444	2	4.79304	79.6363	Kinase step-up	PKCepsilon	2.7242	0	LKB1	4.1849	0.2413
ENSG00000140575:ENSP00000268182|ENSP00000268182|p.K856M	857	-1	4.7912	135	Kinase step-down	HIPK2	4.7912	0	CK1delta	4.7069	4.7069
[truncated: 22,547 more rows]
