# Supplementary material for: Kinome-wide Decoding of Network-Attacking Mutations Rewiring Cancer Signaling
Source: Cell. 2015 Sep 24;163(1):202–17. doi: 10.1016/j.cell.2015.08.056 (PMC4644236; doi:10.1016/j.cell.2015.08.056)
Supplement: Table S4. Table of NAMS Leading to Constitutive Kinase Activation, Related to Figure 6 [file mmc5.xlsx]

## Sheet: COSMIC_v67MappedToEnsembl_right
#Mutation_Details	Kinase_Name	Protein_Mutation	NearbyPhosphorylationSites	HitsActivationSegment
>ENSG00000117020:ENSP00000355497|ENSP00000355497|p.A301D	AGC-Akt--AKT3	A301D	-4,-1,3	Y
>ENSG00000131023:ENSP00000437550|ENSP00000437550|p.Q863E	AGC-NDR-LATS-LATS1	Q863E	-1	Y
>ENSG00000104814:ENSP00000465039|ENSP00000465039|p.A164D	STE-STE20-KHS-HPK1	A164D	-1	Y
>ENSG00000105976:ENSP00000317272|ENSP00000317272|p.Y1253D	TK-Met--MET	Y1253D	-1,0,1,5	Y
>ENSG00000157404:ENSP00000288135|ENSP00000288135|p.Y823D	TK-PVR-Kit-KIT	Y823D	0,2	Y
>ENSG00000134853:ENSP00000257290|ENSP00000257290|p.Y849D	TK-PVR-PDGFR-PDGFRa	Y849D	0,2	Y
>ENSG00000157764:ENSP00000288602|ENSP00000288602|p.V600E	TKL-RAF-RAF-BRAF	V600E	-2,1,-5	Y
>ENSG00000157764:ENSP00000288602|ENSP00000288602|p.G606E	TKL-RAF-RAF-BRAF	G606E	4,1	Y
>ENSG00000157764:ENSP00000288602|ENSP00000288602|p.K601E	TKL-RAF-RAF-BRAF	K601E	-1,2,-4	Y
>ENSG00000204217:ENSP00000363708|ENSP00000363708|p.G378D	TKL-STKR-STKR2-BMPR2	G378D	-1,3	Y
>ENSG00000118515:ENSP00000356832|ENSP00000356832|p.A220E	AGC-SGK--SGK1	A220E	1	N
>ENSG00000147613:ENSP00000276616|ENSP00000276616|p.K86E	CAMK-PSK--PSKH2	K86E	1,2	N
>ENSG00000087586:ENSP00000379245|ENSP00000379245|p.G265E	Other-Aur--AurA	G265E	-1	N
>ENSG00000138756:ENSP00000334836|ENSP00000334836|p.K258E	Other-NAK-BIKE-BIKE	K258E	1	N
>ENSG00000138756:ENSP00000334836|ENSP00000334836|p.Y257D	Other-NAK-BIKE-BIKE	Y257D	0	N
>ENSG00000180815:ENSP00000345629|ENSP00000345629|p.K762E	STE-STE11-ASK-MAP3K7	K762E	-1	N
>ENSG00000198648:ENSP00000348278|ENSP00000348278|p.G307D	STE-STE20-FRAY-STLK3	G307D	1,-2	N
>ENSG00000011566:ENSP00000263881|ENSP00000263881|p.K32E	STE-STE20-KHS-KHS2	K32E	5,1	N
>ENSG00000154310:ENSP00000399511|ENSP00000399511|p.G87D	STE-STE20-MSN-TNIK	G87D	1	N
>ENSG00000128052:ENSP00000263923|ENSP00000263923|p.K997E	TK-PVR-VEGFR-KDR	K997E	1	N
>ENSG00000182866:ENSP00000337825|ENSP00000337825|p.K269E	TK-Src-SrcB-LCK	K269E	-5,5,1	N
>ENSG00000010671:ENSP00000308176|ENSP00000308176|p.N603D	TK-Tec--BTK	N603D	-1,1	N
>ENSG00000157764:ENSP00000288602|ENSP00000288602|p.G469E	TKL-RAF-RAF-BRAF	G469E	2,-1,4	N
