# Supplementary material for: Kinome-wide Decoding of Network-Attacking Mutations Rewiring Cancer Signaling
Source: Cell. 2015 Sep 24;163(1):202–17. doi: 10.1016/j.cell.2015.08.056 (PMC4644236; doi:10.1016/j.cell.2015.08.056)
Supplement: Table S5. Table of Catalytically Essential Residues in the Kinase Domain, Related to Figure 6 [file mmc6.xlsx]

## Sheet: COSMIC_v67MappedToEnsembl_right
#Mutation_Details	Kinase_Name	Protein_Mutation	Alignment_Position	CriticalityExplanation
>ENSG00000185974:ENSP00000334876|ENSP00000334876|p.G197W	AGC-GRK-GRK-RHOK	G197W	29	First Glycine of the Glycine-rich loop critical for ATP anchoring.
>ENSG00000150457:ENSP00000372035|ENSP00000372035|p.G675W	AGC-NDR-LATS-LATS2	G675W	29	First Glycine of the Glycine-rich loop critical for ATP anchoring.
>ENSG00000104205:ENSP00000379842|ENSP00000379842|p.G169A	AGC-SGK--SGK3	G169A	29	First Glycine of the Glycine-rich loop critical for ATP anchoring.
>ENSG00000118046:ENSP00000324856|ENSP00000324856|p.G56V	CAMK-CAMKL-LKB-LKB1	G56V	29	First Glycine of the Glycine-rich loop critical for ATP anchoring.
>ENSG00000118046:ENSP00000324856|ENSP00000324856|p.G56W	CAMK-CAMKL-LKB-LKB1	G56W	29	First Glycine of the Glycine-rich loop critical for ATP anchoring.
>ENSG00000196730:ENSP00000386135|ENSP00000386135|p.G20D	CAMK-DAPK-DAPK-DAPK1	G20D	29	First Glycine of the Glycine-rich loop critical for ATP anchoring.
>ENSG00000167657:ENSP00000442973|ENSP00000442973|p.G20D	CAMK-DAPK-DAPK-DAPK3	G20D	29	First Glycine of the Glycine-rich loop critical for ATP anchoring.
>ENSG00000079277:ENSP00000361014|ENSP00000361014|p.G56V	CAMK-MAPKAPK-MNK-MNK1	G56V	29	First Glycine of the Glycine-rich loop critical for ATP anchoring.
>ENSG00000140795:ENSP00000378288|ENSP00000378288|p.G522E	CAMK-MLCK--caMLCK	G522E	29	First Glycine of the Glycine-rich loop critical for ATP anchoring.
>ENSG00000101306:ENSP00000365162|ENSP00000365162|p.G292R	CAMK-MLCK--skMLCK	G292R	29	First Glycine of the Glycine-rich loop critical for ATP anchoring.
>ENSG00000105287:ENSP00000393978|ENSP00000393978|p.G558C	CAMK-PKD--PKD2	G558C	29	First Glycine of the Glycine-rich loop critical for ATP anchoring.
>ENSG00000180138:ENSP00000369126|ENSP00000369126|p.G24R	CK1-CK1-CK1-A-CK1a2	G24R	29	First Glycine of the Glycine-rich loop critical for ATP anchoring.
>ENSG00000164885:ENSP00000419782|ENSP00000419782|p.G11W	CMGC-CDK-CDK5-CDK5	G11W	29	First Glycine of the Glycine-rich loop critical for ATP anchoring.
>ENSG00000105204:ENSP00000469863|ENSP00000469863|p.G118D	CMGC-DYRK-DYRK1-DYRK1B	G118D	29	First Glycine of the Glycine-rich loop critical for ATP anchoring.
>ENSG00000105146:ENSP00000302898|ENSP00000302898|p.G50V	Other-Aur--AurC	G50V	29	First Glycine of the Glycine-rich loop critical for ATP anchoring.
>ENSG00000115661:ENSP00000386928|ENSP00000386928|p.G27W	Other-NAK-MPSK-MPSK1	G27W	29	First Glycine of the Glycine-rich loop critical for ATP anchoring.
>ENSG00000168297:ENSP00000348472|ENSP00000348472|p.G156C	Other-Slob--Slob	G156C	29	First Glycine of the Glycine-rich loop critical for ATP anchoring.
>ENSG00000157106:ENSP00000402515|ENSP00000402515|p.G2144V	PKL-PIKK-SMG1-SMG1	G2144V	29	First Glycine of the Glycine-rich loop critical for ATP anchoring.
>ENSG00000104814:ENSP00000465039|ENSP00000465039|p.G24S	STE-STE20-KHS-HPK1	G24S	29	First Glycine of the Glycine-rich loop critical for ATP anchoring.
>ENSG00000095777:ENSP00000265944|ENSP00000265944|p.G28D	STE-STE20-NinaC-MYO3A	G28D	29	First Glycine of the Glycine-rich loop critical for ATP anchoring.
>ENSG00000077264:ENSP00000353864|ENSP00000353864|p.G311A	STE-STE20-PAKA-PAK3	G311A	29	First Glycine of the Glycine-rich loop critical for ATP anchoring.
>ENSG00000137764:ENSP00000178640|ENSP00000178640|p.G173A	STE-STE7-MEK5-MAP2K5	G173A	29	First Glycine of the Glycine-rich loop critical for ATP anchoring.
>ENSG00000153208:ENSP00000295408|ENSP00000295408|p.G594R	TK-Axl--MER	G594R	29	First Glycine of the Glycine-rich loop critical for ATP anchoring.
>ENSG00000146648:ENSP00000275493|ENSP00000275493|p.G719S	TK-EGFR--EGFR	G719S	29	First Glycine of the Glycine-rich loop critical for ATP anchoring.
>ENSG00000146648:ENSP00000275493|ENSP00000275493|p.G719D	TK-EGFR--EGFR	G719D	29	First Glycine of the Glycine-rich loop critical for ATP anchoring.
>ENSG00000146648:ENSP00000275493|ENSP00000275493|p.G719A	TK-EGFR--EGFR	G719A	29	First Glycine of the Glycine-rich loop critical for ATP anchoring.
>ENSG00000146648:ENSP00000275493|ENSP00000275493|p.G719C	TK-EGFR--EGFR	G719C	29	First Glycine of the Glycine-rich loop critical for ATP anchoring.
>ENSG00000077782:ENSP00000393312|ENSP00000393312|p.G516A	TK-FGFR--FGFR1	G516A	29	First Glycine of the Glycine-rich loop critical for ATP anchoring.
>ENSG00000198400:ENSP00000431418|ENSP00000431418|p.G517V	TK-Trk--TRKA	G517V	29	First Glycine of the Glycine-rich loop critical for ATP anchoring.
>ENSG00000140538:ENSP00000354207|ENSP00000354207|p.G545C	TK-Trk--TRKC	G545C	29	First Glycine of the Glycine-rich loop critical for ATP anchoring.
>ENSG00000154237:ENSP00000373600|ENSP00000373600|p.G1249D	TKL-LRRK--LRRK1	G1249D	29	First Glycine of the Glycine-rich loop critical for ATP anchoring.
>ENSG00000157764:ENSP00000288602|ENSP00000288602|p.G464E	TKL-RAF-RAF-BRAF	G464E	29	First Glycine of the Glycine-rich loop critical for ATP anchoring.
>ENSG00000157764:ENSP00000288602|ENSP00000288602|p.G464R	TKL-RAF-RAF-BRAF	G464R	29	First Glycine of the Glycine-rich loop critical for ATP anchoring.
>ENSG00000157764:ENSP00000288602|ENSP00000288602|p.G464V	TKL-RAF-RAF-BRAF	G464V	29	First Glycine of the Glycine-rich loop critical for ATP anchoring.
>ENSG00000138696:ENSP00000401907|ENSP00000401907|p.G241E	TKL-STKR-STKR1-BMPR1B	G241E	29	First Glycine of the Glycine-rich loop critical for ATP anchoring.
>ENSG00000211455:ENSP00000373684|ENSP00000373684|p.G99A	AGC-NDR-NDR-NDR2	G99A	43	Second Glycine of the Glycine-rich loop critical for ATP anchoring.
>ENSG00000152953:ENSP00000282908|ENSP00000282908|p.G32R	AGC-YANK--YANK2	G32R	43	Second Glycine of the Glycine-rich loop critical for ATP anchoring.
>ENSG00000152953:ENSP00000282908|ENSP00000282908|p.G32V	AGC-YANK--YANK2	G32V	43	Second Glycine of the Glycine-rich loop critical for ATP anchoring.
>ENSG00000183049:ENSP00000368124|ENSP00000368124|p.G32E	CAMK-CAMK1--CaMK1d	G32E	43	Second Glycine of the Glycine-rich loop critical for ATP anchoring.
>ENSG00000105287:ENSP00000393978|ENSP00000393978|p.G560W	CAMK-PKD--PKD2	G560W	43	Second Glycine of the Glycine-rich loop critical for ATP anchoring.
>ENSG00000151292:ENSP00000378807|ENSP00000378807|p.G52C	CK1-CK1-CK1-G-CK1g3	G52C	43	Second Glycine of the Glycine-rich loop critical for ATP anchoring.
>ENSG00000151292:ENSP00000378807|ENSP00000378807|p.G52D	CK1-CK1-CK1-G-CK1g3	G52D	43	Second Glycine of the Glycine-rich loop critical for ATP anchoring.
>ENSG00000146216:ENSP00000259750|ENSP00000259750|p.G43R	CK1-TTBK--TTBK1	G43R	43	Second Glycine of the Glycine-rich loop critical for ATP anchoring.
>ENSG00000028116:ENSP00000408002|ENSP00000408002|p.G38R	CK1-VRK--VRK2	G38R	43	Second Glycine of the Glycine-rich loop critical for ATP anchoring.
>ENSG00000132964:ENSP00000370938|ENSP00000370938|p.G30C	CMGC-CDK-CDK8-CDK8	G30C	43	Second Glycine of the Glycine-rich loop critical for ATP anchoring.
>ENSG00000100490:ENSP00000379176|ENSP00000379176|p.G14E	CMGC-CDKL--CDKL1	G14E	43	Second Glycine of the Glycine-rich loop critical for ATP anchoring.
>ENSG00000138769:ENSP00000412365|ENSP00000412365|p.G13R	CMGC-CDKL--CDKL2	G13R	43	Second Glycine of the Glycine-rich loop critical for ATP anchoring.
>ENSG00000082701:ENSP00000324806|ENSP00000324806|p.G65E	CMGC-GSK--GSK3B	G65E	43	Second Glycine of the Glycine-rich loop critical for ATP anchoring.
>ENSG00000050748:ENSP00000394560|ENSP00000394560|p.G35R	CMGC-MAPK-JNK-JNK2	G35R	43	Second Glycine of the Glycine-rich loop critical for ATP anchoring.
>ENSG00000050748:ENSP00000394560|ENSP00000394560|p.G35W	CMGC-MAPK-JNK-JNK2	G35W	43	Second Glycine of the Glycine-rich loop critical for ATP anchoring.
>ENSG00000050748:ENSP00000394560|ENSP00000394560|p.G35E	CMGC-MAPK-JNK-JNK2	G35E	43	Second Glycine of the Glycine-rich loop critical for ATP anchoring.
>ENSG00000105146:ENSP00000302898|ENSP00000302898|p.G52E	Other-Aur--AurC	G52E	43	Second Glycine of the Glycine-rich loop critical for ATP anchoring.
>ENSG00000172680:ENSP00000310722|ENSP00000310722|p.G69A	Other-MOS--MOS	G69A	43	Second Glycine of the Glycine-rich loop critical for ATP anchoring.
>ENSG00000197168:ENSP00000347767|ENSP00000347767|p.G13V	Other-NEK-NEK1-NEK5	G13V	43	Second Glycine of the Glycine-rich loop critical for ATP anchoring.
>ENSG00000112742:ENSP00000358813|ENSP00000358813|p.G534E	Other-TTK--TTK	G534E	43	Second Glycine of the Glycine-rich loop critical for ATP anchoring.
>ENSG00000095015:ENSP00000382423|ENSP00000382423|p.G1252E	STE-STE11-MEKK1-MAP3K1	G1252E	43	Second Glycine of the Glycine-rich loop critical for ATP anchoring.
>ENSG00000135090:ENSP00000376317|ENSP00000376317|p.G33A	STE-STE20-TAO-TAO3	G33A	43	Second Glycine of the Glycine-rich loop critical for ATP anchoring.
>ENSG00000097007:ENSP00000361423|ENSP00000361423|p.G270C	TK-Abl--ABL1	G270C	43	Second Glycine of the Glycine-rich loop critical for ATP anchoring.
>ENSG00000146648:ENSP00000275493|ENSP00000275493|p.G721D	TK-EGFR--EGFR	G721D	43	Second Glycine of the Glycine-rich loop critical for ATP anchoring.
>ENSG00000146648:ENSP00000275493|ENSP00000275493|p.G721C	TK-EGFR--EGFR	G721C	43	Second Glycine of the Glycine-rich loop critical for ATP anchoring.
>ENSG00000146648:ENSP00000275493|ENSP00000275493|p.G721A	TK-EGFR--EGFR	G721A	43	Second Glycine of the Glycine-rich loop critical for ATP anchoring.
>ENSG00000146648:ENSP00000275493|ENSP00000275493|p.G721S	TK-EGFR--EGFR	G721S	43	Second Glycine of the Glycine-rich loop critical for ATP anchoring.
>ENSG00000135333:ENSP00000358309|ENSP00000358309|p.G642E	TK-Eph--EphA7	G642E	43	Second Glycine of the Glycine-rich loop critical for ATP anchoring.
>ENSG00000047936:ENSP00000357494|ENSP00000357494|p.G1954R	TK-Sev--ROS	G1954R	43	Second Glycine of the Glycine-rich loop critical for ATP anchoring.
>ENSG00000111816:ENSP00000476145|ENSP00000476145|p.G243V	TK-Src-Frk-FRK	G243V	43	Second Glycine of the Glycine-rich loop critical for ATP anchoring.
>ENSG00000254087:ENSP00000428924|ENSP00000428924|p.G256R	TK-Src-SrcB-LYN	G256R	43	Second Glycine of the Glycine-rich loop critical for ATP anchoring.
>ENSG00000113263:ENSP00000398655|ENSP00000398655|p.G372V	TK-Tec--ITK	G372V	43	Second Glycine of the Glycine-rich loop critical for ATP anchoring.
>ENSG00000113263:ENSP00000398655|ENSP00000398655|p.G372W	TK-Tec--ITK	G372W	43	Second Glycine of the Glycine-rich loop critical for ATP anchoring.
>ENSG00000188906:ENSP00000298910|ENSP00000298910|p.G1888C	TKL-LRRK--LRRK2	G1888C	43	Second Glycine of the Glycine-rich loop critical for ATP anchoring.
>ENSG00000116783:ENSP00000359928|ENSP00000359928|p.G573V	TKL-MLK-HH498-HH498	G573V	43	Second Glycine of the Glycine-rich loop critical for ATP anchoring.
>ENSG00000139625:ENSP00000448689|ENSP00000448689|p.G167W	TKL-MLK-LZK-DLK	G167W	43	Second Glycine of the Glycine-rich loop critical for ATP anchoring.
>ENSG00000130758:ENSP00000253055|ENSP00000253055|p.G107E	TKL-MLK-MLK-MLK2	G107E	43	Second Glycine of the Glycine-rich loop critical for ATP anchoring.
>ENSG00000135341:ENSP00000358335|ENSP00000358335|p.G45V	TKL-MLK-TAK1-TAK1	G45V	43	Second Glycine of the Glycine-rich loop critical for ATP anchoring.
>ENSG00000141068:ENSP00000381958|ENSP00000381958|p.G485V	TKL-RAF-KSR-KSR1	G485V	43	Second Glycine of the Glycine-rich loop critical for ATP anchoring.
>ENSG00000078061:ENSP00000366244|ENSP00000366244|p.G319D	TKL-RAF-RAF-ARAF	G319D	43	Second Glycine of the Glycine-rich loop critical for ATP anchoring.
>ENSG00000157764:ENSP00000288602|ENSP00000288602|p.G466V	TKL-RAF-RAF-BRAF	G466V	43	Second Glycine of the Glycine-rich loop critical for ATP anchoring.
>ENSG00000157764:ENSP00000288602|ENSP00000288602|p.G466R	TKL-RAF-RAF-BRAF	G466R	43	Second Glycine of the Glycine-rich loop critical for ATP anchoring.
>ENSG00000157764:ENSP00000288602|ENSP00000288602|p.G466E	TKL-RAF-RAF-BRAF	G466E	43	Second Glycine of the Glycine-rich loop critical for ATP anchoring.
>ENSG00000157764:ENSP00000288602|ENSP00000288602|p.G466A	TKL-RAF-RAF-BRAF	G466A	43	Second Glycine of the Glycine-rich loop critical for ATP anchoring.
>ENSG00000106799:ENSP00000364133|ENSP00000364133|p.G214V	TKL-STKR-STKR1-TGFbR1	G214V	43	Second Glycine of the Glycine-rich loop critical for ATP anchoring.
>ENSG00000185900:ENSP00000331258|ENSP00000331258|p.G90R	Other-Other-Unique--SgK196	G90R	54	Third Glycine of the Glycine-rich loop critical for ATP anchoring.
>ENSG00000100077:ENSP00000317578|ENSP00000317578|p.K220T	AGC-GRK-BARK-BARK2	K220T	103	Lysine critical for ATP anchoring.
>ENSG00000198055:ENSP00000433511|ENSP00000433511|p.K215N	AGC-GRK-GRK-GPRK6	K215N	103	Lysine critical for ATP anchoring.
>ENSG00000126583:ENSP00000263431|ENSP00000263431|p.K380N	AGC-PKC-PKCa-PKCg	K380N	103	Lysine critical for ATP anchoring.
>ENSG00000185532:ENSP00000363092|ENSP00000363092|p.K405E	AGC-PKG--PKG1	K405E	103	Lysine critical for ATP anchoring.
>ENSG00000101049:ENSP00000340608|ENSP00000340608|p.K124N	AGC-SGK--SGK2	K124N	103	Lysine critical for ATP anchoring.
>ENSG00000162409:ENSP00000360290|ENSP00000360290|p.K45R	CAMK-CAMKL-AMPK-AMPKa2	K45R	103	Lysine critical for ATP anchoring.
>ENSG00000118046:ENSP00000324856|ENSP00000324856|p.K78E	CAMK-CAMKL-LKB-LKB1	K78E	103	Lysine critical for ATP anchoring.
>ENSG00000118046:ENSP00000324856|ENSP00000324856|p.K78R	CAMK-CAMKL-LKB-LKB1	K78R	103	Lysine critical for ATP anchoring.
>ENSG00000147044:ENSP00000367408|ENSP00000367408|p.K41T	CAMK-CASK--CASK	K41T	103	Lysine critical for ATP anchoring.
>ENSG00000145949:ENSP00000274643|ENSP00000274643|p.K135N	CAMK-MLCK--SgK085	K135N	103	Lysine critical for ATP anchoring.
>ENSG00000184304:ENSP00000333568|ENSP00000333568|p.K612E	CAMK-PKD--PKD1	K612E	103	Lysine critical for ATP anchoring.
>ENSG00000135446:ENSP00000257904|ENSP00000257904|p.K35R	CMGC-CDK-CDK4-CDK4	K35R	103	Lysine critical for ATP anchoring.
>ENSG00000134058:ENSP00000256443|ENSP00000256443|p.K41N	CMGC-CDK-CDK7-CDK7	K41N	103	Lysine critical for ATP anchoring.
>ENSG00000069956:ENSP00000261845|ENSP00000261845|p.K49N	CMGC-MAPK-ERK3-ERK3	K49N	103	Lysine critical for ATP anchoring.
>ENSG00000111837:ENSP00000313021|ENSP00000313021|p.K33R	CMGC-RCK-MAK-MAK	K33R	103	Lysine critical for ATP anchoring.
>ENSG00000086288:ENSP00000199447|ENSP00000199447|p.K484T	NDK-NDK--TXNDC3	K484T	103	Lysine critical for ATP anchoring.
>ENSG00000172071:ENSP00000307235|ENSP00000307235|p.K622N	Other-PEK-PEK-PEK	K622N	103	Lysine critical for ATP anchoring.
>ENSG00000000457:ENSP00000356746|ENSP00000356746|p.K43R	Other-SCY1--SCYL3	K43R	103	Lysine critical for ATP anchoring.
>ENSG00000101890:ENSP00000218006|ENSP00000218006|p.K574T	RGC-RGC--CYGF	K574T	103	Lysine critical for ATP anchoring.
>ENSG00000176601:ENSP00000365005|ENSP00000365005|p.K1089Q	STE-STE11-MEKK15-MEKK15	K1089Q	103	Lysine critical for ATP anchoring.
>ENSG00000065613:ENSP00000358770|ENSP00000358770|p.K63E	STE-STE20-SLK-SLK	K63E	103	Lysine critical for ATP anchoring.
>ENSG00000160551:ENSP00000261716|ENSP00000261716|p.K57N	STE-STE20-TAO-TAO1	K57N	103	Lysine critical for ATP anchoring.
>ENSG00000108984:ENSP00000468348|ENSP00000468348|p.K82M	STE-STE7-MEK3-MAP2K6	K82M	103	Lysine critical for ATP anchoring.
>ENSG00000146648:ENSP00000275493|ENSP00000275493|p.K745M	TK-EGFR--EGFR	K745M	103	Lysine critical for ATP anchoring.
>ENSG00000146648:ENSP00000275493|ENSP00000275493|p.K745R	TK-EGFR--EGFR	K745R	103	Lysine critical for ATP anchoring.
>ENSG00000065361:ENSP00000267101|ENSP00000267101|p.K742E	TK-EGFR--ErbB3	K742E	103	Lysine critical for ATP anchoring.
>ENSG00000178568:ENSP00000342235|ENSP00000342235|p.K751T	TK-EGFR--ErbB4	K751T	103	Lysine critical for ATP anchoring.
>ENSG00000178568:ENSP00000342235|ENSP00000342235|p.K751E	TK-EGFR--ErbB4	K751E	103	Lysine critical for ATP anchoring.
>ENSG00000178568:ENSP00000342235|ENSP00000342235|p.K751Q	TK-EGFR--ErbB4	K751Q	103	Lysine critical for ATP anchoring.
>ENSG00000044524:ENSP00000337451|ENSP00000337451|p.K653R	TK-Eph--EphA3	K653R	103	Lysine critical for ATP anchoring.
>ENSG00000157404:ENSP00000288135|ENSP00000288135|p.K623N	TK-PVR-Kit-KIT	K623N	103	Lysine critical for ATP anchoring.
>ENSG00000106683:ENSP00000336740|ENSP00000336740|p.K368T	TKL-LISK-LIMK-LIMK1	K368T	103	Lysine critical for ATP anchoring.
>ENSG00000183421:ENSP00000332454|ENSP00000332454|p.K51T	TKL-RIPK--ANKRD3	K51T	103	Lysine critical for ATP anchoring.
>ENSG00000183421:ENSP00000332454|ENSP00000332454|p.K51N	TKL-RIPK--ANKRD3	K51N	103	Lysine critical for ATP anchoring.
>ENSG00000163513:ENSP00000351905|ENSP00000351905|p.K302N	TKL-STKR-STKR2-TGFbR2	K302N	103	Lysine critical for ATP anchoring.
>ENSG00000163513:ENSP00000351905|ENSP00000351905|p.K302E	TKL-STKR-STKR2-TGFbR2	K302E	103	Lysine critical for ATP anchoring.
>ENSG00000168404:ENSP00000308351|ENSP00000308351|p.K230Q	TKL-TKL-Unique--MLKL	K230Q	103	Lysine critical for ATP anchoring.
>ENSG00000165059:ENSP00000366488|ENSP00000366488|p.E92K	AGC-PKA--PKACg	E92K	191	Glutamic acid critical for ATP anchoring.
>ENSG00000185532:ENSP00000363092|ENSP00000363092|p.E424D	AGC-PKG--PKG1	E424D	191	Glutamic acid critical for ATP anchoring.
>ENSG00000123143:ENSP00000343325|ENSP00000343325|p.E669K	AGC-PKN--PKN1	E669K	191	Glutamic acid critical for ATP anchoring.
>ENSG00000160447:ENSP00000291906|ENSP00000291906|p.E607K	AGC-PKN--PKN3	E607K	191	Glutamic acid critical for ATP anchoring.
>ENSG00000072133:ENSP00000262752|ENSP00000262752|p.E123G	AGC-RSK-RSKp90-RSK4:Domain2,AGC-RSK-RSKp90-RSK4	E123G	191	Glutamic acid critical for ATP anchoring.
>ENSG00000198208:ENSP00000452027|ENSP00000452027|p.E292G	AGC-RSKL--RSKL2	E292G	191	Glutamic acid critical for ATP anchoring.
>ENSG00000116141:ENSP00000355884|ENSP00000355884|p.E107D	CAMK-CAMKL-MARK-MARK1	E107D	191	Glutamic acid critical for ATP anchoring.
>ENSG00000164543:ENSP00000319192|ENSP00000319192|p.E108A	CAMK-DAPK-DRAK-DRAK1	E108A	191	Glutamic acid critical for ATP anchoring.
>ENSG00000151292:ENSP00000378807|ENSP00000378807|p.E86K	CK1-CK1-CK1-G-CK1g3	E86K	191	Glutamic acid critical for ATP anchoring.
>ENSG00000028116:ENSP00000408002|ENSP00000408002|p.E73Q	CK1-VRK--VRK2	E73Q	191	Glutamic acid critical for ATP anchoring.
>ENSG00000248333:ENSP00000464036|ENSP00000464036|p.E475K	CMGC-CDK-CDK11-CDK11a	E475K	191	Glutamic acid critical for ATP anchoring.
>ENSG00000065883:ENSP00000181839|ENSP00000181839|p.E752G	CMGC-CDK-CRK7-CHED	E752G	191	Glutamic acid critical for ATP anchoring.
>ENSG00000059758:ENSP00000261211|ENSP00000261211|p.E238V	CMGC-CDK-PCTAIRE-PCTAIRE2	E238V	191	Glutamic acid critical for ATP anchoring.
>ENSG00000138395:ENSP00000406472|ENSP00000406472|p.E149Q	CMGC-CDK-PFTAIRE-PFTAIRE2	E149Q	191	Glutamic acid critical for ATP anchoring.
>ENSG00000070770:ENSP00000262506|ENSP00000262506|p.E82D	CMGC-CK2--CK2a2	E82D	191	Glutamic acid critical for ATP anchoring.
>ENSG00000152256:ENSP00000282077|ENSP00000282077|p.E290A	HisK-PDHK-PDHK-PDHK1	E290A	191	Glutamic acid critical for ATP anchoring.
>ENSG00000105146:ENSP00000302898|ENSP00000302898|p.E91K	Other-Aur--AurC	E91K	191	Glutamic acid critical for ATP anchoring.
>ENSG00000110931:ENSP00000312741|ENSP00000312741|p.E236K	Other-CAMKK-CAMKK-Meta-CaMKK2	E236K	191	Glutamic acid critical for ATP anchoring.
>ENSG00000138756:ENSP00000334836|ENSP00000334836|p.E95K	Other-NAK-BIKE-BIKE	E95K	191	Glutamic acid critical for ATP anchoring.
>ENSG00000187550:ENSP00000389015|ENSP00000389015|p.E106K	Other-NKF1--SgK069	E106K	191	Glutamic acid critical for ATP anchoring.
>ENSG00000173846:ENSP00000361275|ENSP00000361275|p.E110K	Other-PLK-PLK2-PLK3	E110K	191	Glutamic acid critical for ATP anchoring.
>ENSG00000112742:ENSP00000358813|ENSP00000358813|p.E571K	Other-TTK--TTK	E571K	191	Glutamic acid critical for ATP anchoring.
>ENSG00000119121:ENSP00000354006|ENSP00000354006|p.E1830K	PKL-Alpha-ChaK-ChaK2	E1830K	191	Glutamic acid critical for ATP anchoring.
>ENSG00000159899:ENSP00000341083|ENSP00000341083|p.E567K	RGC-RGC--ANPb	E567K	191	Glutamic acid critical for ATP anchoring.
>ENSG00000085511:ENSP00000375986|ENSP00000375986|p.E1390K	STE-STE11-MEKK4-MAP3K4	E1390K	191	Glutamic acid critical for ATP anchoring.
>ENSG00000011566:ENSP00000263881|ENSP00000263881|p.E61K	STE-STE20-KHS-KHS2	E61K	191	Glutamic acid critical for ATP anchoring.
>ENSG00000104375:ENSP00000429744|ENSP00000429744|p.E98D	STE-STE20-MST-MST2	E98D	191	Glutamic acid critical for ATP anchoring.
>ENSG00000204580:ENSP00000365759|ENSP00000365759|p.E678Q	TK-DDR--DDR1	E678Q	191	Glutamic acid critical for ATP anchoring.
>ENSG00000162733:ENSP00000356899|ENSP00000356899|p.E625K	TK-DDR--DDR2	E625K	191	Glutamic acid critical for ATP anchoring.
>ENSG00000142627:ENSP00000351209|ENSP00000351209|p.E663G	TK-Eph--EphA2	E663G	191	Glutamic acid critical for ATP anchoring.
>ENSG00000142627:ENSP00000351209|ENSP00000351209|p.E663K	TK-Eph--EphA2	E663K	191	Glutamic acid critical for ATP anchoring.
>ENSG00000116106:ENSP00000281821|ENSP00000281821|p.E670G	TK-Eph--EphA4	E670G	191	Glutamic acid critical for ATP anchoring.
>ENSG00000116106:ENSP00000281821|ENSP00000281821|p.E670D	TK-Eph--EphA4	E670D	191	Glutamic acid critical for ATP anchoring.
>ENSG00000080224:ENSP00000374323|ENSP00000374323|p.E774K	TK-Eph--EphA6	E774K	191	Glutamic acid critical for ATP anchoring.
>ENSG00000133216:ENSP00000363763|ENSP00000363763|p.E671K	TK-Eph--EphB2	E671K	191	Glutamic acid critical for ATP anchoring.
>ENSG00000120899:ENSP00000380638|ENSP00000380638|p.E474Q	TK-FAK--PYK2	E474Q	191	Glutamic acid critical for ATP anchoring.
>ENSG00000162434:ENSP00000343204|ENSP00000343204|p.E637K	TK-Jak--JAK1,TK-Jak--JAK1:Domain2	E637K	191	Glutamic acid critical for ATP anchoring.
>ENSG00000254087:ENSP00000428924|ENSP00000428924|p.E290K	TK-Src-SrcB-LYN	E290K	191	Glutamic acid critical for ATP anchoring.
>ENSG00000090376:ENSP00000261233|ENSP00000261233|p.E212K	TKL-IRAK--IRAK3	E212K	191	Glutamic acid critical for ATP anchoring.
>ENSG00000198055:ENSP00000433511|ENSP00000433511|p.D311N	AGC-GRK-GRK-GPRK6	D311N	647	Aspartic acid in the HRD motif of the catalytic loop critical for phospho-transfer / catalysis (also called the catalysis base).
>ENSG00000152953:ENSP00000282908|ENSP00000282908|p.D146Y	AGC-YANK--YANK2	D146Y	647	Aspartic acid in the HRD motif of the catalytic loop critical for phospho-transfer / catalysis (also called the catalysis base).
>ENSG00000008118:ENSP00000009105|ENSP00000009105|p.D143N	CAMK-CAMK1--CaMK1g	D143N	647	Aspartic acid in the HRD motif of the catalytic loop critical for phospho-transfer / catalysis (also called the catalysis base).
>ENSG00000070808:ENSP00000381412|ENSP00000381412|p.D135E	CAMK-CAMK2--CaMK2a	D135E	647	Aspartic acid in the HRD motif of the catalytic loop critical for phospho-transfer / catalysis (also called the catalysis base).
>ENSG00000149554:ENSP00000435371|ENSP00000435371|p.D130Y	CAMK-CAMKL-CHK1-CHK1	D130Y	647	Aspartic acid in the HRD motif of the catalytic loop critical for phospho-transfer / catalysis (also called the catalysis base).
>ENSG00000118046:ENSP00000324856|ENSP00000324856|p.D176A	CAMK-CAMKL-LKB-LKB1	D176A	647	Aspartic acid in the HRD motif of the catalytic loop critical for phospho-transfer / catalysis (also called the catalysis base).
>ENSG00000118046:ENSP00000324856|ENSP00000324856|p.D176Y	CAMK-CAMKL-LKB-LKB1	D176Y	647	Aspartic acid in the HRD motif of the catalytic loop critical for phospho-transfer / catalysis (also called the catalysis base).
>ENSG00000118046:ENSP00000324856|ENSP00000324856|p.D176H	CAMK-CAMKL-LKB-LKB1	D176H	647	Aspartic acid in the HRD motif of the catalytic loop critical for phospho-transfer / catalysis (also called the catalysis base).
>ENSG00000116141:ENSP00000355884|ENSP00000355884|p.D182E	CAMK-CAMKL-MARK-MARK1	D182E	647	Aspartic acid in the HRD motif of the catalytic loop critical for phospho-transfer / catalysis (also called the catalysis base).
>ENSG00000007047:ENSP00000262891|ENSP00000262891|p.D181N	CAMK-CAMKL-MARK-MARK4	D181N	647	Aspartic acid in the HRD motif of the catalytic loop critical for phospho-transfer / catalysis (also called the catalysis base).
>ENSG00000170390:ENSP00000303887|ENSP00000303887|p.D532N	CAMK-DCAMKL--DCLK2	D532N	647	Aspartic acid in the HRD motif of the catalytic loop critical for phospho-transfer / catalysis (also called the catalysis base).
>ENSG00000173334:ENSP00000312150|ENSP00000312150|p.D205N	CAMK-Trbl--Trb1	D205N	647	Aspartic acid in the HRD motif of the catalytic loop critical for phospho-transfer / catalysis (also called the catalysis base).
>ENSG00000178093:ENSP00000354168|ENSP00000354168|p.D135N	CAMK-TSSK--SSTK	D135N	647	Aspartic acid in the HRD motif of the catalytic loop critical for phospho-transfer / catalysis (also called the catalysis base).
>ENSG00000113712:ENSP00000421689|ENSP00000421689|p.D136Y	CK1-CK1-CK1-A-CK1a	D136Y	647	Aspartic acid in the HRD motif of the catalytic loop critical for phospho-transfer / catalysis (also called the catalysis base).
>ENSG00000113240:ENSP00000316948|ENSP00000316948|p.D286N	CMGC-CLK--CLK4	D286N	647	Aspartic acid in the HRD motif of the catalytic loop critical for phospho-transfer / catalysis (also called the catalysis base).
>ENSG00000143479:ENSP00000356076|ENSP00000356076|p.D335N	CMGC-DYRK-DYRK2-DYRK3	D335N	647	Aspartic acid in the HRD motif of the catalytic loop critical for phospho-transfer / catalysis (also called the catalysis base).
>ENSG00000160396:ENSP00000291823|ENSP00000291823|p.D136N	CMGC-DYRK-HIPK-HIPK4	D136N	647	Aspartic acid in the HRD motif of the catalytic loop critical for phospho-transfer / catalysis (also called the catalysis base).
>ENSG00000137601:ENSP00000424757|ENSP00000424757|p.D128Y	Other-NEK-NEK1-NEK1	D128Y	647	Aspartic acid in the HRD motif of the catalytic loop critical for phospho-transfer / catalysis (also called the catalysis base).
>ENSG00000135828:ENSP00000356530|ENSP00000356530|p.D485Y	Other-Other-Unique--RNAseL	D485Y	647	Aspartic acid in the HRD motif of the catalytic loop critical for phospho-transfer / catalysis (also called the catalysis base).
>ENSG00000060237:ENSP00000313059|ENSP00000313059|p.D349N	Other-WNK--Wnk1	D349N	647	Aspartic acid in the HRD motif of the catalytic loop critical for phospho-transfer / catalysis (also called the catalysis base).
>ENSG00000107968:ENSP00000263056|ENSP00000263056|p.D253Y	STE-STE-Unique--COT	D253Y	647	Aspartic acid in the HRD motif of the catalytic loop critical for phospho-transfer / catalysis (also called the catalysis base).
>ENSG00000095015:ENSP00000382423|ENSP00000382423|p.D1369H	STE-STE11-MEKK1-MAP3K1	D1369H	647	Aspartic acid in the HRD motif of the catalytic loop critical for phospho-transfer / catalysis (also called the catalysis base).
>ENSG00000095777:ENSP00000265944|ENSP00000265944|p.D150N	STE-STE20-NinaC-MYO3A	D150N	647	Aspartic acid in the HRD motif of the catalytic loop critical for phospho-transfer / catalysis (also called the catalysis base).
>ENSG00000095777:ENSP00000265944|ENSP00000265944|p.D150G	STE-STE20-NinaC-MYO3A	D150G	647	Aspartic acid in the HRD motif of the catalytic loop critical for phospho-transfer / catalysis (also called the catalysis base).
>ENSG00000160551:ENSP00000261716|ENSP00000261716|p.D151H	STE-STE20-TAO-TAO1	D151H	647	Aspartic acid in the HRD motif of the catalytic loop critical for phospho-transfer / catalysis (also called the catalysis base).
>ENSG00000149930:ENSP00000310094|ENSP00000310094|p.D151Y	STE-STE20-TAO-TAO2	D151Y	647	Aspartic acid in the HRD motif of the catalytic loop critical for phospho-transfer / catalysis (also called the catalysis base).
>ENSG00000171094:ENSP00000373700|ENSP00000373700|p.D1249G	TK-ALK--ALK	D1249G	647	Aspartic acid in the HRD motif of the catalytic loop critical for phospho-transfer / catalysis (also called the catalysis base).
>ENSG00000146648:ENSP00000275493|ENSP00000275493|p.D837G	TK-EGFR--EGFR	D837G	647	Aspartic acid in the HRD motif of the catalytic loop critical for phospho-transfer / catalysis (also called the catalysis base).
>ENSG00000182511:ENSP00000331504|ENSP00000331504|p.D683E	TK-Fer--FES	D683E	647	Aspartic acid in the HRD motif of the catalytic loop critical for phospho-transfer / catalysis (also called the catalysis base).
>ENSG00000068078:ENSP00000339824|ENSP00000339824|p.D619G	TK-FGFR--FGFR3	D619G	647	Aspartic acid in the HRD motif of the catalytic loop critical for phospho-transfer / catalysis (also called the catalysis base).
>ENSG00000047936:ENSP00000357494|ENSP00000357494|p.D2079N	TK-Sev--ROS	D2079N	647	Aspartic acid in the HRD motif of the catalytic loop critical for phospho-transfer / catalysis (also called the catalysis base).
>ENSG00000140538:ENSP00000354207|ENSP00000354207|p.D679N	TK-Trk--TRKC	D679N	647	Aspartic acid in the HRD motif of the catalytic loop critical for phospho-transfer / catalysis (also called the catalysis base).
>ENSG00000107140:ENSP00000338127|ENSP00000338127|p.D175N	TKL-LISK-TESK-TESK1	D175N	647	Aspartic acid in the HRD motif of the catalytic loop critical for phospho-transfer / catalysis (also called the catalysis base).
>ENSG00000171435:ENSP00000339952|ENSP00000339952|p.D786N	TKL-RAF-KSR-KSR2	D786N	647	Aspartic acid in the HRD motif of the catalytic loop critical for phospho-transfer / catalysis (also called the catalysis base).
>ENSG00000139567:ENSP00000373574|ENSP00000373574|p.D330Y	TKL-STKR-STKR1-ALK1	D330Y	647	Aspartic acid in the HRD motif of the catalytic loop critical for phospho-transfer / catalysis (also called the catalysis base).
>ENSG00000123612:ENSP00000243349|ENSP00000243349|p.D323Y	TKL-STKR-STKR1-ALK7	D323Y	647	Aspartic acid in the HRD motif of the catalytic loop critical for phospho-transfer / catalysis (also called the catalysis base).
>ENSG00000138696:ENSP00000401907|ENSP00000401907|p.D362N	TKL-STKR-STKR1-BMPR1B	D362N	647	Aspartic acid in the HRD motif of the catalytic loop critical for phospho-transfer / catalysis (also called the catalysis base).
>ENSG00000135409:ENSP00000257863|ENSP00000257863|p.D333N	TKL-STKR-STKR2-MISR2	D333N	647	Aspartic acid in the HRD motif of the catalytic loop critical for phospho-transfer / catalysis (also called the catalysis base).
>ENSG00000198752:ENSP00000355237|ENSP00000355237|p.K202T	AGC-DMPK-GEK-MRCKb	K202T	649	Lysine critical for stabilizing the active conformation (critical only for Ser/Thr kinases)
>ENSG00000211455:ENSP00000373684|ENSP00000373684|p.K215E	AGC-NDR-NDR-NDR2	K215E	649	Lysine critical for stabilizing the active conformation (critical only for Ser/Thr kinases)
>ENSG00000198355:ENSP00000353824|ENSP00000353824|p.K172R	CAMK-PIM--PIM3	K172R	649	Lysine critical for stabilizing the active conformation (critical only for Ser/Thr kinases)
>ENSG00000147613:ENSP00000276616|ENSP00000276616|p.K185R	CAMK-PSK--PSKH2	K185R	649	Lysine critical for stabilizing the active conformation (critical only for Ser/Thr kinases)
>ENSG00000147613:ENSP00000276616|ENSP00000276616|p.K185N	CAMK-PSK--PSKH2	K185N	649	Lysine critical for stabilizing the active conformation (critical only for Ser/Thr kinases)
>ENSG00000102225:ENSP00000276052|ENSP00000276052|p.K362T	CMGC-CDK-PCTAIRE-PCTAIRE1	K362T	649	Lysine critical for stabilizing the active conformation (critical only for Ser/Thr kinases)
>ENSG00000137601:ENSP00000424757|ENSP00000424757|p.K130N	Other-NEK-NEK1-NEK1	K130N	649	Lysine critical for stabilizing the active conformation (critical only for Ser/Thr kinases)
>ENSG00000114670:ENSP00000372857|ENSP00000372857|p.K160Q	Other-NEK-NEK11-NEK11	K160Q	649	Lysine critical for stabilizing the active conformation (critical only for Ser/Thr kinases)
>ENSG00000197442:ENSP00000351908|ENSP00000351908|p.K805R	STE-STE11-ASK-MAP3K5	K805R	649	Lysine critical for stabilizing the active conformation (critical only for Ser/Thr kinases)
>ENSG00000104814:ENSP00000465039|ENSP00000465039|p.K139N	STE-STE20-KHS-HPK1	K139N	649	Lysine critical for stabilizing the active conformation (critical only for Ser/Thr kinases)
>ENSG00000065613:ENSP00000358770|ENSP00000358770|p.K157N	STE-STE20-SLK-SLK	K157N	649	Lysine critical for stabilizing the active conformation (critical only for Ser/Thr kinases)
>ENSG00000071575:ENSP00000155926|ENSP00000155926|p.R179W	CAMK-Trbl--Trb2	R179W	651	Arginine critical for stabilizing the active conformation (critical only for Tyr kinases)
>ENSG00000086232:ENSP00000199389|ENSP00000199389|p.R446I	Other-PEK-HRI-HRI	R446I	651	Arginine critical for stabilizing the active conformation (critical only for Tyr kinases)
>ENSG00000132518:ENSP00000254854|ENSP00000254854|p.R670Q	RGC-RGC--CYGD	R670Q	651	Arginine critical for stabilizing the active conformation (critical only for Tyr kinases)
>ENSG00000101890:ENSP00000218006|ENSP00000218006|p.R674Q	RGC-RGC--CYGF	R674Q	651	Arginine critical for stabilizing the active conformation (critical only for Tyr kinases)
>ENSG00000171094:ENSP00000373700|ENSP00000373700|p.R1253G	TK-ALK--ALK	R1253G	651	Arginine critical for stabilizing the active conformation (critical only for Tyr kinases)
>ENSG00000092445:ENSP00000263798|ENSP00000263798|p.R659W	TK-Axl--TYRO3	R659W	651	Arginine critical for stabilizing the active conformation (critical only for Tyr kinases)
>ENSG00000103653:ENSP00000220003|ENSP00000220003|p.R318H	TK-Csk--CSK	R318H	651	Arginine critical for stabilizing the active conformation (critical only for Tyr kinases)
>ENSG00000103653:ENSP00000220003|ENSP00000220003|p.R318C	TK-Csk--CSK	R318C	651	Arginine critical for stabilizing the active conformation (critical only for Tyr kinases)
>ENSG00000204580:ENSP00000365759|ENSP00000365759|p.R776W	TK-DDR--DDR1	R776W	651	Arginine critical for stabilizing the active conformation (critical only for Tyr kinases)
>ENSG00000162733:ENSP00000356899|ENSP00000356899|p.R714Q	TK-DDR--DDR2	R714Q	651	Arginine critical for stabilizing the active conformation (critical only for Tyr kinases)
>ENSG00000146648:ENSP00000275493|ENSP00000275493|p.R841K	TK-EGFR--EGFR	R841K	651	Arginine critical for stabilizing the active conformation (critical only for Tyr kinases)
>ENSG00000178568:ENSP00000342235|ENSP00000342235|p.R847S	TK-EGFR--ErbB4	R847S	651	Arginine critical for stabilizing the active conformation (critical only for Tyr kinases)
>ENSG00000183317:ENSP00000362139|ENSP00000362139|p.R774H	TK-Eph--EphA10	R774H	651	Arginine critical for stabilizing the active conformation (critical only for Tyr kinases)
>ENSG00000142627:ENSP00000351209|ENSP00000351209|p.R743G	TK-Eph--EphA2	R743G	651	Arginine critical for stabilizing the active conformation (critical only for Tyr kinases)
>ENSG00000044524:ENSP00000337451|ENSP00000337451|p.R750W	TK-Eph--EphA3	R750W	651	Arginine critical for stabilizing the active conformation (critical only for Tyr kinases)
>ENSG00000044524:ENSP00000337451|ENSP00000337451|p.R750Q	TK-Eph--EphA3	R750Q	651	Arginine critical for stabilizing the active conformation (critical only for Tyr kinases)
>ENSG00000044524:ENSP00000337451|ENSP00000337451|p.R750L	TK-Eph--EphA3	R750L	651	Arginine critical for stabilizing the active conformation (critical only for Tyr kinases)
>ENSG00000154928:ENSP00000381097|ENSP00000381097|p.R748K	TK-Eph--EphB1	R748K	651	Arginine critical for stabilizing the active conformation (critical only for Tyr kinases)
>ENSG00000154928:ENSP00000381097|ENSP00000381097|p.R748S	TK-Eph--EphB1	R748S	651	Arginine critical for stabilizing the active conformation (critical only for Tyr kinases)
>ENSG00000182580:ENSP00000332118|ENSP00000332118|p.R762C	TK-Eph--EphB3	R762C	651	Arginine critical for stabilizing the active conformation (critical only for Tyr kinases)
>ENSG00000068078:ENSP00000339824|ENSP00000339824|p.R623H	TK-FGFR--FGFR3	R623H	651	Arginine critical for stabilizing the active conformation (critical only for Tyr kinases)
>ENSG00000160867:ENSP00000292408|ENSP00000292408|p.R616G	TK-FGFR--FGFR4	R616G	651	Arginine critical for stabilizing the active conformation (critical only for Tyr kinases)
>ENSG00000027644:ENSP00000357178|ENSP00000357178|p.R1119L	TK-InsR--IRR	R1119L	651	Arginine critical for stabilizing the active conformation (critical only for Tyr kinases)
>ENSG00000105397:ENSP00000431885|ENSP00000431885|p.R1027H	TK-Jak--TYK2	R1027H	651	Arginine critical for stabilizing the active conformation (critical only for Tyr kinases)
>ENSG00000142235:ENSP00000270238|ENSP00000270238|p.R299H	TK-Lmr--LMR3	R299H	651	Arginine critical for stabilizing the active conformation (critical only for Tyr kinases)
>ENSG00000122025:ENSP00000241453|ENSP00000241453|p.R815S	TK-PVR-Kit-FLT3	R815S	651	Arginine critical for stabilizing the active conformation (critical only for Tyr kinases)
>ENSG00000157404:ENSP00000288135|ENSP00000288135|p.R796K	TK-PVR-Kit-KIT	R796K	651	Arginine critical for stabilizing the active conformation (critical only for Tyr kinases)
>ENSG00000157404:ENSP00000288135|ENSP00000288135|p.R796G	TK-PVR-Kit-KIT	R796G	651	Arginine critical for stabilizing the active conformation (critical only for Tyr kinases)
>ENSG00000134853:ENSP00000257290|ENSP00000257290|p.R822S	TK-PVR-PDGFR-PDGFRa	R822S	651	Arginine critical for stabilizing the active conformation (critical only for Tyr kinases)
>ENSG00000134853:ENSP00000257290|ENSP00000257290|p.R822H	TK-PVR-PDGFR-PDGFRa	R822H	651	Arginine critical for stabilizing the active conformation (critical only for Tyr kinases)
>ENSG00000037280:ENSP00000261937|ENSP00000261937|p.R1041W	TK-PVR-VEGFR-FLT4	R1041W	651	Arginine critical for stabilizing the active conformation (critical only for Tyr kinases)
>ENSG00000128052:ENSP00000263923|ENSP00000263923|p.R1032Q	TK-PVR-VEGFR-KDR	R1032Q	651	Arginine critical for stabilizing the active conformation (critical only for Tyr kinases)
>ENSG00000185483:ENSP00000360120|ENSP00000360120|p.R619C	TK-Ror--ROR1	R619C	651	Arginine critical for stabilizing the active conformation (critical only for Tyr kinases)
>ENSG00000115085:ENSP00000264972|ENSP00000264972|p.R465H	TK-Syk--ZAP70	R465H	651	Arginine critical for stabilizing the active conformation (critical only for Tyr kinases)
>ENSG00000113263:ENSP00000398655|ENSP00000398655|p.R486I	TK-Tec--ITK	R486I	651	Arginine critical for stabilizing the active conformation (critical only for Tyr kinases)
>ENSG00000198400:ENSP00000431418|ENSP00000431418|p.R654H	TK-Trk--TRKA	R654H	651	Arginine critical for stabilizing the active conformation (critical only for Tyr kinases)
>ENSG00000140538:ENSP00000354207|ENSP00000354207|p.R683S	TK-Trk--TRKC	R683S	651	Arginine critical for stabilizing the active conformation (critical only for Tyr kinases)
>ENSG00000166333:ENSP00000379975|ENSP00000379975|p.R323C	TKL-MLK-ILK-ILK	R323C	651	Arginine critical for stabilizing the active conformation (critical only for Tyr kinases)
>ENSG00000091436:ENSP00000364361|ENSP00000364361|p.R137I	TKL-MLK-ZAK-ZAK	R137I	651	Arginine critical for stabilizing the active conformation (critical only for Tyr kinases)
>ENSG00000154229:ENSP00000408695|ENSP00000408695|p.N468K	AGC-PKC-PKCa-PKCa	N468K	652	Asparagine critical for Mg2+ coordination.
>ENSG00000118046:ENSP00000324856|ENSP00000324856|p.N181I	CAMK-CAMKL-LKB-LKB1	N181I	652	Asparagine critical for Mg2+ coordination.
>ENSG00000118046:ENSP00000324856|ENSP00000324856|p.N181Y	CAMK-CAMKL-LKB-LKB1	N181Y	652	Asparagine critical for Mg2+ coordination.
>ENSG00000079277:ENSP00000361014|ENSP00000361014|p.N216I	CAMK-MAPKAPK-MNK-MNK1	N216I	652	Asparagine critical for Mg2+ coordination.
>ENSG00000130413:ENSP00000416750|ENSP00000416750|p.N243H	CAMK-STK33--STK33	N243H	652	Asparagine critical for Mg2+ coordination.
>ENSG00000213923:ENSP00000380044|ENSP00000380044|p.N133S	CK1-CK1-CK1-D-CK1e	N133S	652	Asparagine critical for Mg2+ coordination.
>ENSG00000146216:ENSP00000259750|ENSP00000259750|p.N159K	CK1-TTBK--TTBK1	N159K	652	Asparagine critical for Mg2+ coordination.
>ENSG00000155111:ENSP00000357907|ENSP00000357907|p.N156H	CMGC-CDK-CDK8-CDK19	N156H	652	Asparagine critical for Mg2+ coordination.
>ENSG00000176444:ENSP00000354856|ENSP00000354856|p.N294I	CMGC-CLK--CLK2	N294I	652	Asparagine critical for Mg2+ coordination.
>ENSG00000096063:ENSP00000362931|ENSP00000362931|p.N218I	CMGC-SRPK--SRPK1	N218I	652	Asparagine critical for Mg2+ coordination.
>ENSG00000172680:ENSP00000310722|ENSP00000310722|p.N206K	Other-MOS--MOS	N206K	652	Asparagine critical for Mg2+ coordination.
>ENSG00000163050:ENSP00000355741|ENSP00000355741|p.N493S	PKL-ABC1-ABC1-A-ADCK3	N493S	652	Asparagine critical for Mg2+ coordination.
>ENSG00000123815:ENSP00000315118|ENSP00000315118|p.N372S	PKL-ABC1-ABC1-A-ADCK4	N372S	652	Asparagine critical for Mg2+ coordination.
>ENSG00000133597:ENSP00000072869|ENSP00000072869|p.N450H	PKL-ABC1-ABC1-C-ADCK2	N450H	652	Asparagine critical for Mg2+ coordination.
>ENSG00000180815:ENSP00000345629|ENSP00000345629|p.N778T	STE-STE11-ASK-MAP3K7	N778T	652	Asparagine critical for Mg2+ coordination.
>ENSG00000095015:ENSP00000382423|ENSP00000382423|p.N1374S	STE-STE11-MEKK1-MAP3K1	N1374S	652	Asparagine critical for Mg2+ coordination.
>ENSG00000104375:ENSP00000429744|ENSP00000429744|p.N179S	STE-STE20-MST-MST2	N179S	652	Asparagine critical for Mg2+ coordination.
>ENSG00000149269:ENSP00000278568|ENSP00000278568|p.N394S	STE-STE20-PAKA-PAK1	N394S	652	Asparagine critical for Mg2+ coordination.
>ENSG00000108984:ENSP00000468348|ENSP00000468348|p.N184D	STE-STE7-MEK3-MAP2K6	N184D	652	Asparagine critical for Mg2+ coordination.
>ENSG00000065559:ENSP00000262445|ENSP00000262445|p.N234I	STE-STE7-MEK4-MAP2K4	N234I	652	Asparagine critical for Mg2+ coordination.
>ENSG00000103653:ENSP00000220003|ENSP00000220003|p.N319S	TK-Csk--CSK	N319S	652	Asparagine critical for Mg2+ coordination.
>ENSG00000146648:ENSP00000275493|ENSP00000275493|p.N842D	TK-EGFR--EGFR	N842D	652	Asparagine critical for Mg2+ coordination.
>ENSG00000146648:ENSP00000275493|ENSP00000275493|p.N842H	TK-EGFR--EGFR	N842H	652	Asparagine critical for Mg2+ coordination.
>ENSG00000154928:ENSP00000381097|ENSP00000381097|p.N749K	TK-Eph--EphB1	N749K	652	Asparagine critical for Mg2+ coordination.
>ENSG00000165731:ENSP00000347942|ENSP00000347942|p.N879S	TK-Ret--RET	N879S	652	Asparagine critical for Mg2+ coordination.
>ENSG00000111816:ENSP00000476145|ENSP00000476145|p.N359I	TK-Src-Frk-FRK	N359I	652	Asparagine critical for Mg2+ coordination.
>ENSG00000101213:ENSP00000217185|ENSP00000217185|p.N317S	TK-Src-SRM-BRK	N317S	652	Asparagine critical for Mg2+ coordination.
>ENSG00000157764:ENSP00000288602|ENSP00000288602|p.N581T	TKL-RAF-RAF-BRAF	N581T	652	Asparagine critical for Mg2+ coordination.
>ENSG00000157764:ENSP00000288602|ENSP00000288602|p.N581I	TKL-RAF-RAF-BRAF	N581I	652	Asparagine critical for Mg2+ coordination.
>ENSG00000157764:ENSP00000288602|ENSP00000288602|p.N581S	TKL-RAF-RAF-BRAF	N581S	652	Asparagine critical for Mg2+ coordination.
>ENSG00000115170:ENSP00000263640|ENSP00000263640|p.N341I	TKL-STKR-STKR1-ALK2	N341I	652	Asparagine critical for Mg2+ coordination.
>ENSG00000163513:ENSP00000351905|ENSP00000351905|p.N409S	TKL-STKR-STKR2-TGFbR2	N409S	652	Asparagine critical for Mg2+ coordination.
>ENSG00000104936:ENSP00000345997|ENSP00000345997|p.D223N	AGC-DMPK-GEK-DMPK1	D223N	992	Aspartic acid part of the DFG motif critical for Mg2+ coordination.
>ENSG00000067900:ENSP00000382697|ENSP00000382697|p.D216Y	AGC-DMPK-ROCK-ROCK1	D216Y	992	Aspartic acid part of the DFG motif critical for Mg2+ coordination.
>ENSG00000154229:ENSP00000408695|ENSP00000408695|p.D481E	AGC-PKC-PKCa-PKCa	D481E	992	Aspartic acid part of the DFG motif critical for Mg2+ coordination.
>ENSG00000163558:ENSP00000295797|ENSP00000295797|p.D396E	AGC-PKC-PKCi-PKCi	D396E	992	Aspartic acid part of the DFG motif critical for Mg2+ coordination.
>ENSG00000067606:ENSP00000367830|ENSP00000367830|p.D394Y	AGC-PKC-PKCi-PKCz	D394Y	992	Aspartic acid part of the DFG motif critical for Mg2+ coordination.
>ENSG00000185532:ENSP00000363092|ENSP00000363092|p.D517G	AGC-PKG--PKG1	D517G	992	Aspartic acid part of the DFG motif critical for Mg2+ coordination.
>ENSG00000104205:ENSP00000379842|ENSP00000379842|p.D304G	AGC-SGK--SGK3	D304G	992	Aspartic acid part of the DFG motif critical for Mg2+ coordination.
>ENSG00000130822:ENSP00000405950|ENSP00000405950|p.D240A	CAMK-CAMK1--CaMK1b	D240A	992	Aspartic acid part of the DFG motif critical for Mg2+ coordination.
>ENSG00000070808:ENSP00000381412|ENSP00000381412|p.D156Y	CAMK-CAMK2--CaMK2a	D156Y	992	Aspartic acid part of the DFG motif critical for Mg2+ coordination.
>ENSG00000118046:ENSP00000324856|ENSP00000324856|p.D194Y	CAMK-CAMKL-LKB-LKB1	D194Y	992	Aspartic acid part of the DFG motif critical for Mg2+ coordination.
>ENSG00000118046:ENSP00000324856|ENSP00000324856|p.D194V	CAMK-CAMKL-LKB-LKB1	D194V	992	Aspartic acid part of the DFG motif critical for Mg2+ coordination.
>ENSG00000118046:ENSP00000324856|ENSP00000324856|p.D194N	CAMK-CAMKL-LKB-LKB1	D194N	992	Aspartic acid part of the DFG motif critical for Mg2+ coordination.
>ENSG00000072518:ENSP00000385751|ENSP00000385751|p.D193E	CAMK-CAMKL-MARK-MARK2	D193E	992	Aspartic acid part of the DFG motif critical for Mg2+ coordination.
>ENSG00000167657:ENSP00000442973|ENSP00000442973|p.D161N	CAMK-DAPK-DAPK-DAPK3	D161N	992	Aspartic acid part of the DFG motif critical for Mg2+ coordination.
>ENSG00000167657:ENSP00000442973|ENSP00000442973|p.D161G	CAMK-DAPK-DAPK-DAPK3	D161G	992	Aspartic acid part of the DFG motif critical for Mg2+ coordination.
>ENSG00000133083:ENSP00000255448|ENSP00000255448|p.D533G	CAMK-DCAMKL--DCLK1	D533G	992	Aspartic acid part of the DFG motif critical for Mg2+ coordination.
>ENSG00000114738:ENSP00000396467|ENSP00000396467|p.D187N	CAMK-MAPKAPK-MK2-MAPKAPK3	D187N	992	Aspartic acid part of the DFG motif critical for Mg2+ coordination.
>ENSG00000140795:ENSP00000378288|ENSP00000378288|p.D656N	CAMK-MLCK--caMLCK	D656N	992	Aspartic acid part of the DFG motif critical for Mg2+ coordination.
>ENSG00000072195:ENSP00000311684|ENSP00000311684|p.D1741G	CAMK-Trio--SPEG:Domain2,CAMK-Trio--SPEG	D1741G	992	Aspartic acid part of the DFG motif critical for Mg2+ coordination.
>ENSG00000180138:ENSP00000369126|ENSP00000369126|p.D157G	CK1-CK1-CK1-A-CK1a2	D157G	992	Aspartic acid part of the DFG motif critical for Mg2+ coordination.
>ENSG00000028116:ENSP00000408002|ENSP00000408002|p.D186H	CK1-VRK--VRK2	D186H	992	Aspartic acid part of the DFG motif critical for Mg2+ coordination.
>ENSG00000132964:ENSP00000370938|ENSP00000370938|p.D173N	CMGC-CDK-CDK8-CDK8	D173N	992	Aspartic acid part of the DFG motif critical for Mg2+ coordination.
>ENSG00000143479:ENSP00000356076|ENSP00000356076|p.D355Y	CMGC-DYRK-DYRK2-DYRK3	D355Y	992	Aspartic acid part of the DFG motif critical for Mg2+ coordination.
>ENSG00000103024:ENSP00000219302|ENSP00000219302|p.D124Y	NDK-NDK--NME3	D124Y	992	Aspartic acid part of the DFG motif critical for Mg2+ coordination.
>ENSG00000104365:ENSP00000430684|ENSP00000430684|p.D166H	Other-IKK--IKKb	D166H	992	Aspartic acid part of the DFG motif critical for Mg2+ coordination.
>ENSG00000178607:ENSP00000401445|ENSP00000401445|p.D711N	Other-IRE--IRE1	D711N	992	Aspartic acid part of the DFG motif critical for Mg2+ coordination.
>ENSG00000197168:ENSP00000347767|ENSP00000347767|p.D147N	Other-NEK-NEK1-NEK5	D147N	992	Aspartic acid part of the DFG motif critical for Mg2+ coordination.
>ENSG00000119638:ENSP00000238616|ENSP00000238616|p.D194H	Other-NEK-NEK9-NEK9	D194H	992	Aspartic acid part of the DFG motif critical for Mg2+ coordination.
>ENSG00000125834:ENSP00000370891|ENSP00000370891|p.D381Y	Other-NKF4--CLIK1	D381Y	992	Aspartic acid part of the DFG motif critical for Mg2+ coordination.
>ENSG00000136021:ENSP00000354061|ENSP00000354061|p.D198H	Other-SCY1--SCYL2	D198H	992	Aspartic acid part of the DFG motif critical for Mg2+ coordination.
>ENSG00000124784:ENSP00000369162|ENSP00000369162|p.D366G	PKL-RIO-RIO1-RIOK1	D366G	992	Aspartic acid part of the DFG motif critical for Mg2+ coordination.
>ENSG00000169418:ENSP00000357669|ENSP00000357669|p.D678N	RGC-RGC--ANPa	D678N	992	Aspartic acid part of the DFG motif critical for Mg2+ coordination.
>ENSG00000176601:ENSP00000365005|ENSP00000365005|p.D1204Y	STE-STE11-MEKK15-MEKK15	D1204Y	992	Aspartic acid part of the DFG motif critical for Mg2+ coordination.
>ENSG00000085511:ENSP00000375986|ENSP00000375986|p.D1481E	STE-STE11-MEKK4-MAP3K4	D1481E	992	Aspartic acid part of the DFG motif critical for Mg2+ coordination.
>ENSG00000101109:ENSP00000361892|ENSP00000361892|p.D167N	STE-STE20-MST-MST1	D167N	992	Aspartic acid part of the DFG motif critical for Mg2+ coordination.
>ENSG00000134602:ENSP00000377867|ENSP00000377867|p.D162N	STE-STE20-YSK-MST4	D162N	992	Aspartic acid part of the DFG motif critical for Mg2+ coordination.
>ENSG00000108984:ENSP00000468348|ENSP00000468348|p.D197N	STE-STE7-MEK3-MAP2K6	D197N	992	Aspartic acid part of the DFG motif critical for Mg2+ coordination.
>ENSG00000061938:ENSP00000371341|ENSP00000371341|p.D333E	TK-Ack--ACK	D333E	992	Aspartic acid part of the DFG motif critical for Mg2+ coordination.
>ENSG00000103653:ENSP00000220003|ENSP00000220003|p.D332G	TK-Csk--CSK	D332G	992	Aspartic acid part of the DFG motif critical for Mg2+ coordination.
>ENSG00000007264:ENSP00000378485|ENSP00000378485|p.D371N	TK-Csk--CTK	D371N	992	Aspartic acid part of the DFG motif critical for Mg2+ coordination.
>ENSG00000146648:ENSP00000275493|ENSP00000275493|p.D855G	TK-EGFR--EGFR	D855G	992	Aspartic acid part of the DFG motif critical for Mg2+ coordination.
>ENSG00000146648:ENSP00000275493|ENSP00000275493|p.D855N	TK-EGFR--EGFR	D855N	992	Aspartic acid part of the DFG motif critical for Mg2+ coordination.
>ENSG00000135333:ENSP00000358309|ENSP00000358309|p.D776N	TK-Eph--EphA7	D776N	992	Aspartic acid part of the DFG motif critical for Mg2+ coordination.
>ENSG00000154928:ENSP00000381097|ENSP00000381097|p.D762N	TK-Eph--EphB1	D762N	992	Aspartic acid part of the DFG motif critical for Mg2+ coordination.
>ENSG00000196411:ENSP00000350896|ENSP00000350896|p.D758H	TK-Eph--EphB4	D758H	992	Aspartic acid part of the DFG motif critical for Mg2+ coordination.
>ENSG00000120899:ENSP00000380638|ENSP00000380638|p.D567G	TK-FAK--PYK2	D567G	992	Aspartic acid part of the DFG motif critical for Mg2+ coordination.
>ENSG00000105397:ENSP00000431885|ENSP00000431885|p.D1041A	TK-Jak--TYK2	D1041A	992	Aspartic acid part of the DFG motif critical for Mg2+ coordination.
>ENSG00000134853:ENSP00000257290|ENSP00000257290|p.D836E	TK-PVR-PDGFR-PDGFRa	D836E	992	Aspartic acid part of the DFG motif critical for Mg2+ coordination.
>ENSG00000165731:ENSP00000347942|ENSP00000347942|p.D892N	TK-Ret--RET	D892N	992	Aspartic acid part of the DFG motif critical for Mg2+ coordination.
>ENSG00000197122:ENSP00000362680|ENSP00000362680|p.D407H	TK-Src-SrcA-SRC	D407H	992	Aspartic acid part of the DFG motif critical for Mg2+ coordination.
>ENSG00000101336:ENSP00000365012|ENSP00000365012|p.D399E	TK-Src-SrcB-HCK	D399E	992	Aspartic acid part of the DFG motif critical for Mg2+ coordination.
>ENSG00000101336:ENSP00000365012|ENSP00000365012|p.D399G	TK-Src-SrcB-HCK	D399G	992	Aspartic acid part of the DFG motif critical for Mg2+ coordination.
>ENSG00000254087:ENSP00000428924|ENSP00000428924|p.D385Y	TK-Src-SrcB-LYN	D385Y	992	Aspartic acid part of the DFG motif critical for Mg2+ coordination.
>ENSG00000165025:ENSP00000364907|ENSP00000364907|p.D512N	TK-Syk--SYK	D512N	992	Aspartic acid part of the DFG motif critical for Mg2+ coordination.
>ENSG00000102010:ENSP00000350224|ENSP00000350224|p.D554V	TK-Tec--BMX	D554V	992	Aspartic acid part of the DFG motif critical for Mg2+ coordination.
>ENSG00000010671:ENSP00000308176|ENSP00000308176|p.D539N	TK-Tec--BTK	D539N	992	Aspartic acid part of the DFG motif critical for Mg2+ coordination.
>ENSG00000198001:ENSP00000390651|ENSP00000390651|p.D329H	TKL-IRAK--IRAK4	D329H	992	Aspartic acid part of the DFG motif critical for Mg2+ coordination.
>ENSG00000188906:ENSP00000298910|ENSP00000298910|p.D2017H	TKL-LRRK--LRRK2	D2017H	992	Aspartic acid part of the DFG motif critical for Mg2+ coordination.
>ENSG00000143674:ENSP00000355583|ENSP00000355583|p.D289Y	TKL-MLK-MLK-MLK4	D289Y	992	Aspartic acid part of the DFG motif critical for Mg2+ coordination.
>ENSG00000157764:ENSP00000288602|ENSP00000288602|p.D594H	TKL-RAF-RAF-BRAF	D594H	992	Aspartic acid part of the DFG motif critical for Mg2+ coordination.
>ENSG00000157764:ENSP00000288602|ENSP00000288602|p.D594N	TKL-RAF-RAF-BRAF	D594N	992	Aspartic acid part of the DFG motif critical for Mg2+ coordination.
>ENSG00000157764:ENSP00000288602|ENSP00000288602|p.D594A	TKL-RAF-RAF-BRAF	D594A	992	Aspartic acid part of the DFG motif critical for Mg2+ coordination.
>ENSG00000157764:ENSP00000288602|ENSP00000288602|p.D594G	TKL-RAF-RAF-BRAF	D594G	992	Aspartic acid part of the DFG motif critical for Mg2+ coordination.
>ENSG00000157764:ENSP00000288602|ENSP00000288602|p.D594E	TKL-RAF-RAF-BRAF	D594E	992	Aspartic acid part of the DFG motif critical for Mg2+ coordination.
>ENSG00000157764:ENSP00000288602|ENSP00000288602|p.D594V	TKL-RAF-RAF-BRAF	D594V	992	Aspartic acid part of the DFG motif critical for Mg2+ coordination.
>ENSG00000137275:ENSP00000259808|ENSP00000259808|p.D156N	TKL-RIPK--RIPK1	D156N	992	Aspartic acid part of the DFG motif critical for Mg2+ coordination.
>ENSG00000137275:ENSP00000259808|ENSP00000259808|p.D156H	TKL-RIPK--RIPK1	D156H	992	Aspartic acid part of the DFG motif critical for Mg2+ coordination.
>ENSG00000120539:ENSP00000365107|ENSP00000365107|p.F175C	AGC-MAST-MASTL-MASTL	F175C	993	Phenylalanine part of the DFG motif critical for Mg2+ coordination.
>ENSG00000072133:ENSP00000262752|ENSP00000262752|p.F217V	AGC-RSK-RSKp90-RSK4:Domain2,AGC-RSK-RSKp90-RSK4	F217V	993	Phenylalanine part of the DFG motif critical for Mg2+ coordination.
>ENSG00000101306:ENSP00000365162|ENSP00000365162|p.F427C	CAMK-MLCK--skMLCK	F427C	993	Phenylalanine part of the DFG motif critical for Mg2+ coordination.
>ENSG00000141551:ENSP00000324464|ENSP00000324464|p.F150L	CK1-CK1-CK1-D-CK1d	F150L	993	Phenylalanine part of the DFG motif critical for Mg2+ coordination.
>ENSG00000138769:ENSP00000412365|ENSP00000412365|p.F145V	CMGC-CDKL--CDKL2	F145V	993	Phenylalanine part of the DFG motif critical for Mg2+ coordination.
>ENSG00000087095:ENSP00000384625|ENSP00000384625|p.F283V	CMGC-MAPK-nmo-NLK	F283V	993	Phenylalanine part of the DFG motif critical for Mg2+ coordination.
>ENSG00000183735:ENSP00000329967|ENSP00000329967|p.F158C	Other-IKK--TBK1	F158C	993	Phenylalanine part of the DFG motif critical for Mg2+ coordination.
>ENSG00000180815:ENSP00000345629|ENSP00000345629|p.F793I	STE-STE11-ASK-MAP3K7	F793I	993	Phenylalanine part of the DFG motif critical for Mg2+ coordination.
>ENSG00000034152:ENSP00000345083|ENSP00000345083|p.F209V	STE-STE7-MEK3-MAP2K3	F209V	993	Phenylalanine part of the DFG motif critical for Mg2+ coordination.
>ENSG00000065559:ENSP00000262445|ENSP00000262445|p.F248V	STE-STE7-MEK4-MAP2K4	F248V	993	Phenylalanine part of the DFG motif critical for Mg2+ coordination.
>ENSG00000146648:ENSP00000275493|ENSP00000275493|p.F856L	TK-EGFR--EGFR	F856L	993	Phenylalanine part of the DFG motif critical for Mg2+ coordination.
>ENSG00000146648:ENSP00000275493|ENSP00000275493|p.F856S	TK-EGFR--EGFR	F856S	993	Phenylalanine part of the DFG motif critical for Mg2+ coordination.
>ENSG00000116106:ENSP00000281821|ENSP00000281821|p.F765S	TK-Eph--EphA4	F765S	993	Phenylalanine part of the DFG motif critical for Mg2+ coordination.
>ENSG00000145242:ENSP00000273854|ENSP00000273854|p.F819L	TK-Eph--EphA5	F819L	993	Phenylalanine part of the DFG motif critical for Mg2+ coordination.
>ENSG00000068078:ENSP00000339824|ENSP00000339824|p.F638L	TK-FGFR--FGFR3	F638L	993	Phenylalanine part of the DFG motif critical for Mg2+ coordination.
>ENSG00000157404:ENSP00000288135|ENSP00000288135|p.F811I	TK-PVR-Kit-KIT	F811I	993	Phenylalanine part of the DFG motif critical for Mg2+ coordination.
>ENSG00000113263:ENSP00000398655|ENSP00000398655|p.F501L	TK-Tec--ITK	F501L	993	Phenylalanine part of the DFG motif critical for Mg2+ coordination.
>ENSG00000120156:ENSP00000369375|ENSP00000369375|p.F983I	TK-Tie--TIE2	F983I	993	Phenylalanine part of the DFG motif critical for Mg2+ coordination.
>ENSG00000198001:ENSP00000390651|ENSP00000390651|p.F330V	TKL-IRAK--IRAK4	F330V	993	Phenylalanine part of the DFG motif critical for Mg2+ coordination.
>ENSG00000157764:ENSP00000288602|ENSP00000288602|p.F595L	TKL-RAF-RAF-BRAF	F595L	993	Phenylalanine part of the DFG motif critical for Mg2+ coordination.
>ENSG00000157764:ENSP00000288602|ENSP00000288602|p.F595S	TKL-RAF-RAF-BRAF	F595S	993	Phenylalanine part of the DFG motif critical for Mg2+ coordination.
>ENSG00000114739:ENSP00000340361|ENSP00000340361|p.F340Y	TKL-STKR-STKR2-ACTR2B	F340Y	993	Phenylalanine part of the DFG motif critical for Mg2+ coordination.
>ENSG00000100077:ENSP00000317578|ENSP00000317578|p.G337D	AGC-GRK-BARK-BARK2	G337D	994	Glycine part of the DFG motif critical for Mg2+ coordination.
>ENSG00000100077:ENSP00000317578|ENSP00000317578|p.G337C	AGC-GRK-BARK-BARK2	G337C	994	Glycine part of the DFG motif critical for Mg2+ coordination.
>ENSG00000086015:ENSP00000354671|ENSP00000354671|p.G655A	AGC-MAST-MAST-MAST2	G655A	994	Glycine part of the DFG motif critical for Mg2+ coordination.
>ENSG00000142875:ENSP00000359719|ENSP00000359719|p.G234V	AGC-PKA--PKACb	G234V	994	Glycine part of the DFG motif critical for Mg2+ coordination.
>ENSG00000163558:ENSP00000295797|ENSP00000295797|p.G398S	AGC-PKC-PKCi-PKCi	G398S	994	Glycine part of the DFG motif critical for Mg2+ coordination.
>ENSG00000071242:ENSP00000427015|ENSP00000427015|p.G564S	AGC-RSK-RSKp90-RSK1:Domain2,AGC-RSK-RSKp90-RSK3	G564S	994	Glycine part of the DFG motif critical for Mg2+ coordination.
>ENSG00000071242:ENSP00000427015|ENSP00000427015|p.G212D	AGC-RSK-RSKp90-RSK1:Domain2,AGC-RSK-RSKp90-RSK3	G212D	994	Glycine part of the DFG motif critical for Mg2+ coordination.
>ENSG00000162409:ENSP00000360290|ENSP00000360290|p.G159V	CAMK-CAMKL-AMPK-AMPKa2	G159V	994	Glycine part of the DFG motif critical for Mg2+ coordination.
>ENSG00000162409:ENSP00000360290|ENSP00000360290|p.G159R	CAMK-CAMKL-AMPK-AMPKa2	G159R	994	Glycine part of the DFG motif critical for Mg2+ coordination.
>ENSG00000118046:ENSP00000324856|ENSP00000324856|p.G196V	CAMK-CAMKL-LKB-LKB1	G196V	994	Glycine part of the DFG motif critical for Mg2+ coordination.
>ENSG00000178093:ENSP00000354168|ENSP00000354168|p.G156D	CAMK-TSSK--SSTK	G156D	994	Glycine part of the DFG motif critical for Mg2+ coordination.
>ENSG00000141551:ENSP00000324464|ENSP00000324464|p.G151W	CK1-CK1-CK1-D-CK1d	G151W	994	Glycine part of the DFG motif critical for Mg2+ coordination.
>ENSG00000155111:ENSP00000357907|ENSP00000357907|p.G175S	CMGC-CDK-CDK8-CDK19	G175S	994	Glycine part of the DFG motif critical for Mg2+ coordination.
>ENSG00000070770:ENSP00000262506|ENSP00000262506|p.G178D	CMGC-CK2--CK2a2	G178D	994	Glycine part of the DFG motif critical for Mg2+ coordination.
>ENSG00000176444:ENSP00000354856|ENSP00000354856|p.G328V	CMGC-CLK--CLK2	G328V	994	Glycine part of the DFG motif critical for Mg2+ coordination.
>ENSG00000010219:ENSP00000441755|ENSP00000441755|p.G252R	CMGC-DYRK-DYRK2-DYRK4	G252R	994	Glycine part of the DFG motif critical for Mg2+ coordination.
>ENSG00000102882:ENSP00000263025|ENSP00000263025|p.G186R	CMGC-MAPK-ERK1-ERK1	G186R	994	Glycine part of the DFG motif critical for Mg2+ coordination.
>ENSG00000107643:ENSP00000363304|ENSP00000363304|p.G171S	CMGC-MAPK-JNK-JNK1	G171S	994	Glycine part of the DFG motif critical for Mg2+ coordination.
>ENSG00000135250:ENSP00000377262|ENSP00000377262|p.G543E	CMGC-SRPK--SRPK2	G543E	994	Glycine part of the DFG motif critical for Mg2+ coordination.
>ENSG00000137601:ENSP00000424757|ENSP00000424757|p.G148E	Other-NEK-NEK1-NEK1	G148E	994	Glycine part of the DFG motif critical for Mg2+ coordination.
>ENSG00000160602:ENSP00000268766|ENSP00000268766|p.G149S	Other-NEK-NEK8-NEK8	G149S	994	Glycine part of the DFG motif critical for Mg2+ coordination.
>ENSG00000112742:ENSP00000358813|ENSP00000358813|p.G666E	Other-TTK--TTK	G666E	994	Glycine part of the DFG motif critical for Mg2+ coordination.
>ENSG00000123815:ENSP00000315118|ENSP00000315118|p.G388D	PKL-ABC1-ABC1-A-ADCK4	G388D	994	Glycine part of the DFG motif critical for Mg2+ coordination.
>ENSG00000149311:ENSP00000278616|ENSP00000278616|p.G2891R	PKL-PIKK-ATM-ATM	G2891R	994	Glycine part of the DFG motif critical for Mg2+ coordination.
>ENSG00000149311:ENSP00000278616|ENSP00000278616|p.G2891D	PKL-PIKK-ATM-ATM	G2891D	994	Glycine part of the DFG motif critical for Mg2+ coordination.
>ENSG00000169418:ENSP00000357669|ENSP00000357669|p.G680V	RGC-RGC--ANPa	G680V	994	Glycine part of the DFG motif critical for Mg2+ coordination.
>ENSG00000132518:ENSP00000254854|ENSP00000254854|p.G686D	RGC-RGC--CYGD	G686D	994	Glycine part of the DFG motif critical for Mg2+ coordination.
>ENSG00000101109:ENSP00000361892|ENSP00000361892|p.G169A	STE-STE20-MST-MST1	G169A	994	Glycine part of the DFG motif critical for Mg2+ coordination.
>ENSG00000115694:ENSP00000325748|ENSP00000325748|p.G160W	STE-STE20-YSK-YSK1	G160W	994	Glycine part of the DFG motif critical for Mg2+ coordination.
>ENSG00000065559:ENSP00000262445|ENSP00000262445|p.G249R	STE-STE7-MEK4-MAP2K4	G249R	994	Glycine part of the DFG motif critical for Mg2+ coordination.
>ENSG00000065559:ENSP00000262445|ENSP00000262445|p.G249V	STE-STE7-MEK4-MAP2K4	G249V	994	Glycine part of the DFG motif critical for Mg2+ coordination.
>ENSG00000092445:ENSP00000263798|ENSP00000263798|p.G675R	TK-Axl--TYRO3	G675R	994	Glycine part of the DFG motif critical for Mg2+ coordination.
>ENSG00000146648:ENSP00000275493|ENSP00000275493|p.G857E	TK-EGFR--EGFR	G857E	994	Glycine part of the DFG motif critical for Mg2+ coordination.
>ENSG00000146648:ENSP00000275493|ENSP00000275493|p.G857R	TK-EGFR--EGFR	G857R	994	Glycine part of the DFG motif critical for Mg2+ coordination.
>ENSG00000146648:ENSP00000275493|ENSP00000275493|p.G857V	TK-EGFR--EGFR	G857V	994	Glycine part of the DFG motif critical for Mg2+ coordination.
>ENSG00000183317:ENSP00000362139|ENSP00000362139|p.G790E	TK-Eph--EphA10	G790E	994	Glycine part of the DFG motif critical for Mg2+ coordination.
>ENSG00000044524:ENSP00000337451|ENSP00000337451|p.G766V	TK-Eph--EphA3	G766V	994	Glycine part of the DFG motif critical for Mg2+ coordination.
>ENSG00000044524:ENSP00000337451|ENSP00000337451|p.G766E	TK-Eph--EphA3	G766E	994	Glycine part of the DFG motif critical for Mg2+ coordination.
>ENSG00000182580:ENSP00000332118|ENSP00000332118|p.G778C	TK-Eph--EphB3	G778C	994	Glycine part of the DFG motif critical for Mg2+ coordination.
>ENSG00000151422:ENSP00000281092|ENSP00000281092|p.G704E	TK-Fer--FER	G704E	994	Glycine part of the DFG motif critical for Mg2+ coordination.
>ENSG00000068078:ENSP00000339824|ENSP00000339824|p.G639W	TK-FGFR--FGFR3	G639W	994	Glycine part of the DFG motif critical for Mg2+ coordination.
>ENSG00000162434:ENSP00000343204|ENSP00000343204|p.G741D	TK-Jak--JAK1,TK-Jak--JAK1:Domain2	G741D	994	Glycine part of the DFG motif critical for Mg2+ coordination.
>ENSG00000105639:ENSP00000391676|ENSP00000391676|p.G969V	TK-Jak--JAK3,TK-Jak--JAK3:Domain2	G969V	994	Glycine part of the DFG motif critical for Mg2+ coordination.
>ENSG00000122025:ENSP00000241453|ENSP00000241453|p.G831R	TK-PVR-Kit-FLT3	G831R	994	Glycine part of the DFG motif critical for Mg2+ coordination.
>ENSG00000122025:ENSP00000241453|ENSP00000241453|p.G831E	TK-PVR-Kit-FLT3	G831E	994	Glycine part of the DFG motif critical for Mg2+ coordination.
>ENSG00000134853:ENSP00000257290|ENSP00000257290|p.G838V	TK-PVR-PDGFR-PDGFRa	G838V	994	Glycine part of the DFG motif critical for Mg2+ coordination.
>ENSG00000165731:ENSP00000347942|ENSP00000347942|p.G894S	TK-Ret--RET	G894S	994	Glycine part of the DFG motif critical for Mg2+ coordination.
>ENSG00000010810:ENSP00000346671|ENSP00000346671|p.G410R	TK-Src-SrcA-FYN	G410R	994	Glycine part of the DFG motif critical for Mg2+ coordination.
>ENSG00000135605:ENSP00000370912|ENSP00000370912|p.G509E	TK-Tec--TEC	G509E	994	Glycine part of the DFG motif critical for Mg2+ coordination.
>ENSG00000066056:ENSP00000361554|ENSP00000361554|p.G999D	TK-Tie--TIE1	G999D	994	Glycine part of the DFG motif critical for Mg2+ coordination.
>ENSG00000120156:ENSP00000369375|ENSP00000369375|p.G984E	TK-Tie--TIE2	G984E	994	Glycine part of the DFG motif critical for Mg2+ coordination.
>ENSG00000140538:ENSP00000354207|ENSP00000354207|p.G699S	TK-Trk--TRKC	G699S	994	Glycine part of the DFG motif critical for Mg2+ coordination.
>ENSG00000198001:ENSP00000390651|ENSP00000390651|p.G331S	TKL-IRAK--IRAK4	G331S	994	Glycine part of the DFG motif critical for Mg2+ coordination.
>ENSG00000188906:ENSP00000298910|ENSP00000298910|p.G2019D	TKL-LRRK--LRRK2	G2019D	994	Glycine part of the DFG motif critical for Mg2+ coordination.
>ENSG00000116783:ENSP00000359928|ENSP00000359928|p.G709E	TKL-MLK-HH498-HH498	G709E	994	Glycine part of the DFG motif critical for Mg2+ coordination.
>ENSG00000141068:ENSP00000381958|ENSP00000381958|p.G618W	TKL-RAF-KSR-KSR1	G618W	994	Glycine part of the DFG motif critical for Mg2+ coordination.
>ENSG00000157764:ENSP00000288602|ENSP00000288602|p.G596D	TKL-RAF-RAF-BRAF	G596D	994	Glycine part of the DFG motif critical for Mg2+ coordination.
>ENSG00000157764:ENSP00000288602|ENSP00000288602|p.G596R	TKL-RAF-RAF-BRAF	G596R	994	Glycine part of the DFG motif critical for Mg2+ coordination.
>ENSG00000104312:ENSP00000220751|ENSP00000220751|p.G166C	TKL-RIPK--RIPK2	G166C	994	Glycine part of the DFG motif critical for Mg2+ coordination.
>ENSG00000115170:ENSP00000263640|ENSP00000263640|p.G356D	TKL-STKR-STKR1-ALK2	G356D	994	Glycine part of the DFG motif critical for Mg2+ coordination.
