# Supplementary material for: Kinome-wide Decoding of Network-Attacking Mutations Rewiring Cancer Signaling
Source: Cell. 2015 Sep 24;163(1):202–17. doi: 10.1016/j.cell.2015.08.056 (PMC4644236; doi:10.1016/j.cell.2015.08.056)
Supplement: Table S6. Table of NAMS Leading to Constitutive Kinase Inactivation, Related to Figure 6 [file mmc7.xlsx]

## Sheet: EssentialResiduesInAlignmentv3.
#AlignmentPosition	CriticalResidue	ExplanationOfCriticality
29	G	First Glycine of the Glycine-rich loop critical for ATP anchoring.
43	G	Second Glycine of the Glycine-rich loop critical for ATP anchoring.
54	G	Third Glycine of the Glycine-rich loop critical for ATP anchoring.
103	K	Lysine critical for ATP anchoring.
191	E	Glutamic acid critical for ATP anchoring.
647	D	Aspartic acid in the HRD motif of the catalytic loop critical for phospho-transfer / catalysis (also called the catalysis base).
649	K	Lysine critical for stabilizing the active conformation (critical only for Ser/Thr kinases)
651	R	Arginine critical for stabilizing the active conformation (critical only for Tyr kinases)
652	N	Asparagine critical for Mg2+ coordination.
992	D	Aspartic acid part of the DFG motif critical for Mg2+ coordination.
993	F	Phenylalanine part of the DFG motif critical for Mg2+ coordination.
994	G	Glycine part of the DFG motif critical for Mg2+ coordination.
