# Supplementary material for: Kinome-wide Decoding of Network-Attacking Mutations Rewiring Cancer Signaling
Source: Cell. 2015 Sep 24;163(1):202–17. doi: 10.1016/j.cell.2015.08.056 (PMC4644236; doi:10.1016/j.cell.2015.08.056)
Supplement: Table S7. Table of NAMS Leading to Constitutive SH2 Inactivation, Related to Figure 6 and Experimental Procedures [file mmc8.xlsx]

## Sheet: COSMIC_v67MappedToEnsembl_right
#Mutation_Details	SH2Protein_Name	Protein_Mutation	Alignment_Position
>ENSG00000097007:ENSP00000361423|ENSP00000361423|p.R171C	Abl	R171C	195
>ENSG00000000938:ENSP00000363117|ENSP00000363117|p.R171W	Fgr	R171W	195
>ENSG00000100351:ENSP00000339186|ENSP00000339186|p.R83L	GRAP2	R83L	195
>ENSG00000106070:ENSP00000381793|ENSP00000381793|p.R520H	GRB10	R520H	195
>ENSG00000113263:ENSP00000398655|ENSP00000398655|p.R265K	ITK	R265K	195
>ENSG00000145675:ENSP00000428056|ENSP00000428056|p.R358L	PIK3R1	R358L	195
>ENSG00000145675:ENSP00000428056|ENSP00000428056|p.R358Q	PIK3R1	R358Q	195
>ENSG00000145675:ENSP00000428056|ENSP00000428056|p.R649Q	PIK3R1	R649Q	195
>ENSG00000145675:ENSP00000428056|ENSP00000428056|p.R649W	PIK3R1	R649W	195
>ENSG00000117461:ENSP00000262741|ENSP00000262741|p.R383C	PIK3R3	R383C	195
>ENSG00000197943:ENSP00000352336|ENSP00000352336|p.R564Q	PLCG2	R564Q	195
>ENSG00000197943:ENSP00000352336|ENSP00000352336|p.R564W	PLCG2	R564W	195
>ENSG00000178188:ENSP00000321221|ENSP00000321221|p.R555C	SH2B1	R555C	195
>ENSG00000095370:ENSP00000317817|ENSP00000317817|p.R243W	SH2D3C	R243W	195
>ENSG00000185634:ENSP00000329668|ENSP00000329668|p.R549Q	SHC4	R549Q	195
>ENSG00000173757:ENSP00000293328|ENSP00000293328|p.R618T	STAT5B	R618T	195
>ENSG00000165025:ENSP00000364907|ENSP00000364907|p.R42H	Syk	R42H	195
>ENSG00000079308:ENSP00000171887|ENSP00000171887|p.R1488S	TNS1	R1488S	195
>ENSG00000141968:ENSP00000472929|ENSP00000472929|p.R696W	VAV1	R696W	195
>ENSG00000160293:ENSP00000360916|ENSP00000360916|p.R698M	VAV2	R698M	195
