# Supplementary material for: Kinome-wide Decoding of Network-Attacking Mutations Rewiring Cancer Signaling
Source: Cell. 2015 Sep 24;163(1):202–17. doi: 10.1016/j.cell.2015.08.056 (PMC4644236; doi:10.1016/j.cell.2015.08.056)
Supplement: Table S8. Table of NAMS Leading to SH2 Downstream Rewiring, Related to Figure 6 and Experimental Procedures [file mmc9.xlsx]

## Sheet: COSMIC_v67MappedToEnsembl_right
#Mutation_Details	SH2Protein_Name	Protein_Mutation	Alignment_Position	Specificity_Score
>ENSG00000197943:ENSP00000352336|ENSP00000352336|p.H534L	PLCG2-2,PLCG2-1	H534L	128	1
>ENSG00000107338:ENSP00000366936|ENSP00000366936|p.H412P	SHB	H412P	128	1
>ENSG00000169291:ENSP00000307369|ENSP00000307369|p.H397D	SHE	H397D	128	1
>ENSG00000169291:ENSP00000307369|ENSP00000307369|p.H397Y	SHE	H397Y	128	1
>ENSG00000185338:ENSP00000329418|ENSP00000329418|p.W81R	SOCS1	W81R	128	1
>ENSG00000177885:ENSP00000376345|ENSP00000376345|p.D80N	GRB2	D80N	174	1
>ENSG00000105639:ENSP00000391676|ENSP00000391676|p.P396H	JAK3	P396H	174	1
>ENSG00000170677:ENSP00000381034|ENSP00000381034|p.D403H	SOCS6,STAT4	D403H	174	1
>ENSG00000115415:ENSP00000354394|ENSP00000354394|p.P596L	STAT1	P596L	174	1
>ENSG00000111077:ENSP00000319756|ENSP00000319756|p.P1169S	TENC1	P1169S	174	1
>ENSG00000115085:ENSP00000264972|ENSP00000264972|p.D184G	ZAP70-2,ZAP70-1	D184G	174	1
>ENSG00000095585:ENSP00000224337|ENSP00000224337|p.G410S	BLNK	G410S	285	1
>ENSG00000114423:ENSP00000264122|ENSP00000264122|p.Q318E	CBLB	Q318E	285	1
>ENSG00000000938:ENSP00000363117|ENSP00000363117|p.G207S	Fgr	G207S	285	1
>ENSG00000177885:ENSP00000376345|ENSP00000376345|p.K117R	GRB2	K117R	285	1
>ENSG00000109684:ENSP00000226951|ENSP00000226951|p.G373R	MIST	G373R	285	1
>ENSG00000179295:ENSP00000340944|ENSP00000340944|p.D61H	PTPN11-1,PTPN11-2	D61H	285	1
>ENSG00000179295:ENSP00000340944|ENSP00000340944|p.D61N	PTPN11-1,PTPN11-2	D61N	285	1
>ENSG00000179295:ENSP00000340944|ENSP00000340944|p.D61G	PTPN11-1,PTPN11-2	D61G	285	1
>ENSG00000179295:ENSP00000340944|ENSP00000340944|p.D61V	PTPN11-1,PTPN11-2	D61V	285	1
>ENSG00000179295:ENSP00000340944|ENSP00000340944|p.D61Y	PTPN11-1,PTPN11-2	D61Y	285	1
>ENSG00000189410:ENSP00000406026|ENSP00000406026|p.R352C	SH2D5	R352C	285	1
>ENSG00000160293:ENSP00000360916|ENSP00000360916|p.W728C	VAV2	W728C	285	1
>ENSG00000111816:ENSP00000476145|ENSP00000476145|p.R179Q	FRK	R179Q	291	1
>ENSG00000117461:ENSP00000262741|ENSP00000262741|p.P127L	PIK3R3-2,PIK3R3-1	P127L	291	1
>ENSG00000183918:ENSP00000360181|ENSP00000360181|p.H73Y	SH2D1A	H73Y	291	1
>ENSG00000126561:ENSP00000341208|ENSP00000341208|p.R649Q	STAT5A	R649Q	291	1
>ENSG00000074966:ENSP00000264316|ENSP00000264316|p.R218I	TXK	R218I	291	1
>ENSG00000142273:ENSP00000270279|ENSP00000270279|p.Y309S	CBLC	Y309S	298	1
>ENSG00000106070:ENSP00000381793|ENSP00000381793|p.L567M	GRB10	L567M	298	1
>ENSG00000179295:ENSP00000340944|ENSP00000340944|p.L74M	PTPN11-1,PTPN11-2	L74M	298	1
>ENSG00000165025:ENSP00000364907|ENSP00000364907|p.P85L	Syk-1,Syk-2	P85L	298	1
>ENSG00000101336:ENSP00000365012|ENSP00000365012|p.Q220K	HCK	Q220K	299	1
>ENSG00000132669:ENSP00000255006|ENSP00000255006|p.F218L	RIN2	F218L	299	1
>ENSG00000111252:ENSP00000345492|ENSP00000345492|p.V435M	SH2B3	V435M	299	1
>ENSG00000107338:ENSP00000366936|ENSP00000366936|p.P479L	SHB	P479L	299	1
>ENSG00000074966:ENSP00000264316|ENSP00000264316|p.P225T	TXK	P225T	299	1
>ENSG00000105397:ENSP00000431885|ENSP00000431885|p.R527W	Tyk2	R527W	299	1
>ENSG00000105397:ENSP00000431885|ENSP00000431885|p.R527Q	Tyk2	R527Q	299	1
>ENSG00000141968:ENSP00000472929|ENSP00000472929|p.T739A	VAV1	T739A	299	1
>ENSG00000160293:ENSP00000360916|ENSP00000360916|p.L741V	VAV2	L741V	299	1
>ENSG00000070190:ENSP00000423602|ENSP00000423602|p.K107R	DAPP1	K107R	328	1
>ENSG00000154016:ENSP00000284154|ENSP00000284154|p.D133N	GRAP	D133N	328	1
>ENSG00000101336:ENSP00000365012|ENSP00000365012|p.D224N	HCK	D224N	328	1
>ENSG00000182866:ENSP00000337825|ENSP00000337825|p.R207C	Lck	R207C	328	1
>ENSG00000254087:ENSP00000428924|ENSP00000428924|p.K209N	Lyn	K209N	328	1
>ENSG00000109684:ENSP00000226951|ENSP00000226951|p.E390K	MIST	E390K	328	1
>ENSG00000145675:ENSP00000428056|ENSP00000428056|p.N406K	PIK3R1-1,PIK3R1-2	N406K	328	1
>ENSG00000178188:ENSP00000321221|ENSP00000321221|p.E602V	SH2B1	E602V	328	1
>ENSG00000095370:ENSP00000317817|ENSP00000317817|p.R298C	SH2D3C	R298C	328	1
>ENSG00000120833:ENSP00000339428|ENSP00000339428|p.D127N	SOCS2	D127N	328	1
>ENSG00000171150:ENSP00000305133|ENSP00000305133|p.E457V	SOCS5	E457V	328	1
>ENSG00000115415:ENSP00000354394|ENSP00000354394|p.R649C	STAT1	R649C	328	1
>ENSG00000115415:ENSP00000354394|ENSP00000354394|p.R649H	STAT1	R649H	328	1
>ENSG00000135605:ENSP00000370912|ENSP00000370912|p.E328D	Tec	E328D	328	1
>ENSG00000074966:ENSP00000264316|ENSP00000264316|p.W229C	TXK	W229C	328	1
>ENSG00000141738:ENSP00000403459|ENSP00000403459|p.R458H	GRB7	R458H	130	0.975
>ENSG00000197943:ENSP00000352336|ENSP00000352336|p.K536N	PLCG2-2,PLCG2-1	K536N	130	0.975
>ENSG00000198574:ENSP00000356906|ENSP00000356906|p.R9C	SH2D1B	R9C	130	0.975
>ENSG00000148082:ENSP00000364995|ENSP00000364995|p.E503D	SHC3	E503D	130	0.975
>ENSG00000120833:ENSP00000339428|ENSP00000339428|p.S52G	SOCS2	S52G	130	0.975
>ENSG00000079308:ENSP00000171887|ENSP00000171887|p.E1467D	TNS1	E1467D	130	0.975
>ENSG00000109684:ENSP00000226951|ENSP00000226951|p.L348F	MIST	L348F	221	0.975
>ENSG00000087266:ENSP00000422168|ENSP00000422168|p.E520K	SH3BP2	E520K	148	0.95
>ENSG00000160691:ENSP00000401303|ENSP00000401303|p.S495R	SHC1	S495R	148	0.95
>ENSG00000101082:ENSP00000262866|ENSP00000262866|p.P111T	SLAP2	P111T	159	0.95
>ENSG00000007264:ENSP00000378485|ENSP00000378485|p.D156N	CTK	D156N	218	0.95
>ENSG00000106070:ENSP00000381793|ENSP00000381793|p.A528E	GRB10	A528E	218	0.95
>ENSG00000105639:ENSP00000391676|ENSP00000391676|p.S410I	JAK3	S410I	218	0.95
>ENSG00000179295:ENSP00000340944|ENSP00000340944|p.D146Y	PTPN11-1,PTPN11-2	D146Y	218	0.95
>ENSG00000174111:ENSP00000464034|ENSP00000464034|p.R431C	SOCS7	R431C	218	0.95
>ENSG00000168610:ENSP00000264657|ENSP00000264657|p.G618R	STAT3	G618R	218	0.95
>ENSG00000134215:ENSP00000359073|ENSP00000359073|p.E705K	VAV3	E705K	218	0.95
>ENSG00000101336:ENSP00000365012|ENSP00000365012|p.D188N	HCK	D188N	234	0.95
>ENSG00000145675:ENSP00000428056|ENSP00000428056|p.G376R	PIK3R1-1,PIK3R1-2	G376R	234	0.95
>ENSG00000268173:ENSP00000471914|ENSP00000471914|p.G373R	PIK3R2-1,PIK3R2-2	G373R	234	0.95
>ENSG00000197943:ENSP00000352336|ENSP00000352336|p.G688V	PLCG2-2,PLCG2-1	G688V	234	0.95
>ENSG00000197943:ENSP00000352336|ENSP00000352336|p.G688C	PLCG2-2,PLCG2-1	G688C	234	0.95
>ENSG00000179295:ENSP00000340944|ENSP00000340944|p.D155N	PTPN11-1,PTPN11-2	D155N	234	0.95
>ENSG00000179295:ENSP00000340944|ENSP00000340944|p.D155Y	PTPN11-1,PTPN11-2	D155Y	234	0.95
>ENSG00000104611:ENSP00000265807|ENSP00000265807|p.D389G	SH2D4A	D389G	234	0.95
>ENSG00000179295:ENSP00000340944|ENSP00000340944|p.N58Y	PTPN11-1,PTPN11-2	N58Y	282	0.925
>ENSG00000179295:ENSP00000340944|ENSP00000340944|p.N58K	PTPN11-1,PTPN11-2	N58K	282	0.925
>ENSG00000179295:ENSP00000340944|ENSP00000340944|p.N58D	PTPN11-1,PTPN11-2	N58D	282	0.925
>ENSG00000183918:ENSP00000360181|ENSP00000360181|p.W64C	SH2D1A	W64C	282	0.925
>ENSG00000268173:ENSP00000471914|ENSP00000471914|p.R345Q	PIK3R2-1,PIK3R2-2	R345Q	163	0.9
>ENSG00000115085:ENSP00000264972|ENSP00000264972|p.A27V	ZAP70-2,ZAP70-1	A27V	163	0.9
>ENSG00000168610:ENSP00000264657|ENSP00000264657|p.E616K	STAT3	E616K	203	0.9
>ENSG00000106070:ENSP00000381793|ENSP00000381793|p.I539M	GRB10	I539M	258	0.9
>ENSG00000177885:ENSP00000376345|ENSP00000376345|p.V105M	GRB2	V105M	258	0.9
>ENSG00000129946:ENSP00000264554|ENSP00000264554|p.P529H	SHC2	P529H	258	0.9
>ENSG00000185634:ENSP00000329668|ENSP00000329668|p.A568E	SHC4	A568E	258	0.9
>ENSG00000141968:ENSP00000472929|ENSP00000472929|p.V715I	VAV1	V715I	258	0.9
>ENSG00000142273:ENSP00000270279|ENSP00000270279|p.P236S	CBLC	P236S	115	0.875
>ENSG00000106069:ENSP00000222792|ENSP00000222792|p.R58I	CHN2	R58I	115	0.875
>ENSG00000007264:ENSP00000378485|ENSP00000378485|p.P122L	CTK	P122L	115	0.875
>ENSG00000115290:ENSP00000263915|ENSP00000263915|p.P438S	GRB14	P438S	115	0.875
>ENSG00000152292:ENSP00000341867|ENSP00000341867|p.P64H	SH2D6	P64H	115	0.875
>ENSG00000134215:ENSP00000359073|ENSP00000359073|p.P671L	VAV3	P671L	115	0.875
>ENSG00000124181:ENSP00000362369|ENSP00000362369|p.I574M	PLCG1-1,PLCG1-2	I574M	161	0.875
>ENSG00000124181:ENSP00000362369|ENSP00000362369|p.E575D	PLCG1-1,PLCG1-2	E575D	162	0.875
>ENSG00000105639:ENSP00000391676|ENSP00000391676|p.P420S	JAK3	P420S	235	0.875
>ENSG00000079308:ENSP00000171887|ENSP00000171887|p.P1506S	TNS1	P1506S	235	0.875
>ENSG00000174791:ENSP00000310406|ENSP00000310406|p.A111T	RIN1	A111T	252	0.875
>ENSG00000124181:ENSP00000362369|ENSP00000362369|p.R716H	PLCG1-1,PLCG1-2	R716H	262	0.875
>ENSG00000179295:ENSP00000340944|ENSP00000340944|p.K55N	PTPN11-1,PTPN11-2	K55N	262	0.875
>ENSG00000178188:ENSP00000321221|ENSP00000321221|p.R578C	SH2B1	R578C	262	0.875
>ENSG00000178188:ENSP00000321221|ENSP00000321221|p.R578H	SH2B1	R578H	262	0.875
>ENSG00000198574:ENSP00000356906|ENSP00000356906|p.R54Q	SH2D1B	R54Q	262	0.875
>ENSG00000155926:ENSP00000394049|ENSP00000394049|p.R173C	SLAP	R173C	262	0.875
>ENSG00000155926:ENSP00000394049|ENSP00000394049|p.R173H	SLAP	R173H	262	0.875
>ENSG00000120833:ENSP00000339428|ENSP00000339428|p.R96Q	SOCS2	R96Q	262	0.875
>ENSG00000184557:ENSP00000330341|ENSP00000330341|p.R94H	SOCS3	R94H	262	0.875
>ENSG00000184557:ENSP00000330341|ENSP00000330341|p.R94L	SOCS3	R94L	262	0.875
>ENSG00000184557:ENSP00000330341|ENSP00000330341|p.R94C	SOCS3	R94C	262	0.875
>ENSG00000171150:ENSP00000305133|ENSP00000305133|p.R429L	SOCS5	R429L	262	0.875
>ENSG00000171150:ENSP00000305133|ENSP00000305133|p.R429Q	SOCS5	R429Q	262	0.875
>ENSG00000125508:ENSP00000217188|ENSP00000217188|p.R170Q	Srm	R170Q	262	0.875
>ENSG00000109684:ENSP00000226951|ENSP00000226951|p.L372M	MIST	L372M	284	0.875
>ENSG00000179295:ENSP00000340944|ENSP00000340944|p.G60V	PTPN11-1,PTPN11-2	G60V	284	0.875
>ENSG00000179295:ENSP00000340944|ENSP00000340944|p.G60R	PTPN11-1,PTPN11-2	G60R	284	0.875
>ENSG00000179295:ENSP00000340944|ENSP00000340944|p.G60A	PTPN11-1,PTPN11-2	G60A	284	0.875
>ENSG00000171150:ENSP00000305133|ENSP00000305133|p.A441V	SOCS5	A441V	284	0.875
>ENSG00000109111:ENSP00000319104|ENSP00000319104|p.L1394R	SUPT6H	L1394R	284	0.875
>ENSG00000165025:ENSP00000364907|ENSP00000364907|p.G72D	Syk-1,Syk-2	G72D	284	0.875
>ENSG00000106070:ENSP00000381793|ENSP00000381793|p.S556I	GRB10	S556I	287	0.85
>ENSG00000165458:ENSP00000298229|ENSP00000298229|p.S84L	INPPL1	S84L	287	0.85
>ENSG00000254087:ENSP00000428924|ENSP00000428924|p.Y194H	Lyn	Y194H	287	0.85
>ENSG00000268173:ENSP00000471914|ENSP00000471914|p.G388C	PIK3R2-1,PIK3R2-2	G388C	287	0.85
>ENSG00000117461:ENSP00000262741|ENSP00000262741|p.G414D	PIK3R3-2,PIK3R3-1	G414D	287	0.85
>ENSG00000179295:ENSP00000340944|ENSP00000340944|p.Y63C	PTPN11-1,PTPN11-2	Y63C	287	0.85
>ENSG00000179295:ENSP00000340944|ENSP00000340944|p.Y63F	PTPN11-1,PTPN11-2	Y63F	287	0.85
>ENSG00000148082:ENSP00000364995|ENSP00000364995|p.T552M	SHC3	T552M	287	0.85
>ENSG00000173757:ENSP00000293328|ENSP00000293328|p.P645S	STAT5B	P645S	287	0.85
>ENSG00000097007:ENSP00000361423|ENSP00000361423|p.A156S	Abl	A156S	152	0.8
>ENSG00000142273:ENSP00000270279|ENSP00000270279|p.V247L	CBLC	V247L	152	0.8
>ENSG00000151422:ENSP00000281092|ENSP00000281092|p.A470S	Fer	A470S	152	0.8
>ENSG00000168918:ENSP00000352575|ENSP00000352575|p.A15V	INPP5D	A15V	152	0.8
>ENSG00000113263:ENSP00000398655|ENSP00000398655|p.A249P	ITK	A249P	152	0.8
>ENSG00000162434:ENSP00000343204|ENSP00000343204|p.A449T	JAK1	A449T	152	0.8
>ENSG00000145675:ENSP00000428056|ENSP00000428056|p.A634P	PIK3R1-1,PIK3R1-2	A634P	152	0.8
>ENSG00000117461:ENSP00000262741|ENSP00000262741|p.A368V	PIK3R3-2,PIK3R3-1	A368V	152	0.8
>ENSG00000124181:ENSP00000362369|ENSP00000362369|p.A678V	PLCG1-1,PLCG1-2	A678V	152	0.8
>ENSG00000183918:ENSP00000360181|ENSP00000360181|p.G16C	SH2D1A	G16C	152	0.8
>ENSG00000107338:ENSP00000366936|ENSP00000366936|p.A420T	SHB	A420T	152	0.8
>ENSG00000148082:ENSP00000364995|ENSP00000364995|p.A509T	SHC3	A509T	152	0.8
>ENSG00000185338:ENSP00000329418|ENSP00000329418|p.A89T	SOCS1	A89T	152	0.8
>ENSG00000176105:ENSP00000462468|ENSP00000462468|p.A168S	Yes	A168S	152	0.8
>ENSG00000136573:ENSP00000259089|ENSP00000259089|p.Y177C	BLK	Y177C	261	0.8
>ENSG00000010671:ENSP00000308176|ENSP00000308176|p.Y334C	BTK	Y334C	261	0.8
>ENSG00000182866:ENSP00000337825|ENSP00000337825|p.Y181S	Lck	Y181S	261	0.8
>ENSG00000145675:ENSP00000428056|ENSP00000428056|p.C670Y	PIK3R1-1,PIK3R1-2	C670Y	261	0.8
>ENSG00000179295:ENSP00000340944|ENSP00000340944|p.I54T	PTPN11-1,PTPN11-2	I54T	261	0.8
>ENSG00000173757:ENSP00000293328|ENSP00000293328|p.R638I	STAT5B	R638I	261	0.8
>ENSG00000165025:ENSP00000364907|ENSP00000364907|p.Y216C	Syk-1,Syk-2	Y216C	261	0.8
>ENSG00000114737:ENSP00000409346|ENSP00000409346|p.D158N	CISH	D158N	283	0.775
>ENSG00000129946:ENSP00000264554|ENSP00000264554|p.D536Y	SHC2	D536Y	283	0.775
>ENSG00000115290:ENSP00000263915|ENSP00000263915|p.R509T	GRB14	R509T	294	0.775
>ENSG00000165458:ENSP00000298229|ENSP00000298229|p.R91H	INPPL1	R91H	294	0.775
>ENSG00000071051:ENSP00000233154|ENSP00000233154|p.R348C	NCK2	R348C	294	0.775
>ENSG00000145715:ENSP00000274376|ENSP00000274376|p.R245H	RASA1-2,RASA1-1	R245H	294	0.775
>ENSG00000160691:ENSP00000401303|ENSP00000401303|p.R549C	SHC1	R549C	294	0.775
>ENSG00000184557:ENSP00000330341|ENSP00000330341|p.R116H	SOCS3	R116H	294	0.775
>ENSG00000174111:ENSP00000464034|ENSP00000464034|p.R467H	SOCS7	R467H	294	0.775
>ENSG00000109684:ENSP00000226951|ENSP00000226951|p.F382L	MIST	F382L	295	0.775
>ENSG00000071051:ENSP00000233154|ENSP00000233154|p.F349L	NCK2	F349L	295	0.775
>ENSG00000179295:ENSP00000340944|ENSP00000340944|p.F71L	PTPN11-1,PTPN11-2	F71L	295	0.775
>ENSG00000145715:ENSP00000274376|ENSP00000274376|p.Y416C	RASA1-2,RASA1-1	Y416C	295	0.775
>ENSG00000198574:ENSP00000356906|ENSP00000356906|p.F76L	SH2D1B	F76L	295	0.775
>ENSG00000168610:ENSP00000264657|ENSP00000264657|p.N647I	STAT3	N647I	295	0.775
>ENSG00000165025:ENSP00000364907|ENSP00000364907|p.F234L	Syk-1,Syk-2	F234L	295	0.775
>ENSG00000136205:ENSP00000381854|ENSP00000381854|p.F1257L	TNS3	F1257L	295	0.775
>ENSG00000035720:ENSP00000265404|ENSP00000265404|p.K193N	BRDG1	K193N	158	0.75
>ENSG00000125508:ENSP00000217188|ENSP00000217188|p.S136F	Srm	S136F	158	0.75
>ENSG00000115085:ENSP00000264972|ENSP00000264972|p.S179F	ZAP70-2,ZAP70-1	S179F	158	0.75
>ENSG00000115415:ENSP00000354394|ENSP00000354394|p.R608W	STAT1	R608W	202	0.75
>ENSG00000137936:ENSP00000359264|ENSP00000359264|p.Q197E	BCAR3	Q197E	259	0.75
>ENSG00000010671:ENSP00000308176|ENSP00000308176|p.R332H	BTK	R332H	259	0.75
>ENSG00000167193:ENSP00000300574|ENSP00000300574|p.S58A	CRK	S58A	259	0.75
>ENSG00000106070:ENSP00000381793|ENSP00000381793|p.K540E	GRB10	K540E	259	0.75
>ENSG00000162434:ENSP00000343204|ENSP00000343204|p.K496N	JAK1	K496N	259	0.75
>ENSG00000268173:ENSP00000471914|ENSP00000471914|p.K376E	PIK3R2-1,PIK3R2-2	K376E	259	0.75
>ENSG00000179295:ENSP00000340944|ENSP00000340944|p.T52S	PTPN11-1,PTPN11-2	T52S	259	0.75
>ENSG00000148082:ENSP00000364995|ENSP00000364995|p.K542N	SHC3	K542N	259	0.75
>ENSG00000007264:ENSP00000378485|ENSP00000378485|p.R152H	CTK	R152H	199	0.7
>ENSG00000007264:ENSP00000378485|ENSP00000378485|p.R152L	CTK	R152L	199	0.7
>ENSG00000183918:ENSP00000360181|ENSP00000360181|p.S36N	SH2D1A	S36N	199	0.7
>ENSG00000166888:ENSP00000300134|ENSP00000300134|p.S566T	STAT6	S566T	199	0.7
>ENSG00000166888:ENSP00000300134|ENSP00000300134|p.S566P	STAT6	S566P	199	0.7
>ENSG00000115085:ENSP00000264972|ENSP00000264972|p.R41C	ZAP70-2,ZAP70-1	R41C	199	0.7
>ENSG00000143322:ENSP00000427562|ENSP00000427562|p.V245A	Abl2	V245A	327	0.7
>ENSG00000102010:ENSP00000350224|ENSP00000350224|p.I374V	BMX	I374V	327	0.7
>ENSG00000128656:ENSP00000386741|ENSP00000386741|p.V117L	CHN1	V117L	327	0.7
>ENSG00000000938:ENSP00000363117|ENSP00000363117|p.V223M	Fgr	V223M	327	0.7
>ENSG00000179295:ENSP00000340944|ENSP00000340944|p.V78I	PTPN11-1,PTPN11-2	V78I	327	0.7
>ENSG00000180008:ENSP00000378855|ENSP00000378855|p.L361Q	SOCS4	L361Q	327	0.7
>ENSG00000135605:ENSP00000370912|ENSP00000370912|p.I327V	Tec	I327V	327	0.7
>ENSG00000074966:ENSP00000264316|ENSP00000264316|p.I228S	TXK	I228S	327	0.7
>ENSG00000095585:ENSP00000224337|ENSP00000224337|p.H431N	BLNK	H431N	332	0.7
>ENSG00000182511:ENSP00000331504|ENSP00000331504|p.S532N	Fes	S532N	332	0.7
>ENSG00000182511:ENSP00000331504|ENSP00000331504|p.S532R	Fes	S532R	332	0.7
>ENSG00000111252:ENSP00000345492|ENSP00000345492|p.R443C	SH2B3	R443C	332	0.7
>ENSG00000129946:ENSP00000264554|ENSP00000264554|p.Q560H	SHC2	Q560H	332	0.7
>ENSG00000165025:ENSP00000364907|ENSP00000364907|p.Y246C	Syk-1,Syk-2	Y246C	332	0.7
>ENSG00000141968:ENSP00000472929|ENSP00000472929|p.Q747H	VAV1	Q747H	332	0.7
>ENSG00000035720:ENSP00000265404|ENSP00000265404|p.S196Y	BRDG1	S196Y	173	0.675
>ENSG00000035720:ENSP00000265404|ENSP00000265404|p.S196F	BRDG1	S196F	173	0.675
>ENSG00000110395:ENSP00000264033|ENSP00000264033|p.K287R	CBL	K287R	173	0.675
>ENSG00000110395:ENSP00000264033|ENSP00000264033|p.K287E	CBL	K287E	173	0.675
>ENSG00000106069:ENSP00000222792|ENSP00000222792|p.V76M	CHN2	V76M	173	0.675
>ENSG00000145675:ENSP00000428056|ENSP00000428056|p.R642P	PIK3R1-1,PIK3R1-2	R642P	173	0.675
>ENSG00000102010:ENSP00000350224|ENSP00000350224|p.S324L	BMX	S324L	197	0.675
>ENSG00000111816:ENSP00000476145|ENSP00000476145|p.S145R	FRK	S145R	197	0.675
>ENSG00000111816:ENSP00000476145|ENSP00000476145|p.S145G	FRK	S145G	197	0.675
>ENSG00000111816:ENSP00000476145|ENSP00000476145|p.S145N	FRK	S145N	197	0.675
>ENSG00000168918:ENSP00000352575|ENSP00000352575|p.S33T	INPP5D	S33T	197	0.675
>ENSG00000105639:ENSP00000391676|ENSP00000391676|p.S404N	JAK3	S404N	197	0.675
>ENSG00000043462:ENSP00000046794|ENSP00000046794|p.S450N	LCP2	S450N	197	0.675
>ENSG00000165025:ENSP00000364907|ENSP00000364907|p.S44I	Syk-1,Syk-2	S44I	197	0.675
>ENSG00000160293:ENSP00000360916|ENSP00000360916|p.R700Q	VAV2	R700Q	197	0.675
>ENSG00000160293:ENSP00000360916|ENSP00000360916|p.R700W	VAV2	R700W	197	0.675
>ENSG00000136573:ENSP00000259089|ENSP00000259089|p.R192Q	BLK	R192Q	292	0.675
>ENSG00000114423:ENSP00000264122|ENSP00000264122|p.R325G	CBLB	R325G	292	0.675
>ENSG00000007264:ENSP00000378485|ENSP00000378485|p.A184V	CTK	A184V	292	0.675
>ENSG00000182866:ENSP00000337825|ENSP00000337825|p.R196Q	Lck	R196Q	292	0.675
>ENSG00000087266:ENSP00000422168|ENSP00000422168|p.E582V	SH3BP2	E582V	292	0.675
>ENSG00000107338:ENSP00000366936|ENSP00000366936|p.S472I	SHB	S472I	292	0.675
>ENSG00000115415:ENSP00000354394|ENSP00000354394|p.E638K	STAT1	E638K	292	0.675
>ENSG00000074966:ENSP00000264316|ENSP00000264316|p.H219Q	TXK	H219Q	292	0.675
>ENSG00000176105:ENSP00000462468|ENSP00000462468|p.R227S	Yes	R227S	292	0.675
>ENSG00000010810:ENSP00000346671|ENSP00000346671|p.N168I	Fyn	N168I	172	0.65
>ENSG00000113263:ENSP00000398655|ENSP00000398655|p.G257D	ITK	G257D	172	0.65
>ENSG00000105639:ENSP00000391676|ENSP00000391676|p.S394L	JAK3	S394L	172	0.65
>ENSG00000170677:ENSP00000381034|ENSP00000381034|p.V401L	SOCS6,STAT4	V401L	172	0.65
>ENSG00000141968:ENSP00000472929|ENSP00000472929|p.R688H	VAV1	R688H	172	0.65
>ENSG00000035720:ENSP00000265404|ENSP00000265404|p.R223I	BRDG1	R223I	257	0.65
>ENSG00000007264:ENSP00000378485|ENSP00000378485|p.D166N	CTK	D166N	257	0.65
>ENSG00000115290:ENSP00000263915|ENSP00000263915|p.K484N	GRB14	K484N	257	0.65
>ENSG00000168918:ENSP00000352575|ENSP00000352575|p.V50I	INPP5D	V50I	257	0.65
>ENSG00000145675:ENSP00000428056|ENSP00000428056|p.E666K	PIK3R1-1,PIK3R1-2	E666K	257	0.65
>ENSG00000145675:ENSP00000428056|ENSP00000428056|p.E666D	PIK3R1-1,PIK3R1-2	E666D	257	0.65
>ENSG00000197943:ENSP00000352336|ENSP00000352336|p.K689T	PLCG2-2,PLCG2-1	K689T	257	0.65
>ENSG00000126561:ENSP00000341208|ENSP00000341208|p.P636S	STAT5A	P636S	257	0.65
>ENSG00000109111:ENSP00000319104|ENSP00000319104|p.I1377M	SUPT6H	I1377M	257	0.65
>ENSG00000160293:ENSP00000360916|ENSP00000360916|p.E716V	VAV2	E716V	257	0.65
>ENSG00000160293:ENSP00000360916|ENSP00000360916|p.E716K	VAV2	E716K	257	0.65
>ENSG00000160293:ENSP00000360916|ENSP00000360916|p.E716G	VAV2	E716G	257	0.65
>ENSG00000160293:ENSP00000360916|ENSP00000360916|p.E716D	VAV2	E716D	257	0.65
>ENSG00000035720:ENSP00000265404|ENSP00000265404|p.R216W	BRDG1	R216W	229	0.625
>ENSG00000010671:ENSP00000308176|ENSP00000308176|p.V336L	BTK	V336L	263	0.625
>ENSG00000110395:ENSP00000264033|ENSP00000264033|p.H320D	CBL	H320D	263	0.625
>ENSG00000100351:ENSP00000339186|ENSP00000339186|p.V107D	GRAP2	V107D	263	0.625
>ENSG00000141738:ENSP00000403459|ENSP00000403459|p.I505T	GRB7	I505T	263	0.625
>ENSG00000104611:ENSP00000265807|ENSP00000265807|p.I396S	SH2D4A	I396S	263	0.625
>ENSG00000135605:ENSP00000370912|ENSP00000370912|p.I302V	Tec	I302V	263	0.625
>ENSG00000103653:ENSP00000220003|ENSP00000220003|p.L138H	Csk	L138H	286	0.625
>ENSG00000182866:ENSP00000337825|ENSP00000337825|p.F191L	Lck	F191L	286	0.625
>ENSG00000160691:ENSP00000401303|ENSP00000401303|p.G541R	SHC1	G541R	286	0.625
>ENSG00000079308:ENSP00000171887|ENSP00000171887|p.L1538F	TNS1	L1538F	286	0.625
>ENSG00000102010:ENSP00000350224|ENSP00000350224|p.K313Q	BMX	K313Q	171	0.6
>ENSG00000010671:ENSP00000308176|ENSP00000308176|p.E298K	BTK	E298K	171	0.6
>ENSG00000128656:ENSP00000386741|ENSP00000386741|p.I64M	CHN1	I64M	171	0.6
>ENSG00000120833:ENSP00000339428|ENSP00000339428|p.E64D	SOCS2	E64D	171	0.6
>ENSG00000173757:ENSP00000293328|ENSP00000293328|p.N609D	STAT5B	N609D	171	0.6
>ENSG00000173757:ENSP00000293328|ENSP00000293328|p.N609K	STAT5B	N609K	171	0.6
>ENSG00000137936:ENSP00000359264|ENSP00000359264|p.L180M	BCAR3	L180M	198	0.6
>ENSG00000101213:ENSP00000217185|ENSP00000217185|p.E108K	Brk	E108K	198	0.6
>ENSG00000254087:ENSP00000428924|ENSP00000428924|p.E159K	Lyn	E159K	198	0.6
>ENSG00000124181:ENSP00000362369|ENSP00000362369|p.E589Q	PLCG1-1,PLCG1-2	E589Q	198	0.6
>ENSG00000198574:ENSP00000356906|ENSP00000356906|p.E34K	SH2D1B	E34K	198	0.6
>ENSG00000129946:ENSP00000264554|ENSP00000264554|p.V513I	SHC2	V513I	198	0.6
>ENSG00000197122:ENSP00000362680|ENSP00000362680|p.E181K	Src	E181K	198	0.6
>ENSG00000143322:ENSP00000427562|ENSP00000427562|p.T224P	Abl2	T224P	265	0.6
>ENSG00000101213:ENSP00000217185|ENSP00000217185|p.R131P	Brk	R131P	265	0.6
>ENSG00000101213:ENSP00000217185|ENSP00000217185|p.R131L	Brk	R131L	265	0.6
>ENSG00000110395:ENSP00000264033|ENSP00000264033|p.K322T	CBL	K322T	265	0.6
>ENSG00000177885:ENSP00000376345|ENSP00000376345|p.R112Q	GRB2	R112Q	265	0.6
>ENSG00000117461:ENSP00000262741|ENSP00000262741|p.S408R	PIK3R3-2,PIK3R3-1	S408R	265	0.6
>ENSG00000087266:ENSP00000422168|ENSP00000422168|p.E572Q	SH3BP2	E572Q	265	0.6
>ENSG00000170677:ENSP00000381034|ENSP00000381034|p.H435R	SOCS6,STAT4	H435R	265	0.6
>ENSG00000115415:ENSP00000354394|ENSP00000354394|p.A630V	STAT1	A630V	265	0.6
>ENSG00000115085:ENSP00000264972|ENSP00000264972|p.R63H	ZAP70-2,ZAP70-1	R63H	265	0.6
>ENSG00000010671:ENSP00000308176|ENSP00000308176|p.L294M	BTK	L294M	155	0.575
>ENSG00000114423:ENSP00000264122|ENSP00000264122|p.R272Q	CBLB	R272Q	155	0.575
>ENSG00000145715:ENSP00000274376|ENSP00000274376|p.R194H	RASA1-2,RASA1-1	R194H	155	0.575
>ENSG00000145715:ENSP00000274376|ENSP00000274376|p.R194C	RASA1-2,RASA1-1	R194C	155	0.575
>ENSG00000087266:ENSP00000422168|ENSP00000422168|p.L527F	SH3BP2	L527F	155	0.575
>ENSG00000129946:ENSP00000264554|ENSP00000264554|p.M500V	SHC2	M500V	155	0.575
>ENSG00000134215:ENSP00000359073|ENSP00000359073|p.E685K	VAV3	E685K	155	0.575
>ENSG00000035720:ENSP00000265404|ENSP00000265404|p.G198R	BRDG1	G198R	175	0.575
>ENSG00000070190:ENSP00000423602|ENSP00000423602|p.G56S	DAPP1	G56S	175	0.575
>ENSG00000111816:ENSP00000476145|ENSP00000476145|p.G138R	FRK	G138R	175	0.575
>ENSG00000106070:ENSP00000381793|ENSP00000381793|p.G515V	GRB10	G515V	175	0.575
>ENSG00000177885:ENSP00000376345|ENSP00000376345|p.G81V	GRB2	G81V	175	0.575
>ENSG00000174791:ENSP00000310406|ENSP00000310406|p.G89E	RIN1	G89E	175	0.575
>ENSG00000183918:ENSP00000360181|ENSP00000360181|p.G27D	SH2D1A	G27D	175	0.575
>ENSG00000148082:ENSP00000364995|ENSP00000364995|p.G517V	SHC3	G517V	175	0.575
>ENSG00000155926:ENSP00000394049|ENSP00000394049|p.G146R	SLAP	G146R	175	0.575
>ENSG00000134215:ENSP00000359073|ENSP00000359073|p.S692I	VAV3	S692I	175	0.575
>ENSG00000110395:ENSP00000264033|ENSP00000264033|p.I292V	CBL	I292V	193	0.575
>ENSG00000162434:ENSP00000343204|ENSP00000343204|p.V464M	JAK1	V464M	193	0.575
>ENSG00000145715:ENSP00000274376|ENSP00000274376|p.L375V	RASA1-2,RASA1-1	L375V	193	0.575
>ENSG00000198574:ENSP00000356906|ENSP00000356906|p.L29I	SH2D1B	L29I	193	0.575
>ENSG00000111816:ENSP00000476145|ENSP00000476145|p.E144D	FRK	E144D	196	0.575
>ENSG00000010810:ENSP00000346671|ENSP00000346671|p.E177G	Fyn	E177G	196	0.575
>ENSG00000105639:ENSP00000391676|ENSP00000391676|p.R403H	JAK3	R403H	196	0.575
>ENSG00000043462:ENSP00000046794|ENSP00000046794|p.D449H	LCP2	D449H	196	0.575
>ENSG00000179295:ENSP00000340944|ENSP00000340944|p.E139G	PTPN11-1,PTPN11-2	E139G	196	0.575
>ENSG00000179295:ENSP00000340944|ENSP00000340944|p.E139D	PTPN11-1,PTPN11-2	E139D	196	0.575
>ENSG00000100599:ENSP00000216487|ENSP00000216487|p.R89W	RIN3	R89W	196	0.575
>ENSG00000183918:ENSP00000360181|ENSP00000360181|p.D33H	SH2D1A	D33H	196	0.575
>ENSG00000198574:ENSP00000356906|ENSP00000356906|p.D32G	SH2D1B	D32G	196	0.575
>ENSG00000184557:ENSP00000330341|ENSP00000330341|p.D72Y	SOCS3	D72Y	196	0.575
>ENSG00000135605:ENSP00000370912|ENSP00000370912|p.D274N	Tec	D274N	196	0.575
>ENSG00000115085:ENSP00000264972|ENSP00000264972|p.P191L	ZAP70-2,ZAP70-1	P191L	196	0.575
>ENSG00000168918:ENSP00000352575|ENSP00000352575|p.A41T	INPP5D	A41T	220	0.575
>ENSG00000124181:ENSP00000362369|ENSP00000362369|p.T596M	PLCG1-1,PLCG1-2	T596M	220	0.575
>ENSG00000198574:ENSP00000356906|ENSP00000356906|p.C41R	SH2D1B	C41R	220	0.575
>ENSG00000173757:ENSP00000293328|ENSP00000293328|p.T628I	STAT5B	T628I	220	0.575
>ENSG00000165025:ENSP00000364907|ENSP00000364907|p.A52T	Syk-1,Syk-2	A52T	220	0.575
>ENSG00000115290:ENSP00000263915|ENSP00000263915|p.G497C	GRB14	G497C	270	0.575
>ENSG00000115290:ENSP00000263915|ENSP00000263915|p.G497S	GRB14	G497S	270	0.575
>ENSG00000113263:ENSP00000398655|ENSP00000398655|p.P302L	ITK	P302L	270	0.575
>ENSG00000197943:ENSP00000352336|ENSP00000352336|p.G595R	PLCG2-2,PLCG2-1	G595R	270	0.575
>ENSG00000095370:ENSP00000317817|ENSP00000317817|p.A274V	SH2D3C	A274V	270	0.575
>ENSG00000185338:ENSP00000329418|ENSP00000329418|p.F135C	SOCS1	F135C	270	0.575
>ENSG00000101213:ENSP00000217185|ENSP00000217185|p.W78L	Brk	W78L	126	0.525
>ENSG00000151422:ENSP00000281092|ENSP00000281092|p.W460C	Fer	W460C	126	0.525
>ENSG00000043462:ENSP00000046794|ENSP00000046794|p.W422C	LCP2	W422C	126	0.525
>ENSG00000145675:ENSP00000428056|ENSP00000428056|p.W333R	PIK3R1-1,PIK3R1-2	W333R	126	0.525
>ENSG00000117461:ENSP00000262741|ENSP00000262741|p.W65L	PIK3R3-2,PIK3R3-1	W65L	126	0.525
>ENSG00000185338:ENSP00000329418|ENSP00000329418|p.F79C	SOCS1	F79C	126	0.525
>ENSG00000176105:ENSP00000462468|ENSP00000462468|p.W158R	Yes	W158R	126	0.525
>ENSG00000176105:ENSP00000462468|ENSP00000462468|p.W158L	Yes	W158L	126	0.525
>ENSG00000167193:ENSP00000300574|ENSP00000300574|p.Q28H	CRK	Q28H	157	0.525
>ENSG00000113263:ENSP00000398655|ENSP00000398655|p.L254V	ITK	L254V	157	0.525
>ENSG00000100351:ENSP00000339186|ENSP00000339186|p.W118C	GRAP2	W118C	289	0.525
>ENSG00000168918:ENSP00000352575|ENSP00000352575|p.G70V	INPP5D	G70V	289	0.525
>ENSG00000145675:ENSP00000428056|ENSP00000428056|p.A682V	PIK3R1-1,PIK3R1-2	A682V	289	0.525
>ENSG00000179295:ENSP00000340944|ENSP00000340944|p.V181L	PTPN11-1,PTPN11-2	V181L	289	0.525
>ENSG00000179295:ENSP00000340944|ENSP00000340944|p.V181I	PTPN11-1,PTPN11-2	V181I	289	0.525
>ENSG00000174791:ENSP00000310406|ENSP00000310406|p.E132Q	RIN1	E132Q	289	0.525
>ENSG00000148082:ENSP00000364995|ENSP00000364995|p.R554Q	SHC3	R554Q	289	0.525
>ENSG00000170581:ENSP00000315768|ENSP00000315768|p.T632M	STAT2	T632M	289	0.525
>ENSG00000165025:ENSP00000364907|ENSP00000364907|p.P229S	Syk-1,Syk-2	P229S	289	0.525
>ENSG00000074966:ENSP00000264316|ENSP00000264316|p.A216T	TXK	A216T	289	0.525
>ENSG00000115415:ENSP00000354394|ENSP00000354394|p.N662I	STAT1	N662I	341	0.525
>ENSG00000126561:ENSP00000341208|ENSP00000341208|p.R673H	STAT5A	R673H	341	0.525
>ENSG00000114423:ENSP00000264122|ENSP00000264122|p.K354T	CBLB	K354T	382	0.525
>ENSG00000103653:ENSP00000220003|ENSP00000220003|p.G162E	Csk	G162E	382	0.525
>ENSG00000007264:ENSP00000378485|ENSP00000378485|p.A203V	CTK	A203V	382	0.525
>ENSG00000162434:ENSP00000343204|ENSP00000343204|p.R532C	JAK1	R532C	382	0.525
>ENSG00000162434:ENSP00000343204|ENSP00000343204|p.R532H	JAK1	R532H	382	0.525
>ENSG00000124181:ENSP00000362369|ENSP00000362369|p.Y747H	PLCG1-1,PLCG1-2	Y747H	382	0.525
>ENSG00000185338:ENSP00000329418|ENSP00000329418|p.R160H	SOCS1	R160H	382	0.525
>ENSG00000170677:ENSP00000381034|ENSP00000381034|p.N467D	SOCS6,STAT4	N467D	382	0.525
>ENSG00000166888:ENSP00000300134|ENSP00000300134|p.D622Y	STAT6	D622Y	382	0.525
>ENSG00000110395:ENSP00000264033|ENSP00000264033|p.R299H	CBL	R299H	200	0.5
>ENSG00000142273:ENSP00000270279|ENSP00000270279|p.R269C	CBLC	R269C	200	0.5
>ENSG00000132669:ENSP00000255006|ENSP00000255006|p.M176I	RIN2	M176I	200	0.5
>ENSG00000100599:ENSP00000216487|ENSP00000216487|p.S93L	RIN3	S93L	200	0.5
>ENSG00000183918:ENSP00000360181|ENSP00000360181|p.V37L	SH2D1A	V37L	200	0.5
>ENSG00000152292:ENSP00000341867|ENSP00000341867|p.P96H	SH2D6	P96H	200	0.5
>ENSG00000168610:ENSP00000264657|ENSP00000264657|p.S614R	STAT3	S614R	200	0.5
>ENSG00000111816:ENSP00000476145|ENSP00000476145|p.E188K	FRK	E188K	325	0.5
>ENSG00000106070:ENSP00000381793|ENSP00000381793|p.Q569H	GRB10	Q569H	325	0.5
>ENSG00000177885:ENSP00000376345|ENSP00000376345|p.E130D	GRB2	E130D	325	0.5
>ENSG00000254087:ENSP00000428924|ENSP00000428924|p.D206N	Lyn	D206N	325	0.5
>ENSG00000197943:ENSP00000352336|ENSP00000352336|p.A612S	PLCG2-2,PLCG2-1	A612S	325	0.5
>ENSG00000179295:ENSP00000340944|ENSP00000340944|p.E76K	PTPN11-1,PTPN11-2	E76K	325	0.5
>ENSG00000179295:ENSP00000340944|ENSP00000340944|p.E76G	PTPN11-1,PTPN11-2	E76G	325	0.5
>ENSG00000179295:ENSP00000340944|ENSP00000340944|p.E76A	PTPN11-1,PTPN11-2	E76A	325	0.5
>ENSG00000179295:ENSP00000340944|ENSP00000340944|p.E76V	PTPN11-1,PTPN11-2	E76V	325	0.5
>ENSG00000179295:ENSP00000340944|ENSP00000340944|p.E76Q	PTPN11-1,PTPN11-2	E76Q	325	0.5
>ENSG00000178188:ENSP00000321221|ENSP00000321221|p.D599N	SH2B1	D599N	325	0.5
>ENSG00000155926:ENSP00000394049|ENSP00000394049|p.D195G	SLAP	D195G	325	0.5
>ENSG00000155926:ENSP00000394049|ENSP00000394049|p.D195N	SLAP	D195N	325	0.5
>ENSG00000126561:ENSP00000341208|ENSP00000341208|p.D658E	STAT5A	D658E	325	0.5
>ENSG00000173757:ENSP00000293328|ENSP00000293328|p.D658G	STAT5B	D658G	325	0.5
>ENSG00000165025:ENSP00000364907|ENSP00000364907|p.D87Y	Syk-1,Syk-2	D87Y	325	0.5
>ENSG00000135605:ENSP00000370912|ENSP00000370912|p.E325D	Tec	E325D	325	0.5
>ENSG00000143322:ENSP00000427562|ENSP00000427562|p.A226T	Abl2	A226T	267	0.475
>ENSG00000114423:ENSP00000264122|ENSP00000264122|p.L316F	CBLB	L316F	267	0.475
>ENSG00000128656:ENSP00000386741|ENSP00000386741|p.D100N	CHN1	D100N	267	0.475
>ENSG00000070190:ENSP00000423602|ENSP00000423602|p.T88I	DAPP1	T88I	267	0.475
>ENSG00000101336:ENSP00000365012|ENSP00000365012|p.D204Y	HCK	D204Y	267	0.475
>ENSG00000105639:ENSP00000391676|ENSP00000391676|p.P434R	JAK3	P434R	267	0.475
>ENSG00000197122:ENSP00000362680|ENSP00000362680|p.D211N	Src	D211N	267	0.475
>ENSG00000096968:ENSP00000371067|ENSP00000371067|p.E484K	JAK2	E484K	333	0.475
>ENSG00000197943:ENSP00000352336|ENSP00000352336|p.T620M	PLCG2-2,PLCG2-1	T620M	333	0.475
>ENSG00000103653:ENSP00000220003|ENSP00000220003|p.G85D	Csk	G85D	129	0.45
>ENSG00000111816:ENSP00000476145|ENSP00000476145|p.G119A	FRK	G119A	129	0.45
>ENSG00000115290:ENSP00000263915|ENSP00000263915|p.H442R	GRB14	H442R	129	0.45
>ENSG00000168918:ENSP00000352575|ENSP00000352575|p.G8S	INPP5D	G8S	129	0.45
>ENSG00000113263:ENSP00000398655|ENSP00000398655|p.K242N	ITK	K242N	129	0.45
>ENSG00000145675:ENSP00000428056|ENSP00000428056|p.G627A	PIK3R1-1,PIK3R1-2	G627A	129	0.45
>ENSG00000185338:ENSP00000329418|ENSP00000329418|p.G82E	SOCS1	G82E	129	0.45
>ENSG00000170677:ENSP00000381034|ENSP00000381034|p.G387E	SOCS6,STAT4	G387E	129	0.45
>ENSG00000125508:ENSP00000217188|ENSP00000217188|p.S123C	Srm	S123C	129	0.45
>ENSG00000173757:ENSP00000293328|ENSP00000293328|p.G592V	STAT5B	G592V	129	0.45
>ENSG00000173757:ENSP00000293328|ENSP00000293328|p.G592R	STAT5B	G592R	129	0.45
>ENSG00000102010:ENSP00000350224|ENSP00000350224|p.I301T	BMX	I301T	147	0.45
>ENSG00000111816:ENSP00000476145|ENSP00000476145|p.I121V	FRK	I121V	147	0.45
>ENSG00000096968:ENSP00000371067|ENSP00000371067|p.I404N	JAK2	I404N	147	0.45
>ENSG00000071051:ENSP00000233154|ENSP00000233154|p.V290M	NCK2	V290M	147	0.45
>ENSG00000179295:ENSP00000340944|ENSP00000340944|p.L117F	PTPN11-1,PTPN11-2	L117F	147	0.45
>ENSG00000168610:ENSP00000264657|ENSP00000264657|p.I589M	STAT3	I589M	147	0.45
>ENSG00000134215:ENSP00000359073|ENSP00000359073|p.M677T	VAV3	M677T	147	0.45
>ENSG00000079308:ENSP00000171887|ENSP00000171887|p.Q1513R	TNS1	Q1513R	246	0.45
>ENSG00000103653:ENSP00000220003|ENSP00000220003|p.H128R	Csk	H128R	260	0.425
>ENSG00000197943:ENSP00000352336|ENSP00000352336|p.H692R	PLCG2-2,PLCG2-1	H692R	260	0.425
>ENSG00000145715:ENSP00000274376|ENSP00000274376|p.H229Y	RASA1-2,RASA1-1	H229Y	260	0.425
>ENSG00000145715:ENSP00000274376|ENSP00000274376|p.R398Q	RASA1-2,RASA1-1	R398Q	260	0.425
>ENSG00000100599:ENSP00000216487|ENSP00000216487|p.E114K	RIN3	E114K	260	0.425
>ENSG00000136205:ENSP00000381854|ENSP00000381854|p.H1236Y	TNS3	H1236Y	260	0.425
>ENSG00000106069:ENSP00000222792|ENSP00000222792|p.G90E	CHN2	G90E	217	0.4
>ENSG00000099942:ENSP00000346300|ENSP00000346300|p.G46W	CRKL	G46W	217	0.4
>ENSG00000000938:ENSP00000363117|ENSP00000363117|p.G178C	Fgr	G178C	217	0.4
>ENSG00000113263:ENSP00000398655|ENSP00000398655|p.G271R	ITK	G271R	217	0.4
>ENSG00000096968:ENSP00000371067|ENSP00000371067|p.N433S	JAK2	N433S	217	0.4
>ENSG00000158092:ENSP00000417273|ENSP00000417273|p.N315S	NCK1	N315S	217	0.4
>ENSG00000136205:ENSP00000381854|ENSP00000381854|p.G1204V	TNS3	G1204V	217	0.4
>ENSG00000071051:ENSP00000233154|ENSP00000233154|p.A326V	NCK2	A326V	232	0.4
>ENSG00000145715:ENSP00000274376|ENSP00000274376|p.S222N	RASA1-2,RASA1-1	S222N	232	0.4
>ENSG00000087266:ENSP00000422168|ENSP00000422168|p.E560K	SH3BP2	E560K	232	0.4
>ENSG00000170677:ENSP00000381034|ENSP00000381034|p.F422L	SOCS6,STAT4	F422L	232	0.4
>ENSG00000125508:ENSP00000217188|ENSP00000217188|p.A162D	Srm	A162D	232	0.4
>ENSG00000105397:ENSP00000431885|ENSP00000431885|p.P494S	Tyk2	P494S	232	0.4
>ENSG00000079308:ENSP00000171887|ENSP00000171887|p.Q1512H	TNS1	Q1512H	241	0.4
>ENSG00000115415:ENSP00000354394|ENSP00000354394|p.Y681F	STAT1	Y681F	360	0.4
>ENSG00000101213:ENSP00000217185|ENSP00000217185|p.R90L	Brk	R90L	154	0.375
>ENSG00000128656:ENSP00000386741|ENSP00000386741|p.Q61H	CHN1	Q61H	154	0.375
>ENSG00000103653:ENSP00000220003|ENSP00000220003|p.R94Q	Csk	R94Q	154	0.375
>ENSG00000101336:ENSP00000365012|ENSP00000365012|p.R156C	HCK	R156C	154	0.375
>ENSG00000109684:ENSP00000226951|ENSP00000226951|p.E321D	MIST	E321D	154	0.375
>ENSG00000079308:ENSP00000171887|ENSP00000171887|p.A1475T	TNS1	A1475T	154	0.375
>ENSG00000111816:ENSP00000476145|ENSP00000476145|p.R181I	FRK	R181I	293	0.375
>ENSG00000179295:ENSP00000340944|ENSP00000340944|p.E69D	PTPN11-1,PTPN11-2	E69D	293	0.375
>ENSG00000179295:ENSP00000340944|ENSP00000340944|p.E69G	PTPN11-1,PTPN11-2	E69G	293	0.375
>ENSG00000179295:ENSP00000340944|ENSP00000340944|p.E69K	PTPN11-1,PTPN11-2	E69K	293	0.375
>ENSG00000189410:ENSP00000406026|ENSP00000406026|p.A360V	SH2D5	A360V	293	0.375
>ENSG00000169291:ENSP00000307369|ENSP00000307369|p.A459T	SHE	A459T	293	0.375
>ENSG00000115415:ENSP00000354394|ENSP00000354394|p.L639I	STAT1	L639I	293	0.375
>ENSG00000115085:ENSP00000264972|ENSP00000264972|p.K75N	ZAP70-2,ZAP70-1	K75N	293	0.375
>ENSG00000136573:ENSP00000259089|ENSP00000259089|p.E172K	BLK	E172K	256	0.35
>ENSG00000070190:ENSP00000423602|ENSP00000423602|p.S79Y	DAPP1	S79Y	256	0.35
>ENSG00000185634:ENSP00000329668|ENSP00000329668|p.G566C	SHC4	G566C	256	0.35
>ENSG00000165025:ENSP00000364907|ENSP00000364907|p.R59K	Syk-1,Syk-2	R59K	256	0.35
>ENSG00000141968:ENSP00000472929|ENSP00000472929|p.V713F	VAV1	V713F	256	0.35
>ENSG00000160293:ENSP00000360916|ENSP00000360916|p.D715N	VAV2	D715N	256	0.35
>ENSG00000182511:ENSP00000331504|ENSP00000331504|p.P521A	Fes	P521A	296	0.35
>ENSG00000113263:ENSP00000398655|ENSP00000398655|p.D314V	ITK	D314V	296	0.35
>ENSG00000179295:ENSP00000340944|ENSP00000340944|p.A72T	PTPN11-1,PTPN11-2	A72T	296	0.35
>ENSG00000179295:ENSP00000340944|ENSP00000340944|p.A72V	PTPN11-1,PTPN11-2	A72V	296	0.35
>ENSG00000179295:ENSP00000340944|ENSP00000340944|p.A72D	PTPN11-1,PTPN11-2	A72D	296	0.35
>ENSG00000111679:ENSP00000391592|ENSP00000391592|p.D185N	PTPN6-2	D185N	296	0.35
>ENSG00000100599:ENSP00000216487|ENSP00000216487|p.E134Q	RIN3	E134Q	296	0.35
>ENSG00000120833:ENSP00000339428|ENSP00000339428|p.D120H	SOCS2	D120H	296	0.35
>ENSG00000141968:ENSP00000472929|ENSP00000472929|p.R736W	VAV1	R736W	296	0.35
>ENSG00000141968:ENSP00000472929|ENSP00000472929|p.R736Q	VAV1	R736Q	296	0.35
>ENSG00000101336:ENSP00000365012|ENSP00000365012|p.S183Y	HCK	S183Y	222	0.325
>ENSG00000101336:ENSP00000365012|ENSP00000365012|p.S183P	HCK	S183P	222	0.325
>ENSG00000162434:ENSP00000343204|ENSP00000343204|p.T478A	JAK1	T478A	222	0.325
>ENSG00000182866:ENSP00000337825|ENSP00000337825|p.S166L	Lck	S166L	222	0.325
>ENSG00000254087:ENSP00000428924|ENSP00000428924|p.S168F	Lyn	S168F	222	0.325
>ENSG00000124181:ENSP00000362369|ENSP00000362369|p.S705C	PLCG1-1,PLCG1-2	S705C	222	0.325
>ENSG00000169291:ENSP00000307369|ENSP00000307369|p.A432V	SHE	A432V	222	0.325
>ENSG00000126561:ENSP00000341208|ENSP00000341208|p.A630T	STAT5A	A630T	222	0.325
>ENSG00000079308:ENSP00000171887|ENSP00000171887|p.A1500T	TNS1	A1500T	222	0.325
>ENSG00000115415:ENSP00000354394|ENSP00000354394|p.I671T	STAT1	I671T	350	0.325
>ENSG00000106069:ENSP00000222792|ENSP00000222792|p.N100D	CHN2	N100D	255	0.3
>ENSG00000106069:ENSP00000222792|ENSP00000222792|p.N100S	CHN2	N100S	255	0.3
>ENSG00000070190:ENSP00000423602|ENSP00000423602|p.D78Y	DAPP1	D78Y	255	0.3
>ENSG00000111816:ENSP00000476145|ENSP00000476145|p.Y193C	FRK	Y193C	330	0.3
>ENSG00000174791:ENSP00000310406|ENSP00000310406|p.Y148C	RIN1	Y148C	330	0.3
>ENSG00000035720:ENSP00000265404|ENSP00000265404|p.M200T	BRDG1	M200T	192	0.275
>ENSG00000128656:ENSP00000386741|ENSP00000386741|p.Y70N	CHN1	Y70N	192	0.275
>ENSG00000007264:ENSP00000378485|ENSP00000378485|p.F145S	CTK	F145S	192	0.275
>ENSG00000117461:ENSP00000262741|ENSP00000262741|p.F380L	PIK3R3-2,PIK3R3-1	F380L	192	0.275
>ENSG00000111077:ENSP00000319756|ENSP00000319756|p.S1196G	TENC1	S1196G	238	0.275
>ENSG00000097007:ENSP00000361423|ENSP00000361423|p.V205I	Abl	V205I	288	0.275
>ENSG00000168918:ENSP00000352575|ENSP00000352575|p.E69K	INPP5D	E69K	288	0.275
>ENSG00000043462:ENSP00000046794|ENSP00000046794|p.G488R	LCP2	G488R	288	0.275
>ENSG00000071051:ENSP00000233154|ENSP00000233154|p.I344V	NCK2	I344V	288	0.275
>ENSG00000178188:ENSP00000321221|ENSP00000321221|p.C587F	SH2B1	C587F	288	0.275
>ENSG00000183918:ENSP00000360181|ENSP00000360181|p.P70H	SH2D1A	P70H	288	0.275
>ENSG00000185634:ENSP00000329668|ENSP00000329668|p.V580A	SHC4	V580A	288	0.275
>ENSG00000184557:ENSP00000330341|ENSP00000330341|p.S110G	SOCS3	S110G	288	0.275
>ENSG00000168610:ENSP00000264657|ENSP00000264657|p.Y640F	STAT3	Y640F	288	0.275
>ENSG00000166888:ENSP00000300134|ENSP00000300134|p.F592L	STAT6	F592L	288	0.275
>ENSG00000010671:ENSP00000308176|ENSP00000308176|p.T354I	BTK	T354I	297	0.275
>ENSG00000110395:ENSP00000264033|ENSP00000264033|p.L338S	CBL	L338S	297	0.275
>ENSG00000177885:ENSP00000376345|ENSP00000376345|p.S127Y	GRB2	S127Y	297	0.275
>ENSG00000168918:ENSP00000352575|ENSP00000352575|p.K78R	INPP5D	K78R	297	0.275
>ENSG00000145675:ENSP00000428056|ENSP00000428056|p.S690P	PIK3R1-1,PIK3R1-2	S690P	297	0.275
>ENSG00000124181:ENSP00000362369|ENSP00000362369|p.S631F	PLCG1-1,PLCG1-2	S631F	297	0.275
>ENSG00000124181:ENSP00000362369|ENSP00000362369|p.S733G	PLCG1-1,PLCG1-2	S733G	297	0.275
>ENSG00000179295:ENSP00000340944|ENSP00000340944|p.T73I	PTPN11-1,PTPN11-2	T73I	297	0.275
>ENSG00000179295:ENSP00000340944|ENSP00000340944|p.S189A	PTPN11-1,PTPN11-2	S189A	297	0.275
>ENSG00000145715:ENSP00000274376|ENSP00000274376|p.S418R	RASA1-2,RASA1-1	S418R	297	0.275
>ENSG00000170677:ENSP00000381034|ENSP00000381034|p.S453P	SOCS6,STAT4	S453P	297	0.275
>ENSG00000141968:ENSP00000472929|ENSP00000472929|p.G737W	VAV1	G737W	297	0.275
>ENSG00000115085:ENSP00000264972|ENSP00000264972|p.T231M	ZAP70-2,ZAP70-1	T231M	297	0.275
>ENSG00000035720:ENSP00000265404|ENSP00000265404|p.D220H	BRDG1	D220H	233	0.25
>ENSG00000096968:ENSP00000371067|ENSP00000371067|p.E442K	JAK2	E442K	233	0.25
>ENSG00000136205:ENSP00000381854|ENSP00000381854|p.A1213V	TNS3	A1213V	233	0.25
>ENSG00000143322:ENSP00000427562|ENSP00000427562|p.A182V	Abl2	A182V	151	0.225
>ENSG00000136573:ENSP00000259089|ENSP00000259089|p.E133K	BLK	E133K	151	0.225
>ENSG00000110395:ENSP00000264033|ENSP00000264033|p.E276K	CBL	E276K	151	0.225
>ENSG00000101336:ENSP00000365012|ENSP00000365012|p.D153H	HCK	D153H	151	0.225
>ENSG00000113263:ENSP00000398655|ENSP00000398655|p.K248N	ITK	K248N	151	0.225
>ENSG00000105639:ENSP00000391676|ENSP00000391676|p.F384I	JAK3	F384I	151	0.225
>ENSG00000087266:ENSP00000422168|ENSP00000422168|p.E523A	SH3BP2	E523A	151	0.225
>ENSG00000148082:ENSP00000364995|ENSP00000364995|p.E508K	SHC3	E508K	151	0.225
>ENSG00000168610:ENSP00000264657|ENSP00000264657|p.R593W	STAT3	R593W	151	0.225
>ENSG00000079308:ENSP00000171887|ENSP00000171887|p.Q1472K	TNS1	Q1472K	151	0.225
>ENSG00000087266:ENSP00000422168|ENSP00000422168|p.S532G	SH3BP2	S532G	160	0.225
>ENSG00000143322:ENSP00000427562|ENSP00000427562|p.D227Y	Abl2	D227Y	268	0.225
>ENSG00000154016:ENSP00000284154|ENSP00000284154|p.S115L	GRAP	S115L	268	0.225
>ENSG00000101336:ENSP00000365012|ENSP00000365012|p.N205H	HCK	N205H	268	0.225
>ENSG00000105639:ENSP00000391676|ENSP00000391676|p.T435I	JAK3	T435I	268	0.225
>ENSG00000158092:ENSP00000417273|ENSP00000417273|p.E336Q	NCK1	E336Q	268	0.225
>ENSG00000154016:ENSP00000284154|ENSP00000284154|p.G116R	GRAP	G116R	269	0.225
>ENSG00000154016:ENSP00000284154|ENSP00000284154|p.G116E	GRAP	G116E	269	0.225
>ENSG00000177885:ENSP00000376345|ENSP00000376345|p.G116R	GRB2	G116R	269	0.225
>ENSG00000105639:ENSP00000391676|ENSP00000391676|p.G436R	JAK3	G436R	269	0.225
>ENSG00000177885:ENSP00000376345|ENSP00000376345|p.P92L	GRB2	P92L	201	0.2
>ENSG00000111252:ENSP00000345492|ENSP00000345492|p.R398C	SH2B3	R398C	201	0.2
>ENSG00000134215:ENSP00000359073|ENSP00000359073|p.S703L	VAV3	S703L	201	0.2
>ENSG00000097007:ENSP00000361423|ENSP00000361423|p.D226E	Abl	D226E	335	0.2
>ENSG00000035720:ENSP00000265404|ENSP00000265404|p.R261Q	BRDG1	R261Q	335	0.2
>ENSG00000162434:ENSP00000343204|ENSP00000343204|p.L531M	JAK1	L531M	335	0.2
>ENSG00000158092:ENSP00000417273|ENSP00000417273|p.I361T	NCK1	I361T	335	0.2
>ENSG00000183918:ENSP00000360181|ENSP00000360181|p.Q92K	SH2D1A	Q92K	335	0.2
>ENSG00000171150:ENSP00000305133|ENSP00000305133|p.S464L	SOCS5	S464L	335	0.2
>ENSG00000128656:ENSP00000386741|ENSP00000386741|p.D60N	CHN1	D60N	153	0.15
>ENSG00000099942:ENSP00000346300|ENSP00000346300|p.Q25R	CRKL	Q25R	153	0.15
>ENSG00000111816:ENSP00000476145|ENSP00000476145|p.E127D	FRK	E127D	153	0.15
>ENSG00000100351:ENSP00000339186|ENSP00000339186|p.E69D	GRAP2	E69D	153	0.15
>ENSG00000106070:ENSP00000381793|ENSP00000381793|p.H504Q	GRB10	H504Q	153	0.15
>ENSG00000145675:ENSP00000428056|ENSP00000428056|p.E635K	PIK3R1-1,PIK3R1-2	E635K	153	0.15
>ENSG00000268173:ENSP00000471914|ENSP00000471914|p.E633K	PIK3R2-1,PIK3R2-2	E633K	153	0.15
>ENSG00000197943:ENSP00000352336|ENSP00000352336|p.E544K	PLCG2-2,PLCG2-1	E544K	153	0.15
>ENSG00000179295:ENSP00000340944|ENSP00000340944|p.E123D	PTPN11-1,PTPN11-2	E123D	153	0.15
>ENSG00000132669:ENSP00000255006|ENSP00000255006|p.A157G	RIN2	A157G	153	0.15
>ENSG00000183918:ENSP00000360181|ENSP00000360181|p.E17K	SH2D1A	E17K	153	0.15
>ENSG00000087266:ENSP00000422168|ENSP00000422168|p.E525G	SH3BP2	E525G	153	0.15
>ENSG00000185634:ENSP00000329668|ENSP00000329668|p.E537G	SHC4	E537G	153	0.15
>ENSG00000165025:ENSP00000364907|ENSP00000364907|p.E26K	Syk-1,Syk-2	E26K	153	0.15
>ENSG00000135605:ENSP00000370912|ENSP00000370912|p.E258V	Tec	E258V	153	0.15
>ENSG00000141968:ENSP00000472929|ENSP00000472929|p.E682K	VAV1	E682K	153	0.15
>ENSG00000101336:ENSP00000365012|ENSP00000365012|p.F145C	HCK	F145C	127	0.125
>ENSG00000145675:ENSP00000428056|ENSP00000428056|p.Y334H	PIK3R1-1,PIK3R1-2	Y334H	127	0.125
>ENSG00000268173:ENSP00000471914|ENSP00000471914|p.Y331C	PIK3R2-1,PIK3R2-2	Y331C	127	0.125
>ENSG00000183918:ENSP00000360181|ENSP00000360181|p.Y7H	SH2D1A	Y7H	127	0.125
>ENSG00000010671:ENSP00000308176|ENSP00000308176|p.S289N	BTK	S289N	150	0.1
>ENSG00000070190:ENSP00000423602|ENSP00000423602|p.H43N	DAPP1	H43N	150	0.1
>ENSG00000184557:ENSP00000330341|ENSP00000330341|p.G54S	SOCS3	G54S	150	0.1
>ENSG00000100599:ENSP00000216487|ENSP00000216487|p.E107K	RIN3	E107K	251	0.075
>ENSG00000095585:ENSP00000224337|ENSP00000224337|p.E402K	BLNK	E402K	266	0.075
>ENSG00000183918:ENSP00000360181|ENSP00000360181|p.T59I	SH2D1A	T59I	266	0.075
>ENSG00000185338:ENSP00000329418|ENSP00000329418|p.Q131K	SOCS1	Q131K	266	0.075
>ENSG00000125508:ENSP00000217188|ENSP00000217188|p.A174V	Srm	A174V	266	0.075
>ENSG00000173757:ENSP00000293328|ENSP00000293328|p.L643V	STAT5B	L643V	266	0.075
>ENSG00000173757:ENSP00000293328|ENSP00000293328|p.L643Q	STAT5B	L643Q	266	0.075
>ENSG00000074966:ENSP00000264316|ENSP00000264316|p.N208Y	TXK	N208Y	266	0.075
>ENSG00000097007:ENSP00000361423|ENSP00000361423|p.R153L	Abl	R153L	149	0.05
>ENSG00000136573:ENSP00000259089|ENSP00000259089|p.R131G	BLK	R131G	149	0.05
>ENSG00000035720:ENSP00000265404|ENSP00000265404|p.R184Q	BRDG1	R184Q	149	0.05
>ENSG00000035720:ENSP00000265404|ENSP00000265404|p.R184G	BRDG1	R184G	149	0.05
>ENSG00000101213:ENSP00000217185|ENSP00000217185|p.R85C	Brk	R85C	149	0.05
>ENSG00000010671:ENSP00000308176|ENSP00000308176|p.R288Q	BTK	R288Q	149	0.05
>ENSG00000111816:ENSP00000476145|ENSP00000476145|p.R123I	FRK	R123I	149	0.05
>ENSG00000141738:ENSP00000403459|ENSP00000403459|p.R461H	GRB7	R461H	149	0.05
>ENSG00000043462:ENSP00000046794|ENSP00000046794|p.R429L	LCP2	R429L	149	0.05
>ENSG00000117461:ENSP00000262741|ENSP00000262741|p.R365L	PIK3R3-2,PIK3R3-1	R365L	149	0.05
>ENSG00000197943:ENSP00000352336|ENSP00000352336|p.R653H	PLCG2-2,PLCG2-1	R653H	149	0.05
>ENSG00000179295:ENSP00000340944|ENSP00000340944|p.G13D	PTPN11-1,PTPN11-2	G13D	149	0.05
>ENSG00000152292:ENSP00000341867|ENSP00000341867|p.R72C	SH2D6	R72C	149	0.05
>ENSG00000169291:ENSP00000307369|ENSP00000307369|p.R402C	SHE	R402C	149	0.05
>ENSG00000141968:ENSP00000472929|ENSP00000472929|p.R678Q	VAV1	R678Q	149	0.05
>ENSG00000136573:ENSP00000259089|ENSP00000259089|p.L138F	BLK	L138F	156	0.05
>ENSG00000110395:ENSP00000264033|ENSP00000264033|p.L281H	CBL	L281H	156	0.05
>ENSG00000268173:ENSP00000471914|ENSP00000471914|p.L636V	PIK3R2-1,PIK3R2-2	L636V	156	0.05
>ENSG00000254087:ENSP00000428924|ENSP00000428924|p.V169I	Lyn	V169I	223	0.05
>ENSG00000109684:ENSP00000226951|ENSP00000226951|p.V350M	MIST	V350M	223	0.05
>ENSG00000104611:ENSP00000265807|ENSP00000265807|p.Y385H	SH2D4A	Y385H	223	0.05
>ENSG00000129946:ENSP00000264554|ENSP00000264554|p.G523S	SHC2	G523S	223	0.05
>ENSG00000129946:ENSP00000264554|ENSP00000264554|p.G523C	SHC2	G523C	223	0.05
>ENSG00000136205:ENSP00000381854|ENSP00000381854|p.M1210I	TNS3	M1210I	223	0.05
>ENSG00000079308:ENSP00000171887|ENSP00000171887|p.P1508L	TNS1	P1508L	237	0.025
>ENSG00000010810:ENSP00000346671|ENSP00000346671|p.R206C	Fyn	R206C	264	0.025
>ENSG00000100351:ENSP00000339186|ENSP00000339186|p.M108I	GRAP2	M108I	264	0.025
>ENSG00000152292:ENSP00000341867|ENSP00000341867|p.R119L	SH2D6	R119L	264	0.025
>ENSG00000120833:ENSP00000339428|ENSP00000339428|p.E98K	SOCS2	E98K	264	0.025
>ENSG00000170581:ENSP00000315768|ENSP00000315768|p.Y626N	STAT2	Y626N	264	0.025
>ENSG00000109111:ENSP00000319104|ENSP00000319104|p.R1384Q	SUPT6H	R1384Q	264	0.025
>ENSG00000074966:ENSP00000264316|ENSP00000264316|p.K206Q	TXK	K206Q	264	0.025
>ENSG00000176105:ENSP00000462468|ENSP00000462468|p.R215M	Yes	R215M	264	0.025
>ENSG00000010671:ENSP00000308176|ENSP00000308176|p.E348K	BTK	E348K	290	0.025
>ENSG00000114423:ENSP00000264122|ENSP00000264122|p.G323V	CBLB	G323V	290	0.025
>ENSG00000142273:ENSP00000270279|ENSP00000270279|p.G301E	CBLC	G301E	290	0.025
>ENSG00000043462:ENSP00000046794|ENSP00000046794|p.R490Q	LCP2	R490Q	290	0.025
>ENSG00000145675:ENSP00000428056|ENSP00000428056|p.E683K	PIK3R1-1,PIK3R1-2	E683K	290	0.025
>ENSG00000117461:ENSP00000262741|ENSP00000262741|p.D126H	PIK3R3-2,PIK3R3-1	D126H	290	0.025
>ENSG00000183918:ENSP00000360181|ENSP00000360181|p.V72I	SH2D1A	V72I	290	0.025
>ENSG00000185634:ENSP00000329668|ENSP00000329668|p.T582N	SHC4	T582N	290	0.025
>ENSG00000168610:ENSP00000264657|ENSP00000264657|p.K642E	STAT3	K642E	290	0.025
>ENSG00000115085:ENSP00000264972|ENSP00000264972|p.E225K	ZAP70-2,ZAP70-1	E225K	290	0.025
>ENSG00000111679:ENSP00000391592|ENSP00000391592|p.E129K	PTPN6-2	E129K	188	0
>ENSG00000136573:ENSP00000259089|ENSP00000259089|p.S147F	BLK	S147F	191	0
>ENSG00000151422:ENSP00000281092|ENSP00000281092|p.D479G	Fer	D479G	191	0
>ENSG00000177885:ENSP00000376345|ENSP00000376345|p.A82T	GRB2	A82T	191	0
>ENSG00000113263:ENSP00000398655|ENSP00000398655|p.A261P	ITK	A261P	191	0
>ENSG00000158092:ENSP00000417273|ENSP00000417273|p.D304Y	NCK1	D304Y	191	0
>ENSG00000071051:ENSP00000233154|ENSP00000233154|p.D307H	NCK2	D307H	191	0
>ENSG00000124181:ENSP00000362369|ENSP00000362369|p.S582P	PLCG1-1,PLCG1-2	S582P	191	0
>ENSG00000124181:ENSP00000362369|ENSP00000362369|p.S582C	PLCG1-1,PLCG1-2	S582C	191	0
>ENSG00000111679:ENSP00000391592|ENSP00000391592|p.T132M	PTPN6-2	T132M	191	0
>ENSG00000132669:ENSP00000255006|ENSP00000255006|p.I167M	RIN2	I167M	191	0
>ENSG00000103653:ENSP00000220003|ENSP00000220003|p.V106L	Csk	V106L	194	0
>ENSG00000101336:ENSP00000365012|ENSP00000365012|p.I170M	HCK	I170M	194	0
>ENSG00000124181:ENSP00000362369|ENSP00000362369|p.V585M	PLCG1-1,PLCG1-2	V585M	194	0
>ENSG00000198574:ENSP00000356906|ENSP00000356906|p.L30S	SH2D1B	L30S	194	0
>ENSG00000169291:ENSP00000307369|ENSP00000307369|p.V419I	SHE	V419I	194	0
>ENSG00000120833:ENSP00000339428|ENSP00000339428|p.I72N	SOCS2	I72N	194	0
>ENSG00000177885:ENSP00000376345|ENSP00000376345|p.F95V	GRB2	F95V	219	0
>ENSG00000113263:ENSP00000398655|ENSP00000398655|p.Y273C	ITK	Y273C	219	0
>ENSG00000182866:ENSP00000337825|ENSP00000337825|p.F163S	Lck	F163S	219	0
>ENSG00000043462:ENSP00000046794|ENSP00000046794|p.Y459N	LCP2	Y459N	219	0
>ENSG00000097007:ENSP00000361423|ENSP00000361423|p.R185K	Abl	R185K	231	0
>ENSG00000035720:ENSP00000265404|ENSP00000265404|p.E218D	BRDG1	E218D	231	0
>ENSG00000010810:ENSP00000346671|ENSP00000346671|p.R190H	Fyn	R190H	231	0
>ENSG00000117461:ENSP00000262741|ENSP00000262741|p.V396A	PIK3R3-2,PIK3R3-1	V396A	231	0
>ENSG00000179295:ENSP00000340944|ENSP00000340944|p.R152H	PTPN11-1,PTPN11-2	R152H	231	0
>ENSG00000145715:ENSP00000274376|ENSP00000274376|p.R391W	RASA1-2,RASA1-1	R391W	231	0
>ENSG00000087266:ENSP00000422168|ENSP00000422168|p.D559Y	SH3BP2	D559Y	231	0
>ENSG00000107338:ENSP00000366936|ENSP00000366936|p.R449S	SHB	R449S	231	0
>ENSG00000148082:ENSP00000364995|ENSP00000364995|p.M536V	SHC3	M536V	231	0
>ENSG00000148082:ENSP00000364995|ENSP00000364995|p.M536I	SHC3	M536I	231	0
>ENSG00000185338:ENSP00000329418|ENSP00000329418|p.S116N	SOCS1	S116N	231	0
>ENSG00000185338:ENSP00000329418|ENSP00000329418|p.S116R	SOCS1	S116R	231	0
>ENSG00000120833:ENSP00000339428|ENSP00000339428|p.S85C	SOCS2	S85C	231	0
>ENSG00000095370:ENSP00000317817|ENSP00000317817|p.G275R	SH2D3C	G275R	280	0
>ENSG00000106069:ENSP00000222792|ENSP00000222792|p.H113N	CHN2	H113N	281	0
>ENSG00000165458:ENSP00000298229|ENSP00000298229|p.F78L	INPPL1	F78L	281	0
>ENSG00000183918:ENSP00000360181|ENSP00000360181|p.S63Y	SH2D1A	S63Y	281	0
>ENSG00000143322:ENSP00000427562|ENSP00000427562|p.L244F	Abl2	L244F	326	0
>ENSG00000101336:ENSP00000365012|ENSP00000365012|p.L222M	HCK	L222M	326	0
>ENSG00000179295:ENSP00000340944|ENSP00000340944|p.L77V	PTPN11-1,PTPN11-2	L77V	326	0
>ENSG00000183918:ENSP00000360181|ENSP00000360181|p.L83V	SH2D1A	L83V	326	0
>ENSG00000107338:ENSP00000366936|ENSP00000366936|p.V481F	SHB	V481F	326	0
>ENSG00000170677:ENSP00000381034|ENSP00000381034|p.L457R	SOCS6,STAT4	L457R	326	0
>ENSG00000168610:ENSP00000264657|ENSP00000264657|p.I653V	STAT3	I653V	326	0
>ENSG00000079308:ENSP00000171887|ENSP00000171887|p.L1553V	TNS1	L1553V	326	0
>ENSG00000134215:ENSP00000359073|ENSP00000359073|p.L742V	VAV3	L742V	326	0
>ENSG00000136573:ENSP00000259089|ENSP00000259089|p.H204Y	BLK	H204Y	329	0
>ENSG00000095585:ENSP00000224337|ENSP00000224337|p.N428T	BLNK	N428T	329	0
>ENSG00000128656:ENSP00000386741|ENSP00000386741|p.D119N	CHN1	D119N	329	0
>ENSG00000124181:ENSP00000362369|ENSP00000362369|p.H638R	PLCG1-1,PLCG1-2	H638R	329	0
>ENSG00000165025:ENSP00000364907|ENSP00000364907|p.Y91C	Syk-1,Syk-2	Y91C	329	0
>ENSG00000135605:ENSP00000370912|ENSP00000370912|p.Y329C	Tec	Y329C	329	0
>ENSG00000151422:ENSP00000281092|ENSP00000281092|p.Y532H	Fer	Y532H	331	0
>ENSG00000100351:ENSP00000339186|ENSP00000339186|p.R133M	GRAP2	R133M	331	0
>ENSG00000162434:ENSP00000343204|ENSP00000343204|p.K527N	JAK1	K527N	331	0
>ENSG00000105639:ENSP00000391676|ENSP00000391676|p.W458L	JAK3	W458L	331	0
>ENSG00000043462:ENSP00000046794|ENSP00000046794|p.R506M	LCP2	R506M	331	0
>ENSG00000145675:ENSP00000428056|ENSP00000428056|p.R409Q	PIK3R1-1,PIK3R1-2	R409Q	331	0
>ENSG00000268173:ENSP00000471914|ENSP00000471914|p.R406H	PIK3R2-1,PIK3R2-2	R406H	331	0
>ENSG00000179295:ENSP00000340944|ENSP00000340944|p.M82V	PTPN11-1,PTPN11-2	M82V	331	0
>ENSG00000179295:ENSP00000340944|ENSP00000340944|p.M82T	PTPN11-1,PTPN11-2	M82T	331	0
>ENSG00000145715:ENSP00000274376|ENSP00000274376|p.R427Q	RASA1-2,RASA1-1	R427Q	331	0
>ENSG00000171150:ENSP00000305133|ENSP00000305133|p.K460E	SOCS5	K460E	331	0
>ENSG00000168610:ENSP00000264657|ENSP00000264657|p.K658N	STAT3	K658N	331	0
>ENSG00000120833:ENSP00000339428|ENSP00000339428|p.C133Y	SOCS2	C133Y	334	0
>ENSG00000174111:ENSP00000464034|ENSP00000464034|p.S482C	SOCS7	S482C	334	0
>ENSG00000168610:ENSP00000264657|ENSP00000264657|p.D661Y	STAT3	D661Y	334	0
>ENSG00000168610:ENSP00000264657|ENSP00000264657|p.D661V	STAT3	D661V	334	0
>ENSG00000168610:ENSP00000264657|ENSP00000264657|p.D661N	STAT3	D661N	334	0
>ENSG00000168610:ENSP00000264657|ENSP00000264657|p.D661H	STAT3	D661H	334	0
