# Supplementary material for: Kinome-wide Decoding of Network-Attacking Mutations Rewiring Cancer Signaling
Source: Cell. 2015 Sep 24;163(1):202–17. doi: 10.1016/j.cell.2015.08.056 (PMC4644236; doi:10.1016/j.cell.2015.08.056)
Supplement: File S1. Data S1–S6 [file mmc10.zip]

Archive with 6 entries (6 files):
- DataFileS2_ReKINectOutputES2.xlsx
- DataFileS3_ReKINectOutputKOC7C.xlsx
- DataFileS4_ReKINectOutputOVAS.xlsx
- DataFileS5_ReKINectOutputOvise.xlsx
- DataFileS6_ReKINectOutputTOV21.xlsx
- DataFileS1_ReKINectOutputCancerRepository.xlsx
