# Supplementary material for: Kinome-wide Decoding of Network-Attacking Mutations Rewiring Cancer Signaling
Source: Cell. 2015 Sep 24;163(1):202–17. doi: 10.1016/j.cell.2015.08.056 (PMC4644236; doi:10.1016/j.cell.2015.08.056)
Supplement: File S1. Data S1–S6 [file mmc10.zip › DataFileS2_ReKINectOutputES2.xlsx]

## Sheet: ES2.standardfilteringd10_Mut_Re
#0.FastaHeader	1.FinalInterpretation	2.NearbyPsites	3.DestroysAPsite?	4.PotentiallyPhosphoMimicking?	5.HitsAProteinKinase?	6.ProteinKinaseName	7.HitsAKinaseDomain	8.KinaseAlignmentPosition	9.HitsKinaseEssentialResidue?	10.HitsKinaseDeterminantOfSpecificity?	11.HitsKinaseActivationSegment?	12.HitsSH2Protein?	13.SH2ProteinName	14.HitsSH2Domain?	15.SH2AlignmentPosition	16.HitsSH2EssentialResidue?	17.HitsSH2DeterminantOfSpecificity?
>ENSP00000417192:map.3/113955320/T:p.R201H:n.G1106A:c.cGc/cAc:SIFTprediction.tolerated:PolyPhenScore.0.001	Mutation around phosphorylation site	4,1,2	N	N	N	NA	NA	NA	NA	NA	NA	N	NA	NA	NA	NA	NA
>ENSP00000260210:map.11/116633862/A:p.P148L:n.C467T:c.cCg/cTg:SIFTprediction.tolerated:PolyPhenScore.0.025	Mutation around phosphorylation site	1,-3	N	N	N	NA	NA	NA	NA	NA	NA	N	NA	NA	NA	NA	NA
>ENSP00000354671:map.1/46476587/G:p.D388E:n.T1447G:c.gaT/gaG:SIFTprediction.tolerated:PolyPhenScore.0	Uninterpreted mutation on kinase protein	NA	NA	NA	Y	AGC-MAST-MAST-MAST2	N	NA	NA	NA	NA	N	NA	NA	NA	NA	NA
>ENSP00000354671:map.1/46493460/G:p.I659M:n.T2260G:c.atT/atG:SIFTprediction.tolerated:PolyPhenScore.0.491	Uninterpreted mutation on kinase domain	NA	NA	NA	Y	AGC-MAST-MAST-MAST2	Y	1005	N	N	Y	N	NA	NA	NA	NA	NA
>ENSP00000354671:map.1/46499526/G:p.K1197R:n.A3873G:c.aAa/aGa:SIFTprediction.tolerated:PolyPhenScore.0.151	Uninterpreted mutation on kinase protein	NA	NA	NA	Y	AGC-MAST-MAST-MAST2	N	NA	NA	NA	NA	N	NA	NA	NA	NA	NA
>ENSP00000354671:map.1/46500251/A:p.V1304M:n.G4193A:c.Gtg/Atg:SIFTprediction.tolerated:PolyPhenScore.0.751	Uninterpreted mutation on kinase protein	NA	NA	NA	Y	AGC-MAST-MAST-MAST2	N	NA	NA	NA	NA	N	NA	NA	NA	NA	NA
>ENSP00000455607:map.16/30764725/T:p.R135W:n.C642T:c.Cgg/Tgg:SIFTprediction.deleterious:PolyPhenScore.0.991	Uninterpreted mutation on kinase domain	NA	NA	NA	Y	CAMK-PHK--PHKg2	Y	618	N	N	N	N	NA	NA	NA	NA	NA
>ENSP00000308413:map.11/67200812/T:p.P267L:n.C845T:c.cCg/cTg:SIFTprediction.tolerated:PolyPhenScore.0.998	Kinase downstream rewiring, Mutation around phosphorylation site on kinase domain	-3,1	N	N	Y	AGC-RSK-RSKp70-p70S6Kb	Y	1154	N	Y	N	N	NA	NA	NA	NA	NA
>ENSP00000308413:map.11/67202156/T:p.A420V:n.C1304T:c.gCc/gTc:SIFTprediction.tolerated:PolyPhenScore.0.01	Mutation around phosphorylation site on kinase protein	3,-3,4	N	N	Y	AGC-RSK-RSKp70-p70S6Kb	N	NA	NA	NA	NA	N	NA	NA	NA	NA	NA
>ENSP00000403441:map.19/35435069/G:p.Y401C:n.A1646G:c.tAt/tGt:SIFTprediction.deleterious:PolyPhenScore.0.679	Mutation around phosphorylation site	5	N	N	N	NA	NA	NA	NA	NA	NA	N	NA	NA	NA	NA	NA
>ENSP00000332690:map.21/31986063/T:p.R54H:n.G187A:c.cGc/cAc:SIFTprediction.None:PolyPhenScore.0	Mutation around phosphorylation site	5,3	N	N	N	NA	NA	NA	NA	NA	NA	N	NA	NA	NA	NA	NA
>ENSP00000171887:map.2/218674697/T:p.V1604I:n.G5263A:c.Gtc/Atc:SIFTprediction.tolerated:PolyPhenScore.0.003	Uninterpreted mutation on SH2 protein	NA	NA	NA	N	NA	NA	NA	NA	NA	NA	Y	TNS1	N	NA	NA	NA
>ENSP00000171887:map.2/218683154/G:p.W1197R:n.T4042C:c.Tgg/Cgg:SIFTprediction.tolerated:PolyPhenScore.0	Mutation around phosphorylation site on SH2 protein	5	N	N	N	NA	NA	NA	NA	NA	NA	Y	TNS1	N	NA	NA	NA
>ENSP00000171887:map.2/218713282/A:p.T528I:n.C2036T:c.aCc/aTc:SIFTprediction.tolerated:PolyPhenScore.0.186	Uninterpreted mutation on SH2 protein	NA	NA	NA	N	NA	NA	NA	NA	NA	NA	Y	TNS1	N	NA	NA	NA
>ENSP00000192788:map.6/34831856/C:p.M1098T:n.T3464C:c.aTg/aCg:SIFTprediction.deleterious:PolyPhenScore.0.725	Mutation around phosphorylation site	-5,-3	N	N	N	NA	NA	NA	NA	NA	NA	N	NA	NA	NA	NA	NA
>ENSP00000322885:map.7/76131645/G:p.T421A:n.A1771G:c.Aca/Gca:SIFTprediction.tolerated:PolyPhenScore.0.002	Mutation around phosphorylation site	-4	N	N	N	NA	NA	NA	NA	NA	NA	N	NA	NA	NA	NA	NA
>ENSP00000254029:map.X/117528056/A:p.A289T:n.G1260A:c.Gca/Aca:SIFTprediction.tolerated:PolyPhenScore.0	Mutation around phosphorylation site	-1	N	N	N	NA	NA	NA	NA	NA	NA	N	NA	NA	NA	NA	NA
>ENSP00000341677:map.9/6328947/C:p.F118L:n.T599C:c.Ttc/Ctc:SIFTprediction.deleterious:PolyPhenScore.0.992	Mutation around phosphorylation site	3,-2	N	N	N	NA	NA	NA	NA	NA	NA	N	NA	NA	NA	NA	NA
>ENSP00000262848:map.X/3631167/G:p.V43A:n.T483C:c.gTg/gCg:SIFTprediction.tolerated:PolyPhenScore.0	Uninterpreted mutation on kinase protein	NA	NA	NA	Y	AGC-PKA--PRKX	N	NA	NA	NA	NA	N	NA	NA	NA	NA	NA
>ENSP00000433548:map.12/974326/C:p.L730F:n.G2190C:c.ttG/ttC:SIFTprediction.tolerated:PolyPhenScore.0	Uninterpreted mutation on kinase protein	NA	NA	NA	Y	Other-WNK--Wnk1	N	NA	NA	NA	NA	N	NA	NA	NA	NA	NA
>ENSP00000433548:map.12/990912/C:p.T1554P:n.A4660C:c.Acc/Ccc:SIFTprediction.tolerated:PolyPhenScore.0	Uninterpreted mutation on kinase protein	NA	NA	NA	Y	Other-WNK--Wnk1	N	NA	NA	NA	NA	N	NA	NA	NA	NA	NA
>ENSP00000433548:map.12/994487/C:p.C2004S:n.G6011C:c.tGc/tCc:SIFTprediction.tolerated:PolyPhenScore.0	Uninterpreted mutation on kinase protein	NA	NA	NA	Y	Other-WNK--Wnk1	N	NA	NA	NA	NA	N	NA	NA	NA	NA	NA
>ENSP00000433548:map.12/998365/T:p.M2306I:n.G6918T:c.atG/atT:SIFTprediction.tolerated:PolyPhenScore.0	Mutation around phosphorylation site on kinase protein	-2	N	N	Y	Other-WNK--Wnk1	N	NA	NA	NA	NA	N	NA	NA	NA	NA	NA
>ENSP00000221444:map.19/49574125/C:p.P189R:n.C922G:c.cCg/cGg:SIFTprediction.tolerated:PolyPhenScore.0.001	Mutation around phosphorylation site	-4,-5	N	N	N	NA	NA	NA	NA	NA	NA	N	NA	NA	NA	NA	NA
>ENSP00000320232:map.13/103385015/G:p.L1382P:n.T4145C:c.cTa/cCa:SIFTprediction.tolerated:PolyPhenScore.0	Mutation around phosphorylation site	-1	N	N	N	NA	NA	NA	NA	NA	NA	N	NA	NA	NA	NA	NA
>ENSP00000387176:map.2/131414338/A:p.A669T:n.G2057A:c.Gct/Act:SIFTprediction.deleterious:PolyPhenScore.0.265	Mutation around phosphorylation site	1	N	N	N	NA	NA	NA	NA	NA	NA	N	NA	NA	NA	NA	NA
>ENSP00000261883:map.15/65494212/G:p.I395T:n.T1351C:c.aTa/aCa:SIFTprediction.tolerated:PolyPhenScore.0.001	Mutation around phosphorylation site	-5	N	N	N	NA	NA	NA	NA	NA	NA	N	NA	NA	NA	NA	NA
>ENSP00000319217:map.14/20528207/A:p.D2N:n.G4A:c.Gat/Aat:SIFTprediction.tolerated:PolyPhenScore.0.016	Mutation around phosphorylation site	-5	N	N	N	NA	NA	NA	NA	NA	NA	N	NA	NA	NA	NA	NA
>ENSP00000369375:map.9/27183463/C:p.Q346P:n.A1479C:c.cAg/cCg:SIFTprediction.tolerated:PolyPhenScore.0	Uninterpreted mutation on kinase protein	NA	NA	NA	Y	TK-Tie--TIE2	N	NA	NA	NA	NA	N	NA	NA	NA	NA	NA
>ENSP00000369375:map.9/27213548/A:p.D982N:n.G3386A:c.Gat/Aat:SIFTprediction.deleterious:PolyPhenScore.0.999	Kinase inactivation by hitting essential residue on kinase domain	NA	NA	NA	Y	TK-Tie--TIE2	Y	992	Y	N	Y	N	NA	NA	NA	NA	NA
>ENSP00000356399:map.1/196711067/T:p.V1007L:n.G3259T:c.Gtg/Ttg:SIFTprediction.tolerated:PolyPhenScore.0	Mutation around phosphorylation site	-1	N	N	N	NA	NA	NA	NA	NA	NA	N	NA	NA	NA	NA	NA
>ENSP00000365938:map.13/96555149/T:p.A821T:n.G2532A:c.Gct/Act:SIFTprediction.tolerated:PolyPhenScore.0.198	Mutation around phosphorylation site	-2	N	N	N	NA	NA	NA	NA	NA	NA	N	NA	NA	NA	NA	NA
>ENSP00000309790:map.14/45711382/A:p.P333L:n.C1457T:c.cCa/cTa:SIFTprediction.tolerated:PolyPhenScore.0.001	Mutation around phosphorylation site	-2,3	N	N	N	NA	NA	NA	NA	NA	NA	N	NA	NA	NA	NA	NA
>ENSP00000306105:map.19/33444556/C:p.S153G:n.A546G:c.Agt/Ggt:SIFTprediction.tolerated:PolyPhenScore.0	Destruction of phosphorylation site	-4,0	Y	N	N	NA	NA	NA	NA	NA	NA	N	NA	NA	NA	NA	NA
>ENSP00000340514:map.19/19823270/A:p.T274S:n.A974T:c.Act/Tct:SIFTprediction.tolerated:PolyPhenScore.0.912	Destruction of phosphorylation site	0,2	Y	N	N	NA	NA	NA	NA	NA	NA	N	NA	NA	NA	NA	NA
>ENSP00000368964:map.X/20071046/C:p.N182S:n.A583G:c.aAt/aGt:SIFTprediction.tolerated:PolyPhenScore.0	Mutation around phosphorylation site	-5	N	N	N	NA	NA	NA	NA	NA	NA	N	NA	NA	NA	NA	NA
>ENSP00000382121:map.10/70645376/C:p.E608D:n.A1907C:c.gaA/gaC:SIFTprediction.tolerated:PolyPhenScore.0	Mutation around phosphorylation site	-2,1	N	N	N	NA	NA	NA	NA	NA	NA	N	NA	NA	NA	NA	NA
>ENSP00000343204:map.1/65344732/A:p.S102F:n.C554T:c.tCc/tTc:SIFTprediction.deleterious:PolyPhenScore.0.769	Uninterpreted mutation on kinase protein on SH2 protein	NA	NA	NA	Y	TK-Jak--JAK1,TK-Jak--JAK1:Domain2	N	NA	NA	NA	NA	Y	JAK1	N	NA	NA	NA
>ENSP00000298292:map.14/50092471/C:p.D768G:n.A2384G:c.gAt/gGt:SIFTprediction.deleterious:PolyPhenScore.0.242	Mutation around phosphorylation site	-5	N	N	N	NA	NA	NA	NA	NA	NA	N	NA	NA	NA	NA	NA
>ENSP00000322802:map.8/98289714/C:p.T120S:n.C463G:c.aCt/aGt:SIFTprediction.tolerated:PolyPhenScore.0.183	Destruction of phosphorylation site	0	Y	N	N	NA	NA	NA	NA	NA	NA	N	NA	NA	NA	NA	NA
>ENSP00000264233:map.3/121154974/C:p.Q2513R:n.A7667G:c.cAa/cGa:SIFTprediction.tolerated:PolyPhenScore.0	Mutation around phosphorylation site	2	N	N	N	NA	NA	NA	NA	NA	NA	N	NA	NA	NA	NA	NA
>ENSP00000295971:map.4/40434684/A:p.T509M:n.C2234T:c.aCg/aTg:SIFTprediction.deleterious:PolyPhenScore.0.698	Mutation around phosphorylation site	1	N	N	N	NA	NA	NA	NA	NA	NA	N	NA	NA	NA	NA	NA
>ENSP00000322617:map.3/183778010/C:p.G405A:n.G1248C:c.gGa/gCa:SIFTprediction.tolerated:PolyPhenScore.0.014	Mutation around phosphorylation site	-2,1	N	N	N	NA	NA	NA	NA	NA	NA	N	NA	NA	NA	NA	NA
>ENSP00000348234:map.16/71610276/A:p.P15S:n.C177T:c.Ccc/Tcc:SIFTprediction.tolerated:PolyPhenScore.0.002	Mutation around phosphorylation site	5	N	N	N	NA	NA	NA	NA	NA	NA	N	NA	NA	NA	NA	NA
>ENSP00000373472:map.15/79058951/C:p.H1101R:n.A3513G:c.cAt/cGt:SIFTprediction.tolerated:PolyPhenScore.0	Mutation around phosphorylation site	1,-5	N	N	N	NA	NA	NA	NA	NA	NA	N	NA	NA	NA	NA	NA
>ENSP00000267890:map.15/43170793/G:p.L8P:n.T132C:c.cTg/cCg:SIFTprediction.tolerated:PolyPhenScore.0	Uninterpreted mutation on kinase protein	NA	NA	NA	Y	CK1-TTBK--TTBK2	N	NA	NA	NA	NA	N	NA	NA	NA	NA	NA
>ENSP00000317039:map.9/86617265/G:p.N455S:n.A1696G:c.aAt/aGt:SIFTprediction.tolerated:PolyPhenScore.0	Mutation around phosphorylation site	5,-1	N	N	N	NA	NA	NA	NA	NA	NA	N	NA	NA	NA	NA	NA
>ENSP00000349274:map.9/138376972/G:p.K206E:n.A1165G:c.Aag/Gag:SIFTprediction.tolerated:PolyPhenScore.0	Phosphomimicking mutation	1	N	Y	N	NA	NA	NA	NA	NA	NA	N	NA	NA	NA	NA	NA
>ENSP00000349274:map.9/138377657/C:p.M434T:n.T1850C:c.aTg/aCg:SIFTprediction.tolerated:PolyPhenScore.0	Mutation around phosphorylation site	1	N	N	N	NA	NA	NA	NA	NA	NA	N	NA	NA	NA	NA	NA
>ENSP00000349274:map.9/138377738/T:p.P461L:n.C1931T:c.cCt/cTt:SIFTprediction.tolerated:PolyPhenScore.0.077	Mutation around phosphorylation site	-2	N	N	N	NA	NA	NA	NA	NA	NA	N	NA	NA	NA	NA	NA
>ENSP00000229446:map.6/136597281/T:p.L459H:n.T1629A:c.cTt/cAt:SIFTprediction.tolerated:PolyPhenScore.0.796	Mutation around phosphorylation site	-5,2,-3	N	N	N	NA	NA	NA	NA	NA	NA	N	NA	NA	NA	NA	NA
>ENSP00000229446:map.6/136597288/C:p.Y457D:n.T1622G:c.Tat/Gat:SIFTprediction.tolerated:PolyPhenScore.0.547	Destruction of phosphorylation site, Phosphomimicking mutation	0,-5	Y	Y	N	NA	NA	NA	NA	NA	NA	N	NA	NA	NA	NA	NA
>ENSP00000356130:map.1/205130413/G:p.C641R:n.T1952C:c.Tgt/Cgt:SIFTprediction.tolerated:PolyPhenScore.0	Uninterpreted mutation on kinase protein	NA	NA	NA	Y	Other-Dusty--Dusty	N	NA	NA	NA	NA	N	NA	NA	NA	NA	NA
>ENSP00000384770:map.19/43699336/C:p.K267E:n.A1037G:c.Aag/Gag:SIFTprediction.tolerated:PolyPhenScore.0.002	Mutation around phosphorylation site	-4	N	N	N	NA	NA	NA	NA	NA	NA	N	NA	NA	NA	NA	NA
>ENSP00000366460:map.10/20506418/A:p.V396I:n.G2027A:c.Gta/Ata:SIFTprediction.tolerated:PolyPhenScore.0.001	Mutation around phosphorylation site	-4,1	N	N	N	NA	NA	NA	NA	NA	NA	N	NA	NA	NA	NA	NA
>ENSP00000227868:map.11/34938269/T:p.R23C:n.C151T:c.Cgc/Tgc:SIFTprediction.tolerated:PolyPhenScore.0	Mutation around phosphorylation site	-2	N	N	N	NA	NA	NA	NA	NA	NA	N	NA	NA	NA	NA	NA
>ENSP00000356560:map.1/180897634/A:p.R377H:n.G1185A:c.cGt/cAt:SIFTprediction.tolerated:PolyPhenScore.0.006	Mutation around phosphorylation site	5	N	N	N	NA	NA	NA	NA	NA	NA	N	NA	NA	NA	NA	NA
>ENSP00000356560:map.1/180913597/G:p.N1078D:n.A3287G:c.Aac/Gac:SIFTprediction.tolerated:PolyPhenScore.0	Mutation around phosphorylation site	4,3,-5	N	N	N	NA	NA	NA	NA	NA	NA	N	NA	NA	NA	NA	NA
>ENSP00000439601:map.19/1077985/G:p.S455G:n.A1458G:c.Agc/Ggc:SIFTprediction.tolerated:PolyPhenScore.0.003	Mutation around phosphorylation site	-1,-5	N	N	N	NA	NA	NA	NA	NA	NA	N	NA	NA	NA	NA	NA
>ENSP00000394331:map.8/146076708/T:p.A6T:n.G438A:c.Gct/Act:SIFTprediction.deleterious:PolyPhenScore.0.029	Mutation around phosphorylation site	4	N	N	N	NA	NA	NA	NA	NA	NA	N	NA	NA	NA	NA	NA
>ENSP00000417451:map.X/114425238/A:p.G412S:n.G1276A:c.Ggc/Agc:SIFTprediction.deleterious:PolyPhenScore.0.012	Mutation around phosphorylation site	2	N	N	N	NA	NA	NA	NA	NA	NA	N	NA	NA	NA	NA	NA
>ENSP00000417451:map.X/114426765/T:p.P921S:n.C2803T:c.Ccc/Tcc:SIFTprediction.deleterious:PolyPhenScore.0.904	Mutation around phosphorylation site	1,5,-3	N	N	N	NA	NA	NA	NA	NA	NA	N	NA	NA	NA	NA	NA
>ENSP00000220913:map.8/141525327/G:p.H126R:n.A579G:c.cAt/cGt:SIFTprediction.tolerated:PolyPhenScore.0	Mutation around phosphorylation site	2	N	N	N	NA	NA	NA	NA	NA	NA	N	NA	NA	NA	NA	NA
>ENSP00000288602:map.7/140453136/T:p.V600E:n.T1860A:c.gTg/gAg:SIFTprediction.deleterious:PolyPhenScore.0.999	Kinase activation by phosphomimicking, Phosphomimicking mutation on kinase domain	-2,1,-5	N	Y	Y	TKL-RAF-RAF-BRAF	Y	1005	N	N	Y	N	NA	NA	NA	NA	NA
>ENSP00000405289:map.16/89294381/C:p.I534T:n.T1933C:c.aTa/aCa:SIFTprediction.deleterious:PolyPhenScore.0.874	Mutation around phosphorylation site	-2	N	N	N	NA	NA	NA	NA	NA	NA	N	NA	NA	NA	NA	NA
>ENSP00000334456:map.11/55563776/G:p.S249A:n.T745G:c.Tct/Gct:SIFTprediction.tolerated:PolyPhenScore.0	Destruction of phosphorylation site	0	Y	N	N	NA	NA	NA	NA	NA	NA	N	NA	NA	NA	NA	NA
>ENSP00000306678:map.11/113266821/A:p.A239T:n.G809A:c.Gcg/Acg:SIFTprediction.tolerated:PolyPhenScore.0.324	Uninterpreted mutation on kinase domain	NA	NA	NA	Y	TKL-RIPK--SgK288	Y	1215	N	N	N	N	NA	NA	NA	NA	NA
>ENSP00000306678:map.11/113270015/C:p.G442R:n.G1418C:c.Ggc/Cgc:SIFTprediction.tolerated:PolyPhenScore.0	Uninterpreted mutation on kinase protein	NA	NA	NA	Y	TKL-RIPK--SgK288	N	NA	NA	NA	NA	N	NA	NA	NA	NA	NA
>ENSP00000306678:map.11/113270828/A:p.E713K:n.G2231A:c.Gag/Aag:SIFTprediction.tolerated:PolyPhenScore.0	Uninterpreted mutation on kinase protein	NA	NA	NA	Y	TKL-RIPK--SgK288	N	NA	NA	NA	NA	N	NA	NA	NA	NA	NA
>ENSP00000415122:map.X/53654402/C:p.N81S:n.A240G:c.aAt/aGt:SIFTprediction.tolerated:PolyPhenScore.0	Mutation around phosphorylation site	-2,-1	N	N	N	NA	NA	NA	NA	NA	NA	N	NA	NA	NA	NA	NA
>ENSP00000333595:map.19/44890801/C:p.R536G:n.A1671G:c.Aga/Gga:SIFTprediction.tolerated:PolyPhenScore.0	Mutation around phosphorylation site	1	N	N	N	NA	NA	NA	NA	NA	NA	N	NA	NA	NA	NA	NA
>ENSP00000370021:map.9/17273731/G:p.T284A:n.A934G:c.Acc/Gcc:SIFTprediction.tolerated:PolyPhenScore.0	Destruction of phosphorylation site	0	Y	N	N	NA	NA	NA	NA	NA	NA	N	NA	NA	NA	NA	NA
>ENSP00000370021:map.9/17394536/T:p.T695I:n.C2168T:c.aCt/aTt:SIFTprediction.tolerated:PolyPhenScore.0	Mutation around phosphorylation site	5	N	N	N	NA	NA	NA	NA	NA	NA	N	NA	NA	NA	NA	NA
>ENSP00000337451:map.3/89521693/C:p.W924R:n.T2995C:c.Tgg/Cgg:SIFTprediction.tolerated:PolyPhenScore.0	Uninterpreted mutation on kinase protein	NA	NA	NA	Y	TK-Eph--EphA3	N	NA	NA	NA	NA	N	NA	NA	NA	NA	NA
>ENSP00000342512:map.3/155485302/T:p.S160N:n.G578A:c.aGt/aAt:SIFTprediction.tolerated:PolyPhenScore.0.001	Mutation around phosphorylation site	-4	N	N	N	NA	NA	NA	NA	NA	NA	N	NA	NA	NA	NA	NA
>ENSP00000350547:map.2/74883760/C:p.R82P:n.G394C:c.cGg/cCg:SIFTprediction.deleterious:PolyPhenScore.0.998	Mutation around phosphorylation site	4	N	N	N	NA	NA	NA	NA	NA	NA	N	NA	NA	NA	NA	NA
>ENSP00000357823:map.1/151733335/G:p.E210A:n.A714C:c.gAa/gCa:SIFTprediction.tolerated:PolyPhenScore.0.615	Mutation around phosphorylation site	5	N	N	N	NA	NA	NA	NA	NA	NA	N	NA	NA	NA	NA	NA
>ENSP00000388987:map.21/15974409/C:p.N92D:n.A272G:c.Aat/Gat:SIFTprediction.tolerated:PolyPhenScore.0	Mutation around phosphorylation site	-4	N	N	N	NA	NA	NA	NA	NA	NA	N	NA	NA	NA	NA	NA
>ENSP00000209929:map.1/171168584/T:p.S195L:n.C742T:c.tCa/tTa:SIFTprediction.deleterious:PolyPhenScore.0.968	Destruction of phosphorylation site	0	Y	N	N	NA	NA	NA	NA	NA	NA	N	NA	NA	NA	NA	NA
>ENSP00000357911:map.10/124330427/T:p.S54L:n.C267T:c.tCg/tTg:SIFTprediction.tolerated:PolyPhenScore.0.031	Destruction of phosphorylation site	0	Y	N	N	NA	NA	NA	NA	NA	NA	N	NA	NA	NA	NA	NA
>ENSP00000426638:map.4/159601676/T:p.T31I:n.C424T:c.aCa/aTa:SIFTprediction.tolerated:PolyPhenScore.0.008	Destruction of phosphorylation site	0	Y	N	N	NA	NA	NA	NA	NA	NA	N	NA	NA	NA	NA	NA
>ENSP00000360540:map.10/95259979/G:p.H57Q:n.C475G:c.caC/caG:SIFTprediction.tolerated:PolyPhenScore.0.001	Mutation around phosphorylation site	5	N	N	N	NA	NA	NA	NA	NA	NA	N	NA	NA	NA	NA	NA
>ENSP00000347767:map.13/52686430/A:p.R96W:n.C426T:c.Cgg/Tgg:SIFTprediction.deleterious:PolyPhenScore.0.991	Uninterpreted mutation on kinase domain	NA	NA	NA	Y	Other-NEK-NEK1-NEK5	Y	602	N	N	N	N	NA	NA	NA	NA	NA
>ENSP00000360200:map.1/62261168/G:p.I400V:n.A1312G:c.Ata/Gta:SIFTprediction.tolerated:PolyPhenScore.0.029	Mutation around phosphorylation site	4	N	N	N	NA	NA	NA	NA	NA	NA	N	NA	NA	NA	NA	NA
>ENSP00000361467:map.10/79570873/T:p.P1481Q:n.C4448A:c.cCa/cAa:SIFTprediction.tolerated:PolyPhenScore.0.001	Mutation around phosphorylation site	2,3	N	N	N	NA	NA	NA	NA	NA	NA	N	NA	NA	NA	NA	NA
>ENSP00000386022:map.11/60531346/G:p.L47R:n.T219G:c.cTg/cGg:SIFTprediction.tolerated:PolyPhenScore.0.012	Mutation around phosphorylation site	-4	N	N	N	NA	NA	NA	NA	NA	NA	N	NA	NA	NA	NA	NA
>ENSP00000371328:map.12/10571091/G:p.H113P:n.A338C:c.cAt/cCt:SIFTprediction.tolerated:PolyPhenScore.0.05	Mutation around phosphorylation site	5	N	N	N	NA	NA	NA	NA	NA	NA	N	NA	NA	NA	NA	NA
>ENSP00000378438:map.15/75499861/A:p.G491D:n.G1705A:c.gGc/gAc:SIFTprediction.tolerated:PolyPhenScore.0	Mutation around phosphorylation site	-5	N	N	N	NA	NA	NA	NA	NA	NA	N	NA	NA	NA	NA	NA
>ENSP00000258381:map.2/231077725/G:p.W112R:n.T412C:c.Tgg/Cgg:SIFTprediction.tolerated:PolyPhenScore.0.002	Mutation around phosphorylation site	-5	N	N	N	NA	NA	NA	NA	NA	NA	N	NA	NA	NA	NA	NA
>ENSP00000278616:map.11/108122700/C:p.F582L:n.T2129C:c.Ttc/Ctc:SIFTprediction.tolerated:PolyPhenScore.0	Uninterpreted mutation on kinase protein	NA	NA	NA	Y	PKL-PIKK-ATM-ATM	N	NA	NA	NA	NA	N	NA	NA	NA	NA	NA
>ENSP00000278616:map.11/108183167/G:p.N1983S:n.A6333G:c.aAt/aGt:SIFTprediction.tolerated:PolyPhenScore.0.001	Uninterpreted mutation on kinase protein	NA	NA	NA	Y	PKL-PIKK-ATM-ATM	N	NA	NA	NA	NA	N	NA	NA	NA	NA	NA
>ENSP00000360671:map.X/118603844/G:p.L111R:n.T448G:c.cTc/cGc:SIFTprediction.tolerated:PolyPhenScore.0.001	Mutation around phosphorylation site	-1	N	N	N	NA	NA	NA	NA	NA	NA	N	NA	NA	NA	NA	NA
>ENSP00000348385:map.9/116931099/A:p.A422T:n.G1655A:c.Gca/Aca:SIFTprediction.tolerated:PolyPhenScore.0	Mutation around phosphorylation site	3	N	N	N	NA	NA	NA	NA	NA	NA	N	NA	NA	NA	NA	NA
>ENSP00000348385:map.9/116931445/C:p.I537T:n.T2001C:c.aTt/aCt:SIFTprediction.tolerated:PolyPhenScore.0	Mutation around phosphorylation site	-2,-5	N	N	N	NA	NA	NA	NA	NA	NA	N	NA	NA	NA	NA	NA
>ENSP00000371377:map.17/3101691/T:p.W293C:n.G879T:c.tgG/tgT:SIFTprediction.deleterious:PolyPhenScore.0.004	Mutation around phosphorylation site	5	N	N	N	NA	NA	NA	NA	NA	NA	N	NA	NA	NA	NA	NA
>ENSP00000272117:map.1/226924642/T:p.R173H:n.G518A:c.cGc/cAc:SIFTprediction.deleterious:PolyPhenScore.0.983	Mutation around phosphorylation site	-1,-3	N	N	N	NA	NA	NA	NA	NA	NA	N	NA	NA	NA	NA	NA
>ENSP00000402935:map.3/17208267/C:p.I718V:n.A2416G:c.Att/Gtt:SIFTprediction.tolerated:PolyPhenScore.0	Mutation around phosphorylation site	-4,-5	N	N	N	NA	NA	NA	NA	NA	NA	N	NA	NA	NA	NA	NA
>ENSP00000327417:map.2/133174764/T:p.A50V:n.C618T:c.gCc/gTc:SIFTprediction.tolerated:PolyPhenScore.0.001	Mutation around phosphorylation site	-1	N	N	N	NA	NA	NA	NA	NA	NA	N	NA	NA	NA	NA	NA
>ENSP00000239165:map.17/46688256/C:p.T9A:n.A124G:c.Act/Gct:SIFTprediction.tolerated:PolyPhenScore.0	Mutation around phosphorylation site	3	N	N	N	NA	NA	NA	NA	NA	NA	N	NA	NA	NA	NA	NA
>ENSP00000259883:map.6/28264692/G:p.Q248E:n.C1147G:c.Cag/Gag:SIFTprediction.deleterious:PolyPhenScore.0.007	Mutation around phosphorylation site	2	N	N	N	NA	NA	NA	NA	NA	NA	N	NA	NA	NA	NA	NA
>ENSP00000326261:map.1/24995937/T:p.P688L:n.C2287T:c.cCt/cTt:SIFTprediction.deleterious:PolyPhenScore.0	Mutation around phosphorylation site	3,5,-5	N	N	N	NA	NA	NA	NA	NA	NA	N	NA	NA	NA	NA	NA
>ENSP00000421655:map.5/149776232/T:p.A1390V:n.C4169T:c.gCa/gTa:SIFTprediction.deleterious:PolyPhenScore.0.487	Mutation around phosphorylation site	4	N	N	N	NA	NA	NA	NA	NA	NA	N	NA	NA	NA	NA	NA
>ENSP00000303686:map.2/11810095/A:p.A54V:n.C196T:c.gCg/gTg:SIFTprediction.tolerated:PolyPhenScore.0.004	Mutation around phosphorylation site	1	N	N	N	NA	NA	NA	NA	NA	NA	N	NA	NA	NA	NA	NA
>ENSP00000389186:map.6/126210395/G:p.S197A:n.T589G:c.Tct/Gct:SIFTprediction.tolerated:PolyPhenScore.0	Mutation around phosphorylation site	4	N	N	N	NA	NA	NA	NA	NA	NA	N	NA	NA	NA	NA	NA
>ENSP00000402046:map.1/204199614/T:p.R857K:n.G2887A:c.aGg/aAg:SIFTprediction.tolerated:PolyPhenScore.0	Mutation around phosphorylation site	-5	N	N	N	NA	NA	NA	NA	NA	NA	N	NA	NA	NA	NA	NA
>ENSP00000384670:map.X/118219347/C:p.E1616G:n.A4847G:c.gAg/gGg:SIFTprediction.tolerated:PolyPhenScore.0	Mutation around phosphorylation site	-4,1	N	N	N	NA	NA	NA	NA	NA	NA	N	NA	NA	NA	NA	NA
>ENSP00000357789:map.1/152277554/A:p.R3270C:n.C9844T:c.Cgc/Tgc:SIFTprediction.None:PolyPhenScore.0.009	Mutation around phosphorylation site	-4	N	N	N	NA	NA	NA	NA	NA	NA	N	NA	NA	NA	NA	NA
>ENSP00000357789:map.1/152279729/T:p.G2545R:n.G7669A:c.Gga/Aga:SIFTprediction.None:PolyPhenScore.0	Mutation around phosphorylation site	1	N	N	N	NA	NA	NA	NA	NA	NA	N	NA	NA	NA	NA	NA
>ENSP00000357789:map.1/152279920/G:p.L2481S:n.T7478C:c.tTg/tCg:SIFTprediction.None:PolyPhenScore.0.628	Mutation around phosphorylation site	5	N	N	N	NA	NA	NA	NA	NA	NA	N	NA	NA	NA	NA	NA
>ENSP00000357789:map.1/152280782/G:p.Y2194H:n.T6616C:c.Tat/Cat:SIFTprediction.None:PolyPhenScore.0	Mutation around phosphorylation site	-5	N	N	N	NA	NA	NA	NA	NA	NA	N	NA	NA	NA	NA	NA
>ENSP00000357789:map.1/152281317/T:p.D2015E:n.C6081A:c.gaC/gaA:SIFTprediction.None:PolyPhenScore.0	Mutation around phosphorylation site	2	N	N	N	NA	NA	NA	NA	NA	NA	N	NA	NA	NA	NA	NA
>ENSP00000357789:map.1/152281691/A:p.R1891W:n.C5707T:c.Cgg/Tgg:SIFTprediction.None:PolyPhenScore.0.957	Mutation around phosphorylation site	-4,-3	N	N	N	NA	NA	NA	NA	NA	NA	N	NA	NA	NA	NA	NA
>ENSP00000357789:map.1/152284424/C:p.H980D:n.C2974G:c.Cat/Gat:SIFTprediction.None:PolyPhenScore.0	Mutation around phosphorylation site	-2	N	N	N	NA	NA	NA	NA	NA	NA	N	NA	NA	NA	NA	NA
>ENSP00000329360:map.17/79637367/G:p.H127Q:n.C784G:c.caC/caG:SIFTprediction.tolerated:PolyPhenScore.0.001	Mutation around phosphorylation site	2	N	N	N	NA	NA	NA	NA	NA	NA	N	NA	NA	NA	NA	NA
>ENSP00000305503:map.19/50412217/G:p.S283T:n.G1284C:c.aGc/aCc:SIFTprediction.tolerated:PolyPhenScore.0.001	Mutation around phosphorylation site	2	N	N	N	NA	NA	NA	NA	NA	NA	N	NA	NA	NA	NA	NA
>ENSP00000298139:map.8/30999280/T:p.L1074F:n.G3471T:c.ttG/ttT:SIFTprediction.tolerated:PolyPhenScore.0	Mutation around phosphorylation site	-5	N	N	N	NA	NA	NA	NA	NA	NA	N	NA	NA	NA	NA	NA
>ENSP00000375907:map.2/230020546/T:p.H86Q:n.C598A:c.caC/caA:SIFTprediction.deleterious:PolyPhenScore.0.344	Mutation around phosphorylation site	1,-1	N	N	N	NA	NA	NA	NA	NA	NA	N	NA	NA	NA	NA	NA
>ENSP00000352028:map.5/145442203/C:p.G710A:n.G2351C:c.gGc/gCc:SIFTprediction.tolerated:PolyPhenScore.0.005	Mutation around phosphorylation site	-3,3	N	N	N	NA	NA	NA	NA	NA	NA	N	NA	NA	NA	NA	NA
>ENSP00000261991:map.14/91357007/T:p.D554N:n.G1834A:c.Gat/Aat:SIFTprediction.deleterious:PolyPhenScore.0.859	Uninterpreted mutation on kinase domain	NA	NA	NA	Y	AGC-RSK-MSK-MSK1,AGC-RSK-MSK-MSK1:Domain2	Y	657	N	N	N	N	NA	NA	NA	NA	NA
>ENSP00000354006:map.9/77376647/C:p.K1584E:n.A4988G:c.Aag/Gag:SIFTprediction.deleterious:PolyPhenScore.0.377	Uninterpreted mutation on kinase protein	NA	NA	NA	Y	PKL-Alpha-ChaK-ChaK2	N	NA	NA	NA	NA	N	NA	NA	NA	NA	NA
>ENSP00000354006:map.9/77377410/T:p.V1393I:n.G4415A:c.Gtt/Att:SIFTprediction.tolerated:PolyPhenScore.0.042	Uninterpreted mutation on kinase protein	NA	NA	NA	Y	PKL-Alpha-ChaK-ChaK2	N	NA	NA	NA	NA	N	NA	NA	NA	NA	NA
>ENSP00000233954:map.2/102968356/T:p.T549I:n.C1917T:c.aCt/aTt:SIFTprediction.tolerated:PolyPhenScore.0.012	Mutation around phosphorylation site	3	N	N	N	NA	NA	NA	NA	NA	NA	N	NA	NA	NA	NA	NA
>ENSP00000233954:map.2/102968362/C:p.L551S:n.T1923C:c.tTg/tCg:SIFTprediction.tolerated:PolyPhenScore.0.503	Mutation around phosphorylation site	5	N	N	N	NA	NA	NA	NA	NA	NA	N	NA	NA	NA	NA	NA
>ENSP00000386190:map.2/27804432/C:p.S1665P:n.T5044C:c.Tcc/Ccc:SIFTprediction.tolerated:PolyPhenScore.0	Destruction of phosphorylation site	0,-1,1	Y	N	N	NA	NA	NA	NA	NA	NA	N	NA	NA	NA	NA	NA
>ENSP00000382204:map.10/64974776/A:p.S384L:n.C1370T:c.tCa/tTa:SIFTprediction.deleterious:PolyPhenScore.0.046	Destruction of phosphorylation site	3,0,5	Y	N	N	NA	NA	NA	NA	NA	NA	N	NA	NA	NA	NA	NA
>ENSP00000283905:map.7/25194665/C:p.T187S:n.C1223G:c.aCc/aGc:SIFTprediction.tolerated:PolyPhenScore.0.985	Destruction of phosphorylation site	0	Y	N	N	NA	NA	NA	NA	NA	NA	N	NA	NA	NA	NA	NA
>ENSP00000256509:map.3/391100/G:p.T303A:n.A1549G:c.Aca/Gca:SIFTprediction.tolerated:PolyPhenScore.0.025	Mutation around phosphorylation site	-4	N	N	N	NA	NA	NA	NA	NA	NA	N	NA	NA	NA	NA	NA
>ENSP00000219400:map.16/81010073/T:p.V53I:n.G573A:c.Gta/Ata:SIFTprediction.tolerated:PolyPhenScore.0.001	Mutation around phosphorylation site	1	N	N	N	NA	NA	NA	NA	NA	NA	N	NA	NA	NA	NA	NA
>ENSP00000312946:map.3/52554304/C:p.A1833P:n.G5573C:c.Gcc/Ccc:SIFTprediction.tolerated:PolyPhenScore.0	Mutation around phosphorylation site	4	N	N	N	NA	NA	NA	NA	NA	NA	N	NA	NA	NA	NA	NA
>ENSP00000256367:map.14/71109153/G:p.P103A:n.C650G:c.Ccg/Gcg:SIFTprediction.tolerated:PolyPhenScore.0	Mutation around phosphorylation site	-2	N	N	N	NA	NA	NA	NA	NA	NA	N	NA	NA	NA	NA	NA
>ENSP00000373136:map.6/29555809/T:p.L30F:n.C127T:c.Ctc/Ttc:SIFTprediction.tolerated:PolyPhenScore.0.043	Mutation around phosphorylation site	-1	N	N	N	NA	NA	NA	NA	NA	NA	N	NA	NA	NA	NA	NA
>ENSP00000443772:map.12/122326812/C:p.V17A:n.T121C:c.gTc/gCc:SIFTprediction.tolerated:PolyPhenScore.0.001	Mutation around phosphorylation site	4	N	N	N	NA	NA	NA	NA	NA	NA	N	NA	NA	NA	NA	NA
>ENSP00000440217:map.X/150869267/G:p.N153S:n.A507G:c.aAc/aGc:SIFTprediction.tolerated:PolyPhenScore.0	Mutation around phosphorylation site	-1	N	N	N	NA	NA	NA	NA	NA	NA	N	NA	NA	NA	NA	NA
>ENSP00000319141:map.2/172411273/A:p.S266N:n.G995A:c.aGt/aAt:SIFTprediction.tolerated:PolyPhenScore.0	Mutation around phosphorylation site	4	N	N	N	NA	NA	NA	NA	NA	NA	N	NA	NA	NA	NA	NA
>ENSP00000315557:map.2/232458443/C:p.S261P:n.T869C:c.Tcc/Ccc:SIFTprediction.tolerated:PolyPhenScore.0	Mutation around phosphorylation site	-4	N	N	N	NA	NA	NA	NA	NA	NA	N	NA	NA	NA	NA	NA
>ENSP00000216286:map.14/52520368/T:p.G453D:n.G1358A:c.gGt/gAt:SIFTprediction.tolerated:PolyPhenScore.0.003	Mutation around phosphorylation site	4	N	N	N	NA	NA	NA	NA	NA	NA	N	NA	NA	NA	NA	NA
>ENSP00000373244:map.3/47610572/T:p.V510I:n.G3627A:c.Gtt/Att:SIFTprediction.tolerated:PolyPhenScore.0.002	Mutation around phosphorylation site	3	N	N	N	NA	NA	NA	NA	NA	NA	N	NA	NA	NA	NA	NA
>ENSP00000346442:map.12/25242595/G:p.L141V:n.C1250G:c.Ctt/Gtt:SIFTprediction.tolerated:PolyPhenScore.0.013	Mutation around phosphorylation site	-3,3	N	N	N	NA	NA	NA	NA	NA	NA	N	NA	NA	NA	NA	NA
>ENSP00000323837:map.2/27887034/A:p.P139T:n.C697A:c.Ccg/Acg:SIFTprediction.tolerated:PolyPhenScore.0.004	Mutation around phosphorylation site	-5	N	N	N	NA	NA	NA	NA	NA	NA	N	NA	NA	NA	NA	NA
>ENSP00000417401:map.20/62196253/A:p.V1308L:n.G3992T:c.Gtg/Ttg:SIFTprediction.tolerated:PolyPhenScore.0.016	Mutation around phosphorylation site	4	N	N	N	NA	NA	NA	NA	NA	NA	N	NA	NA	NA	NA	NA
>ENSP00000417401:map.20/62198348/T:p.S788N:n.G2433A:c.aGc/aAc:SIFTprediction.tolerated:PolyPhenScore.0.006	Destruction of phosphorylation site	0	Y	N	N	NA	NA	NA	NA	NA	NA	N	NA	NA	NA	NA	NA
>ENSP00000355265:map.MT/8472/T:p.P36L:n.C107T:c.cCt/cTt:SIFTprediction.tolerated:PolyPhenScore.0.021	Mutation around phosphorylation site	-2	N	N	N	NA	NA	NA	NA	NA	NA	N	NA	NA	NA	NA	NA
>ENSP00000297875:map.X/37953620/T:p.R302C:n.C1347T:c.Cgc/Tgc:SIFTprediction.tolerated:PolyPhenScore.0.012	Mutation around phosphorylation site	2,4	N	N	N	NA	NA	NA	NA	NA	NA	N	NA	NA	NA	NA	NA
>ENSP00000305027:map.18/8784723/G:p.D898G:n.A2693G:c.gAt/gGt:SIFTprediction.None:PolyPhenScore.None	Mutation around phosphorylation site	-3	N	N	N	NA	NA	NA	NA	NA	NA	N	NA	NA	NA	NA	NA
>ENSP00000441202:map.15/30011117/T:p.R997S:n.C2989A:c.Cgt/Agt:SIFTprediction.tolerated:PolyPhenScore.0.092	Mutation around phosphorylation site	3	N	N	N	NA	NA	NA	NA	NA	NA	N	NA	NA	NA	NA	NA
>ENSP00000335153:map.14/102568367/A:p.M71L:n.A493T:c.Atg/Ttg:SIFTprediction.tolerated:PolyPhenScore.0	Mutation around phosphorylation site	-4,-2	N	N	N	NA	NA	NA	NA	NA	NA	N	NA	NA	NA	NA	NA
>ENSP00000351323:map.5/139231229/T:p.D580N:n.G1738A:c.Gat/Aat:SIFTprediction.deleterious:PolyPhenScore.0.983	Mutation around phosphorylation site	-1,-4	N	N	N	NA	NA	NA	NA	NA	NA	N	NA	NA	NA	NA	NA
>ENSP00000369568:map.11/5373111/A:p.R125H:n.G374A:c.cGc/cAc:SIFTprediction.tolerated:PolyPhenScore.0.02	Mutation around phosphorylation site	-5	N	N	N	NA	NA	NA	NA	NA	NA	N	NA	NA	NA	NA	NA
>ENSP00000369568:map.11/5373114/A:p.S126N:n.G377A:c.aGc/aAc:SIFTprediction.tolerated:PolyPhenScore.0.001	Mutation around phosphorylation site	-4,-5	N	N	N	NA	NA	NA	NA	NA	NA	N	NA	NA	NA	NA	NA
>ENSP00000369568:map.11/5373129/T:p.T131I:n.C392T:c.aCc/aTc:SIFTprediction.deleterious:PolyPhenScore.0.06	Destruction of phosphorylation site	1,0	Y	N	N	NA	NA	NA	NA	NA	NA	N	NA	NA	NA	NA	NA
>ENSP00000403459:map.17/37898543/C:p.C20R:n.T193C:c.Tgc/Cgc:SIFTprediction.tolerated:PolyPhenScore.0	Uninterpreted mutation on SH2 protein	NA	NA	NA	N	NA	NA	NA	NA	NA	NA	Y	GRB7	N	NA	NA	NA
>ENSP00000342681:map.11/60892606/G:p.H461R:n.A1548G:c.cAc/cGc:SIFTprediction.tolerated:PolyPhenScore.0	Mutation around phosphorylation site	-4,1	N	N	N	NA	NA	NA	NA	NA	NA	N	NA	NA	NA	NA	NA
>ENSP00000416809:map.7/63726678/A:p.C223S:n.T936A:c.Tgc/Agc:SIFTprediction.tolerated:PolyPhenScore.0.092	Mutation around phosphorylation site	-3	N	N	N	NA	NA	NA	NA	NA	NA	N	NA	NA	NA	NA	NA
>ENSP00000366249:map.6/29523670/A:p.C162F:n.G709T:c.tGt/tTt:SIFTprediction.deleterious:PolyPhenScore.0.909	Mutation around phosphorylation site	1	N	N	N	NA	NA	NA	NA	NA	NA	N	NA	NA	NA	NA	NA
>ENSP00000366249:map.6/29523676/G:p.C160S:n.G703C:c.tGt/tCt:SIFTprediction.tolerated:PolyPhenScore.0	Mutation around phosphorylation site	-1	N	N	N	NA	NA	NA	NA	NA	NA	N	NA	NA	NA	NA	NA
>ENSP00000366249:map.6/29523952/G:p.I68T:n.T427C:c.aTt/aCt:SIFTprediction.deleterious:PolyPhenScore.0.959	Mutation around phosphorylation site	-5	N	N	N	NA	NA	NA	NA	NA	NA	N	NA	NA	NA	NA	NA
>ENSP00000374037:map.16/89783187/T,G:p.K73N:n.G344C:c.aaG/aaC:SIFTprediction.deleterious:PolyPhenScore.0.994	Mutation around phosphorylation site	5,4	N	N	N	NA	NA	NA	NA	NA	NA	N	NA	NA	NA	NA	NA
>ENSP00000218006:map.X/108708516/T:p.R296Q:n.G1179A:c.cGg/cAg:SIFTprediction.tolerated:PolyPhenScore.0	Uninterpreted mutation on kinase protein	NA	NA	NA	Y	RGC-RGC--CYGF	N	NA	NA	NA	NA	N	NA	NA	NA	NA	NA
>ENSP00000218006:map.X/108708552/G:p.L284P:n.T1143C:c.cTg/cCg:SIFTprediction.deleterious:PolyPhenScore.0.989	Uninterpreted mutation on kinase protein	NA	NA	NA	Y	RGC-RGC--CYGF	N	NA	NA	NA	NA	N	NA	NA	NA	NA	NA
>ENSP00000312027:map.17/80273234/T:p.R229H:n.G793A:c.cGc/cAc:SIFTprediction.deleterious:PolyPhenScore.0.847	Mutation around phosphorylation site	1,3	N	N	N	NA	NA	NA	NA	NA	NA	N	NA	NA	NA	NA	NA
>ENSP00000260630:map.2/38298139/C:p.N453S:n.A1760G:c.aAc/aGc:SIFTprediction.deleterious:PolyPhenScore.0.243	Mutation around phosphorylation site	-4	N	N	N	NA	NA	NA	NA	NA	NA	N	NA	NA	NA	NA	NA
>ENSP00000264312:map.4/48859320/T:p.S213F:n.C828T:c.tCt/tTt:SIFTprediction.deleterious:PolyPhenScore.0.007	Mutation around phosphorylation site	3	N	N	N	NA	NA	NA	NA	NA	NA	N	NA	NA	NA	NA	NA
>ENSP00000385464:map.7/157985149/G:p.S163T:n.G488C:c.aGt/aCt:SIFTprediction.tolerated:PolyPhenScore.0.027	Mutation around phosphorylation site	1	N	N	N	NA	NA	NA	NA	NA	NA	N	NA	NA	NA	NA	NA
>ENSP00000351575:map.5/70806457/A:p.G1180S:n.G3801A:c.Ggt/Agt:SIFTprediction.tolerated:PolyPhenScore.0	Mutation around phosphorylation site	-2,4,-1	N	N	N	NA	NA	NA	NA	NA	NA	N	NA	NA	NA	NA	NA
>ENSP00000360502:map.10/95381773/A:p.S270T:n.T946A:c.Tca/Aca:SIFTprediction.tolerated:PolyPhenScore.0	Mutation around phosphorylation site	4	N	N	N	NA	NA	NA	NA	NA	NA	N	NA	NA	NA	NA	NA
>ENSP00000311183:map.19/58868480/T:p.H174Q:n.C711A:c.caC/caA:SIFTprediction.tolerated:PolyPhenScore.0.744	Mutation around phosphorylation site	-1	N	N	N	NA	NA	NA	NA	NA	NA	N	NA	NA	NA	NA	NA
>ENSP00000355583:map.1/233514934/A:p.V728I:n.G2443A:c.Gtc/Atc:SIFTprediction.deleterious:PolyPhenScore.0.086	Mutation around phosphorylation site on kinase protein	4	N	N	Y	TKL-MLK-MLK-MLK4	N	NA	NA	NA	NA	N	NA	NA	NA	NA	NA
>ENSP00000355583:map.1/233514975/T:p.E741D:n.G2484T:c.gaG/gaT:SIFTprediction.deleterious:PolyPhenScore.0.074	Uninterpreted mutation on kinase protein	NA	NA	NA	Y	TKL-MLK-MLK-MLK4	N	NA	NA	NA	NA	N	NA	NA	NA	NA	NA
>ENSP00000355583:map.1/233515102/G:p.C784G:n.T2611G:c.Tgt/Ggt:SIFTprediction.tolerated:PolyPhenScore.0	Uninterpreted mutation on kinase protein	NA	NA	NA	Y	TKL-MLK-MLK-MLK4	N	NA	NA	NA	NA	N	NA	NA	NA	NA	NA
>ENSP00000343966:map.13/20277413/C:p.M492V:n.A1634G:c.Atg/Gtg:SIFTprediction.tolerated:PolyPhenScore.0.126	Mutation around phosphorylation site	-1	N	N	N	NA	NA	NA	NA	NA	NA	N	NA	NA	NA	NA	NA
>ENSP00000353343:map.11/4567335/G:p.S305R:n.C915G:c.agC/agG:SIFTprediction.tolerated:PolyPhenScore.0	Destruction of phosphorylation site	0	Y	N	N	NA	NA	NA	NA	NA	NA	N	NA	NA	NA	NA	NA
>ENSP00000297001:map.7/50180972/T:p.T358I:n.C1123T:c.aCa/aTa:SIFTprediction.deleterious:PolyPhenScore.0.212	Mutation around phosphorylation site	1	N	N	N	NA	NA	NA	NA	NA	NA	N	NA	NA	NA	NA	NA
>ENSP00000362222:map.1/36807481/T:p.A400T:n.G1372A:c.Gcc/Acc:SIFTprediction.tolerated:PolyPhenScore.0.004	Uninterpreted mutation on kinase protein	NA	NA	NA	Y	CAMK-SgK495--SgK495	N	NA	NA	NA	NA	N	NA	NA	NA	NA	NA
>ENSP00000307889:map.16/89628073/A:p.A112T:n.G410A:c.Gcc/Acc:SIFTprediction.tolerated:PolyPhenScore.0.05	Mutation around phosphorylation site	5,3	N	N	N	NA	NA	NA	NA	NA	NA	N	NA	NA	NA	NA	NA
>ENSP00000329920:map.19/7743821/G:p.I167V:n.A524G:c.Att/Gtt:SIFTprediction.tolerated:PolyPhenScore.0.007	Mutation around phosphorylation site	-2	N	N	N	NA	NA	NA	NA	NA	NA	N	NA	NA	NA	NA	NA
>ENSP00000240361:map.17/56676845/T:p.E627K:n.G1965A:c.Gaa/Aaa:SIFTprediction.deleterious:PolyPhenScore.0.997	Uninterpreted mutation on kinase protein	NA	NA	NA	Y	Other-NKF5--SgK307	N	NA	NA	NA	NA	N	NA	NA	NA	NA	NA
>ENSP00000240361:map.17/56693677/T:p.P215H:n.C730A:c.cCt/cAt:SIFTprediction.deleterious:PolyPhenScore.0.227	Uninterpreted mutation on kinase protein	NA	NA	NA	Y	Other-NKF5--SgK307	N	NA	NA	NA	NA	N	NA	NA	NA	NA	NA
>ENSP00000264144:map.1/183191324/A:p.D247E:n.C806A:c.gaC/gaA:SIFTprediction.tolerated:PolyPhenScore.0.056	Mutation around phosphorylation site	-3	N	N	N	NA	NA	NA	NA	NA	NA	N	NA	NA	NA	NA	NA
>ENSP00000442434:map.11/73620537/G:p.A50G:n.C147G:c.gCc/gGc:SIFTprediction.tolerated:PolyPhenScore.0.127	Mutation around phosphorylation site	1	N	N	N	NA	NA	NA	NA	NA	NA	N	NA	NA	NA	NA	NA
>ENSP00000447931:map.19/12154799/C:p.H473D:n.C1555G:c.Cac/Gac:SIFTprediction.deleterious:PolyPhenScore.0.994	Phosphomimicking mutation	1,-1	N	Y	N	NA	NA	NA	NA	NA	NA	N	NA	NA	NA	NA	NA
>ENSP00000378605:map.7/73097654/T:p.G34R:n.G130A:c.Gga/Aga:SIFTprediction.tolerated:PolyPhenScore.0.001	Mutation around phosphorylation site	-5	N	N	N	NA	NA	NA	NA	NA	NA	N	NA	NA	NA	NA	NA
>ENSP00000270649:map.19/52519608/T:p.V415I:n.G1645A:c.Gtt/Att:SIFTprediction.tolerated:PolyPhenScore.0.005	Mutation around phosphorylation site	-5	N	N	N	NA	NA	NA	NA	NA	NA	N	NA	NA	NA	NA	NA
>ENSP00000199447:map.7/37907304/C:p.C208R:n.T994C:c.Tgt/Cgt:SIFTprediction.tolerated:PolyPhenScore.0.003	Uninterpreted mutation on kinase protein	NA	NA	NA	Y	NDK-NDK--TXNDC3	N	NA	NA	NA	NA	N	NA	NA	NA	NA	NA
>ENSP00000384416:map.7/31682453/T:p.A490V:n.C1507T:c.gCg/gTg:SIFTprediction.tolerated:PolyPhenScore.0.026	Mutation around phosphorylation site	3,4	N	N	N	NA	NA	NA	NA	NA	NA	N	NA	NA	NA	NA	NA
>ENSP00000392843:map.7/6026775/C:p.K435E:n.A1303G:c.Aaa/Gaa:SIFTprediction.tolerated:PolyPhenScore.0.001	Phosphomimicking mutation	-1	N	Y	N	NA	NA	NA	NA	NA	NA	N	NA	NA	NA	NA	NA
>ENSP00000364361:map.2/174128513/T:p.S531L:n.C1670T:c.tCg/tTg:SIFTprediction.tolerated:PolyPhenScore.0.001	Uninterpreted mutation on kinase protein	NA	NA	NA	Y	TKL-MLK-ZAK-ZAK	N	NA	NA	NA	NA	N	NA	NA	NA	NA	NA
>ENSP00000410890:map.7/148979060/T:p.R423C:n.C1430T:c.Cgt/Tgt:SIFTprediction.deleterious:PolyPhenScore.0.187	Mutation around phosphorylation site	5	N	N	N	NA	NA	NA	NA	NA	NA	N	NA	NA	NA	NA	NA
>ENSP00000227474:map.11/125763746/G:p.E460D:n.G1478C:c.gaG/gaC:SIFTprediction.tolerated:PolyPhenScore.0.214	Mutation around phosphorylation site	4	N	N	N	NA	NA	NA	NA	NA	NA	N	NA	NA	NA	NA	NA
>ENSP00000363216:map.10/50950976/A:p.T637M:n.C1996T:c.aCg/aTg:SIFTprediction.tolerated:PolyPhenScore.0.046	Destruction of phosphorylation site	0,4	Y	N	N	NA	NA	NA	NA	NA	NA	N	NA	NA	NA	NA	NA
>ENSP00000274605:map.5/177547336/A:p.R163Q:n.G847A:c.cGg/cAg:SIFTprediction.tolerated:PolyPhenScore.0.001	Mutation around phosphorylation site	4	N	N	N	NA	NA	NA	NA	NA	NA	N	NA	NA	NA	NA	NA
>ENSP00000358211:map.10/118439206/C:p.E365G:n.A1199G:c.gAg/gGg:SIFTprediction.tolerated:PolyPhenScore.0.01	Mutation around phosphorylation site	5	N	N	N	NA	NA	NA	NA	NA	NA	N	NA	NA	NA	NA	NA
>ENSP00000319756:map.12/53442956/C:p.R10T:n.G224C:c.aGg/aCg:SIFTprediction.deleterious:PolyPhenScore.0.007	Uninterpreted mutation on SH2 protein	NA	NA	NA	N	NA	NA	NA	NA	NA	NA	Y	TENC1	N	NA	NA	NA
>ENSP00000387262:map.2/86400824/A:p.P124S:n.C758T:c.Cct/Tct:SIFTprediction.deleterious:PolyPhenScore.0.882	Mutation around phosphorylation site	-2	N	N	N	NA	NA	NA	NA	NA	NA	N	NA	NA	NA	NA	NA
>ENSP00000263897:map.19/17330060/C:p.L154S:n.T521C:c.tTg/tCg:SIFTprediction.tolerated:PolyPhenScore.0	Mutation around phosphorylation site	4	N	N	N	NA	NA	NA	NA	NA	NA	N	NA	NA	NA	NA	NA
>ENSP00000340979:map.4/154644537/C:p.M159V:n.A848G:c.Atg/Gtg:SIFTprediction.tolerated:PolyPhenScore.0.01	Mutation around phosphorylation site	4	N	N	N	NA	NA	NA	NA	NA	NA	N	NA	NA	NA	NA	NA
>ENSP00000199764:map.19/42265889/T:p.G239V:n.G934T:c.gGc/gTc:SIFTprediction.tolerated:PolyPhenScore.0.002	Mutation around phosphorylation site	-4	N	N	N	NA	NA	NA	NA	NA	NA	N	NA	NA	NA	NA	NA
>ENSP00000412654:map.6/33048542/T:p.A42V:n.C125T:c.gCg/gTg:SIFTprediction.tolerated:PolyPhenScore.0.002	Mutation around phosphorylation site	-4	N	N	N	NA	NA	NA	NA	NA	NA	N	NA	NA	NA	NA	NA
>ENSP00000460371:map.1/186370281/G:p.S35C:n.C578G:c.tCc/tGc:SIFTprediction.None:PolyPhenScore.0.881	Mutation around phosphorylation site	-2	N	N	N	NA	NA	NA	NA	NA	NA	N	NA	NA	NA	NA	NA
>ENSP00000387875:map.5/154394947/T:p.A510S:n.G1633T:c.Gct/Tct:SIFTprediction.tolerated:PolyPhenScore.0.015	Mutation around phosphorylation site	3	N	N	N	NA	NA	NA	NA	NA	NA	N	NA	NA	NA	NA	NA
>ENSP00000381488:map.17/39346518/C:p.I127T:n.T380C:c.aTc/aCc:SIFTprediction.tolerated:PolyPhenScore.0	Mutation around phosphorylation site	-5	N	N	N	NA	NA	NA	NA	NA	NA	N	NA	NA	NA	NA	NA
>ENSP00000258168:map.16/81301694/T:p.R267S:n.A1262T:c.agA/agT:SIFTprediction.deleterious:PolyPhenScore.0.003	Mutation around phosphorylation site	3	N	N	N	NA	NA	NA	NA	NA	NA	N	NA	NA	NA	NA	NA
>ENSP00000353292:map.12/6457062/C:p.T722A:n.A2428G:c.Acc/Gcc:SIFTprediction.tolerated:PolyPhenScore.0	Destruction of phosphorylation site	0	Y	N	N	NA	NA	NA	NA	NA	NA	N	NA	NA	NA	NA	NA
>ENSP00000342710:map.12/53085089/C:p.R533G:n.A1626G:c.Agg/Ggg:SIFTprediction.tolerated:PolyPhenScore.0	Mutation around phosphorylation site	-1	N	N	N	NA	NA	NA	NA	NA	NA	N	NA	NA	NA	NA	NA
>ENSP00000360329:map.1/55182300/A:p.S47T:n.T226A:c.Tcg/Acg:SIFTprediction.tolerated:PolyPhenScore.0	Mutation around phosphorylation site	-4	N	N	N	NA	NA	NA	NA	NA	NA	N	NA	NA	NA	NA	NA
>ENSP00000303963:map.16/75238103/T:p.A250T:n.G792A:c.Gcc/Acc:SIFTprediction.tolerated:PolyPhenScore.0.001	Mutation around phosphorylation site	4	N	N	N	NA	NA	NA	NA	NA	NA	N	NA	NA	NA	NA	NA
>ENSP00000360171:map.X/123805562/T:p.G380E:n.G1203A:c.gGa/gAa:SIFTprediction.deleterious:PolyPhenScore.0.492	Mutation around phosphorylation site	4	N	N	N	NA	NA	NA	NA	NA	NA	N	NA	NA	NA	NA	NA
>ENSP00000360171:map.X/123805589/G:p.M371T:n.T1176C:c.aTg/aCg:SIFTprediction.tolerated:PolyPhenScore.0	Mutation around phosphorylation site	-5,-2	N	N	N	NA	NA	NA	NA	NA	NA	N	NA	NA	NA	NA	NA
>ENSP00000309161:map.19/57036653/A:p.G406D:n.G1350A:c.gGt/gAt:SIFTprediction.tolerated:PolyPhenScore.0	Mutation around phosphorylation site	-5	N	N	N	NA	NA	NA	NA	NA	NA	N	NA	NA	NA	NA	NA
>ENSP00000391295:map.11/116728630/C:p.P1178R:n.C3531G:c.cCt/cGt:SIFTprediction.deleterious:PolyPhenScore.0.629	Uninterpreted mutation on kinase protein	NA	NA	NA	Y	CAMK-CAMKL-QIK-QSK	N	NA	NA	NA	NA	N	NA	NA	NA	NA	NA
>ENSP00000316007:map.19/1924189/T:p.P199L:n.C703T:c.cCg/cTg:SIFTprediction.tolerated:PolyPhenScore.0.01	Mutation around phosphorylation site	5	N	N	N	NA	NA	NA	NA	NA	NA	N	NA	NA	NA	NA	NA
>ENSP00000371419:map.13/25029218/T:p.A899T:n.G2801A:c.Gcc/Acc:SIFTprediction.deleterious:PolyPhenScore.0.999	Mutation around phosphorylation site	-5	N	N	N	NA	NA	NA	NA	NA	NA	N	NA	NA	NA	NA	NA
>ENSP00000456500:map.16/88502208/T:p.D2777V:n.A8330T:c.gAc/gTc:SIFTprediction.None:PolyPhenScore.0.98	Mutation around phosphorylation site	5	N	N	N	NA	NA	NA	NA	NA	NA	N	NA	NA	NA	NA	NA
>ENSP00000382562:map.7/1976457/T:p.R558H:n.G2002A:c.cGc/cAc:SIFTprediction.tolerated:PolyPhenScore.0.001	Mutation around phosphorylation site	-4	N	N	N	NA	NA	NA	NA	NA	NA	N	NA	NA	NA	NA	NA
>ENSP00000362682:map.9/127566378/G:p.T309A:n.A925G:c.Acc/Gcc:SIFTprediction.tolerated:PolyPhenScore.0.001	Destruction of phosphorylation site	0	Y	N	N	NA	NA	NA	NA	NA	NA	N	NA	NA	NA	NA	NA
>ENSP00000215582:map.19/757412/G:p.S156G:n.A549G:c.Agc/Ggc:SIFTprediction.tolerated:PolyPhenScore.0	Destruction of phosphorylation site	0,-1,-4,1	Y	N	N	NA	NA	NA	NA	NA	NA	N	NA	NA	NA	NA	NA
>ENSP00000350616:map.7/50611735/C:p.M17V:n.A118G:c.Atg/Gtg:SIFTprediction.tolerated:PolyPhenScore.0	Mutation around phosphorylation site	-3	N	N	N	NA	NA	NA	NA	NA	NA	N	NA	NA	NA	NA	NA
>ENSP00000344818:map.12/125397750/G:p.S190P:n.T1132C:c.Tct/Cct:SIFTprediction.tolerated:PolyPhenScore.0	Destruction of phosphorylation site	0	Y	N	N	NA	NA	NA	NA	NA	NA	N	NA	NA	NA	NA	NA
>ENSP00000439093:map.12/122845698/A:p.L271F:n.G855T:c.ttG/ttT:SIFTprediction.deleterious:PolyPhenScore.1	Mutation around phosphorylation site	2	N	N	N	NA	NA	NA	NA	NA	NA	N	NA	NA	NA	NA	NA
>ENSP00000353377:map.18/66513615/G:p.K298R:n.A1010G:c.aAg/aGg:SIFTprediction.tolerated:PolyPhenScore.0.036	Mutation around phosphorylation site	-1	N	N	N	NA	NA	NA	NA	NA	NA	N	NA	NA	NA	NA	NA
>ENSP00000374507:map.14/91773494/A:p.A1028V:n.C3170T:c.gCg/gTg:SIFTprediction.tolerated:PolyPhenScore.0.002	Mutation around phosphorylation site	5	N	N	N	NA	NA	NA	NA	NA	NA	N	NA	NA	NA	NA	NA
>ENSP00000325355:map.17/73498483/C:p.E891G:n.A3259G:c.gAg/gGg:SIFTprediction.tolerated:PolyPhenScore.0	Mutation around phosphorylation site	-1	N	N	N	NA	NA	NA	NA	NA	NA	N	NA	NA	NA	NA	NA
>ENSP00000238616:map.14/75574087/T:p.R429H:n.G1445A:c.cGt/cAt:SIFTprediction.tolerated:PolyPhenScore.0.004	Uninterpreted mutation on kinase protein	NA	NA	NA	Y	Other-NEK-NEK9-NEK9	N	NA	NA	NA	NA	N	NA	NA	NA	NA	NA
>ENSP00000384996:map.22/30688659/T:p.R418H:n.G1273A:c.cGc/cAc:SIFTprediction.tolerated:PolyPhenScore.0.545	Mutation around phosphorylation site	2,4	N	N	N	NA	NA	NA	NA	NA	NA	N	NA	NA	NA	NA	NA
>ENSP00000421985:map.5/131066725/A:p.G76C:n.G322T:c.Ggc/Tgc:SIFTprediction.tolerated:PolyPhenScore.0	Mutation around phosphorylation site	-1	N	N	N	NA	NA	NA	NA	NA	NA	N	NA	NA	NA	NA	NA
>ENSP00000310547:map.8/145603114/C:p.R17S:n.A95C:c.agA/agC:SIFTprediction.tolerated:PolyPhenScore.0.001	Uninterpreted mutation on kinase protein	NA	NA	NA	Y	PKL-ABC1-ABC1-D-ADCK5	N	NA	NA	NA	NA	N	NA	NA	NA	NA	NA
>ENSP00000310547:map.8/145616573/C:p.D233H:n.G741C:c.Gac/Cac:SIFTprediction.deleterious:PolyPhenScore.1	Uninterpreted mutation on kinase domain	NA	NA	NA	Y	PKL-ABC1-ABC1-D-ADCK5	Y	112	N	N	N	N	NA	NA	NA	NA	NA
>ENSP00000415464:map.12/50848132/A:p.F357L:n.T1225A:c.ttT/ttA:SIFTprediction.deleterious:PolyPhenScore.0.852	Mutation around phosphorylation site	-2	N	N	N	NA	NA	NA	NA	NA	NA	N	NA	NA	NA	NA	NA
>ENSP00000284719:map.2/174946760/C:p.Y254C:n.A1008G:c.tAt/tGt:SIFTprediction.deleterious:PolyPhenScore.0.057	Destruction of phosphorylation site	0	Y	N	N	NA	NA	NA	NA	NA	NA	N	NA	NA	NA	NA	NA
>ENSP00000254043:map.17/39670912/C:p.A421G:n.C4848G:c.gCc/gGc:SIFTprediction.tolerated:PolyPhenScore.0.002	Mutation around phosphorylation site	-5	N	N	N	NA	NA	NA	NA	NA	NA	N	NA	NA	NA	NA	NA
>ENSP00000373884:map.15/34016274/A:p.G2270E:n.G6879A:c.gGg/gAg:SIFTprediction.tolerated:PolyPhenScore.0	Mutation around phosphorylation site	2	N	N	N	NA	NA	NA	NA	NA	NA	N	NA	NA	NA	NA	NA
>ENSP00000334418:map.11/50003191/A:p.V283L:n.G881T:c.Gtg/Ttg:SIFTprediction.tolerated:PolyPhenScore.0	Mutation around phosphorylation site	-2	N	N	N	NA	NA	NA	NA	NA	NA	N	NA	NA	NA	NA	NA
>ENSP00000367276:map.13/53035925/G:p.I323V:n.A1057G:c.Ata/Gta:SIFTprediction.tolerated:PolyPhenScore.0	Mutation around phosphorylation site	3,-5	N	N	N	NA	NA	NA	NA	NA	NA	N	NA	NA	NA	NA	NA
>ENSP00000326563:map.5/137727504/T:p.P728L:n.C2383T:c.cCc/cTc:SIFTprediction.deleterious:PolyPhenScore.0.987	Mutation around phosphorylation site	-1,-2,-5,-3,2,3	N	N	N	NA	NA	NA	NA	NA	NA	N	NA	NA	NA	NA	NA
>ENSP00000318690:map.2/75923413/C:p.N249S:n.A880G:c.aAt/aGt:SIFTprediction.tolerated:PolyPhenScore.0	Mutation around phosphorylation site	-3,3,-2	N	N	N	NA	NA	NA	NA	NA	NA	N	NA	NA	NA	NA	NA
>ENSP00000342422:map.6/117869424/A:p.S657N:n.G2090A:c.aGc/aAc:SIFTprediction.tolerated:PolyPhenScore.0.006	Mutation around phosphorylation site	5	N	N	N	NA	NA	NA	NA	NA	NA	N	NA	NA	NA	NA	NA
>ENSP00000314649:map.6/24503590/T:p.H180Y:n.C566T:c.Cac/Tac:SIFTprediction.tolerated:PolyPhenScore.0	Mutation around phosphorylation site	5,-1	N	N	N	NA	NA	NA	NA	NA	NA	N	NA	NA	NA	NA	NA
>ENSP00000403995:map.22/43204801/G:p.M234T:n.T699C:c.aTg/aCg:SIFTprediction.deleterious:PolyPhenScore.0.955	Mutation around phosphorylation site	2,-1	N	N	N	NA	NA	NA	NA	NA	NA	N	NA	NA	NA	NA	NA
>ENSP00000383234:map.18/48190440/A:p.V38M:n.G1112A:c.Gtg/Atg:SIFTprediction.tolerated:PolyPhenScore.0.357	Uninterpreted mutation on kinase domain	NA	NA	NA	Y	CMGC-MAPK-ERK3-ERK4	Y	64	N	N	N	N	NA	NA	NA	NA	NA
>ENSP00000417658:map.10/27688109/C:p.D473G:n.A1536G:c.gAt/gGt:SIFTprediction.tolerated:PolyPhenScore.0.01	Mutation around phosphorylation site	4	N	N	N	NA	NA	NA	NA	NA	NA	N	NA	NA	NA	NA	NA
>ENSP00000345917:map.4/4276132/C:p.H265R:n.A1035G:c.cAc/cGc:SIFTprediction.tolerated:PolyPhenScore.0	Mutation around phosphorylation site	5	N	N	N	NA	NA	NA	NA	NA	NA	N	NA	NA	NA	NA	NA
>ENSP00000366453:map.9/71843023/A:p.D482E:n.C1654A:c.gaC/gaA:SIFTprediction.tolerated:PolyPhenScore.0.001	Mutation around phosphorylation site	3	N	N	N	NA	NA	NA	NA	NA	NA	N	NA	NA	NA	NA	NA
>ENSP00000447908:map.12/103696182/G:p.S263R:n.A875C:c.Agc/Cgc:SIFTprediction.tolerated:PolyPhenScore.0.012	Destruction of phosphorylation site	0	Y	N	N	NA	NA	NA	NA	NA	NA	N	NA	NA	NA	NA	NA
>ENSP00000358770:map.10/105763026/T:p.T697I:n.C2635T:c.aCt/aTt:SIFTprediction.tolerated:PolyPhenScore.0.002	Uninterpreted mutation on kinase protein	NA	NA	NA	Y	STE-STE20-SLK-SLK	N	NA	NA	NA	NA	N	NA	NA	NA	NA	NA
>ENSP00000307235:map.2/88874891/A:p.A704S:n.G2412T:c.Gct/Tct:SIFTprediction.tolerated:PolyPhenScore.0.005	Mutation around phosphorylation site on kinase domain	-1	N	N	Y	Other-PEK-PEK-PEK	Y	283	N	N	N	N	NA	NA	NA	NA	NA
>ENSP00000307235:map.2/88895123/C:p.Q166R:n.A799G:c.cAa/cGa:SIFTprediction.tolerated:PolyPhenScore.0	Uninterpreted mutation on kinase protein	NA	NA	NA	Y	Other-PEK-PEK-PEK	N	NA	NA	NA	NA	N	NA	NA	NA	NA	NA
>ENSP00000395178:map.2/225670901/C:p.I143M:n.C428G:c.atC/atG:SIFTprediction.tolerated:PolyPhenScore.0	Mutation around phosphorylation site	-5	N	N	N	NA	NA	NA	NA	NA	NA	N	NA	NA	NA	NA	NA
>ENSP00000308576:map.11/66837965/C:p.C134R:n.T485C:c.Tgc/Cgc:SIFTprediction.tolerated:PolyPhenScore.0	Mutation around phosphorylation site	-4	N	N	N	NA	NA	NA	NA	NA	NA	N	NA	NA	NA	NA	NA
>ENSP00000322545:map.19/57839567/A:p.L246H:n.T1094A:c.cTc/cAc:SIFTprediction.tolerated:PolyPhenScore.0	Mutation around phosphorylation site	-4	N	N	N	NA	NA	NA	NA	NA	NA	N	NA	NA	NA	NA	NA
>ENSP00000322545:map.19/57840547/G:p.M573V:n.A2074G:c.Atg/Gtg:SIFTprediction.tolerated:PolyPhenScore.0	Mutation around phosphorylation site	-1,-5	N	N	N	NA	NA	NA	NA	NA	NA	N	NA	NA	NA	NA	NA
>ENSP00000455329:map.14/105954705/T:p.A58V:n.C234T:c.gCa/gTa:SIFTprediction.deleterious:PolyPhenScore.0.167	Mutation around phosphorylation site	1	N	N	N	NA	NA	NA	NA	NA	NA	N	NA	NA	NA	NA	NA
>ENSP00000223398:map.7/73814749/C:p.R977P:n.G3257C:c.cGg/cCg:SIFTprediction.tolerated:PolyPhenScore.0	Mutation around phosphorylation site	4	N	N	N	NA	NA	NA	NA	NA	NA	N	NA	NA	NA	NA	NA
>ENSP00000436185:map.11/100061865/G:p.I530V:n.A1739G:c.Att/Gtt:SIFTprediction.tolerated:PolyPhenScore.0.01	Mutation around phosphorylation site	-5	N	N	N	NA	NA	NA	NA	NA	NA	N	NA	NA	NA	NA	NA
>ENSP00000345133:map.11/64597506/C:p.Q1135R:n.A3404G:c.cAg/cGg:SIFTprediction.tolerated:PolyPhenScore.0.008	Uninterpreted mutation on kinase protein	NA	NA	NA	Y	AGC-DMPK-GEK-DMPK2	N	NA	NA	NA	NA	N	NA	NA	NA	NA	NA
>ENSP00000348898:map.5/137665323/A:p.R70C:n.C479T:c.Cgt/Tgt:SIFTprediction.tolerated:PolyPhenScore.0.001	Mutation around phosphorylation site	3	N	N	N	NA	NA	NA	NA	NA	NA	N	NA	NA	NA	NA	NA
>ENSP00000278175:map.11/10327547/G:p.S50R:n.C721G:c.agC/agG:SIFTprediction.deleterious:PolyPhenScore.0.679	Mutation around phosphorylation site	1	N	N	N	NA	NA	NA	NA	NA	NA	N	NA	NA	NA	NA	NA
>ENSP00000386722:map.11/72552615/A:p.P647L:n.C2324T:c.cCc/cTc:SIFTprediction.tolerated:PolyPhenScore.0.001	Mutation around phosphorylation site	3,1	N	N	N	NA	NA	NA	NA	NA	NA	N	NA	NA	NA	NA	NA
>ENSP00000387261:map.18/43568717/C:p.N322D:n.A1060G:c.Aat/Gat:SIFTprediction.tolerated:PolyPhenScore.0	Phosphomimicking mutation	-1	N	Y	N	NA	NA	NA	NA	NA	NA	N	NA	NA	NA	NA	NA
>ENSP00000253812:map.5/140723835/T:p.P79S:n.C235T:c.Ccg/Tcg:SIFTprediction.tolerated:PolyPhenScore.0.05	Mutation around phosphorylation site	-4	N	N	N	NA	NA	NA	NA	NA	NA	N	NA	NA	NA	NA	NA
>ENSP00000291281:map.19/47177913/G:p.V835A:n.T3261C:c.gTg/gCg:SIFTprediction.tolerated:PolyPhenScore.0	Uninterpreted mutation on kinase protein	NA	NA	NA	Y	CAMK-PKD--PKD2	N	NA	NA	NA	NA	N	NA	NA	NA	NA	NA
>ENSP00000285947:map.5/56207123/A:p.S76T:n.T612A:c.Tct/Act:SIFTprediction.tolerated:PolyPhenScore.0	Mutation around phosphorylation site	-5	N	N	N	NA	NA	NA	NA	NA	NA	N	NA	NA	NA	NA	NA
>ENSP00000371051:map.17/3926110/G:p.E2369Q:n.G7230C:c.Gag/Cag:SIFTprediction.tolerated:PolyPhenScore.0.043	Mutation around phosphorylation site	-5	N	N	N	NA	NA	NA	NA	NA	NA	N	NA	NA	NA	NA	NA
>ENSP00000252999:map.20/60900481/G:p.F1807S:n.T5487C:c.tTc/tCc:SIFTprediction.tolerated:PolyPhenScore.0	Mutation around phosphorylation site	3	N	N	N	NA	NA	NA	NA	NA	NA	N	NA	NA	NA	NA	NA
>ENSP00000275358:map.7/12400837/A:p.T1032M:n.C3284T:c.aCg/aTg:SIFTprediction.tolerated:PolyPhenScore.0	Mutation around phosphorylation site	-3	N	N	N	NA	NA	NA	NA	NA	NA	N	NA	NA	NA	NA	NA
>ENSP00000216911:map.20/54961463/C:p.I57V:n.A437G:c.Att/Gtt:SIFTprediction.tolerated:PolyPhenScore.0.001	Uninterpreted mutation on kinase protein	NA	NA	NA	Y	Other-Aur--AurA	N	NA	NA	NA	NA	N	NA	NA	NA	NA	NA
>ENSP00000438795:map.17/25909816/T:p.A222V:n.C665T:c.gCc/gTc:SIFTprediction.tolerated:PolyPhenScore.0.051	Uninterpreted mutation on kinase protein	NA	NA	NA	Y	TKL-RAF-KSR-KSR1	N	NA	NA	NA	NA	N	NA	NA	NA	NA	NA
>ENSP00000362900:map.1/29475341/T:p.G356S:n.G1301A:c.Ggc/Agc:SIFTprediction.tolerated:PolyPhenScore.0	Mutation around phosphorylation site	-4	N	N	N	NA	NA	NA	NA	NA	NA	N	NA	NA	NA	NA	NA
>ENSP00000362900:map.1/29475648/G:p.E253D:n.A994C:c.gaA/gaC:SIFTprediction.tolerated:PolyPhenScore.0	Mutation around phosphorylation site	-2,-4	N	N	N	NA	NA	NA	NA	NA	NA	N	NA	NA	NA	NA	NA
>ENSP00000353099:map.6/32557483/C:p.T13A:n.A143G:c.Aca/Gca:SIFTprediction.tolerated:PolyPhenScore.0	Destruction of phosphorylation site	3,0	Y	N	N	NA	NA	NA	NA	NA	NA	N	NA	NA	NA	NA	NA
>ENSP00000283109:map.5/96503523/T:p.G349R:n.G1114A:c.Ggg/Agg:SIFTprediction.tolerated:PolyPhenScore.0	Mutation around phosphorylation site on kinase protein	1,-1	N	N	Y	PKL-RIO-RIO2-RIOK2	N	NA	NA	NA	NA	N	NA	NA	NA	NA	NA
>ENSP00000283109:map.5/96506959/C:p.M244V:n.A799G:c.Atg/Gtg:SIFTprediction.tolerated:PolyPhenScore.0.04	Uninterpreted mutation on kinase domain	NA	NA	NA	Y	PKL-RIO-RIO2-RIOK2	Y	622	N	N	N	N	NA	NA	NA	NA	NA
>ENSP00000283109:map.5/96513471/C:p.S96C:n.C356G:c.tCt/tGt:SIFTprediction.deleterious:PolyPhenScore.0.987	Uninterpreted mutation on kinase domain	NA	NA	NA	Y	PKL-RIO-RIO2-RIOK2	Y	27	N	N	N	N	NA	NA	NA	NA	NA
>ENSP00000310216:map.12/10562089/C:p.I29S:n.T268G:c.aTc/aGc:SIFTprediction.tolerated:PolyPhenScore.0	Mutation around phosphorylation site	-3	N	N	N	NA	NA	NA	NA	NA	NA	N	NA	NA	NA	NA	NA
>ENSP00000354623:map.9/117166246/G:p.V783A:n.T2517C:c.gTg/gCg:SIFTprediction.tolerated:PolyPhenScore.0	Mutation around phosphorylation site	-4	N	N	N	NA	NA	NA	NA	NA	NA	N	NA	NA	NA	NA	NA
>ENSP00000375613:map.19/55179364/G:p.Q415R:n.A1258G:c.cAg/cGg:SIFTprediction.deleterious:PolyPhenScore.0.003	Mutation around phosphorylation site	2	N	N	N	NA	NA	NA	NA	NA	NA	N	NA	NA	NA	NA	NA
>ENSP00000322180:map.8/120847188/C:p.H376R:n.A1342G:c.cAt/cGt:SIFTprediction.tolerated:PolyPhenScore.0	Mutation around phosphorylation site	2	N	N	N	NA	NA	NA	NA	NA	NA	N	NA	NA	NA	NA	NA
>ENSP00000463778:map.17/21318770/A:p.R39Q:n.G1011A:c.cGg/cAg:SIFTprediction.tolerated:PolyPhenScore.0.262	Mutation around phosphorylation site	1	N	N	N	NA	NA	NA	NA	NA	NA	N	NA	NA	NA	NA	NA
>ENSP00000463778:map.17/21318773/A:p.R40H:n.G1014A:c.cGc/cAc:SIFTprediction.deleterious:PolyPhenScore.0.041	Mutation around phosphorylation site	2	N	N	N	NA	NA	NA	NA	NA	NA	N	NA	NA	NA	NA	NA
>ENSP00000463778:map.17/21319868/T:p.S405I:n.G2109T:c.aGc/aTc:SIFTprediction.deleterious:PolyPhenScore.0.029	Destruction of phosphorylation site	0	Y	N	N	NA	NA	NA	NA	NA	NA	N	NA	NA	NA	NA	NA
>ENSP00000005905:map.17/26955330/C:p.V1516G:n.T4646G:c.gTt/gGt:SIFTprediction.deleterious:PolyPhenScore.0.008	Mutation around phosphorylation site	-2	N	N	N	NA	NA	NA	NA	NA	NA	N	NA	NA	NA	NA	NA
>ENSP00000375672:map.19/52496829/C:p.I505M:n.T1575G:c.atT/atG:SIFTprediction.tolerated:PolyPhenScore.0.496	Mutation around phosphorylation site	-5	N	N	N	NA	NA	NA	NA	NA	NA	N	NA	NA	NA	NA	NA
>ENSP00000375672:map.19/52497250/A:p.T365I:n.C1154T:c.aCt/aTt:SIFTprediction.tolerated:PolyPhenScore.0	Mutation around phosphorylation site	-5	N	N	N	NA	NA	NA	NA	NA	NA	N	NA	NA	NA	NA	NA
>ENSP00000321746:map.4/95561459/G:p.T381A:n.A1277G:c.Act/Gct:SIFTprediction.tolerated:PolyPhenScore.0	Destruction of phosphorylation site	-1,0	Y	N	N	NA	NA	NA	NA	NA	NA	N	NA	NA	NA	NA	NA
>ENSP00000346483:map.20/3172428/T:p.V238M:n.G770A:c.Gtg/Atg:SIFTprediction.tolerated:PolyPhenScore.0.045	Mutation around phosphorylation site	-4,2	N	N	N	NA	NA	NA	NA	NA	NA	N	NA	NA	NA	NA	NA
>ENSP00000353475:map.17/7163739/G:p.V197A:n.T1025C:c.gTa/gCa:SIFTprediction.tolerated:PolyPhenScore.0	Mutation around phosphorylation site	2	N	N	N	NA	NA	NA	NA	NA	NA	N	NA	NA	NA	NA	NA
>ENSP00000308332:map.8/117783975/T:p.P215L:n.C745T:c.cCg/cTg:SIFTprediction.tolerated:PolyPhenScore.0.001	Mutation around phosphorylation site	-2,-5,-4	N	N	N	NA	NA	NA	NA	NA	NA	N	NA	NA	NA	NA	NA
>ENSP00000414288:map.9/91954848/G:p.Q225E:n.C673G:c.Caa/Gaa:SIFTprediction.tolerated:PolyPhenScore.0.235	Mutation around phosphorylation site	4	N	N	N	NA	NA	NA	NA	NA	NA	N	NA	NA	NA	NA	NA
>ENSP00000351333:map.10/98995003/A:p.R419C:n.C1284T:c.Cgt/Tgt:SIFTprediction.deleterious:PolyPhenScore.1	Mutation around phosphorylation site	-3,-5	N	N	N	NA	NA	NA	NA	NA	NA	N	NA	NA	NA	NA	NA
>ENSP00000367125:map.1/6313938/T:p.R209H:n.G886A:c.cGc/cAc:SIFTprediction.tolerated:PolyPhenScore.0.014	Mutation around phosphorylation site	-4	N	N	N	NA	NA	NA	NA	NA	NA	N	NA	NA	NA	NA	NA
>ENSP00000432556:map.11/88045583/G:p.I110T:n.T328C:c.aTa/aCa:SIFTprediction.tolerated:PolyPhenScore.0	Mutation around phosphorylation site	3	N	N	N	NA	NA	NA	NA	NA	NA	N	NA	NA	NA	NA	NA
>ENSP00000253159:map.18/74616374/G:p.S643G:n.A2125G:c.Agc/Ggc:SIFTprediction.deleterious:PolyPhenScore.0.028	Destruction of phosphorylation site	0,-1	Y	N	N	NA	NA	NA	NA	NA	NA	N	NA	NA	NA	NA	NA
>ENSP00000274008:map.4/123844377/C:p.C27S:n.G149C:c.tGt/tCt:SIFTprediction.tolerated:PolyPhenScore.0	Mutation around phosphorylation site	2	N	N	N	NA	NA	NA	NA	NA	NA	N	NA	NA	NA	NA	NA
>ENSP00000395751:map.21/47545768/A:p.R237H:n.G710A:c.cGt/cAt:SIFTprediction.tolerated:PolyPhenScore.0.073	Mutation around phosphorylation site	-3	N	N	N	NA	NA	NA	NA	NA	NA	N	NA	NA	NA	NA	NA
>ENSP00000419481:map.17/41223094/C:p.S384G:n.A1150G:c.Agt/Ggt:SIFTprediction.tolerated:PolyPhenScore.0.738	Destruction of phosphorylation site	0	Y	N	N	NA	NA	NA	NA	NA	NA	N	NA	NA	NA	NA	NA
>ENSP00000263915:map.2/165476253/T:p.F90I:n.T807A:c.Ttt/Att:SIFTprediction.tolerated:PolyPhenScore.0.029	Uninterpreted mutation on SH2 protein	NA	NA	NA	N	NA	NA	NA	NA	NA	NA	Y	GRB14	N	NA	NA	NA
>ENSP00000462985:map.17/66267591/A:p.S237F:n.C898T:c.tCc/tTc:SIFTprediction.deleterious:PolyPhenScore.0.99	Destruction of phosphorylation site	-3,0	Y	N	N	NA	NA	NA	NA	NA	NA	N	NA	NA	NA	NA	NA
>ENSP00000369996:map.X/13337059/T:p.G332D:n.G1460A:c.gGc/gAc:SIFTprediction.tolerated:PolyPhenScore.0	Mutation around phosphorylation site	2	N	N	N	NA	NA	NA	NA	NA	NA	N	NA	NA	NA	NA	NA
>ENSP00000346466:map.7/134889141/A:p.P257L:n.C802T:c.cCt/cTt:SIFTprediction.deleterious:PolyPhenScore.0.395	Mutation around phosphorylation site	1	N	N	N	NA	NA	NA	NA	NA	NA	N	NA	NA	NA	NA	NA
>ENSP00000385486:map.22/51009953/T:p.E531K:n.G1696A:c.Gag/Aag:SIFTprediction.tolerated:PolyPhenScore.0.17	Mutation around phosphorylation site	-2,-3	N	N	N	NA	NA	NA	NA	NA	NA	N	NA	NA	NA	NA	NA
>ENSP00000259750:map.6/43230579/G:p.P493A:n.C1560G:c.Cca/Gca:SIFTprediction.deleterious:PolyPhenScore.0.035	Uninterpreted mutation on kinase protein	NA	NA	NA	Y	CK1-TTBK--TTBK1	N	NA	NA	NA	NA	N	NA	NA	NA	NA	NA
>ENSP00000259750:map.6/43230970/C:p.G623A:n.G1951C:c.gGc/gCc:SIFTprediction.tolerated:PolyPhenScore.0	Mutation around phosphorylation site on kinase protein	-4	N	N	Y	CK1-TTBK--TTBK1	N	NA	NA	NA	NA	N	NA	NA	NA	NA	NA
>ENSP00000259750:map.6/43250710/C:p.E744D:n.G2315C:c.gaG/gaC:SIFTprediction.tolerated:PolyPhenScore.0.626	Uninterpreted mutation on kinase protein	NA	NA	NA	Y	CK1-TTBK--TTBK1	N	NA	NA	NA	NA	N	NA	NA	NA	NA	NA
>ENSP00000259750:map.6/43251912/G:p.K1145R:n.A3517G:c.aAg/aGg:SIFTprediction.deleterious:PolyPhenScore.0.326	Uninterpreted mutation on kinase protein	NA	NA	NA	Y	CK1-TTBK--TTBK1	N	NA	NA	NA	NA	N	NA	NA	NA	NA	NA
>ENSP00000259750:map.6/43252029/C:p.L1184S:n.T3634C:c.tTg/tCg:SIFTprediction.tolerated:PolyPhenScore.0	Uninterpreted mutation on kinase protein	NA	NA	NA	Y	CK1-TTBK--TTBK1	N	NA	NA	NA	NA	N	NA	NA	NA	NA	NA
>ENSP00000298694:map.14/21551069/C:p.L1189S:n.T3693C:c.tTa/tCa:SIFTprediction.tolerated:PolyPhenScore.0	Mutation around phosphorylation site	-4	N	N	N	NA	NA	NA	NA	NA	NA	N	NA	NA	NA	NA	NA
>ENSP00000255476:map.13/37393904/C:p.M137T:n.T544C:c.aTg/aCg:SIFTprediction.tolerated:PolyPhenScore.0.001	Mutation around phosphorylation site	-1	N	N	N	NA	NA	NA	NA	NA	NA	N	NA	NA	NA	NA	NA
>ENSP00000280333:map.10/129249662/A:p.A1857T:n.G5678A:c.Gca/Aca:SIFTprediction.tolerated:PolyPhenScore.0	Mutation around phosphorylation site	-1	N	N	N	NA	NA	NA	NA	NA	NA	N	NA	NA	NA	NA	NA
>ENSP00000311712:map.3/186917751/G:p.Q229E:n.C715G:c.Cag/Gag:SIFTprediction.tolerated:PolyPhenScore.0	Mutation around phosphorylation site	5	N	N	N	NA	NA	NA	NA	NA	NA	N	NA	NA	NA	NA	NA
>ENSP00000361883:map.1/40533347/G:p.S256A:n.T1327G:c.Tca/Gca:SIFTprediction.tolerated:PolyPhenScore.0	Mutation around phosphorylation site	1	N	N	N	NA	NA	NA	NA	NA	NA	N	NA	NA	NA	NA	NA
>ENSP00000314949:map.17/7417086/A:p.A1835T:n.G5902A:c.Gcc/Acc:SIFTprediction.tolerated:PolyPhenScore.0	Mutation around phosphorylation site	-4,3,2,4,-1	N	N	N	NA	NA	NA	NA	NA	NA	N	NA	NA	NA	NA	NA
>ENSP00000353452:map.3/123419573/T:p.D914E:n.C3024A:c.gaC/gaA:SIFTprediction.tolerated:PolyPhenScore.0.007	Uninterpreted mutation on kinase protein	NA	NA	NA	Y	CAMK-MLCK--smMLCK	N	NA	NA	NA	NA	N	NA	NA	NA	NA	NA
>ENSP00000353452:map.3/123419733/G:p.L861P:n.T2864C:c.cTa/cCa:SIFTprediction.tolerated:PolyPhenScore.0	Uninterpreted mutation on kinase protein	NA	NA	NA	Y	CAMK-MLCK--smMLCK	N	NA	NA	NA	NA	N	NA	NA	NA	NA	NA
>ENSP00000353452:map.3/123451773/C:p.L496V:n.C1768G:c.Ctg/Gtg:SIFTprediction.tolerated:PolyPhenScore.0.001	Uninterpreted mutation on kinase protein	NA	NA	NA	Y	CAMK-MLCK--smMLCK	N	NA	NA	NA	NA	N	NA	NA	NA	NA	NA
>ENSP00000353452:map.3/123457893/A:p.P147S:n.C721T:c.Cca/Tca:SIFTprediction.tolerated:PolyPhenScore.0.011	Uninterpreted mutation on kinase protein	NA	NA	NA	Y	CAMK-MLCK--smMLCK	N	NA	NA	NA	NA	N	NA	NA	NA	NA	NA
>ENSP00000353452:map.3/123512627/T:p.P21H:n.C344A:c.cCc/cAc:SIFTprediction.tolerated:PolyPhenScore.0.001	Uninterpreted mutation on kinase protein	NA	NA	NA	Y	CAMK-MLCK--smMLCK	N	NA	NA	NA	NA	N	NA	NA	NA	NA	NA
>ENSP00000325822:map.8/143996539/C:p.K173R:n.A521G:c.aAg/aGg:SIFTprediction.tolerated:PolyPhenScore.0.003	Mutation around phosphorylation site	4	N	N	N	NA	NA	NA	NA	NA	NA	N	NA	NA	NA	NA	NA
>ENSP00000379702:map.19/53669273/C:p.H157R:n.A570G:c.cAt/cGt:SIFTprediction.tolerated:PolyPhenScore.0	Mutation around phosphorylation site	-5	N	N	N	NA	NA	NA	NA	NA	NA	N	NA	NA	NA	NA	NA
>ENSP00000267540:map.14/81744736/G:p.S307P:n.T1120C:c.Tca/Cca:SIFTprediction.tolerated:PolyPhenScore.0	Mutation around phosphorylation site	5	N	N	N	NA	NA	NA	NA	NA	NA	N	NA	NA	NA	NA	NA
>ENSP00000304226:map.11/33374843/T:p.T1126I:n.C3682T:c.aCc/aTc:SIFTprediction.deleterious:PolyPhenScore.0.011	Uninterpreted mutation on kinase protein	NA	NA	NA	Y	CMGC-DYRK-HIPK-HIPK3	N	NA	NA	NA	NA	N	NA	NA	NA	NA	NA
>ENSP00000431595:map.11/67430762/C:p.H361R:n.A1351G:c.cAc/cGc:SIFTprediction.tolerated:PolyPhenScore.0	Mutation around phosphorylation site	-4,-1	N	N	N	NA	NA	NA	NA	NA	NA	N	NA	NA	NA	NA	NA
>ENSP00000432022:map.11/77412851/G:p.S276P:n.T826C:c.Tct/Cct:SIFTprediction.tolerated:PolyPhenScore.0.044	Mutation around phosphorylation site	2	N	N	N	NA	NA	NA	NA	NA	NA	N	NA	NA	NA	NA	NA
>ENSP00000332454:map.21/43161357/C:p.M666V:n.A2061G:c.Atg/Gtg:SIFTprediction.tolerated:PolyPhenScore.0	Uninterpreted mutation on kinase protein	NA	NA	NA	Y	TKL-RIPK--ANKRD3	N	NA	NA	NA	NA	N	NA	NA	NA	NA	NA
>ENSP00000222125:map.19/5914470/A:p.R18H:n.G203A:c.cGc/cAc:SIFTprediction.deleterious:PolyPhenScore.0.833	Mutation around phosphorylation site	-3	N	N	N	NA	NA	NA	NA	NA	NA	N	NA	NA	NA	NA	NA
>ENSP00000356016:map.1/207790088/G:p.P2277R:n.C6830G:c.cCt/cGt:SIFTprediction.tolerated:PolyPhenScore.0.334	Mutation around phosphorylation site	2,3	N	N	N	NA	NA	NA	NA	NA	NA	N	NA	NA	NA	NA	NA
>ENSP00000325326:map.20/44596207/G:p.S294T:n.G982C:c.aGc/aCc:SIFTprediction.tolerated:PolyPhenScore.0	Mutation around phosphorylation site	5	N	N	N	NA	NA	NA	NA	NA	NA	N	NA	NA	NA	NA	NA
>ENSP00000371308:map.13/25479605/C:p.S857R:n.C2757G:c.agC/agG:SIFTprediction.tolerated:PolyPhenScore.0.004	Mutation around phosphorylation site	-2	N	N	N	NA	NA	NA	NA	NA	NA	N	NA	NA	NA	NA	NA
>ENSP00000371308:map.13/25479878/T:p.D766E:n.T2484A:c.gaT/gaA:SIFTprediction.tolerated:PolyPhenScore.0.425	Mutation around phosphorylation site	2,1	N	N	N	NA	NA	NA	NA	NA	NA	N	NA	NA	NA	NA	NA
>ENSP00000392057:map.13/29898768/C:p.Q952P:n.A2913C:c.cAg/cCg:SIFTprediction.deleterious:PolyPhenScore.0.989	Mutation around phosphorylation site	5	N	N	N	NA	NA	NA	NA	NA	NA	N	NA	NA	NA	NA	NA
>ENSP00000374565:map.2/131813268/T:p.G52D:n.G413A:c.gGt/gAt:SIFTprediction.tolerated:PolyPhenScore.0.006	Mutation around phosphorylation site	-5	N	N	N	NA	NA	NA	NA	NA	NA	N	NA	NA	NA	NA	NA
>ENSP00000372035:map.13/21562832/T:p.G363S:n.G1493A:c.Ggc/Agc:SIFTprediction.tolerated:PolyPhenScore.0.005	Uninterpreted mutation on kinase protein	NA	NA	NA	Y	AGC-NDR-LATS-LATS2	N	NA	NA	NA	NA	N	NA	NA	NA	NA	NA
>ENSP00000372035:map.13/21562948/A:p.A324V:n.C1377T:c.gCg/gTg:SIFTprediction.tolerated:PolyPhenScore.0.031	Uninterpreted mutation on kinase protein	NA	NA	NA	Y	AGC-NDR-LATS-LATS2	N	NA	NA	NA	NA	N	NA	NA	NA	NA	NA
>ENSP00000330930:map.8/8176221/T:p.G1222S:n.G3664A:c.Ggc/Agc:SIFTprediction.tolerated:PolyPhenScore.0.265	Uninterpreted mutation on kinase domain	NA	NA	NA	Y	Other-NKF3--SgK223	Y	1068	N	N	Y	N	NA	NA	NA	NA	NA
>ENSP00000330930:map.8/8176554/T:p.A1111T:n.G3331A:c.Gcg/Acg:SIFTprediction.tolerated:PolyPhenScore.0.066	Uninterpreted mutation on kinase domain	NA	NA	NA	Y	Other-NKF3--SgK223	Y	602	N	N	N	N	NA	NA	NA	NA	NA
>ENSP00000273352:map.3/100354524/G:p.K151E:n.A719G:c.Aag/Gag:SIFTprediction.tolerated:PolyPhenScore.0	Mutation around phosphorylation site	-3	N	N	N	NA	NA	NA	NA	NA	NA	N	NA	NA	NA	NA	NA
>ENSP00000348132:map.7/23794029/A:p.G410E:n.G1348A:c.gGa/gAa:SIFTprediction.tolerated:PolyPhenScore.0	Uninterpreted mutation on kinase protein	NA	NA	NA	Y	Other-Other-Unique--SgK396	N	NA	NA	NA	NA	N	NA	NA	NA	NA	NA
>ENSP00000170168:map.19/1821637/G:p.S759P:n.T2370C:c.Tcc/Ccc:SIFTprediction.tolerated:PolyPhenScore.0.001	Mutation around phosphorylation site	2	N	N	N	NA	NA	NA	NA	NA	NA	N	NA	NA	NA	NA	NA
>ENSP00000295131:map.2/187692983/C:p.M544V:n.A1670G:c.Atg/Gtg:SIFTprediction.tolerated:PolyPhenScore.0.001	Mutation around phosphorylation site	2,-1	N	N	N	NA	NA	NA	NA	NA	NA	N	NA	NA	NA	NA	NA
>ENSP00000295131:map.2/187693003/T:p.F537Y:n.T1650A:c.tTt/tAt:SIFTprediction.tolerated:PolyPhenScore.0	Mutation around phosphorylation site	-5	N	N	N	NA	NA	NA	NA	NA	NA	N	NA	NA	NA	NA	NA
>ENSP00000217188:map.20/62172269/A:p.V457L:n.G1410T:c.Gtg/Ttg:SIFTprediction.tolerated:PolyPhenScore.0.007	Uninterpreted mutation on kinase domain on SH2 protein	NA	NA	NA	Y	TK-Src-SRM-SRM	Y	1355	N	N	N	Y	Srm	N	NA	NA	NA
>ENSP00000217188:map.20/62172281/T:p.A453T:n.G1398A:c.Gcg/Acg:SIFTprediction.tolerated:PolyPhenScore.0.023	Uninterpreted mutation on kinase domain on SH2 protein	NA	NA	NA	Y	TK-Src-SRM-SRM	Y	1350	N	N	N	Y	Srm	N	NA	NA	NA
>ENSP00000217188:map.20/62173817/T:p.V255M:n.G804A:c.Gtg/Atg:SIFTprediction.deleterious:PolyPhenScore.1	Uninterpreted mutation on kinase domain on SH2 protein	NA	NA	NA	Y	TK-Src-SRM-SRM	Y	100	N	N	N	Y	Srm	N	NA	NA	NA
>ENSP00000265239:map.3/197665599/T:p.A112D:n.C760A:c.gCc/gAc:SIFTprediction.tolerated:PolyPhenScore.0.113	Mutation around phosphorylation site	-4	N	N	N	NA	NA	NA	NA	NA	NA	N	NA	NA	NA	NA	NA
>ENSP00000306335:map.19/6042059/T:p.A86T:n.G525A:c.Gcc/Acc:SIFTprediction.tolerated:PolyPhenScore.0.009	Mutation around phosphorylation site	4	N	N	N	NA	NA	NA	NA	NA	NA	N	NA	NA	NA	NA	NA
>ENSP00000396045:map.15/42139703/T:p.R706W:n.C2468T:c.Cgg/Tgg:SIFTprediction.deleterious:PolyPhenScore.0.886	Mutation around phosphorylation site	-2	N	N	N	NA	NA	NA	NA	NA	NA	N	NA	NA	NA	NA	NA
>ENSP00000221700:map.19/16008388/C:p.W12G:n.T84G:c.Tgg/Ggg:SIFTprediction.tolerated:PolyPhenScore.0	Mutation around phosphorylation site	5	N	N	N	NA	NA	NA	NA	NA	NA	N	NA	NA	NA	NA	NA
>ENSP00000386456:map.2/69741854/G:p.K509Q:n.A1902C:c.Aaa/Caa:SIFTprediction.tolerated:PolyPhenScore.0.002	Uninterpreted mutation on kinase protein	NA	NA	NA	Y	Other-NAK-BIKE-AAK1	N	NA	NA	NA	NA	N	NA	NA	NA	NA	NA
>ENSP00000287143:map.11/57147016/G:p.I109T:n.T436C:c.aTc/aCc:SIFTprediction.tolerated:PolyPhenScore.0	Mutation around phosphorylation site	5	N	N	N	NA	NA	NA	NA	NA	NA	N	NA	NA	NA	NA	NA
>ENSP00000381295:map.19/4954455/A:p.A651T:n.G2244A:c.Gcg/Acg:SIFTprediction.tolerated:PolyPhenScore.0.002	Mutation around phosphorylation site	-1	N	N	N	NA	NA	NA	NA	NA	NA	N	NA	NA	NA	NA	NA
>ENSP00000273353:map.3/108147728/C:p.T1125A:n.A3430G:c.Act/Gct:SIFTprediction.tolerated:PolyPhenScore.0.013	Destruction of phosphorylation site	0	Y	N	N	NA	NA	NA	NA	NA	NA	N	NA	NA	NA	NA	NA
>ENSP00000228463:map.12/109017898/T:p.M78I:n.G411A:c.atG/atA:SIFTprediction.tolerated:PolyPhenScore.0	Mutation around phosphorylation site	-5	N	N	N	NA	NA	NA	NA	NA	NA	N	NA	NA	NA	NA	NA
>ENSP00000343629:map.1/171514731/G:p.S1624C:n.C5108G:c.tCt/tGt:SIFTprediction.None:PolyPhenScore.0	Destruction of phosphorylation site	0,-1	Y	N	N	NA	NA	NA	NA	NA	NA	N	NA	NA	NA	NA	NA
>ENSP00000343526:map.1/62905542/T:p.P2S:n.C819T:c.Cct/Tct:SIFTprediction.deleterious:PolyPhenScore.0.672	Mutation around phosphorylation site	-5	N	N	N	NA	NA	NA	NA	NA	NA	N	NA	NA	NA	NA	NA
>ENSP00000297792:map.6/18212794/T:p.M416L:n.A1423T:c.Atg/Ttg:SIFTprediction.tolerated:PolyPhenScore.0.007	Mutation around phosphorylation site	4	N	N	N	NA	NA	NA	NA	NA	NA	N	NA	NA	NA	NA	NA
>ENSP00000231420:map.5/35033605/A:p.T212I:n.C836T:c.aCc/aTc:SIFTprediction.tolerated:PolyPhenScore.0.024	Destruction of phosphorylation site	0	Y	N	N	NA	NA	NA	NA	NA	NA	N	NA	NA	NA	NA	NA
>ENSP00000409964:map.4/186111639/C:p.T238A:n.A832G:c.Aca/Gca:SIFTprediction.tolerated:PolyPhenScore.0.019	Mutation around phosphorylation site	2	N	N	N	NA	NA	NA	NA	NA	NA	N	NA	NA	NA	NA	NA
>ENSP00000275493:map.7/55229255/A:p.R521K:n.G1739A:c.aGg/aAg:SIFTprediction.tolerated:PolyPhenScore.0	Uninterpreted mutation on kinase protein	NA	NA	NA	Y	TK-EGFR--EGFR	N	NA	NA	NA	NA	N	NA	NA	NA	NA	NA
>ENSP00000415430:map.22/46722400/C:p.W525R:n.T1785C:c.Tgg/Cgg:SIFTprediction.tolerated:PolyPhenScore.0	Mutation around phosphorylation site	2,5,-3	N	N	N	NA	NA	NA	NA	NA	NA	N	NA	NA	NA	NA	NA
>ENSP00000354991:map.18/56149099/C:p.I2157V:n.A6683G:c.Ata/Gta:SIFTprediction.tolerated:PolyPhenScore.0	Uninterpreted mutation on kinase protein	NA	NA	NA	Y	PKL-Alpha-Alpha-Unclassified-AlphaK2	N	NA	NA	NA	NA	N	NA	NA	NA	NA	NA
>ENSP00000354991:map.18/56202768/A:p.A1551S:n.G4865T:c.Gct/Tct:SIFTprediction.deleterious:PolyPhenScore.0.258	Uninterpreted mutation on kinase protein	NA	NA	NA	Y	PKL-Alpha-Alpha-Unclassified-AlphaK2	N	NA	NA	NA	NA	N	NA	NA	NA	NA	NA
>ENSP00000354991:map.18/56203074/A:p.P1449S:n.C4559T:c.Ccg/Tcg:SIFTprediction.deleterious:PolyPhenScore.0.904	Uninterpreted mutation on kinase protein	NA	NA	NA	Y	PKL-Alpha-Alpha-Unclassified-AlphaK2	N	NA	NA	NA	NA	N	NA	NA	NA	NA	NA
>ENSP00000354991:map.18/56203898/G:p.H1174P:n.A3735C:c.cAc/cCc:SIFTprediction.deleterious:PolyPhenScore.0.744	Uninterpreted mutation on kinase protein	NA	NA	NA	Y	PKL-Alpha-Alpha-Unclassified-AlphaK2	N	NA	NA	NA	NA	N	NA	NA	NA	NA	NA
>ENSP00000354991:map.18/56204250/C:p.L1057V:n.T3383G:c.Ttg/Gtg:SIFTprediction.tolerated:PolyPhenScore.0.626	Uninterpreted mutation on kinase protein	NA	NA	NA	Y	PKL-Alpha-Alpha-Unclassified-AlphaK2	N	NA	NA	NA	NA	N	NA	NA	NA	NA	NA
>ENSP00000354991:map.18/56204671/T:p.N916K:n.T2962A:c.aaT/aaA:SIFTprediction.deleterious:PolyPhenScore.0.731	Uninterpreted mutation on kinase protein	NA	NA	NA	Y	PKL-Alpha-Alpha-Unclassified-AlphaK2	N	NA	NA	NA	NA	N	NA	NA	NA	NA	NA
>ENSP00000354991:map.18/56204747/A:p.T891I:n.C2886T:c.aCc/aTc:SIFTprediction.tolerated:PolyPhenScore.0	Uninterpreted mutation on kinase protein	NA	NA	NA	Y	PKL-Alpha-Alpha-Unclassified-AlphaK2	N	NA	NA	NA	NA	N	NA	NA	NA	NA	NA
>ENSP00000354991:map.18/56204932/G:p.K829N:n.A2701C:c.aaA/aaC:SIFTprediction.deleterious:PolyPhenScore.0.824	Uninterpreted mutation on kinase protein	NA	NA	NA	Y	PKL-Alpha-Alpha-Unclassified-AlphaK2	N	NA	NA	NA	NA	N	NA	NA	NA	NA	NA
>ENSP00000354991:map.18/56204945/G:p.R825T:n.G2688C:c.aGa/aCa:SIFTprediction.tolerated:PolyPhenScore.0	Uninterpreted mutation on kinase protein	NA	NA	NA	Y	PKL-Alpha-Alpha-Unclassified-AlphaK2	N	NA	NA	NA	NA	N	NA	NA	NA	NA	NA
>ENSP00000354991:map.18/56204991/T:p.G810S:n.G2642A:c.Ggt/Agt:SIFTprediction.deleterious:PolyPhenScore.0.951	Uninterpreted mutation on kinase protein	NA	NA	NA	Y	PKL-Alpha-Alpha-Unclassified-AlphaK2	N	NA	NA	NA	NA	N	NA	NA	NA	NA	NA
>ENSP00000354991:map.18/56205262/C:p.H719Q:n.T2371G:c.caT/caG:SIFTprediction.tolerated:PolyPhenScore.0	Uninterpreted mutation on kinase protein	NA	NA	NA	Y	PKL-Alpha-Alpha-Unclassified-AlphaK2	N	NA	NA	NA	NA	N	NA	NA	NA	NA	NA
>ENSP00000354991:map.18/56247600/A:p.R136S:n.G622T:c.agG/agT:SIFTprediction.tolerated:PolyPhenScore.0	Uninterpreted mutation on kinase protein	NA	NA	NA	Y	PKL-Alpha-Alpha-Unclassified-AlphaK2	N	NA	NA	NA	NA	N	NA	NA	NA	NA	NA
>ENSP00000354991:map.18/56279025/G:p.K2T:n.A219C:c.aAa/aCa:SIFTprediction.tolerated:PolyPhenScore.0	Uninterpreted mutation on kinase protein	NA	NA	NA	Y	PKL-Alpha-Alpha-Unclassified-AlphaK2	N	NA	NA	NA	NA	N	NA	NA	NA	NA	NA
>ENSP00000298705:map.14/65053999/C:p.F267L:n.T895C:c.Ttt/Ctt:SIFTprediction.tolerated:PolyPhenScore.0.044	Mutation around phosphorylation site	-2	N	N	N	NA	NA	NA	NA	NA	NA	N	NA	NA	NA	NA	NA
>ENSP00000440495:map.19/5135392/G:p.K744E:n.A2270G:c.Aag/Gag:SIFTprediction.tolerated:PolyPhenScore.0	Mutation around phosphorylation site	3	N	N	N	NA	NA	NA	NA	NA	NA	N	NA	NA	NA	NA	NA
>ENSP00000311135:map.12/125434580/T:p.R1081Q:n.G3341A:c.cGg/cAg:SIFTprediction.tolerated:PolyPhenScore.0.004	Mutation around phosphorylation site	1	N	N	N	NA	NA	NA	NA	NA	NA	N	NA	NA	NA	NA	NA
>ENSP00000382476:map.5/41049397/T:p.V496I:n.G1937A:c.Gtc/Atc:SIFTprediction.tolerated:PolyPhenScore.0.001	Mutation around phosphorylation site	5,-1,4,-2	N	N	N	NA	NA	NA	NA	NA	NA	N	NA	NA	NA	NA	NA
>ENSP00000382476:map.5/41055888/T:p.R330Q:n.G1440A:c.cGa/cAa:SIFTprediction.deleterious:PolyPhenScore.0.989	Mutation around phosphorylation site	-5	N	N	N	NA	NA	NA	NA	NA	NA	N	NA	NA	NA	NA	NA
>ENSP00000310448:map.11/65735174/C:p.G485A:n.G1546C:c.gGg/gCg:SIFTprediction.tolerated:PolyPhenScore.0.132	Mutation around phosphorylation site	-1	N	N	N	NA	NA	NA	NA	NA	NA	N	NA	NA	NA	NA	NA
>ENSP00000222254:map.19/18273047/C:p.S313P:n.T1537C:c.Tcc/Ccc:SIFTprediction.tolerated:PolyPhenScore.0	Uninterpreted mutation on SH2 protein	NA	NA	NA	N	NA	NA	NA	NA	NA	NA	Y	PIK3R2-1,PIK3R2-2	N	NA	NA	NA
>ENSP00000301280:map.19/4442999/G:p.S950A:n.T2948G:c.Tcg/Gcg:SIFTprediction.tolerated:PolyPhenScore.0.003	Mutation around phosphorylation site	-1	N	N	N	NA	NA	NA	NA	NA	NA	N	NA	NA	NA	NA	NA
>ENSP00000421258:map.19/58213773/C:p.L182V:n.C741G:c.Ctt/Gtt:SIFTprediction.tolerated:PolyPhenScore.0.002	Mutation around phosphorylation site	-2	N	N	N	NA	NA	NA	NA	NA	NA	N	NA	NA	NA	NA	NA
>ENSP00000261937:map.5/180046344/C:p.H890Q:n.C2749G:c.caC/caG:SIFTprediction.deleterious:PolyPhenScore.0.32	Mutation around phosphorylation site on kinase domain	4	N	N	Y	TK-PVR-VEGFR-FLT4	Y	137	N	N	N	N	NA	NA	NA	NA	NA
>ENSP00000268138:map.15/90170237/T:p.R1885C:n.C5758T:c.Cgc/Tgc:SIFTprediction.deleterious:PolyPhenScore.0.73	Mutation around phosphorylation site	4	N	N	N	NA	NA	NA	NA	NA	NA	N	NA	NA	NA	NA	NA
>ENSP00000386213:map.2/171225841/G:p.K309E:n.A1068G:c.Aag/Gag:SIFTprediction.tolerated:PolyPhenScore.0.002	Uninterpreted mutation on kinase protein	NA	NA	NA	Y	STE-STE20-NinaC-MYO3B	N	NA	NA	NA	NA	N	NA	NA	NA	NA	NA
>ENSP00000386213:map.2/171260787/A:p.V770I:n.G2451A:c.Gta/Ata:SIFTprediction.tolerated:PolyPhenScore.0.004	Uninterpreted mutation on kinase protein	NA	NA	NA	Y	STE-STE20-NinaC-MYO3B	N	NA	NA	NA	NA	N	NA	NA	NA	NA	NA
>ENSP00000386213:map.2/171356274/A:p.R1082K:n.G3388A:c.aGg/aAg:SIFTprediction.tolerated:PolyPhenScore.0.005	Uninterpreted mutation on kinase protein	NA	NA	NA	Y	STE-STE20-NinaC-MYO3B	N	NA	NA	NA	NA	N	NA	NA	NA	NA	NA
>ENSP00000324560:map.12/132403161/G:p.T816A:n.A2797G:c.Act/Gct:SIFTprediction.tolerated:PolyPhenScore.0.002	Uninterpreted mutation on kinase protein	NA	NA	NA	Y	Other-ULK-ULK-ULK1	N	NA	NA	NA	NA	N	NA	NA	NA	NA	NA
>ENSP00000400410:map.6/31238868/T:p.E201K:n.G599A:c.Gag/Aag:SIFTprediction.None:PolyPhenScore.0.001	Mutation around phosphorylation site	-1	N	N	N	NA	NA	NA	NA	NA	NA	N	NA	NA	NA	NA	NA
>ENSP00000400410:map.6/31238930/C:p.L180R:n.T537G:c.cTg/cGg:SIFTprediction.None:PolyPhenScore.0.029	Mutation around phosphorylation site	-3	N	N	N	NA	NA	NA	NA	NA	NA	N	NA	NA	NA	NA	NA
>ENSP00000418143:map.3/138403632/C:p.N717S:n.A2224G:c.aAt/aGt:SIFTprediction.tolerated:PolyPhenScore.0.011	Mutation around phosphorylation site	-4	N	N	N	NA	NA	NA	NA	NA	NA	N	NA	NA	NA	NA	NA
>ENSP00000265944:map.10/26355906/A:p.R319H:n.G1122A:c.cGt/cAt:SIFTprediction.tolerated:PolyPhenScore.0	Uninterpreted mutation on kinase protein	NA	NA	NA	Y	STE-STE20-NinaC-MYO3A	N	NA	NA	NA	NA	N	NA	NA	NA	NA	NA
>ENSP00000265944:map.10/26355992/G:p.I348V:n.A1208G:c.Att/Gtt:SIFTprediction.tolerated:PolyPhenScore.0	Uninterpreted mutation on kinase protein	NA	NA	NA	Y	STE-STE20-NinaC-MYO3A	N	NA	NA	NA	NA	N	NA	NA	NA	NA	NA
>ENSP00000265944:map.10/26446312/A:p.S956N:n.G3033A:c.aGt/aAt:SIFTprediction.tolerated:PolyPhenScore.0.003	Uninterpreted mutation on kinase protein	NA	NA	NA	Y	STE-STE20-NinaC-MYO3A	N	NA	NA	NA	NA	N	NA	NA	NA	NA	NA
>ENSP00000265944:map.10/26463043/T:p.T1284S:n.A4016T:c.Act/Tct:SIFTprediction.tolerated:PolyPhenScore.0.003	Mutation around phosphorylation site on kinase protein	5,4	N	N	Y	STE-STE20-NinaC-MYO3A	N	NA	NA	NA	NA	N	NA	NA	NA	NA	NA
>ENSP00000265944:map.10/26463130/A:p.R1313S:n.C4103A:c.Cgt/Agt:SIFTprediction.tolerated:PolyPhenScore.0	Uninterpreted mutation on kinase protein	NA	NA	NA	Y	STE-STE20-NinaC-MYO3A	N	NA	NA	NA	NA	N	NA	NA	NA	NA	NA
>ENSP00000366243:map.9/74305020/T:p.G1280D:n.G4379A:c.gGc/gAc:SIFTprediction.tolerated:PolyPhenScore.0.097	Phosphomimicking mutation	1,-5	N	Y	N	NA	NA	NA	NA	NA	NA	N	NA	NA	NA	NA	NA
>ENSP00000311429:map.15/66821250/G:p.S344G:n.A1410G:c.Agt/Ggt:SIFTprediction.tolerated:PolyPhenScore.0	Destruction of phosphorylation site	0	Y	N	N	NA	NA	NA	NA	NA	NA	N	NA	NA	NA	NA	NA
>ENSP00000291707:map.19/52000624/G:p.Y494S:n.A1537C:c.tAc/tCc:SIFTprediction.tolerated:PolyPhenScore.0	Destruction of phosphorylation site	0	Y	N	N	NA	NA	NA	NA	NA	NA	N	NA	NA	NA	NA	NA
>ENSP00000291707:map.19/52000672/A:p.T478M:n.C1489T:c.aCg/aTg:SIFTprediction.tolerated:PolyPhenScore.0.065	Destruction of phosphorylation site	0,3	Y	N	N	NA	NA	NA	NA	NA	NA	N	NA	NA	NA	NA	NA
>ENSP00000389015:map.19/56047448/G:p.C72R:n.T252C:c.Tgc/Cgc:SIFTprediction.tolerated:PolyPhenScore.0	Uninterpreted mutation on kinase domain	NA	NA	NA	Y	Other-NKF1--SgK069	Y	52	N	N	N	N	NA	NA	NA	NA	NA
>ENSP00000382241:map.11/32956244/G:p.N1018S:n.A3388G:c.aAt/aGt:SIFTprediction.tolerated:PolyPhenScore.0.001	Mutation around phosphorylation site	3,5	N	N	N	NA	NA	NA	NA	NA	NA	N	NA	NA	NA	NA	NA
>ENSP00000295746:map.3/108298260/T:p.R229Q:n.G763A:c.cGa/cAa:SIFTprediction.tolerated:PolyPhenScore.0.022	Mutation around phosphorylation site	-5	N	N	N	NA	NA	NA	NA	NA	NA	N	NA	NA	NA	NA	NA
>ENSP00000334276:map.4/70156313/A:p.L365H:n.T1096A:c.cTt/cAt:SIFTprediction.tolerated:PolyPhenScore.0	Mutation around phosphorylation site	-3	N	N	N	NA	NA	NA	NA	NA	NA	N	NA	NA	NA	NA	NA
>ENSP00000397180:map.3/130947435/T:p.E488V:n.A1716T:c.gAa/gTa:SIFTprediction.deleterious:PolyPhenScore.0.998	Uninterpreted mutation on kinase protein	NA	NA	NA	Y	Other-NEK-NEK11-NEK11	N	NA	NA	NA	NA	N	NA	NA	NA	NA	NA
>ENSP00000281474:map.12/32481189/G:p.I600M:n.C1903G:c.atC/atG:SIFTprediction.tolerated:PolyPhenScore.0.841	Mutation around phosphorylation site	-5,-1	N	N	N	NA	NA	NA	NA	NA	NA	N	NA	NA	NA	NA	NA
>ENSP00000404923:map.7/97852399/A:p.P944L:n.C3131T:c.cCg/cTg:SIFTprediction.tolerated:PolyPhenScore.0.015	Mutation around phosphorylation site	1,-5	N	N	N	NA	NA	NA	NA	NA	NA	N	NA	NA	NA	NA	NA
>ENSP00000369731:map.11/4967468/A:p.T288M:n.C889T:c.aCg/aTg:SIFTprediction.tolerated:PolyPhenScore.0.004	Destruction of phosphorylation site	0	Y	N	N	NA	NA	NA	NA	NA	NA	N	NA	NA	NA	NA	NA
>ENSP00000384515:map.22/44489868/C:p.V91A:n.T402C:c.gTg/gCg:SIFTprediction.tolerated:PolyPhenScore.0.003	Mutation around phosphorylation site	4	N	N	N	NA	NA	NA	NA	NA	NA	N	NA	NA	NA	NA	NA
>ENSP00000268919:map.17/51900836/T:p.P148S:n.C598T:c.Ccc/Tcc:SIFTprediction.tolerated:PolyPhenScore.0.012	Mutation around phosphorylation site	1	N	N	N	NA	NA	NA	NA	NA	NA	N	NA	NA	NA	NA	NA
>ENSP00000357477:map.6/118886961/T:p.P251T:n.C1373A:c.Cct/Act:SIFTprediction.tolerated:PolyPhenScore.0	Mutation around phosphorylation site	5	N	N	N	NA	NA	NA	NA	NA	NA	N	NA	NA	NA	NA	NA
>ENSP00000408464:map.9/271638/T:p.A22V:n.C177T:c.gCg/gTg:SIFTprediction.deleterious:PolyPhenScore.0.001	Mutation around phosphorylation site	3	N	N	N	NA	NA	NA	NA	NA	NA	N	NA	NA	NA	NA	NA
>ENSP00000356785:map.1/169293721/A,C:p.F7L:n.C278G:c.ttC/ttG:SIFTprediction.tolerated:PolyPhenScore.0.016	Uninterpreted mutation on kinase protein	NA	NA	NA	Y	NDK-NDK--NME7	N	NA	NA	NA	NA	N	NA	NA	NA	NA	NA
>ENSP00000367911:map.16/77246218/A:p.R178Q:n.G588A:c.cGg/cAg:SIFTprediction.tolerated:PolyPhenScore.0.012	Mutation around phosphorylation site	-3	N	N	N	NA	NA	NA	NA	NA	NA	N	NA	NA	NA	NA	NA
>ENSP00000398048:map.4/113352397/A:p.G565D:n.G1973A:c.gGt/gAt:SIFTprediction.tolerated:PolyPhenScore.0.57	Uninterpreted mutation on kinase protein	NA	NA	NA	Y	PKL-Alpha-Alpha-Unclassified-AlphaK1	N	NA	NA	NA	NA	N	NA	NA	NA	NA	NA
>ENSP00000398048:map.4/113352628/G:p.H642R:n.A2204G:c.cAt/cGt:SIFTprediction.tolerated:PolyPhenScore.0	Uninterpreted mutation on kinase protein	NA	NA	NA	Y	PKL-Alpha-Alpha-Unclassified-AlphaK1	N	NA	NA	NA	NA	N	NA	NA	NA	NA	NA
>ENSP00000398048:map.4/113352899/A:p.M732I:n.G2475A:c.atG/atA:SIFTprediction.tolerated:PolyPhenScore.0	Uninterpreted mutation on kinase protein	NA	NA	NA	Y	PKL-Alpha-Alpha-Unclassified-AlphaK1	N	NA	NA	NA	NA	N	NA	NA	NA	NA	NA
>ENSP00000398048:map.4/113353285/C:p.M861T:n.T2861C:c.aTg/aCg:SIFTprediction.tolerated:PolyPhenScore.0	Uninterpreted mutation on kinase protein	NA	NA	NA	Y	PKL-Alpha-Alpha-Unclassified-AlphaK1	N	NA	NA	NA	NA	N	NA	NA	NA	NA	NA
>ENSP00000298229:map.11/71948536/G:p.A1083G:n.C3452G:c.gCt/gGt:SIFTprediction.tolerated:PolyPhenScore.0	Uninterpreted mutation on SH2 protein	NA	NA	NA	N	NA	NA	NA	NA	NA	NA	Y	INPPL1	N	NA	NA	NA
>ENSP00000230588:map.6/46801071/T:p.V469L:n.G1414T:c.Gta/Tta:SIFTprediction.tolerated:PolyPhenScore.0.012	Mutation around phosphorylation site	-3	N	N	N	NA	NA	NA	NA	NA	NA	N	NA	NA	NA	NA	NA
>ENSP00000334308:map.14/95912388/A:p.T497M:n.C1505T:c.aCg/aTg:SIFTprediction.tolerated:PolyPhenScore.0.042	Destruction of phosphorylation site	0	Y	N	N	NA	NA	NA	NA	NA	NA	N	NA	NA	NA	NA	NA
>ENSP00000270115:map.11/554166/G:p.R507G:n.C2019G:c.Cgc/Ggc:SIFTprediction.tolerated:PolyPhenScore.0	Mutation around phosphorylation site	1,-2	N	N	N	NA	NA	NA	NA	NA	NA	N	NA	NA	NA	NA	NA
>ENSP00000256644:map.1/110950439/T:p.S17N:n.G126A:c.aGc/aAc:SIFTprediction.deleterious:PolyPhenScore.0.545	Destruction of phosphorylation site	0	Y	N	N	NA	NA	NA	NA	NA	NA	N	NA	NA	NA	NA	NA
>ENSP00000361446:map.10/79745881/C:p.I980V:n.A3076G:c.Atc/Gtc:SIFTprediction.tolerated:PolyPhenScore.0.008	Mutation around phosphorylation site	3	N	N	N	NA	NA	NA	NA	NA	NA	N	NA	NA	NA	NA	NA
>ENSP00000325785:map.22/24761467/A:p.V951M:n.G3136A:c.Gtg/Atg:SIFTprediction.tolerated:PolyPhenScore.0	Mutation around phosphorylation site	3	N	N	N	NA	NA	NA	NA	NA	NA	N	NA	NA	NA	NA	NA
>ENSP00000313581:map.19/51381777/T:p.R250W:n.C789T:c.Cgg/Tgg:SIFTprediction.tolerated:PolyPhenScore.0.003	Mutation around phosphorylation site	1	N	N	N	NA	NA	NA	NA	NA	NA	N	NA	NA	NA	NA	NA
>ENSP00000340820:map.17/44067400/C:p.S447P:n.T1661C:c.Tcc/Ccc:SIFTprediction.tolerated:PolyPhenScore.0	Mutation around phosphorylation site	-4,-2	N	N	N	NA	NA	NA	NA	NA	NA	N	NA	NA	NA	NA	NA
>ENSP00000342118:map.1/222713631/C:p.H391D:n.C1230G:c.Cat/Gat:SIFTprediction.tolerated:PolyPhenScore.0	Mutation around phosphorylation site	-4	N	N	N	NA	NA	NA	NA	NA	NA	N	NA	NA	NA	NA	NA
>ENSP00000438378:map.X/105152282/A:p.V359M:n.G1378A:c.Gtg/Atg:SIFTprediction.tolerated:PolyPhenScore.0	Uninterpreted mutation on kinase protein	NA	NA	NA	Y	STE-STE20-MSN-NRK	N	NA	NA	NA	NA	N	NA	NA	NA	NA	NA
>ENSP00000335347:map.14/103934488/C:p.F433S:n.T1298C:c.tTt/tCt:SIFTprediction.tolerated:PolyPhenScore.0	Uninterpreted mutation on kinase protein	NA	NA	NA	Y	CAMK-CAMKL-MARK-MARK3	N	NA	NA	NA	NA	N	NA	NA	NA	NA	NA
>ENSP00000369349:map.12/52681925/C:p.L248R:n.T812G:c.cTc/cGc:SIFTprediction.tolerated:PolyPhenScore.0.001	Mutation around phosphorylation site	-4	N	N	N	NA	NA	NA	NA	NA	NA	N	NA	NA	NA	NA	NA
>ENSP00000229758:map.6/153296541/C:p.Q107E:n.C378G:c.Caa/Gaa:SIFTprediction.tolerated:PolyPhenScore.0	Mutation around phosphorylation site	5	N	N	N	NA	NA	NA	NA	NA	NA	N	NA	NA	NA	NA	NA
>ENSP00000303769:map.9/117103973/G:p.S1303P:n.T4069C:c.Tct/Cct:SIFTprediction.tolerated:PolyPhenScore.0	Destruction of phosphorylation site	0,-4	Y	N	N	NA	NA	NA	NA	NA	NA	N	NA	NA	NA	NA	NA
>ENSP00000364860:map.9/94486321/T:p.V819I:n.G2654A:c.Gtc/Atc:SIFTprediction.tolerated:PolyPhenScore.0	Mutation around phosphorylation site on kinase protein	-5	N	N	Y	TK-Ror--ROR2	N	NA	NA	NA	NA	N	NA	NA	NA	NA	NA
>ENSP00000364860:map.9/94495608/C:p.T245A:n.A932G:c.Aca/Gca:SIFTprediction.tolerated:PolyPhenScore.0.002	Uninterpreted mutation on kinase protein	NA	NA	NA	Y	TK-Ror--ROR2	N	NA	NA	NA	NA	N	NA	NA	NA	NA	NA
>ENSP00000364860:map.9/94499727/C:p.T190A:n.A767G:c.Acc/Gcc:SIFTprediction.tolerated:PolyPhenScore.0.443	Uninterpreted mutation on kinase protein	NA	NA	NA	Y	TK-Ror--ROR2	N	NA	NA	NA	NA	N	NA	NA	NA	NA	NA
>ENSP00000320898:map.3/196199204/T:p.P401Q:n.C1797A:c.cCa/cAa:SIFTprediction.tolerated:PolyPhenScore.0.212	Mutation around phosphorylation site	-3	N	N	N	NA	NA	NA	NA	NA	NA	N	NA	NA	NA	NA	NA
>ENSP00000358640:map.1/113456546/T:p.D490E:n.T1833A:c.gaT/gaA:SIFTprediction.tolerated:PolyPhenScore.0	Mutation around phosphorylation site	1	N	N	N	NA	NA	NA	NA	NA	NA	N	NA	NA	NA	NA	NA
>ENSP00000216517:map.14/81382845/A:p.R16L:n.G325T:c.cGa/cTa:SIFTprediction.tolerated:PolyPhenScore.0.318	Mutation around phosphorylation site	-2	N	N	N	NA	NA	NA	NA	NA	NA	N	NA	NA	NA	NA	NA
>ENSP00000353518:map.6/35027927/C:p.L694S:n.T2219C:c.tTa/tCa:SIFTprediction.tolerated:PolyPhenScore.0	Mutation around phosphorylation site	2,-2	N	N	N	NA	NA	NA	NA	NA	NA	N	NA	NA	NA	NA	NA
>ENSP00000360031:map.10/99116903/T:p.R1281Q:n.G3954A:c.cGg/cAg:SIFTprediction.tolerated:PolyPhenScore.0.001	Mutation around phosphorylation site	-3	N	N	N	NA	NA	NA	NA	NA	NA	N	NA	NA	NA	NA	NA
>ENSP00000301286:map.19/4512669/C:p.T421A:n.A1261G:c.Acc/Gcc:SIFTprediction.tolerated:PolyPhenScore.0.028	Mutation around phosphorylation site	3	N	N	N	NA	NA	NA	NA	NA	NA	N	NA	NA	NA	NA	NA
>ENSP00000301286:map.19/4513143/T:p.G263S:n.G787A:c.Ggt/Agt:SIFTprediction.tolerated:PolyPhenScore.0.21	Mutation around phosphorylation site	1	N	N	N	NA	NA	NA	NA	NA	NA	N	NA	NA	NA	NA	NA
>ENSP00000361025:map.9/136270538/G:p.L679R:n.T2143G:c.cTg/cGg:SIFTprediction.deleterious:PolyPhenScore.0.912	Uninterpreted mutation on kinase protein	NA	NA	NA	Y	Other-SgK071--SgK071	N	NA	NA	NA	NA	N	NA	NA	NA	NA	NA
>ENSP00000273320:map.3/44612050/T:p.T483I:n.C1877T:c.aCt/aTt:SIFTprediction.tolerated:PolyPhenScore.0	Mutation around phosphorylation site	-5	N	N	N	NA	NA	NA	NA	NA	NA	N	NA	NA	NA	NA	NA
>ENSP00000360623:map.1/52854961/A:p.A372V:n.C1334T:c.gCg/gTg:SIFTprediction.tolerated:PolyPhenScore.0.011	Mutation around phosphorylation site	-1,-3	N	N	N	NA	NA	NA	NA	NA	NA	N	NA	NA	NA	NA	NA
>ENSP00000381097:map.3/134514510/C:p.S13P:n.T407C:c.Tcc/Ccc:SIFTprediction.tolerated:PolyPhenScore.0	Uninterpreted mutation on kinase protein	NA	NA	NA	Y	TK-Eph--EphB1	N	NA	NA	NA	NA	N	NA	NA	NA	NA	NA
>ENSP00000270162:map.21/44837555/A:p.A615V:n.C1977T:c.gCc/gTc:SIFTprediction.deleterious:PolyPhenScore.0.031	Uninterpreted mutation on kinase protein	NA	NA	NA	Y	CAMK-CAMKL-QIK-SIK	N	NA	NA	NA	NA	N	NA	NA	NA	NA	NA
>ENSP00000349967:map.3/46450070/A:p.F179Y:n.T649A:c.tTc/tAc:SIFTprediction.tolerated:PolyPhenScore.0.318	Mutation around phosphorylation site	-3	N	N	N	NA	NA	NA	NA	NA	NA	N	NA	NA	NA	NA	NA
>ENSP00000256443:map.5/68568858/T:p.T285M:n.C957T:c.aCg/aTg:SIFTprediction.deleterious:PolyPhenScore.0.987	Mutation around phosphorylation site on kinase domain	-2	N	N	Y	CMGC-CDK-CDK7-CDK7	Y	1380	N	N	N	N	NA	NA	NA	NA	NA
>ENSP00000241453:map.13/28624294/A:p.T227M:n.C762T:c.aCg/aTg:SIFTprediction.deleterious:PolyPhenScore.0.803	Uninterpreted mutation on kinase protein	NA	NA	NA	Y	TK-PVR-Kit-FLT3	N	NA	NA	NA	NA	N	NA	NA	NA	NA	NA
>ENSP00000299952:map.16/71660404/A:p.R91Q:n.G315A:c.cGg/cAg:SIFTprediction.tolerated:PolyPhenScore.0	Mutation around phosphorylation site	-2	N	N	N	NA	NA	NA	NA	NA	NA	N	NA	NA	NA	NA	NA
>ENSP00000388220:map.19/56056257/C:p.P20R:n.C59G:c.cCg/cGg:SIFTprediction.tolerated:PolyPhenScore.0.005	Uninterpreted mutation on kinase protein	NA	NA	NA	Y	Other-NKF1--SgK110	N	NA	NA	NA	NA	N	NA	NA	NA	NA	NA
>ENSP00000445789:map.19/10672493/T:p.G135R:n.G403A:c.Ggg/Agg:SIFTprediction.tolerated:PolyPhenScore.0	Mutation around phosphorylation site	2	N	N	N	NA	NA	NA	NA	NA	NA	N	NA	NA	NA	NA	NA
>ENSP00000260985:map.2/209116182/C:p.F32V:n.T379G:c.Ttt/Gtt:SIFTprediction.deleterious:PolyPhenScore.0.383	Mutation around phosphorylation site	-2	N	N	N	NA	NA	NA	NA	NA	NA	N	NA	NA	NA	NA	NA
>ENSP00000335500:map.7/48081095/T:p.A74S:n.G432T:c.Gcg/Tcg:SIFTprediction.deleterious:PolyPhenScore.0.999	Mutation around phosphorylation site	4	N	N	N	NA	NA	NA	NA	NA	NA	N	NA	NA	NA	NA	NA
>ENSP00000335076:map.1/236557771/A:p.M9I:n.G194A:c.atG/atA:SIFTprediction.deleterious:PolyPhenScore.0.174	Mutation around phosphorylation site	4	N	N	N	NA	NA	NA	NA	NA	NA	N	NA	NA	NA	NA	NA
>ENSP00000375986:map.6/161469774/A:p.R157H:n.G618A:c.cGt/cAt:SIFTprediction.tolerated:PolyPhenScore.0	Uninterpreted mutation on kinase protein	NA	NA	NA	Y	STE-STE11-MEKK4-MAP3K4	N	NA	NA	NA	NA	N	NA	NA	NA	NA	NA
>ENSP00000335040:map.19/17648350/C:p.I229T:n.T824C:c.aTa/aCa:SIFTprediction.tolerated:PolyPhenScore.0	Mutation around phosphorylation site	-5	N	N	N	NA	NA	NA	NA	NA	NA	N	NA	NA	NA	NA	NA
>ENSP00000385163:map.19/44500677/T:p.Q234L:n.A894T:c.cAg/cTg:SIFTprediction.deleterious:PolyPhenScore.0.723	Mutation around phosphorylation site	-4	N	N	N	NA	NA	NA	NA	NA	NA	N	NA	NA	NA	NA	NA
>ENSP00000385163:map.19/44500761/A:p.R262H:n.G978A:c.cGt/cAt:SIFTprediction.tolerated:PolyPhenScore.0.002	Mutation around phosphorylation site	-4	N	N	N	NA	NA	NA	NA	NA	NA	N	NA	NA	NA	NA	NA
>ENSP00000270233:map.19/45322744/G:p.T539A:n.A1659G:c.Acc/Gcc:SIFTprediction.tolerated:PolyPhenScore.0.001	Mutation around phosphorylation site	-2	N	N	N	NA	NA	NA	NA	NA	NA	N	NA	NA	NA	NA	NA
>ENSP00000344465:map.1/156883493/A:p.R885H:n.G2879A:c.cGc/cAc:SIFTprediction.tolerated:PolyPhenScore.0	Mutation around phosphorylation site	-5	N	N	N	NA	NA	NA	NA	NA	NA	N	NA	NA	NA	NA	NA
>ENSP00000216181:map.22/36684354/C:p.I1626V:n.A5107G:c.Atc/Gtc:SIFTprediction.tolerated:PolyPhenScore.0.013	Mutation around phosphorylation site	-2	N	N	N	NA	NA	NA	NA	NA	NA	N	NA	NA	NA	NA	NA
>ENSP00000339957:map.11/11913585/T:p.G75V:n.G987T:c.gGg/gTg:SIFTprediction.tolerated:PolyPhenScore.0	Mutation around phosphorylation site	-3,1	N	N	N	NA	NA	NA	NA	NA	NA	N	NA	NA	NA	NA	NA
>ENSP00000301831:map.3/41756965/T:p.V851I:n.G3014A:c.Gta/Ata:SIFTprediction.tolerated:PolyPhenScore.0.01	Uninterpreted mutation on kinase protein	NA	NA	NA	Y	Other-ULK-ULK-ULK4	N	NA	NA	NA	NA	N	NA	NA	NA	NA	NA
>ENSP00000301831:map.3/41756986/T:p.L844M:n.T2993A:c.Ttg/Atg:SIFTprediction.tolerated:PolyPhenScore.0.004	Uninterpreted mutation on kinase protein	NA	NA	NA	Y	Other-ULK-ULK-ULK4	N	NA	NA	NA	NA	N	NA	NA	NA	NA	NA
>ENSP00000301831:map.3/41831203/T:p.A715T:n.G2606A:c.Gct/Act:SIFTprediction.tolerated:PolyPhenScore.0.002	Uninterpreted mutation on kinase protein	NA	NA	NA	Y	Other-ULK-ULK-ULK4	N	NA	NA	NA	NA	N	NA	NA	NA	NA	NA
>ENSP00000301831:map.3/41841716/C:p.S640A:n.T2381G:c.Tcc/Gcc:SIFTprediction.tolerated:PolyPhenScore.0	Mutation around phosphorylation site on kinase protein	-5	N	N	Y	Other-ULK-ULK-ULK4	N	NA	NA	NA	NA	N	NA	NA	NA	NA	NA
>ENSP00000301831:map.3/41925398/T:p.A542T:n.G2087A:c.Gct/Act:SIFTprediction.tolerated:PolyPhenScore.0	Uninterpreted mutation on kinase protein	NA	NA	NA	Y	Other-ULK-ULK-ULK4	N	NA	NA	NA	NA	N	NA	NA	NA	NA	NA
>ENSP00000301831:map.3/41960006/C:p.I224V:n.A1133G:c.Att/Gtt:SIFTprediction.tolerated:PolyPhenScore.0.002	Kinase downstream rewiring on kinase domain	NA	NA	NA	Y	Other-ULK-ULK-ULK4	Y	1206	N	Y	N	N	NA	NA	NA	NA	NA
>ENSP00000301831:map.3/41996136/C:p.K39R:n.A579G:c.aAa/aGa:SIFTprediction.tolerated:PolyPhenScore.0.111	Kinase downstream rewiring on kinase domain	NA	NA	NA	Y	Other-ULK-ULK-ULK4	Y	109	N	Y	N	N	NA	NA	NA	NA	NA
>ENSP00000381129:map.4/3006043/T:p.A142V:n.C768T:c.gCc/gTc:SIFTprediction.tolerated:PolyPhenScore.0.004	Uninterpreted mutation on kinase protein	NA	NA	NA	Y	AGC-GRK-GRK-GPRK4	N	NA	NA	NA	NA	N	NA	NA	NA	NA	NA
>ENSP00000381129:map.4/3039150/C:p.V486A:n.T1800C:c.gTg/gCg:SIFTprediction.tolerated:PolyPhenScore.0.002	Mutation around phosphorylation site on kinase protein	1	N	N	Y	AGC-GRK-GRK-GPRK4	N	NA	NA	NA	NA	N	NA	NA	NA	NA	NA
>ENSP00000354691:map.1/157514097/G:p.Y267H:n.T957C:c.Tac/Cac:SIFTprediction.tolerated:PolyPhenScore.0.003	Mutation around phosphorylation site	3	N	N	N	NA	NA	NA	NA	NA	NA	N	NA	NA	NA	NA	NA
>ENSP00000370718:map.X/1546842/G:p.S228P:n.T715C:c.Tcc/Ccc:SIFTprediction.tolerated:PolyPhenScore.0.09	Destruction of phosphorylation site	5,0	Y	N	N	NA	NA	NA	NA	NA	NA	N	NA	NA	NA	NA	NA
>ENSP00000298910:map.12/40619082/A:p.R50H:n.G207A:c.cGc/cAc:SIFTprediction.tolerated:PolyPhenScore.0	Uninterpreted mutation on kinase protein	NA	NA	NA	Y	TKL-LRRK--LRRK2	N	NA	NA	NA	NA	N	NA	NA	NA	NA	NA
>ENSP00000298910:map.12/40713901/A:p.S1647T:n.T4997A:c.Tca/Aca:SIFTprediction.tolerated:PolyPhenScore.0.001	Destruction of phosphorylation site on kinase protein	0	Y	N	Y	TKL-LRRK--LRRK2	N	NA	NA	NA	NA	N	NA	NA	NA	NA	NA
>ENSP00000298910:map.12/40758652/C:p.M2397T:n.T7248C:c.aTg/aCg:SIFTprediction.tolerated:PolyPhenScore.0.001	Uninterpreted mutation on kinase protein	NA	NA	NA	Y	TKL-LRRK--LRRK2	N	NA	NA	NA	NA	N	NA	NA	NA	NA	NA
>ENSP00000364246:map.1/20442054/C:p.S80G:n.A297G:c.Agc/Ggc:SIFTprediction.tolerated:PolyPhenScore.0	Mutation around phosphorylation site	-5,-2	N	N	N	NA	NA	NA	NA	NA	NA	N	NA	NA	NA	NA	NA
>ENSP00000410843:map.1/236702210/G:p.M56V:n.A311G:c.Atg/Gtg:SIFTprediction.tolerated:PolyPhenScore.0	Mutation around phosphorylation site	1,2	N	N	N	NA	NA	NA	NA	NA	NA	N	NA	NA	NA	NA	NA
>ENSP00000419901:map.1/62676091/A:p.P549T:n.C1940A:c.Ccc/Acc:SIFTprediction.tolerated:PolyPhenScore.0	Mutation around phosphorylation site	-3,1,3	N	N	N	NA	NA	NA	NA	NA	NA	N	NA	NA	NA	NA	NA
>ENSP00000243914:map.20/56099114/G:p.E50Q:n.G341C:c.Gag/Cag:SIFTprediction.tolerated:PolyPhenScore.0.005	Mutation around phosphorylation site	-3,-2	N	N	N	NA	NA	NA	NA	NA	NA	N	NA	NA	NA	NA	NA
>ENSP00000386166:map.2/240981262/C:p.S380A:n.T1138G:c.Tct/Gct:SIFTprediction.None:PolyPhenScore.0.596	Destruction of phosphorylation site	0	Y	N	N	NA	NA	NA	NA	NA	NA	N	NA	NA	NA	NA	NA
>ENSP00000386126:map.21/43531553/C:p.T741P:n.A2221C:c.Act/Cct:SIFTprediction.tolerated:PolyPhenScore.0	Mutation around phosphorylation site	5	N	N	N	NA	NA	NA	NA	NA	NA	N	NA	NA	NA	NA	NA
>ENSP00000382423:map.5/56177443/A:p.D806N:n.G2416A:c.Gat/Aat:SIFTprediction.tolerated:PolyPhenScore.0.111	Uninterpreted mutation on kinase protein	NA	NA	NA	Y	STE-STE11-MEKK1-MAP3K1	N	NA	NA	NA	NA	N	NA	NA	NA	NA	NA
>ENSP00000382423:map.5/56177743/A:p.V906I:n.G2716A:c.Gtc/Atc:SIFTprediction.tolerated:PolyPhenScore.0	Uninterpreted mutation on kinase protein	NA	NA	NA	Y	STE-STE11-MEKK1-MAP3K1	N	NA	NA	NA	NA	N	NA	NA	NA	NA	NA
>ENSP00000318119:map.9/139929435/G:p.K168E:n.A2016G:c.Aaa/Gaa:SIFTprediction.None:PolyPhenScore.0	Mutation around phosphorylation site	-4	N	N	N	NA	NA	NA	NA	NA	NA	N	NA	NA	NA	NA	NA
>ENSP00000370299:map.X/9907369/T:p.S1425L:n.C4364T:c.tCg/tTg:SIFTprediction.tolerated:PolyPhenScore.0.532	Destruction of phosphorylation site	-2,0	Y	N	N	NA	NA	NA	NA	NA	NA	N	NA	NA	NA	NA	NA
>ENSP00000336565:map.19/58989495/C:p.N192H:n.A691C:c.Aac/Cac:SIFTprediction.tolerated:PolyPhenScore.0	Mutation around phosphorylation site	4	N	N	N	NA	NA	NA	NA	NA	NA	N	NA	NA	NA	NA	NA
>ENSP00000364475:map.9/97369149/T:p.R218K:n.G850A:c.aGg/aAg:SIFTprediction.tolerated:PolyPhenScore.0.001	Mutation around phosphorylation site	2	N	N	N	NA	NA	NA	NA	NA	NA	N	NA	NA	NA	NA	NA
>ENSP00000378198:map.4/107168431/C:p.Q266E:n.C1161G:c.Caa/Gaa:SIFTprediction.tolerated:PolyPhenScore.0.001	Uninterpreted mutation on kinase domain	NA	NA	NA	Y	Other-TBCK--TBCK	Y	1383	N	N	N	N	NA	NA	NA	NA	NA
>ENSP00000262741:map.1/46521559/T:p.N283K:n.T1539A:c.aaT/aaA:SIFTprediction.tolerated:PolyPhenScore.0	Uninterpreted mutation on SH2 protein	NA	NA	NA	N	NA	NA	NA	NA	NA	NA	Y	PIK3R3-2,PIK3R3-1	N	NA	NA	NA
>ENSP00000296043:map.4/77660162/C,T:p.G279A:n.G1789C:c.gGc/gCc:SIFTprediction.tolerated:PolyPhenScore.0.002	Mutation around phosphorylation site	-4	N	N	N	NA	NA	NA	NA	NA	NA	N	NA	NA	NA	NA	NA
>ENSP00000296043:map.4/77660162/C,T:p.G279V:n.G1789T:c.gGc/gTc:SIFTprediction.tolerated:PolyPhenScore.0.151	Mutation around phosphorylation site	-4	N	N	N	NA	NA	NA	NA	NA	NA	N	NA	NA	NA	NA	NA
>ENSP00000296043:map.4/77660299/G:p.S325A:n.T1926G:c.Tct/Gct:SIFTprediction.tolerated:PolyPhenScore.0.093	Mutation around phosphorylation site	4	N	N	N	NA	NA	NA	NA	NA	NA	N	NA	NA	NA	NA	NA
>ENSP00000344488:map.8/75156897/T:p.P591H:n.C1813A:c.cCc/cAc:SIFTprediction.deleterious:PolyPhenScore.0.997	Mutation around phosphorylation site	1,-1	N	N	N	NA	NA	NA	NA	NA	NA	N	NA	NA	NA	NA	NA
>ENSP00000329165:map.17/39643646/A:p.T315M:n.C944T:c.aCg/aTg:SIFTprediction.deleterious:PolyPhenScore.0.399	Destruction of phosphorylation site	0	Y	N	N	NA	NA	NA	NA	NA	NA	N	NA	NA	NA	NA	NA
>ENSP00000245957:map.20/20144772/A:p.V369I:n.G1181A:c.Gta/Ata:SIFTprediction.tolerated:PolyPhenScore.0	Mutation around phosphorylation site	2,5	N	N	N	NA	NA	NA	NA	NA	NA	N	NA	NA	NA	NA	NA
>ENSP00000376227:map.3/194338423/T:p.R232H:n.G901A:c.cGt/cAt:SIFTprediction.tolerated:PolyPhenScore.0.001	Mutation around phosphorylation site	3	N	N	N	NA	NA	NA	NA	NA	NA	N	NA	NA	NA	NA	NA
>ENSP00000263881:map.2/39515330/T:p.A469E:n.C1731A:c.gCa/gAa:SIFTprediction.tolerated:PolyPhenScore.0.67	Uninterpreted mutation on kinase protein	NA	NA	NA	Y	STE-STE20-KHS-KHS2	N	NA	NA	NA	NA	N	NA	NA	NA	NA	NA
>ENSP00000388320:map.16/88781040/G:p.Q416R:n.A1315G:c.cAg/cGg:SIFTprediction.tolerated:PolyPhenScore.0.008	Mutation around phosphorylation site	1,-3	N	N	N	NA	NA	NA	NA	NA	NA	N	NA	NA	NA	NA	NA
>ENSP00000405218:map.19/53645291/C:p.N265D:n.A1220G:c.Aat/Gat:SIFTprediction.tolerated:PolyPhenScore.0.056	Mutation around phosphorylation site	3	N	N	N	NA	NA	NA	NA	NA	NA	N	NA	NA	NA	NA	NA
>ENSP00000358365:map.10/115389366/A:p.A682V:n.C2198T:c.gCc/gTc:SIFTprediction.tolerated:PolyPhenScore.0.045	Mutation around phosphorylation site	-5	N	N	N	NA	NA	NA	NA	NA	NA	N	NA	NA	NA	NA	NA
>ENSP00000444063:map.7/29186576/G:p.N92D:n.A274G:c.Aat/Gat:SIFTprediction.tolerated:PolyPhenScore.0.001	Uninterpreted mutation on SH2 protein	NA	NA	NA	N	NA	NA	NA	NA	NA	NA	Y	CHN2	N	NA	NA	NA
>ENSP00000444063:map.7/29519929/G:p.H279R:n.A836G:c.cAc/cGc:SIFTprediction.tolerated:PolyPhenScore.0.036	Uninterpreted mutation on SH2 protein	NA	NA	NA	N	NA	NA	NA	NA	NA	NA	Y	CHN2	N	NA	NA	NA
>ENSP00000363259:map.10/50534599/A:p.G1337S:n.G4297A:c.Ggc/Agc:SIFTprediction.deleterious:PolyPhenScore.0.727	Mutation around phosphorylation site	5	N	N	N	NA	NA	NA	NA	NA	NA	N	NA	NA	NA	NA	NA
>ENSP00000366939:map.20/17950545/T:p.S15C:n.A331T:c.Agt/Tgt:SIFTprediction.deleterious:PolyPhenScore.0.525	Destruction of phosphorylation site	-1,0	Y	N	N	NA	NA	NA	NA	NA	NA	N	NA	NA	NA	NA	NA
>ENSP00000371800:map.22/30776095/T:p.A322T:n.G1039A:c.Gct/Act:SIFTprediction.tolerated:PolyPhenScore.0.003	Mutation around phosphorylation site	-2	N	N	N	NA	NA	NA	NA	NA	NA	N	NA	NA	NA	NA	NA
>ENSP00000362082:map.6/41903782/C:p.S259A:n.T974G:c.Tct/Gct:SIFTprediction.tolerated:PolyPhenScore.0.001	Mutation around phosphorylation site	-4,-5,-2	N	N	N	NA	NA	NA	NA	NA	NA	N	NA	NA	NA	NA	NA
>ENSP00000261893:map.15/63433766/A:p.R469K:n.G1478A:c.aGg/aAg:SIFTprediction.tolerated:PolyPhenScore.0	Mutation around phosphorylation site	-4	N	N	N	NA	NA	NA	NA	NA	NA	N	NA	NA	NA	NA	NA
>ENSP00000357182:map.1/156784982/C:p.N52S:n.A309G:c.aAc/aGc:SIFTprediction.tolerated:PolyPhenScore.0	Uninterpreted mutation on SH2 protein	NA	NA	NA	N	NA	NA	NA	NA	NA	NA	Y	SH2D2A	N	NA	NA	NA
>ENSP00000013125:map.14/50910675/G:p.K473N:n.G1738C:c.aaG/aaC:SIFTprediction.deleterious:PolyPhenScore.0.927	Uninterpreted mutation on kinase protein	NA	NA	NA	Y	STE-STE20-KHS-KHS1	N	NA	NA	NA	NA	N	NA	NA	NA	NA	NA
>ENSP00000258888:map.15/85401259/T:p.P1299L:n.C4063T:c.cCt/cTt:SIFTprediction.tolerated:PolyPhenScore.0	Uninterpreted mutation on kinase protein	NA	NA	NA	Y	PKL-Alpha-Alpha-Unclassified-AlphaK3	N	NA	NA	NA	NA	N	NA	NA	NA	NA	NA
>ENSP00000258888:map.15/85401375/A:p.E1338K:n.G4179A:c.Gag/Aag:SIFTprediction.deleterious:PolyPhenScore.0.006	Uninterpreted mutation on kinase protein	NA	NA	NA	Y	PKL-Alpha-Alpha-Unclassified-AlphaK3	N	NA	NA	NA	NA	N	NA	NA	NA	NA	NA
>ENSP00000325290:map.17/3627473/T:p.R82C:n.C263T:c.Cgt/Tgt:SIFTprediction.tolerated:PolyPhenScore.0.137	Uninterpreted mutation on kinase protein	NA	NA	NA	Y	Other-Haspin--Haspin	N	NA	NA	NA	NA	N	NA	NA	NA	NA	NA
>ENSP00000325290:map.17/3627840/A:p.G204D:n.G630A:c.gGc/gAc:SIFTprediction.tolerated:PolyPhenScore.0.068	Uninterpreted mutation on kinase protein	NA	NA	NA	Y	Other-Haspin--Haspin	N	NA	NA	NA	NA	N	NA	NA	NA	NA	NA
>ENSP00000325290:map.17/3628212/C:p.I328T:n.T1002C:c.aTa/aCa:SIFTprediction.tolerated:PolyPhenScore.0.021	Uninterpreted mutation on kinase protein	NA	NA	NA	Y	Other-Haspin--Haspin	N	NA	NA	NA	NA	N	NA	NA	NA	NA	NA
>ENSP00000325290:map.17/3628362/C:p.V378A:n.T1152C:c.gTc/gCc:SIFTprediction.tolerated:PolyPhenScore.0	Mutation around phosphorylation site on kinase protein	5	N	N	Y	Other-Haspin--Haspin	N	NA	NA	NA	NA	N	NA	NA	NA	NA	NA
>ENSP00000358045:map.1/150484987/A:p.G442S:n.G1458A:c.Ggt/Agt:SIFTprediction.tolerated:PolyPhenScore.0.001	Mutation around phosphorylation site	-3	N	N	N	NA	NA	NA	NA	NA	NA	N	NA	NA	NA	NA	NA
>ENSP00000441477:map.1/152975941/G:p.L141V:n.C421G:c.Cta/Gta:SIFTprediction.tolerated:PolyPhenScore.0.001	Mutation around phosphorylation site	2,3	N	N	N	NA	NA	NA	NA	NA	NA	N	NA	NA	NA	NA	NA
>ENSP00000453235:map.15/64214954/C:p.L483V:n.C1478G:c.Ctg/Gtg:SIFTprediction.tolerated:PolyPhenScore.0.402	Uninterpreted mutation on kinase protein	NA	NA	NA	Y	CAMK-DAPK-DAPK-DAPK2	N	NA	NA	NA	NA	N	NA	NA	NA	NA	NA
>ENSP00000453235:map.15/64214993/C:p.L470V:n.C1439G:c.Ctg/Gtg:SIFTprediction.deleterious:PolyPhenScore.0	Uninterpreted mutation on kinase protein	NA	NA	NA	Y	CAMK-DAPK-DAPK-DAPK2	N	NA	NA	NA	NA	N	NA	NA	NA	NA	NA
>ENSP00000234420:map.2/48010488/A:p.G39E:n.G268A:c.gGg/gAg:SIFTprediction.tolerated:PolyPhenScore.0.608	Mutation around phosphorylation site	-4,-2	N	N	N	NA	NA	NA	NA	NA	NA	N	NA	NA	NA	NA	NA
>ENSP00000454950:map.16/84228770/C:p.G144R:n.G429C:c.Ggg/Cgg:SIFTprediction.tolerated:PolyPhenScore.0.094	Mutation around phosphorylation site	-1	N	N	N	NA	NA	NA	NA	NA	NA	N	NA	NA	NA	NA	NA
>ENSP00000308149:map.7/2752487/A:p.R491H:n.G1840A:c.cGt/cAt:SIFTprediction.tolerated:PolyPhenScore.0	Mutation around phosphorylation site	3	N	N	N	NA	NA	NA	NA	NA	NA	N	NA	NA	NA	NA	NA
>ENSP00000357494:map.6/117622184/C:p.S2229C:n.C6885G:c.tCc/tGc:SIFTprediction.tolerated:PolyPhenScore.0	Mutation around phosphorylation site on kinase protein	2	N	N	Y	TK-Sev--ROS	N	NA	NA	NA	NA	N	NA	NA	NA	NA	NA
>ENSP00000357494:map.6/117622188/G:p.K2228Q:n.A6881C:c.Aag/Cag:SIFTprediction.tolerated:PolyPhenScore.0	Mutation around phosphorylation site on kinase protein	1	N	N	Y	TK-Sev--ROS	N	NA	NA	NA	NA	N	NA	NA	NA	NA	NA
>ENSP00000247191:map.14/55618524/G:p.E753Q:n.G2474C:c.Gaa/Caa:SIFTprediction.tolerated:PolyPhenScore.0.732	Mutation around phosphorylation site	-4	N	N	N	NA	NA	NA	NA	NA	NA	N	NA	NA	NA	NA	NA
>ENSP00000355840:map.1/223567773/A:p.R319H:n.G1059A:c.cGc/cAc:SIFTprediction.tolerated:PolyPhenScore.0.209	Mutation around phosphorylation site	-5	N	N	N	NA	NA	NA	NA	NA	NA	N	NA	NA	NA	NA	NA
>ENSP00000355840:map.1/223567803/A:p.G329D:n.G1089A:c.gGc/gAc:SIFTprediction.tolerated:PolyPhenScore.0.355	Mutation around phosphorylation site	5,-5	N	N	N	NA	NA	NA	NA	NA	NA	N	NA	NA	NA	NA	NA
>ENSP00000365175:map.6/31603189/A:p.V1774M:n.G5522A:c.Gtg/Atg:SIFTprediction.None:PolyPhenScore.0	Mutation around phosphorylation site	-4	N	N	N	NA	NA	NA	NA	NA	NA	N	NA	NA	NA	NA	NA
>ENSP00000291971:map.19/56487603/G:p.K937R:n.A2881G:c.aAg/aGg:SIFTprediction.tolerated:PolyPhenScore.0.078	Mutation around phosphorylation site	2	N	N	N	NA	NA	NA	NA	NA	NA	N	NA	NA	NA	NA	NA
>ENSP00000348472:map.3/58410554/T:p.A535V:n.C1713T:c.gCa/gTa:SIFTprediction.tolerated:PolyPhenScore.0	Uninterpreted mutation on kinase protein	NA	NA	NA	Y	Other-Slob--Slob	N	NA	NA	NA	NA	N	NA	NA	NA	NA	NA
>ENSP00000239587:map.6/167754661/G:p.R425G:n.A1361G:c.Aga/Gga:SIFTprediction.deleterious:PolyPhenScore.0.001	Mutation around phosphorylation site	-3	N	N	N	NA	NA	NA	NA	NA	NA	N	NA	NA	NA	NA	NA
>ENSP00000370808:map.X/1508583/C:p.Q50R:n.A864G:c.cAg/cGg:SIFTprediction.tolerated:PolyPhenScore.0.004	Mutation around phosphorylation site	-1	N	N	N	NA	NA	NA	NA	NA	NA	N	NA	NA	NA	NA	NA
>ENSP00000418210:map.20/45867852/G:p.V772A:n.T2315C:c.gTg/gCg:SIFTprediction.tolerated:PolyPhenScore.0.001	Mutation around phosphorylation site	2,-2,-4	N	N	N	NA	NA	NA	NA	NA	NA	N	NA	NA	NA	NA	NA
>ENSP00000364650:map.10/29578084/G:p.K13R:n.A95G:c.aAg/aGg:SIFTprediction.tolerated:PolyPhenScore.0.008	Mutation around phosphorylation site	-2	N	N	N	NA	NA	NA	NA	NA	NA	N	NA	NA	NA	NA	NA
>ENSP00000283256:map.2/166172242/A:p.E549K:n.G1801A:c.Gaa/Aaa:SIFTprediction.tolerated:PolyPhenScore.0.346	Mutation around phosphorylation site	-5	N	N	N	NA	NA	NA	NA	NA	NA	N	NA	NA	NA	NA	NA
>ENSP00000310593:map.4/156273768/C:p.N601D:n.A2065G:c.Aat/Gat:SIFTprediction.tolerated:PolyPhenScore.0	Mutation around phosphorylation site	-2	N	N	N	NA	NA	NA	NA	NA	NA	N	NA	NA	NA	NA	NA
>ENSP00000324196:map.17/79093822/G:p.F1266S:n.T3822C:c.tTc/tCc:SIFTprediction.tolerated:PolyPhenScore.0.003	Uninterpreted mutation on kinase protein	NA	NA	NA	Y	TK-Lmr--LMR1	N	NA	NA	NA	NA	N	NA	NA	NA	NA	NA
>ENSP00000334714:map.1/201195119/T:p.H3552Y:n.C10784T:c.Cac/Tac:SIFTprediction.tolerated:PolyPhenScore.0.171	Mutation around phosphorylation site	-5,-1	N	N	N	NA	NA	NA	NA	NA	NA	N	NA	NA	NA	NA	NA
>ENSP00000355306:map.1/3807593/C:p.T53R:n.C257G:c.aCg/aGg:SIFTprediction.tolerated:PolyPhenScore.0	Mutation around phosphorylation site	-2	N	N	N	NA	NA	NA	NA	NA	NA	N	NA	NA	NA	NA	NA
>ENSP00000312599:map.8/74888616/C:p.A34P:n.G173C:c.Gcc/Ccc:SIFTprediction.deleterious:PolyPhenScore.0.954	Mutation around phosphorylation site	-1	N	N	N	NA	NA	NA	NA	NA	NA	N	NA	NA	NA	NA	NA
>ENSP00000315118:map.19/41211056/C:p.H174R:n.A823G:c.cAc/cGc:SIFTprediction.tolerated:PolyPhenScore.0	Uninterpreted mutation on kinase protein	NA	NA	NA	Y	PKL-ABC1-ABC1-A-ADCK4	N	NA	NA	NA	NA	N	NA	NA	NA	NA	NA
>ENSP00000357791:map.1/152192114/T:p.R664Q:n.G2067A:c.cGa/cAa:SIFTprediction.None:PolyPhenScore.0	Mutation around phosphorylation site	5,3	N	N	N	NA	NA	NA	NA	NA	NA	N	NA	NA	NA	NA	NA
>ENSP00000357791:map.1/152192549/G:p.Q519P:n.A1632C:c.cAg/cCg:SIFTprediction.None:PolyPhenScore.0	Mutation around phosphorylation site	3,2,-5	N	N	N	NA	NA	NA	NA	NA	NA	N	NA	NA	NA	NA	NA
>ENSP00000357791:map.1/152192631/T:p.G492R:n.G1550A:c.Gga/Aga:SIFTprediction.None:PolyPhenScore.0	Mutation around phosphorylation site	-4	N	N	N	NA	NA	NA	NA	NA	NA	N	NA	NA	NA	NA	NA
>ENSP00000355541:map.1/236717926/C:p.E2017G:n.A6165G:c.gAa/gGa:SIFTprediction.deleterious:PolyPhenScore.0.896	Mutation around phosphorylation site	5	N	N	N	NA	NA	NA	NA	NA	NA	N	NA	NA	NA	NA	NA
>ENSP00000262811:map.19/18255359/A:p.G861S:n.G2581A:c.Ggc/Agc:SIFTprediction.tolerated:PolyPhenScore.0.001	Uninterpreted mutation on kinase protein	NA	NA	NA	Y	AGC-MAST-MAST-MAST3	N	NA	NA	NA	NA	N	NA	NA	NA	NA	NA
>ENSP00000358437:map.1/119469188/T:p.H156N:n.C476A:c.Cat/Aat:SIFTprediction.tolerated:PolyPhenScore.0.321	Mutation around phosphorylation site	-3	N	N	N	NA	NA	NA	NA	NA	NA	N	NA	NA	NA	NA	NA
>ENSP00000252338:map.X/68725640/C:p.L172P:n.T557C:c.cTt/cCt:SIFTprediction.tolerated:PolyPhenScore.0	Mutation around phosphorylation site	1	N	N	N	NA	NA	NA	NA	NA	NA	N	NA	NA	NA	NA	NA
>ENSP00000365757:map.10/22839628/C:p.N251S:n.A981G:c.aAc/aGc:SIFTprediction.tolerated:PolyPhenScore.0.009	Mutation around phosphorylation site	5	N	N	N	NA	NA	NA	NA	NA	NA	N	NA	NA	NA	NA	NA
>ENSP00000252998:map.20/60986019/C:p.L637R:n.T2067G:c.cTg/cGg:SIFTprediction.deleterious:PolyPhenScore.0.485	Mutation around phosphorylation site	-1	N	N	N	NA	NA	NA	NA	NA	NA	N	NA	NA	NA	NA	NA
>ENSP00000340445:map.15/82563991/T:p.P34L:n.C170T:c.cCa/cTa:SIFTprediction.deleterious:PolyPhenScore.0.583	Mutation around phosphorylation site	-3	N	N	N	NA	NA	NA	NA	NA	NA	N	NA	NA	NA	NA	NA
>ENSP00000375429:map.17/39156027/A:p.R27C:n.C112T:c.Cgc/Tgc:SIFTprediction.deleterious:PolyPhenScore.0.998	Mutation around phosphorylation site	5	N	N	N	NA	NA	NA	NA	NA	NA	N	NA	NA	NA	NA	NA
>ENSP00000387641:map.3/12856856/G:p.Q408R:n.A1264G:c.cAg/cGg:SIFTprediction.tolerated:PolyPhenScore.0	Mutation around phosphorylation site	1	N	N	N	NA	NA	NA	NA	NA	NA	N	NA	NA	NA	NA	NA
>ENSP00000387641:map.3/12875443/A:p.A1225T:n.G3714A:c.Gct/Act:SIFTprediction.tolerated:PolyPhenScore.0.001	Mutation around phosphorylation site	1	N	N	N	NA	NA	NA	NA	NA	NA	N	NA	NA	NA	NA	NA
>ENSP00000005178:map.7/95222201/C:p.M134V:n.A598G:c.Atg/Gtg:SIFTprediction.tolerated:PolyPhenScore.0.295	Uninterpreted mutation on kinase protein	NA	NA	NA	Y	HisK-PDHK-PDHK-PDHK4	N	NA	NA	NA	NA	N	NA	NA	NA	NA	NA
>ENSP00000344545:map.11/193865/G:p.I70R:n.T229G:c.aTa/aGa:SIFTprediction.deleterious:PolyPhenScore.0.936	Mutation around phosphorylation site	2	N	N	N	NA	NA	NA	NA	NA	NA	N	NA	NA	NA	NA	NA
>ENSP00000434614:map.17/45214690/A:p.R587W:n.C1763T:c.Cgg/Tgg:SIFTprediction.deleterious:PolyPhenScore.0.988	Mutation around phosphorylation site	3	N	N	N	NA	NA	NA	NA	NA	NA	N	NA	NA	NA	NA	NA
>ENSP00000365630:map.9/85627408/A:p.R262C:n.C1045T:c.Cgc/Tgc:SIFTprediction.tolerated:PolyPhenScore.0.007	Mutation around phosphorylation site	-2	N	N	N	NA	NA	NA	NA	NA	NA	N	NA	NA	NA	NA	NA
>ENSP00000387882:map.14/92268615/G:p.K151T:n.A776C:c.aAg/aCg:SIFTprediction.tolerated:PolyPhenScore.0	Mutation around phosphorylation site	-3,-5	N	N	N	NA	NA	NA	NA	NA	NA	N	NA	NA	NA	NA	NA
>ENSP00000297293:map.7/97822115/A:p.L780M:n.T2631A:c.Ttg/Atg:SIFTprediction.tolerated:PolyPhenScore.0.34	Uninterpreted mutation on kinase protein	NA	NA	NA	Y	TK-Lmr--LMR2	N	NA	NA	NA	NA	N	NA	NA	NA	NA	NA
>ENSP00000381240:map.6/123687288/C:p.I438S:n.T1335G:c.aTt/aGt:SIFTprediction.tolerated:PolyPhenScore.0	Mutation around phosphorylation site	1	N	N	N	NA	NA	NA	NA	NA	NA	N	NA	NA	NA	NA	NA
>ENSP00000225550:map.17/39580559/A:p.S73C:n.A217T:c.Agt/Tgt:SIFTprediction.tolerated:PolyPhenScore.0	Mutation around phosphorylation site	-2	N	N	N	NA	NA	NA	NA	NA	NA	N	NA	NA	NA	NA	NA
>ENSP00000225550:map.17/39580562/C:p.T72A:n.A214G:c.Acc/Gcc:SIFTprediction.tolerated:PolyPhenScore.0.005	Mutation around phosphorylation site	-3	N	N	N	NA	NA	NA	NA	NA	NA	N	NA	NA	NA	NA	NA
>ENSP00000347845:map.3/56667682/C:p.T985R:n.C3185G:c.aCa/aGa:SIFTprediction.tolerated:PolyPhenScore.0	Mutation around phosphorylation site	3,4,-3	N	N	N	NA	NA	NA	NA	NA	NA	N	NA	NA	NA	NA	NA
>ENSP00000296125:map.3/44948479/T:p.R372C:n.C1182T:c.Cgc/Tgc:SIFTprediction.tolerated:PolyPhenScore.0.169	Mutation around phosphorylation site	3	N	N	N	NA	NA	NA	NA	NA	NA	N	NA	NA	NA	NA	NA
>ENSP00000296125:map.3/44948674/C:p.E437Q:n.G1377C:c.Gag/Cag:SIFTprediction.tolerated:PolyPhenScore.0.004	Mutation around phosphorylation site	-3	N	N	N	NA	NA	NA	NA	NA	NA	N	NA	NA	NA	NA	NA
>ENSP00000362773:map.X/71401607/A:p.R16Q:n.G79A:c.cGg/cAg:SIFTprediction.tolerated:PolyPhenScore.0	Mutation around phosphorylation site	-2	N	N	N	NA	NA	NA	NA	NA	NA	N	NA	NA	NA	NA	NA
>ENSP00000362773:map.X/71401614/A:p.S18R:n.C86A:c.agC/agA:SIFTprediction.tolerated:PolyPhenScore.0	Destruction of phosphorylation site	0	Y	N	N	NA	NA	NA	NA	NA	NA	N	NA	NA	NA	NA	NA
>ENSP00000170564:map.19/33600764/C:p.L476P:n.T1741C:c.cTc/cCc:SIFTprediction.tolerated:PolyPhenScore.0.001	Mutation around phosphorylation site	-1	N	N	N	NA	NA	NA	NA	NA	NA	N	NA	NA	NA	NA	NA
>ENSP00000275815:map.7/143088867/C:p.M900V:n.A2785G:c.Atg/Gtg:SIFTprediction.tolerated:PolyPhenScore.0	Uninterpreted mutation on kinase protein	NA	NA	NA	Y	TK-Eph--EphA1	N	NA	NA	NA	NA	N	NA	NA	NA	NA	NA
>ENSP00000275815:map.7/143097100/G:p.V160A:n.T566C:c.gTg/gCg:SIFTprediction.tolerated:PolyPhenScore.0	Mutation around phosphorylation site on kinase protein	5	N	N	Y	TK-Eph--EphA1	N	NA	NA	NA	NA	N	NA	NA	NA	NA	NA
>ENSP00000311997:map.22/29885473/T:p.P615L:n.C1877T:c.cCg/cTg:SIFTprediction.deleterious:PolyPhenScore.0.919	Mutation around phosphorylation site	1,-5	N	N	N	NA	NA	NA	NA	NA	NA	N	NA	NA	NA	NA	NA
>ENSP00000377262:map.7/104782689/G:p.T437P:n.A1397C:c.Aca/Cca:SIFTprediction.tolerated:PolyPhenScore.0.011	Mutation around phosphorylation site on kinase domain	-1,1,3,-5	N	N	Y	CMGC-SRPK--SRPK2	Y	859	N	N	N	N	NA	NA	NA	NA	NA
>ENSP00000360488:map.10/95441272/A:p.S251F:n.C950T:c.tCt/tTt:SIFTprediction.deleterious:PolyPhenScore.0.301	Destruction of phosphorylation site	0,-1,3	Y	N	N	NA	NA	NA	NA	NA	NA	N	NA	NA	NA	NA	NA
>ENSP00000360488:map.10/95459817/T:p.R16H:n.G245A:c.cGc/cAc:SIFTprediction.tolerated:PolyPhenScore.0	Mutation around phosphorylation site	4	N	N	N	NA	NA	NA	NA	NA	NA	N	NA	NA	NA	NA	NA
>ENSP00000433378:map.5/140209531/T:p.R619C:n.C1969T:c.Cgc/Tgc:SIFTprediction.deleterious:PolyPhenScore.0.953	Mutation around phosphorylation site	2,3	N	N	N	NA	NA	NA	NA	NA	NA	N	NA	NA	NA	NA	NA
>ENSP00000377083:map.3/125874286/G:p.G197R:n.G939C:c.Gga/Cga:SIFTprediction.deleterious:PolyPhenScore.0.585	Mutation around phosphorylation site	-3	N	N	N	NA	NA	NA	NA	NA	NA	N	NA	NA	NA	NA	NA
>ENSP00000369126:map.13/37679268/T:p.D42E:n.C536A:c.gaC/gaA:SIFTprediction.tolerated:PolyPhenScore.0.004	Uninterpreted mutation on kinase domain	NA	NA	NA	Y	CK1-CK1-CK1-A-CK1a2	Y	99	N	N	N	N	NA	NA	NA	NA	NA
>ENSP00000410216:map.5/75003678/C:p.H36R:n.A297G:c.cAt/cGt:SIFTprediction.tolerated:PolyPhenScore.0	Mutation around phosphorylation site	-1	N	N	N	NA	NA	NA	NA	NA	NA	N	NA	NA	NA	NA	NA
>ENSP00000282470:map.4/88412806/C:p.T419A:n.A1726G:c.Acg/Gcg:SIFTprediction.tolerated:PolyPhenScore.0.001	Destruction of phosphorylation site	-2,5,-1,0	Y	N	N	NA	NA	NA	NA	NA	NA	N	NA	NA	NA	NA	NA
>ENSP00000357643:map.10/129899578/C:p.K3217E:n.A10025G:c.Aaa/Gaa:SIFTprediction.tolerated:PolyPhenScore.0	Phosphomimicking mutation	4,1	N	Y	N	NA	NA	NA	NA	NA	NA	N	NA	NA	NA	NA	NA
>ENSP00000357643:map.10/129901747/T:p.R2786Q:n.G8733A:c.cGg/cAg:SIFTprediction.tolerated:PolyPhenScore.0.825	Mutation around phosphorylation site	5	N	N	N	NA	NA	NA	NA	NA	NA	N	NA	NA	NA	NA	NA
>ENSP00000357643:map.10/129917560/C:p.N104S:n.A687G:c.aAt/aGt:SIFTprediction.tolerated:PolyPhenScore.0.626	Mutation around phosphorylation site	-4,-5	N	N	N	NA	NA	NA	NA	NA	NA	N	NA	NA	NA	NA	NA
>ENSP00000239374:map.6/151894505/C:p.F324S:n.T1070C:c.tTc/tCc:SIFTprediction.tolerated:PolyPhenScore.0	Mutation around phosphorylation site	5,1	N	N	N	NA	NA	NA	NA	NA	NA	N	NA	NA	NA	NA	NA
>ENSP00000365908:map.9/79320640/T:p.A2184T:n.G6674A:c.Gcc/Acc:SIFTprediction.tolerated:PolyPhenScore.0.002	Mutation around phosphorylation site	-5	N	N	N	NA	NA	NA	NA	NA	NA	N	NA	NA	NA	NA	NA
>ENSP00000244623:map.6/27925367/A:p.V117I:n.G349A:c.Gtc/Atc:SIFTprediction.tolerated:PolyPhenScore.0.006	Mutation around phosphorylation site	-2	N	N	N	NA	NA	NA	NA	NA	NA	N	NA	NA	NA	NA	NA
>ENSP00000369146:map.16/56667282/A:p.T20K:n.C558A:c.aCg/aAg:SIFTprediction.tolerated:PolyPhenScore.0	Mutation around phosphorylation site	2	N	N	N	NA	NA	NA	NA	NA	NA	N	NA	NA	NA	NA	NA
>ENSP00000233710:map.2/211060050/G:p.K333Q:n.A1225C:c.Aaa/Caa:SIFTprediction.tolerated:PolyPhenScore.0.398	Mutation around phosphorylation site	4	N	N	N	NA	NA	NA	NA	NA	NA	N	NA	NA	NA	NA	NA
>ENSP00000361731:map.9/131565554/C:p.V190A:n.T719C:c.gTg/gCg:SIFTprediction.tolerated:PolyPhenScore.0	Mutation around phosphorylation site	1	N	N	N	NA	NA	NA	NA	NA	NA	N	NA	NA	NA	NA	NA
>ENSP00000427235:map.4/151177340/T:p.P747S:n.C2239T:c.Cct/Tct:SIFTprediction.tolerated:PolyPhenScore.0	Uninterpreted mutation on kinase protein	NA	NA	NA	Y	CAMK-DCAMKL--DCLK2	N	NA	NA	NA	NA	N	NA	NA	NA	NA	NA
>ENSP00000319192:map.7/43664280/G:p.K362E:n.A1263G:c.Aag/Gag:SIFTprediction.tolerated:PolyPhenScore.0	Uninterpreted mutation on kinase protein	NA	NA	NA	Y	CAMK-DAPK-DRAK-DRAK1	N	NA	NA	NA	NA	N	NA	NA	NA	NA	NA
>ENSP00000423863:map.5/7878179/T:p.S104L:n.C309T:c.tCg/tTg:SIFTprediction.tolerated:PolyPhenScore.0.001	Mutation around phosphorylation site	4	N	N	N	NA	NA	NA	NA	NA	NA	N	NA	NA	NA	NA	NA
>ENSP00000386135:map.9/90322023/A:p.S1346N:n.G4372A:c.aGt/aAt:SIFTprediction.tolerated:PolyPhenScore.0	Uninterpreted mutation on kinase protein	NA	NA	NA	Y	CAMK-DAPK-DAPK-DAPK1	N	NA	NA	NA	NA	N	NA	NA	NA	NA	NA
>ENSP00000362181:map.6/41318438/G:p.M223V:n.A755G:c.Atg/Gtg:SIFTprediction.tolerated:PolyPhenScore.0	Mutation around phosphorylation site	-5	N	N	N	NA	NA	NA	NA	NA	NA	N	NA	NA	NA	NA	NA
>ENSP00000359778:map.1/79392756/A:p.V300L:n.G962T:c.Gta/Tta:SIFTprediction.tolerated:PolyPhenScore.0.001	Mutation around phosphorylation site	-1,-2	N	N	N	NA	NA	NA	NA	NA	NA	N	NA	NA	NA	NA	NA
>ENSP00000261726:map.12/111786082/C:p.V1472L:n.G4568C:c.Gta/Cta:SIFTprediction.tolerated:PolyPhenScore.0	Mutation around phosphorylation site	2	N	N	N	NA	NA	NA	NA	NA	NA	N	NA	NA	NA	NA	NA
>ENSP00000291009:map.7/142836203/T:p.Q79H:n.A277T:c.caA/caT:SIFTprediction.deleterious:PolyPhenScore.0.001	Mutation around phosphorylation site	-5	N	N	N	NA	NA	NA	NA	NA	NA	N	NA	NA	NA	NA	NA
>ENSP00000249071:map.22/37622784/T:p.D170N:n.G630A:c.Gac/Aac:SIFTprediction.deleterious:PolyPhenScore.0.545	Mutation around phosphorylation site	3	N	N	N	NA	NA	NA	NA	NA	NA	N	NA	NA	NA	NA	NA
>ENSP00000429058:map.8/22428658/C:p.I228T:n.T681C:c.aTc/aCc:SIFTprediction.tolerated:PolyPhenScore.0	Mutation around phosphorylation site	5	N	N	N	NA	NA	NA	NA	NA	NA	N	NA	NA	NA	NA	NA
>ENSP00000325682:map.1/247614896/C:p.I130S:n.T413G:c.aTc/aGc:SIFTprediction.deleterious:PolyPhenScore.0.96	Mutation around phosphorylation site	3	N	N	N	NA	NA	NA	NA	NA	NA	N	NA	NA	NA	NA	NA
>ENSP00000406777:map.7/135123060/C:p.A7G:n.C301G:c.gCg/gGg:SIFTprediction.tolerated:PolyPhenScore.0.006	Mutation around phosphorylation site	5	N	N	N	NA	NA	NA	NA	NA	NA	N	NA	NA	NA	NA	NA
>ENSP00000251269:map.19/44470663/C:p.A337P:n.G1337C:c.Gca/Cca:SIFTprediction.tolerated:PolyPhenScore.0	Mutation around phosphorylation site	4	N	N	N	NA	NA	NA	NA	NA	NA	N	NA	NA	NA	NA	NA
>ENSP00000442053:map.12/114377899/C:p.Q602E:n.C1883G:c.Cag/Gag:SIFTprediction.tolerated:PolyPhenScore.0	Mutation around phosphorylation site	-4	N	N	N	NA	NA	NA	NA	NA	NA	N	NA	NA	NA	NA	NA
>ENSP00000399168:map.6/31324078/T:p.T162K:n.C514A:c.aCg/aAg:SIFTprediction.None:PolyPhenScore.0.995	Mutation around phosphorylation site	-5	N	N	N	NA	NA	NA	NA	NA	NA	N	NA	NA	NA	NA	NA
>ENSP00000354877:map.17/19713740/T:p.V370M:n.G1627A:c.Gtg/Atg:SIFTprediction.tolerated:PolyPhenScore.0.001	Uninterpreted mutation on kinase protein	NA	NA	NA	Y	Other-ULK-ULK-ULK2	N	NA	NA	NA	NA	N	NA	NA	NA	NA	NA
>ENSP00000267273:map.13/103346806/G:p.G15R:n.G49C:c.Ggg/Cgg:SIFTprediction.tolerated:PolyPhenScore.0	Mutation around phosphorylation site	-4	N	N	N	NA	NA	NA	NA	NA	NA	N	NA	NA	NA	NA	NA
>ENSP00000216487:map.14/93118038/G:p.H215R:n.A803G:c.cAt/cGt:SIFTprediction.tolerated:PolyPhenScore.0	Uninterpreted mutation on SH2 protein	NA	NA	NA	N	NA	NA	NA	NA	NA	NA	Y	RIN3	N	NA	NA	NA
>ENSP00000216487:map.14/93118229/T:p.R279C:n.C994T:c.Cgc/Tgc:SIFTprediction.deleterious:PolyPhenScore.0	Uninterpreted mutation on SH2 protein	NA	NA	NA	N	NA	NA	NA	NA	NA	NA	Y	RIN3	N	NA	NA	NA
>ENSP00000216487:map.14/93118668/T:p.T425M:n.C1433T:c.aCg/aTg:SIFTprediction.tolerated:PolyPhenScore.0.005	Uninterpreted mutation on SH2 protein	NA	NA	NA	N	NA	NA	NA	NA	NA	NA	Y	RIN3	N	NA	NA	NA
>ENSP00000216487:map.14/93142864/T:p.V794L:n.G2539T:c.Gtg/Ttg:SIFTprediction.deleterious:PolyPhenScore.0.727	Mutation around phosphorylation site on SH2 protein	1	N	N	N	NA	NA	NA	NA	NA	NA	Y	RIN3	N	NA	NA	NA
>ENSP00000286955:map.19/5832209/A:p.P124S:n.C1423T:c.Ccg/Tcg:SIFTprediction.deleterious:PolyPhenScore.0.121	Mutation around phosphorylation site	1	N	N	N	NA	NA	NA	NA	NA	NA	N	NA	NA	NA	NA	NA
>ENSP00000309012:map.11/56468699/A:p.V279E:n.T836A:c.gTg/gAg:SIFTprediction.deleterious:PolyPhenScore.0.988	Phosphomimicking mutation	1,5	N	Y	N	NA	NA	NA	NA	NA	NA	N	NA	NA	NA	NA	NA
>ENSP00000309012:map.11/56468720/C:p.L286P:n.T857C:c.cTc/cCc:SIFTprediction.tolerated:PolyPhenScore.0	Mutation around phosphorylation site	-3	N	N	N	NA	NA	NA	NA	NA	NA	N	NA	NA	NA	NA	NA
>ENSP00000376333:map.17/73552185/A:p.R45H:n.G251A:c.cGc/cAc:SIFTprediction.tolerated:PolyPhenScore.0.001	Mutation around phosphorylation site	5	N	N	N	NA	NA	NA	NA	NA	NA	N	NA	NA	NA	NA	NA
>ENSP00000457230:map.16/78466437/G:p.P282A:n.C1210G:c.Cca/Gca:SIFTprediction.deleterious:PolyPhenScore.0.784	Mutation around phosphorylation site	-5	N	N	N	NA	NA	NA	NA	NA	NA	N	NA	NA	NA	NA	NA
>ENSP00000297267:map.6/159655383/G:p.Q1280R:n.A4039G:c.cAg/cGg:SIFTprediction.tolerated:PolyPhenScore.0.077	Mutation around phosphorylation site	-1,-3,-2	N	N	N	NA	NA	NA	NA	NA	NA	N	NA	NA	NA	NA	NA
>ENSP00000222693:map.7/116146074/G:p.Q130E:n.C780G:c.Cag/Gag:SIFTprediction.tolerated:PolyPhenScore.0.966	Phosphomimicking mutation	-1,-5,2	N	Y	N	NA	NA	NA	NA	NA	NA	N	NA	NA	NA	NA	NA
>ENSP00000274473:map.5/126791282/A:p.R1072K:n.G3482A:c.aGg/aAg:SIFTprediction.tolerated:PolyPhenScore.0.001	Mutation around phosphorylation site	-3	N	N	N	NA	NA	NA	NA	NA	NA	N	NA	NA	NA	NA	NA
>ENSP00000331342:map.8/37728017/G:p.M1185T:n.T3567C:c.aTg/aCg:SIFTprediction.tolerated:PolyPhenScore.0	Mutation around phosphorylation site	-2	N	N	N	NA	NA	NA	NA	NA	NA	N	NA	NA	NA	NA	NA
>ENSP00000345448:map.12/10137557/C:p.K211Q:n.A631C:c.Aaa/Caa:SIFTprediction.tolerated:PolyPhenScore.0.039	Mutation around phosphorylation site	2	N	N	N	NA	NA	NA	NA	NA	NA	N	NA	NA	NA	NA	NA
>ENSP00000337194:map.6/4031998/G:p.I83V:n.A347G:c.Att/Gtt:SIFTprediction.tolerated:PolyPhenScore.0.001	Mutation around phosphorylation site on kinase protein	-4	N	N	Y	CMGC-DYRK-PRP4-PRP4	N	NA	NA	NA	NA	N	NA	NA	NA	NA	NA
>ENSP00000337368:map.19/44611317/A:p.R335H:n.G1300A:c.cGc/cAc:SIFTprediction.tolerated:PolyPhenScore.0.003	Mutation around phosphorylation site	-4	N	N	N	NA	NA	NA	NA	NA	NA	N	NA	NA	NA	NA	NA
>ENSP00000295542:map.1/155019710/C:p.M512L:n.A1630C:c.Atg/Ctg:SIFTprediction.tolerated:PolyPhenScore.0.037	Mutation around phosphorylation site	1	N	N	N	NA	NA	NA	NA	NA	NA	N	NA	NA	NA	NA	NA
>ENSP00000345716:map.6/28227436/G:p.Y96C:n.A339G:c.tAc/tGc:SIFTprediction.tolerated:PolyPhenScore.0	Mutation around phosphorylation site	2,4,5	N	N	N	NA	NA	NA	NA	NA	NA	N	NA	NA	NA	NA	NA
>ENSP00000262219:map.8/124696867/T:p.V313I:n.G1005A:c.Gtc/Atc:SIFTprediction.tolerated:PolyPhenScore.0.002	Mutation around phosphorylation site	-2	N	N	N	NA	NA	NA	NA	NA	NA	N	NA	NA	NA	NA	NA
>ENSP00000262219:map.8/124710729/T:p.R127H:n.G448A:c.cGt/cAt:SIFTprediction.deleterious:PolyPhenScore.0.024	Mutation around phosphorylation site	-4	N	N	N	NA	NA	NA	NA	NA	NA	N	NA	NA	NA	NA	NA
>ENSP00000380165:map.X/47836207/T:p.E427K:n.G1630A:c.Gag/Aag:SIFTprediction.deleterious:PolyPhenScore.0.993	Mutation around phosphorylation site	2,4	N	N	N	NA	NA	NA	NA	NA	NA	N	NA	NA	NA	NA	NA
>ENSP00000367398:map.1/5940243/A:p.R848W:n.C2808T:c.Cgg/Tgg:SIFTprediction.deleterious:PolyPhenScore.0.993	Mutation around phosphorylation site	1	N	N	N	NA	NA	NA	NA	NA	NA	N	NA	NA	NA	NA	NA
>ENSP00000408695:map.17/64783081/A:p.V568I:n.G1728A:c.Gtc/Atc:SIFTprediction.tolerated:PolyPhenScore.0	Uninterpreted mutation on kinase domain	NA	NA	NA	Y	AGC-PKC-PKCa-PKCa	Y	1356	N	N	N	N	NA	NA	NA	NA	NA
>ENSP00000231198:map.5/157164962/C:p.L232P:n.T939C:c.cTg/cCg:SIFTprediction.tolerated:PolyPhenScore.0	Mutation around phosphorylation site	4	N	N	N	NA	NA	NA	NA	NA	NA	N	NA	NA	NA	NA	NA
>ENSP00000311113:map.17/39912145/A:p.M697L:n.A2208T:c.Atg/Ttg:SIFTprediction.tolerated:PolyPhenScore.0	Mutation around phosphorylation site	-4	N	N	N	NA	NA	NA	NA	NA	NA	N	NA	NA	NA	NA	NA
>ENSP00000337103:map.10/50856652/A:p.V461M:n.G1534A:c.Gtg/Atg:SIFTprediction.tolerated:PolyPhenScore.0.029	Mutation around phosphorylation site	-3,-1,-4	N	N	N	NA	NA	NA	NA	NA	NA	N	NA	NA	NA	NA	NA
>ENSP00000393613:map.1/179876988/G:p.P30R:n.C88G:c.cCt/cGt:SIFTprediction.deleterious:PolyPhenScore.0.093	Mutation around phosphorylation site	-1	N	N	N	NA	NA	NA	NA	NA	NA	N	NA	NA	NA	NA	NA
>ENSP00000293897:map.16/1129872/T:p.P335L:n.C1092T:c.cCg/cTg:SIFTprediction.tolerated:PolyPhenScore.0.012	Mutation around phosphorylation site	2	N	N	N	NA	NA	NA	NA	NA	NA	N	NA	NA	NA	NA	NA
>ENSP00000420298:map.3/112063850/A:p.P71T:n.C268A:c.Cct/Act:SIFTprediction.tolerated:PolyPhenScore.0.038	Mutation around phosphorylation site	1,-2	N	N	N	NA	NA	NA	NA	NA	NA	N	NA	NA	NA	NA	NA
>ENSP00000392024:map.19/12186761/G:p.T276A:n.A1001G:c.Act/Gct:SIFTprediction.tolerated:PolyPhenScore.0.267	Destruction of phosphorylation site	2,0	Y	N	N	NA	NA	NA	NA	NA	NA	N	NA	NA	NA	NA	NA
>ENSP00000384881:map.7/20698270/G:p.K560E:n.A2330G:c.Aag/Gag:SIFTprediction.tolerated:PolyPhenScore.0	Phosphomimicking mutation	-1	N	Y	N	NA	NA	NA	NA	NA	NA	N	NA	NA	NA	NA	NA
>ENSP00000417182:map.6/30920086/T:p.T1282M:n.C3873T:c.aCg/aTg:SIFTprediction.tolerated:PolyPhenScore.0.042	Mutation around phosphorylation site	-3	N	N	N	NA	NA	NA	NA	NA	NA	N	NA	NA	NA	NA	NA
>ENSP00000403153:map.22/36623731/C:p.I357V:n.A1078G:c.Atc/Gtc:SIFTprediction.tolerated:PolyPhenScore.0.001	Mutation around phosphorylation site	-5	N	N	N	NA	NA	NA	NA	NA	NA	N	NA	NA	NA	NA	NA
>ENSP00000311692:map.17/3493200/G:p.M315I:n.G945C:c.atG/atC:SIFTprediction.tolerated:PolyPhenScore.0	Mutation around phosphorylation site	5	N	N	N	NA	NA	NA	NA	NA	NA	N	NA	NA	NA	NA	NA
>ENSP00000402505:map.19/17004049/C:p.Q1901R:n.A5701G:c.cAg/cGg:SIFTprediction.tolerated:PolyPhenScore.0	Mutation around phosphorylation site	4	N	N	N	NA	NA	NA	NA	NA	NA	N	NA	NA	NA	NA	NA
>ENSP00000402505:map.19/17111297/G:p.M323T:n.T967C:c.aTg/aCg:SIFTprediction.tolerated:PolyPhenScore.0.001	Mutation around phosphorylation site	-4	N	N	N	NA	NA	NA	NA	NA	NA	N	NA	NA	NA	NA	NA
>ENSP00000358081:map.10/121436286/T:p.P407L:n.C1526T:c.cCt/cTt:SIFTprediction.deleterious:PolyPhenScore.0	Mutation around phosphorylation site	1	N	N	N	NA	NA	NA	NA	NA	NA	N	NA	NA	NA	NA	NA
>ENSP00000262113:map.8/2048831/G:p.N869S:n.A2747G:c.aAc/aGc:SIFTprediction.tolerated:PolyPhenScore.0.025	Mutation around phosphorylation site	-2	N	N	N	NA	NA	NA	NA	NA	NA	N	NA	NA	NA	NA	NA
>ENSP00000309142:map.3/57542173/T:p.R23W:n.C170T:c.Cgg/Tgg:SIFTprediction.deleterious:PolyPhenScore.0.101	Mutation around phosphorylation site	1	N	N	N	NA	NA	NA	NA	NA	NA	N	NA	NA	NA	NA	NA
>ENSP00000264952:map.3/141535558/G:p.E443G:n.A1465G:c.gAa/gGa:SIFTprediction.tolerated:PolyPhenScore.0.002	Uninterpreted mutation on kinase domain	NA	NA	NA	Y	AGC-GRK-GRK-GPRK7	Y	1379	N	N	N	N	NA	NA	NA	NA	NA
>ENSP00000264952:map.3/141535608/A:p.P460T:n.C1515A:c.Cct/Act:SIFTprediction.tolerated:PolyPhenScore.0.066	Uninterpreted mutation on kinase protein	NA	NA	NA	Y	AGC-GRK-GRK-GPRK7	N	NA	NA	NA	NA	N	NA	NA	NA	NA	NA
>ENSP00000323063:map.12/10659228/T:p.I243F:n.A1028T:c.Att/Ttt:SIFTprediction.tolerated:PolyPhenScore.0.104	Mutation around phosphorylation site	5	N	N	N	NA	NA	NA	NA	NA	NA	N	NA	NA	NA	NA	NA
>ENSP00000371847:map.20/76735/G:p.R50G:n.A148G:c.Agg/Ggg:SIFTprediction.tolerated:PolyPhenScore.0.87	Mutation around phosphorylation site	5	N	N	N	NA	NA	NA	NA	NA	NA	N	NA	NA	NA	NA	NA
>ENSP00000369599:map.9/20953049/G:p.T1373A:n.A4481G:c.Aca/Gca:SIFTprediction.tolerated:PolyPhenScore.0.002	Destruction of phosphorylation site	0	Y	N	N	NA	NA	NA	NA	NA	NA	N	NA	NA	NA	NA	NA
>ENSP00000409832:map.X/49179698/G:p.Y9C:n.A122G:c.tAt/tGt:SIFTprediction.deleterious:PolyPhenScore.0.999	Mutation around phosphorylation site	-1	N	N	N	NA	NA	NA	NA	NA	NA	N	NA	NA	NA	NA	NA
>ENSP00000409832:map.X/49179711/T:p.R13S:n.A135T:c.agA/agT:SIFTprediction.tolerated:PolyPhenScore.0.088	Mutation around phosphorylation site	3	N	N	N	NA	NA	NA	NA	NA	NA	N	NA	NA	NA	NA	NA
>ENSP00000409832:map.X/49179755/A:p.R28Q:n.G179A:c.cGg/cAg:SIFTprediction.tolerated:PolyPhenScore.0.468	Mutation around phosphorylation site	-5	N	N	N	NA	NA	NA	NA	NA	NA	N	NA	NA	NA	NA	NA
>ENSP00000431759:map.12/97098549/C:p.L2168P:n.T6526C:c.cTt/cCt:SIFTprediction.tolerated:PolyPhenScore.0	Mutation around phosphorylation site	3,-2,-3	N	N	N	NA	NA	NA	NA	NA	NA	N	NA	NA	NA	NA	NA
>ENSP00000431759:map.12/97102578/A:p.E2241K:n.G6744A:c.Gaa/Aaa:SIFTprediction.tolerated:PolyPhenScore.0	Mutation around phosphorylation site	-4	N	N	N	NA	NA	NA	NA	NA	NA	N	NA	NA	NA	NA	NA
>ENSP00000333602:map.12/132510311/T:p.P1695L:n.C5193T:c.cCg/cTg:SIFTprediction.None:PolyPhenScore.0	Mutation around phosphorylation site	-5	N	N	N	NA	NA	NA	NA	NA	NA	N	NA	NA	NA	NA	NA
>ENSP00000351947:map.4/95170839/A:p.S247N:n.G914A:c.aGt/aAt:SIFTprediction.tolerated:PolyPhenScore.0	Mutation around phosphorylation site	2,5	N	N	N	NA	NA	NA	NA	NA	NA	N	NA	NA	NA	NA	NA
>ENSP00000296589:map.5/33963838/G:p.E282D:n.G993C:c.gaG/gaC:SIFTprediction.tolerated:PolyPhenScore.0.561	Mutation around phosphorylation site	4	N	N	N	NA	NA	NA	NA	NA	NA	N	NA	NA	NA	NA	NA
>ENSP00000330101:map.12/53165940/T:p.A359T:n.G1129A:c.Gcc/Acc:SIFTprediction.tolerated:PolyPhenScore.0.913	Mutation around phosphorylation site	-2	N	N	N	NA	NA	NA	NA	NA	NA	N	NA	NA	NA	NA	NA
>ENSP00000330101:map.12/53165949/T:p.E356K:n.G1120A:c.Gag/Aag:SIFTprediction.deleterious:PolyPhenScore.0.995	Mutation around phosphorylation site	-5	N	N	N	NA	NA	NA	NA	NA	NA	N	NA	NA	NA	NA	NA
>ENSP00000460250:map.17/4720469/T:p.T11I:n.C32T:c.aCa/aTa:SIFTprediction.tolerated:PolyPhenScore.0	Mutation around phosphorylation site	-3,-1	N	N	N	NA	NA	NA	NA	NA	NA	N	NA	NA	NA	NA	NA
>ENSP00000262419:map.17/44108906/G:p.I1085T:n.T3725C:c.aTt/aCt:SIFTprediction.tolerated:PolyPhenScore.0	Mutation around phosphorylation site	3	N	N	N	NA	NA	NA	NA	NA	NA	N	NA	NA	NA	NA	NA
>ENSP00000374045:map.2/84847014/T:p.P1260S:n.C3915T:c.Cca/Tca:SIFTprediction.tolerated:PolyPhenScore.1	Mutation around phosphorylation site	1	N	N	N	NA	NA	NA	NA	NA	NA	N	NA	NA	NA	NA	NA
>ENSP00000296129:map.3/45127515/C:p.D709G:n.A2261G:c.gAc/gGc:SIFTprediction.tolerated:PolyPhenScore.0	Mutation around phosphorylation site	2	N	N	N	NA	NA	NA	NA	NA	NA	N	NA	NA	NA	NA	NA
>ENSP00000261435:map.4/40122453/T:p.P908S:n.C3138T:c.Ccc/Tcc:SIFTprediction.tolerated:PolyPhenScore.0.006	Mutation around phosphorylation site	2	N	N	N	NA	NA	NA	NA	NA	NA	N	NA	NA	NA	NA	NA
>ENSP00000327959:map.18/3457607/T:p.P292L:n.C1178T:c.cCg/cTg:SIFTprediction.deleterious:PolyPhenScore.0.208	Mutation around phosphorylation site	-2	N	N	N	NA	NA	NA	NA	NA	NA	N	NA	NA	NA	NA	NA
>ENSP00000357130:map.1/158619728/C:p.S1163A:n.T3668G:c.Tcc/Gcc:SIFTprediction.tolerated:PolyPhenScore.0.002	Mutation around phosphorylation site	-4	N	N	N	NA	NA	NA	NA	NA	NA	N	NA	NA	NA	NA	NA
>ENSP00000353824:map.22/50356693/C:p.V300A:n.T1334C:c.gTc/gCc:SIFTprediction.tolerated:PolyPhenScore.0.001	Uninterpreted mutation on kinase protein	NA	NA	NA	Y	CAMK-PIM--PIM3	N	NA	NA	NA	NA	N	NA	NA	NA	NA	NA
>ENSP00000411084:map.19/12502457/G:p.L252P:n.T956C:c.cTg/cCg:SIFTprediction.tolerated:PolyPhenScore.0	Mutation around phosphorylation site	4	N	N	N	NA	NA	NA	NA	NA	NA	N	NA	NA	NA	NA	NA
>ENSP00000344616:map.13/32885654/C:p.T137A:n.A438G:c.Acc/Gcc:SIFTprediction.tolerated:PolyPhenScore.0.005	Destruction of phosphorylation site	4,3,0	Y	N	N	NA	NA	NA	NA	NA	NA	N	NA	NA	NA	NA	NA
>ENSP00000367023:map.9/37503087/A:p.R445K:n.G1622A:c.aGg/aAg:SIFTprediction.tolerated:PolyPhenScore.0.002	Mutation around phosphorylation site	-2	N	N	N	NA	NA	NA	NA	NA	NA	N	NA	NA	NA	NA	NA
>ENSP00000367023:map.9/37503124/A,C:p.K457N:n.G1659C:c.aaG/aaC:SIFTprediction.deleterious:PolyPhenScore.0.944	Mutation around phosphorylation site	5	N	N	N	NA	NA	NA	NA	NA	NA	N	NA	NA	NA	NA	NA
>ENSP00000244050:map.20/48600631/C:p.V118A:n.T414C:c.gTc/gCc:SIFTprediction.tolerated:PolyPhenScore.0	Mutation around phosphorylation site	3,-1	N	N	N	NA	NA	NA	NA	NA	NA	N	NA	NA	NA	NA	NA
>ENSP00000262577:map.8/144620183/C:p.S452G:n.A1386G:c.Agc/Ggc:SIFTprediction.tolerated:PolyPhenScore.0	Destruction of phosphorylation site	-2,-1,0	Y	N	N	NA	NA	NA	NA	NA	NA	N	NA	NA	NA	NA	NA
>ENSP00000341781:map.14/64522674/C:p.D3253H:n.G9969C:c.Gat/Cat:SIFTprediction.None:PolyPhenScore.0.405	Mutation around phosphorylation site	-2	N	N	N	NA	NA	NA	NA	NA	NA	N	NA	NA	NA	NA	NA
>ENSP00000382815:map.9/5920886/A:p.L1704F:n.C5110T:c.Ctc/Ttc:SIFTprediction.tolerated:PolyPhenScore.0.62	Mutation around phosphorylation site	1,2	N	N	N	NA	NA	NA	NA	NA	NA	N	NA	NA	NA	NA	NA
>ENSP00000169551:map.18/71816278/A:p.G79S:n.G533A:c.Ggc/Agc:SIFTprediction.tolerated:PolyPhenScore.0	Mutation around phosphorylation site	-1	N	N	N	NA	NA	NA	NA	NA	NA	N	NA	NA	NA	NA	NA
>ENSP00000367207:map.8/128750527/C:p.F22L:n.T574C:c.Ttc/Ctc:SIFTprediction.tolerated:PolyPhenScore.0.002	Mutation around phosphorylation site	-5	N	N	N	NA	NA	NA	NA	NA	NA	N	NA	NA	NA	NA	NA
>ENSP00000367207:map.8/128750540/G:p.N26S:n.A587G:c.aAc/aGc:SIFTprediction.deleterious:PolyPhenScore.0.738	Mutation around phosphorylation site	-5,-1	N	N	N	NA	NA	NA	NA	NA	NA	N	NA	NA	NA	NA	NA
>ENSP00000264316:map.4/48115264/T:p.R45H:n.G220A:c.cGt/cAt:SIFTprediction.tolerated:PolyPhenScore.0	Uninterpreted mutation on kinase protein on SH2 protein	NA	NA	NA	Y	TK-Tec--TXK	N	NA	NA	NA	NA	Y	TXK	N	NA	NA	NA
>ENSP00000363708:map.2/203420712/A:p.S775N:n.G2863A:c.aGc/aAc:SIFTprediction.tolerated:PolyPhenScore.0.001	Uninterpreted mutation on kinase protein	NA	NA	NA	Y	TKL-STKR-STKR2-BMPR2	N	NA	NA	NA	NA	N	NA	NA	NA	NA	NA
>ENSP00000261800:map.5/150930186/T:p.G1515S:n.G4556A:c.Ggc/Agc:SIFTprediction.tolerated:PolyPhenScore.0.009	Mutation around phosphorylation site	-1	N	N	N	NA	NA	NA	NA	NA	NA	N	NA	NA	NA	NA	NA
>ENSP00000358827:map.1/110256127/A:p.A86T:n.G299A:c.Gct/Act:SIFTprediction.tolerated:PolyPhenScore.0.001	Mutation around phosphorylation site	-4	N	N	N	NA	NA	NA	NA	NA	NA	N	NA	NA	NA	NA	NA
>ENSP00000275034:map.6/79708000/C:p.V663G:n.T2156G:c.gTt/gGt:SIFTprediction.tolerated:PolyPhenScore.0	Mutation around phosphorylation site	4	N	N	N	NA	NA	NA	NA	NA	NA	N	NA	NA	NA	NA	NA
>ENSP00000355208:map.21/10943003/T:p.R195Q:n.G914A:c.cGa/cAa:SIFTprediction.deleterious:PolyPhenScore.0.913	Mutation around phosphorylation site	4	N	N	N	NA	NA	NA	NA	NA	NA	N	NA	NA	NA	NA	NA
>ENSP00000372221:map.18/61170782/G:p.I319V:n.A1247G:c.Atc/Gtc:SIFTprediction.tolerated:PolyPhenScore.0.004	Mutation around phosphorylation site	3	N	N	N	NA	NA	NA	NA	NA	NA	N	NA	NA	NA	NA	NA
>ENSP00000384442:map.1/1638925/T:p.D390N:n.G1248A:c.Gac/Aac:SIFTprediction.tolerated:PolyPhenScore.0	Uninterpreted mutation on kinase protein	NA	NA	NA	Y	CMGC-CDK-CDK11-CDK11b	N	NA	NA	NA	NA	N	NA	NA	NA	NA	NA
>ENSP00000384442:map.1/1650787/C:p.H112R:n.A415G:c.cAt/cGt:SIFTprediction.tolerated:PolyPhenScore.0	Uninterpreted mutation on kinase protein	NA	NA	NA	Y	CMGC-CDK-CDK11-CDK11b	N	NA	NA	NA	NA	N	NA	NA	NA	NA	NA
>ENSP00000384442:map.1/1650797/G:p.C109R:n.T405C:c.Tgt/Cgt:SIFTprediction.tolerated:PolyPhenScore.0	Uninterpreted mutation on kinase protein	NA	NA	NA	Y	CMGC-CDK-CDK11-CDK11b	N	NA	NA	NA	NA	N	NA	NA	NA	NA	NA
>ENSP00000384442:map.1/1650832/G:p.V97A:n.T370C:c.gTt/gCt:SIFTprediction.tolerated:PolyPhenScore.0.013	Uninterpreted mutation on kinase protein	NA	NA	NA	Y	CMGC-CDK-CDK11-CDK11b	N	NA	NA	NA	NA	N	NA	NA	NA	NA	NA
>ENSP00000263867:map.2/85622059/C:p.H335R:n.A1254G:c.cAt/cGt:SIFTprediction.tolerated:PolyPhenScore.0	Mutation around phosphorylation site	-2	N	N	N	NA	NA	NA	NA	NA	NA	N	NA	NA	NA	NA	NA
>ENSP00000443760:map.12/10780286/C:p.T68R:n.C202G:c.aCa/aGa:SIFTprediction.deleterious:PolyPhenScore.0.999	Destruction of phosphorylation site	0	Y	N	N	NA	NA	NA	NA	NA	NA	N	NA	NA	NA	NA	NA
>ENSP00000399718:map.14/36789775/T:p.L7H:n.T108A:c.cTt/cAt:SIFTprediction.tolerated:PolyPhenScore.0.001	Mutation around phosphorylation site	-4	N	N	N	NA	NA	NA	NA	NA	NA	N	NA	NA	NA	NA	NA
>ENSP00000355319:map.14/77580383/A:p.E308K:n.G1239A:c.Gag/Aag:SIFTprediction.tolerated:PolyPhenScore.0.985	Mutation around phosphorylation site	-4	N	N	N	NA	NA	NA	NA	NA	NA	N	NA	NA	NA	NA	NA
>ENSP00000382213:map.4/88536899/G:p.N1029D:n.A3205G:c.Aac/Gac:SIFTprediction.None:PolyPhenScore.0	Mutation around phosphorylation site	2	N	N	N	NA	NA	NA	NA	NA	NA	N	NA	NA	NA	NA	NA
>ENSP00000306261:map.12/53242440/G:p.L92P:n.T339C:c.cTg/cCg:SIFTprediction.deleterious:PolyPhenScore.0.999	Mutation around phosphorylation site	-2	N	N	N	NA	NA	NA	NA	NA	NA	N	NA	NA	NA	NA	NA
>ENSP00000364561:map.9/96209943/C:p.K241E:n.A1604G:c.Aag/Gag:SIFTprediction.None:PolyPhenScore.0	Mutation around phosphorylation site	-3,-2	N	N	N	NA	NA	NA	NA	NA	NA	N	NA	NA	NA	NA	NA
>ENSP00000364691:map.1/17265560/T:p.P511S:n.C1600T:c.Ccc/Tcc:SIFTprediction.tolerated:PolyPhenScore.0	Mutation around phosphorylation site	5	N	N	N	NA	NA	NA	NA	NA	NA	N	NA	NA	NA	NA	NA
>ENSP00000255174:map.20/42826350/C:p.V74G:n.T358G:c.gTg/gGg:SIFTprediction.deleterious:PolyPhenScore.0.091	Mutation around phosphorylation site	5	N	N	N	NA	NA	NA	NA	NA	NA	N	NA	NA	NA	NA	NA
>ENSP00000334198:map.16/1270162/A:p.R2077H:n.G6478A:c.cGc/cAc:SIFTprediction.tolerated:PolyPhenScore.0.002	Mutation around phosphorylation site	4	N	N	N	NA	NA	NA	NA	NA	NA	N	NA	NA	NA	NA	NA
>ENSP00000221418:map.19/39322087/G:p.E41A:n.A207C:c.gAg/gCg:SIFTprediction.tolerated:PolyPhenScore.0.007	Mutation around phosphorylation site	4	N	N	N	NA	NA	NA	NA	NA	NA	N	NA	NA	NA	NA	NA
>ENSP00000381577:map.2/61575308/G:p.M661T:n.T2059C:c.aTg/aCg:SIFTprediction.tolerated:PolyPhenScore.0	Mutation around phosphorylation site	3	N	N	N	NA	NA	NA	NA	NA	NA	N	NA	NA	NA	NA	NA
>ENSP00000381607:map.11/67352689/G:p.I105V:n.A562G:c.Atc/Gtc:SIFTprediction.tolerated:PolyPhenScore.0	Mutation around phosphorylation site	-5,-4	N	N	N	NA	NA	NA	NA	NA	NA	N	NA	NA	NA	NA	NA
>ENSP00000356745:map.1/169823718/C:p.Q567R:n.A1915G:c.cAa/cGa:SIFTprediction.tolerated:PolyPhenScore.0.116	Uninterpreted mutation on kinase protein	NA	NA	NA	Y	Other-SCY1--SCYL3	N	NA	NA	NA	NA	N	NA	NA	NA	NA	NA
>ENSP00000199706:map.16/420140/A:p.H27Y:n.C115T:c.Cac/Tac:SIFTprediction.deleterious:PolyPhenScore.0.972	Mutation around phosphorylation site	-4	N	N	N	NA	NA	NA	NA	NA	NA	N	NA	NA	NA	NA	NA
>ENSP00000265381:map.9/72131577/C:p.S184A:n.T773G:c.Tcc/Gcc:SIFTprediction.tolerated:PolyPhenScore.0	Destruction of phosphorylation site	0,1	Y	N	N	NA	NA	NA	NA	NA	NA	N	NA	NA	NA	NA	NA
>ENSP00000412864:map.6/75797302/T:p.G2982S:n.G8944A:c.Ggc/Agc:SIFTprediction.deleterious:PolyPhenScore.0.998	Mutation around phosphorylation site	-4	N	N	N	NA	NA	NA	NA	NA	NA	N	NA	NA	NA	NA	NA
>ENSP00000345629:map.X/19482476/T:p.A192T:n.G574A:c.Gct/Act:SIFTprediction.tolerated:PolyPhenScore.0.408	Uninterpreted mutation on kinase protein	NA	NA	NA	Y	STE-STE11-ASK-MAP3K7	N	NA	NA	NA	NA	N	NA	NA	NA	NA	NA
>ENSP00000254854:map.17/7917279/A:p.L782H:n.T2495A:c.cTc/cAc:SIFTprediction.tolerated:PolyPhenScore.0	Uninterpreted mutation on kinase domain	NA	NA	NA	Y	RGC-RGC--CYGD	Y	1355	N	N	N	N	NA	NA	NA	NA	NA
>ENSP00000364884:map.10/28378758/C:p.K322R:n.A1225G:c.aAa/aGa:SIFTprediction.tolerated:PolyPhenScore.0	Mutation around phosphorylation site	-1	N	N	N	NA	NA	NA	NA	NA	NA	N	NA	NA	NA	NA	NA
>ENSP00000319104:map.17/27014424/C:p.Y981H:n.T3224C:c.Tac/Cac:SIFTprediction.tolerated:PolyPhenScore.0.002	Uninterpreted mutation on SH2 protein	NA	NA	NA	N	NA	NA	NA	NA	NA	NA	Y	SUPT6H	N	NA	NA	NA
>ENSP00000237853:map.5/95236459/T:p.A298T:n.G1242A:c.Gca/Aca:SIFTprediction.tolerated:PolyPhenScore.0.003	Mutation around phosphorylation site	-5	N	N	N	NA	NA	NA	NA	NA	NA	N	NA	NA	NA	NA	NA
>ENSP00000005587:map.7/26765596/A:p.A202S:n.G918T:c.Gct/Tct:SIFTprediction.tolerated:PolyPhenScore.0.014	Mutation around phosphorylation site	5	N	N	N	NA	NA	NA	NA	NA	NA	N	NA	NA	NA	NA	NA
>ENSP00000395590:map.17/41165493/G:p.M128V:n.A590G:c.Atg/Gtg:SIFTprediction.tolerated:PolyPhenScore.0	Mutation around phosphorylation site	-5	N	N	N	NA	NA	NA	NA	NA	NA	N	NA	NA	NA	NA	NA
>ENSP00000376039:map.1/160793560/G:p.M472V:n.A1484G:c.Atg/Gtg:SIFTprediction.tolerated:PolyPhenScore.0	Mutation around phosphorylation site	-1	N	N	N	NA	NA	NA	NA	NA	NA	N	NA	NA	NA	NA	NA
>ENSP00000373178:map.3/112185025/A:p.P219L:n.C656T:c.cCg/cTg:SIFTprediction.tolerated:PolyPhenScore.0	Mutation around phosphorylation site	4	N	N	N	NA	NA	NA	NA	NA	NA	N	NA	NA	NA	NA	NA
>ENSP00000400312:map.15/75130093/C:p.K445R:n.A1426G:c.aAg/aGg:SIFTprediction.tolerated:PolyPhenScore.0.098	Uninterpreted mutation on kinase protein	NA	NA	NA	Y	Other-ULK-ULK-ULK3	N	NA	NA	NA	NA	N	NA	NA	NA	NA	NA
>ENSP00000400312:map.15/75131981/T:p.R257H:n.G862A:c.cGt/cAt:SIFTprediction.tolerated:PolyPhenScore.0.005	Uninterpreted mutation on kinase domain	NA	NA	NA	Y	Other-ULK-ULK-ULK3	Y	1370	N	N	N	N	NA	NA	NA	NA	NA
>ENSP00000305207:map.17/3119767/T:p.P285S:n.C853T:c.Cct/Tct:SIFTprediction.deleterious:PolyPhenScore.0.651	Mutation around phosphorylation site	-3	N	N	N	NA	NA	NA	NA	NA	NA	N	NA	NA	NA	NA	NA
>ENSP00000351052:map.7/129663496/T:p.R363H:n.G1173A:c.cGt/cAt:SIFTprediction.deleterious:PolyPhenScore.0.948	Mutation around phosphorylation site	4,5	N	N	N	NA	NA	NA	NA	NA	NA	N	NA	NA	NA	NA	NA
>ENSP00000379258:map.7/42004062/A:p.R1537C:n.C4694T:c.Cgc/Tgc:SIFTprediction.deleterious:PolyPhenScore.0.989	Mutation around phosphorylation site	-2	N	N	N	NA	NA	NA	NA	NA	NA	N	NA	NA	NA	NA	NA
>ENSP00000328983:map.16/75513243/C:p.R162G:n.C664G:c.Cgg/Ggg:SIFTprediction.deleterious:PolyPhenScore.0.006	Mutation around phosphorylation site	-5	N	N	N	NA	NA	NA	NA	NA	NA	N	NA	NA	NA	NA	NA
>ENSP00000072869:map.7/140394563/T:p.A614V:n.C2019T:c.gCg/gTg:SIFTprediction.tolerated:PolyPhenScore.0.805	Uninterpreted mutation on kinase domain	NA	NA	NA	Y	PKL-ABC1-ABC1-C-ADCK2	Y	1370	N	N	N	N	NA	NA	NA	NA	NA
>ENSP00000259457:map.9/127177161/G:p.V39A:n.T130C:c.gTc/gCc:SIFTprediction.tolerated:PolyPhenScore.0	Mutation around phosphorylation site	-5	N	N	N	NA	NA	NA	NA	NA	NA	N	NA	NA	NA	NA	NA
>ENSP00000352268:map.1/12779618/C:p.S47P:n.T344C:c.Tcc/Ccc:SIFTprediction.tolerated:PolyPhenScore.0	Mutation around phosphorylation site	-4	N	N	N	NA	NA	NA	NA	NA	NA	N	NA	NA	NA	NA	NA
>ENSP00000265462:map.11/64085785/G:p.Y33C:n.A226G:c.tAc/tGc:SIFTprediction.tolerated:PolyPhenScore.0	Mutation around phosphorylation site	-1	N	N	N	NA	NA	NA	NA	NA	NA	N	NA	NA	NA	NA	NA
>ENSP00000452027:map.14/75386576/A:p.P121L:n.C650T:c.cCg/cTg:SIFTprediction.tolerated:PolyPhenScore.0.052	Uninterpreted mutation on kinase protein	NA	NA	NA	Y	AGC-RSKL--RSKL2	N	NA	NA	NA	NA	N	NA	NA	NA	NA	NA
>ENSP00000452027:map.14/75388183/T:p.R21Q:n.G350A:c.cGa/cAa:SIFTprediction.tolerated:PolyPhenScore.0.062	Uninterpreted mutation on kinase protein	NA	NA	NA	Y	AGC-RSKL--RSKL2	N	NA	NA	NA	NA	N	NA	NA	NA	NA	NA
>ENSP00000302707:map.19/52249211/G:p.E346A:n.A1132C:c.gAg/gCg:SIFTprediction.tolerated:PolyPhenScore.0.359	Mutation around phosphorylation site	4	N	N	N	NA	NA	NA	NA	NA	NA	N	NA	NA	NA	NA	NA
>ENSP00000398617:map.19/55870104/C:p.P711R:n.C2318G:c.cCc/cGc:SIFTprediction.tolerated:PolyPhenScore.0	Mutation around phosphorylation site	4	N	N	N	NA	NA	NA	NA	NA	NA	N	NA	NA	NA	NA	NA
>ENSP00000362463:map.6/38650628/G:p.E111A:n.A419C:c.gAg/gCg:SIFTprediction.tolerated:PolyPhenScore.0.002	Mutation around phosphorylation site	4	N	N	N	NA	NA	NA	NA	NA	NA	N	NA	NA	NA	NA	NA
>ENSP00000378288:map.16/46773999/A:p.V180L:n.G654T:c.Gtg/Ttg:SIFTprediction.tolerated:PolyPhenScore.0.003	Uninterpreted mutation on kinase protein	NA	NA	NA	Y	CAMK-MLCK--caMLCK	N	NA	NA	NA	NA	N	NA	NA	NA	NA	NA
>ENSP00000406487:map.17/4796274/C:p.V751A:n.T2252C:c.gTc/gCc:SIFTprediction.tolerated:PolyPhenScore.0.002	Mutation around phosphorylation site on kinase protein	-2,-1	N	N	Y	STE-STE20-MSN-MINK	N	NA	NA	NA	NA	N	NA	NA	NA	NA	NA
>ENSP00000406487:map.17/4796286/T:p.P755L:n.C2264T:c.cCg/cTg:SIFTprediction.tolerated:PolyPhenScore.0.002	Mutation around phosphorylation site on kinase protein	2,3	N	N	Y	STE-STE20-MSN-MINK	N	NA	NA	NA	NA	N	NA	NA	NA	NA	NA
>ENSP00000396673:map.17/61901197/A:p.S424C:n.A1916T:c.Agc/Tgc:SIFTprediction.deleterious:PolyPhenScore.0.001	Mutation around phosphorylation site	-1,2	N	N	N	NA	NA	NA	NA	NA	NA	N	NA	NA	NA	NA	NA
>ENSP00000256458:map.3/10264480/G:p.L392V:n.C1264G:c.Ctg/Gtg:SIFTprediction.deleterious:PolyPhenScore.0.99	Uninterpreted mutation on kinase domain	NA	NA	NA	Y	TKL-IRAK--IRAK2	Y	1118	N	N	N	N	NA	NA	NA	NA	NA
>ENSP00000256458:map.3/10276163/A:p.D431E:n.T1383A:c.gaT/gaA:SIFTprediction.tolerated:PolyPhenScore.0	Mutation around phosphorylation site on kinase domain	-3,1	N	N	Y	TKL-IRAK--IRAK2	Y	1214	N	N	N	N	NA	NA	NA	NA	NA
>ENSP00000256458:map.3/10276185/G:p.L439V:n.C1405G:c.Ctc/Gtc:SIFTprediction.tolerated:PolyPhenScore.0.07	Mutation around phosphorylation site on kinase domain	1,5	N	N	Y	TKL-IRAK--IRAK2	Y	1225	N	N	N	N	NA	NA	NA	NA	NA
>ENSP00000354633:map.6/34850826/C:p.T68R:n.C335G:c.aCa/aGa:SIFTprediction.tolerated:PolyPhenScore.0.014	Destruction of phosphorylation site	0	Y	N	N	NA	NA	NA	NA	NA	NA	N	NA	NA	NA	NA	NA
>ENSP00000355958:map.1/212273639/T:p.A436V:n.C1621T:c.gCa/gTa:SIFTprediction.tolerated:PolyPhenScore.0.001	Mutation around phosphorylation site	-5	N	N	N	NA	NA	NA	NA	NA	NA	N	NA	NA	NA	NA	NA
>ENSP00000355958:map.1/212274413/C:p.K694T:n.A2395C:c.aAa/aCa:SIFTprediction.tolerated:PolyPhenScore.0	Mutation around phosphorylation site	-3	N	N	N	NA	NA	NA	NA	NA	NA	N	NA	NA	NA	NA	NA
>ENSP00000376429:map.1/153004853/T:p.T11I:n.C32T:c.aCc/aTc:SIFTprediction.tolerated:PolyPhenScore.0	Destruction of phosphorylation site	0	Y	N	N	NA	NA	NA	NA	NA	NA	N	NA	NA	NA	NA	NA
>ENSP00000368244:map.20/5903323/A:p.R178Q:n.G737A:c.cGa/cAa:SIFTprediction.tolerated:PolyPhenScore.0.004	Mutation around phosphorylation site	-5,-4,5	N	N	N	NA	NA	NA	NA	NA	NA	N	NA	NA	NA	NA	NA
>ENSP00000404924:map.6/56471402/A:p.P2138L:n.C6413T:c.cCa/cTa:SIFTprediction.tolerated:PolyPhenScore.0	Mutation around phosphorylation site	-5	N	N	N	NA	NA	NA	NA	NA	NA	N	NA	NA	NA	NA	NA
>ENSP00000356905:map.6/133015271/C:p.N131S:n.A406G:c.aAc/aGc:SIFTprediction.tolerated:PolyPhenScore.0.896	Mutation around phosphorylation site	-3	N	N	N	NA	NA	NA	NA	NA	NA	N	NA	NA	NA	NA	NA
>ENSP00000349359:map.X/128926351/A:p.E164K:n.G604A:c.Gaa/Aaa:SIFTprediction.deleterious:PolyPhenScore.0.032	Mutation around phosphorylation site	4	N	N	N	NA	NA	NA	NA	NA	NA	N	NA	NA	NA	NA	NA
>ENSP00000302486:map.15/66727483/A:p.D67N:n.G730A:c.Gac/Aac:SIFTprediction.deleterious:PolyPhenScore.0.775	Uninterpreted mutation on kinase protein	NA	NA	NA	Y	STE-STE7-MEK1-MAP2K1	N	NA	NA	NA	NA	N	NA	NA	NA	NA	NA
>ENSP00000307774:map.10/44053013/C:p.A172G:n.C1168G:c.gCt/gGt:SIFTprediction.deleterious:PolyPhenScore.0.596	Mutation around phosphorylation site	4	N	N	N	NA	NA	NA	NA	NA	NA	N	NA	NA	NA	NA	NA
>ENSP00000432083:map.11/122928547/G:p.Q612H:n.G2113C:c.caG/caC:SIFTprediction.deleterious:PolyPhenScore.0.998	Mutation around phosphorylation site	-1	N	N	N	NA	NA	NA	NA	NA	NA	N	NA	NA	NA	NA	NA
>ENSP00000422684:map.5/118969960/T:p.P173S:n.C689T:c.Ccc/Tcc:SIFTprediction.deleterious:PolyPhenScore.0.992	Mutation around phosphorylation site	-1,2	N	N	N	NA	NA	NA	NA	NA	NA	N	NA	NA	NA	NA	NA
>ENSP00000262265:map.19/49949652/A:p.P287L:n.C1144T:c.cCg/cTg:SIFTprediction.tolerated:PolyPhenScore.0	Mutation around phosphorylation site	-3	N	N	N	NA	NA	NA	NA	NA	NA	N	NA	NA	NA	NA	NA
>ENSP00000463576:map.22/20710386/T:p.R706S:n.G2302T:c.agG/agT:SIFTprediction.None:PolyPhenScore.None	Mutation around phosphorylation site	5,3,-4	N	N	N	NA	NA	NA	NA	NA	NA	N	NA	NA	NA	NA	NA
>ENSP00000463576:map.22/20710559/G:p.T764R:n.C2475G:c.aCg/aGg:SIFTprediction.None:PolyPhenScore.None	Mutation around phosphorylation site	2	N	N	N	NA	NA	NA	NA	NA	NA	N	NA	NA	NA	NA	NA
>ENSP00000345001:map.19/18876309/G:p.T344A:n.A1118G:c.Acc/Gcc:SIFTprediction.tolerated:PolyPhenScore.0.431	Mutation around phosphorylation site	-5,-2	N	N	N	NA	NA	NA	NA	NA	NA	N	NA	NA	NA	NA	NA
>ENSP00000309597:map.11/65373249/T:p.T605K:n.C2300A:c.aCa/aAa:SIFTprediction.tolerated:PolyPhenScore.0.904	Uninterpreted mutation on kinase protein	NA	NA	NA	Y	TKL-MLK-MLK-MLK3	N	NA	NA	NA	NA	N	NA	NA	NA	NA	NA
>ENSP00000445943:map.7/100366284/C:p.L1698P:n.T5241C:c.cTt/cCt:SIFTprediction.tolerated:PolyPhenScore.0	Mutation around phosphorylation site	-4	N	N	N	NA	NA	NA	NA	NA	NA	N	NA	NA	NA	NA	NA
>ENSP00000382544:map.22/19119751/T:p.T280M:n.C1431T:c.aCg/aTg:SIFTprediction.tolerated:PolyPhenScore.0.003	Uninterpreted mutation on kinase protein	NA	NA	NA	Y	CAMK-TSSK--TSSK2	N	NA	NA	NA	NA	N	NA	NA	NA	NA	NA
>ENSP00000325525:map.19/55378008/T:p.T397M:n.C1223T:c.aCg/aTg:SIFTprediction.deleterious:PolyPhenScore.0.846	Mutation around phosphorylation site	-1	N	N	N	NA	NA	NA	NA	NA	NA	N	NA	NA	NA	NA	NA
>ENSP00000261170:map.12/14829893/C:p.F281L:n.T980G:c.ttT/ttG:SIFTprediction.tolerated:PolyPhenScore.0.02	Uninterpreted mutation on kinase protein	NA	NA	NA	Y	RGC-RGC--HSER	N	NA	NA	NA	NA	N	NA	NA	NA	NA	NA
>ENSP00000257904:map.12/58145437/G:p.K22Q:n.A430C:c.Aag/Cag:SIFTprediction.deleterious:PolyPhenScore.0.999	Mutation around phosphorylation site on kinase domain	5	N	N	Y	CMGC-CDK-CDK4-CDK4	Y	62	N	N	N	N	NA	NA	NA	NA	NA
>ENSP00000425401:map.4/47839929/T:p.C13Y:n.G38A:c.tGc/tAc:SIFTprediction.tolerated:PolyPhenScore.0	Mutation around phosphorylation site	-5	N	N	N	NA	NA	NA	NA	NA	NA	N	NA	NA	NA	NA	NA
>ENSP00000396704:map.3/25639828/A:p.E1612D:n.A5038T:c.gaA/gaT:SIFTprediction.tolerated:PolyPhenScore.0.005	Mutation around phosphorylation site	4	N	N	N	NA	NA	NA	NA	NA	NA	N	NA	NA	NA	NA	NA
>ENSP00000362993:map.10/60588553/C:p.S943P:n.T2831C:c.Tcg/Ccg:SIFTprediction.tolerated:PolyPhenScore.0	Destruction of phosphorylation site	0	Y	N	N	NA	NA	NA	NA	NA	NA	N	NA	NA	NA	NA	NA
>ENSP00000367686:map.20/9543622/T:p.S511N:n.G2079A:c.aGc/aAc:SIFTprediction.tolerated:PolyPhenScore.0	Uninterpreted mutation on kinase domain	NA	NA	NA	Y	STE-STE20-PAKB-PAK5	Y	235	N	N	N	N	NA	NA	NA	NA	NA
>ENSP00000427550:map.18/13116432/T:p.R2449L:n.G7426T:c.cGg/cTg:SIFTprediction.tolerated:PolyPhenScore.0	Mutation around phosphorylation site	-3,-2	N	N	N	NA	NA	NA	NA	NA	NA	N	NA	NA	NA	NA	NA
>ENSP00000263026:map.16/22269867/G:p.Q361R:n.A1556G:c.cAa/cGa:SIFTprediction.tolerated:PolyPhenScore.0	Mutation around phosphorylation site on kinase protein	-5,2,-3	N	N	Y	PKL-Alpha-eEF2K-eEF2K	N	NA	NA	NA	NA	N	NA	NA	NA	NA	NA
>ENSP00000427772:map.5/167835539/T:p.R250C:n.C751T:c.Cgc/Tgc:SIFTprediction.deleterious:PolyPhenScore.0.6	Mutation around phosphorylation site	-5	N	N	N	NA	NA	NA	NA	NA	NA	N	NA	NA	NA	NA	NA
>ENSP00000268695:map.16/88891240/A:p.A393S:n.G1266T:c.Gcc/Tcc:SIFTprediction.tolerated:PolyPhenScore.0.039	Mutation around phosphorylation site	-1	N	N	N	NA	NA	NA	NA	NA	NA	N	NA	NA	NA	NA	NA
>ENSP00000394484:map.3/36779455/G:p.Q232H:n.A1187C:c.caA/caC:SIFTprediction.tolerated:PolyPhenScore.0.001	Uninterpreted mutation on kinase protein	NA	NA	NA	Y	CAMK-DCAMKL--DCLK3	N	NA	NA	NA	NA	N	NA	NA	NA	NA	NA
>ENSP00000307908:map.18/14105016/A:p.R508I:n.G1736T:c.aGa/aTa:SIFTprediction.tolerated:PolyPhenScore.0.353	Mutation around phosphorylation site	-3	N	N	N	NA	NA	NA	NA	NA	NA	N	NA	NA	NA	NA	NA
>ENSP00000255006:map.20/19951534/A:p.S246T:n.T885A:c.Tcg/Acg:SIFTprediction.tolerated:PolyPhenScore.0	Uninterpreted mutation on SH2 protein	NA	NA	NA	N	NA	NA	NA	NA	NA	NA	Y	RIN2	N	NA	NA	NA
>ENSP00000370278:map.9/14737506/G:p.Q679P:n.A2125C:c.cAa/cCa:SIFTprediction.tolerated:PolyPhenScore.0.003	Mutation around phosphorylation site	1	N	N	N	NA	NA	NA	NA	NA	NA	N	NA	NA	NA	NA	NA
>ENSP00000263800:map.15/41805241/A:p.P41S:n.C218T:c.Ccc/Tcc:SIFTprediction.tolerated:PolyPhenScore.0.731	Uninterpreted mutation on kinase protein	NA	NA	NA	Y	TK-ALK--LTK	N	NA	NA	NA	NA	N	NA	NA	NA	NA	NA
>ENSP00000244496:map.6/42992825/G:p.A78G:n.C243G:c.gCt/gGt:SIFTprediction.tolerated:PolyPhenScore.0.001	Mutation around phosphorylation site	5	N	N	N	NA	NA	NA	NA	NA	NA	N	NA	NA	NA	NA	NA
>ENSP00000281282:map.15/57731335/C:p.T380P:n.A1216C:c.Aca/Cca:SIFTprediction.tolerated:PolyPhenScore.0	Destruction of phosphorylation site	0	Y	N	N	NA	NA	NA	NA	NA	NA	N	NA	NA	NA	NA	NA
>ENSP00000357712:map.1/153431406/G:p.E28D:n.G195C:c.gaG/gaC:SIFTprediction.tolerated:PolyPhenScore.0	Mutation around phosphorylation site	-3	N	N	N	NA	NA	NA	NA	NA	NA	N	NA	NA	NA	NA	NA
>ENSP00000274278:map.5/35965970/C:p.C121G:n.T719G:c.Tgt/Ggt:SIFTprediction.deleterious:PolyPhenScore.1	Mutation around phosphorylation site	-2	N	N	N	NA	NA	NA	NA	NA	NA	N	NA	NA	NA	NA	NA
>ENSP00000264553:map.19/549678/G:p.R221G:n.A706G:c.Aga/Gga:SIFTprediction.tolerated:PolyPhenScore.0	Mutation around phosphorylation site	-5,-3	N	N	N	NA	NA	NA	NA	NA	NA	N	NA	NA	NA	NA	NA
>ENSP00000364107:map.X/55116478/A:p.S9T:n.T129A:c.Tcc/Acc:SIFTprediction.deleterious:PolyPhenScore.0.432	Mutation around phosphorylation site	-3	N	N	N	NA	NA	NA	NA	NA	NA	N	NA	NA	NA	NA	NA
>ENSP00000301178:map.19/41743861/G:p.N266D:n.A986G:c.Aac/Gac:SIFTprediction.tolerated:PolyPhenScore.0	Uninterpreted mutation on kinase protein	NA	NA	NA	Y	TK-Axl--AXL	N	NA	NA	NA	NA	N	NA	NA	NA	NA	NA
>ENSP00000428619:map.13/52603194/T:p.G85V:n.G987T:c.gGc/gTc:SIFTprediction.tolerated:PolyPhenScore.0	Mutation around phosphorylation site	5	N	N	N	NA	NA	NA	NA	NA	NA	N	NA	NA	NA	NA	NA
>ENSP00000388872:map.17/2598547/A:p.R819C:n.C2541T:c.Cgc/Tgc:SIFTprediction.deleterious:PolyPhenScore.1	Mutation around phosphorylation site	1	N	N	N	NA	NA	NA	NA	NA	NA	N	NA	NA	NA	NA	NA
>ENSP00000363084:map.20/34596371/T:p.P375S:n.C1296T:c.Ccc/Tcc:SIFTprediction.tolerated:PolyPhenScore.0.035	Mutation around phosphorylation site	2	N	N	N	NA	NA	NA	NA	NA	NA	N	NA	NA	NA	NA	NA
>ENSP00000312987:map.20/43042364/T:p.T139I:n.C505T:c.aCt/aTt:SIFTprediction.tolerated:PolyPhenScore.0.006	Mutation around phosphorylation site	-4,-3,1	N	N	N	NA	NA	NA	NA	NA	NA	N	NA	NA	NA	NA	NA
>ENSP00000263071:map.17/1538628/G:p.E639D:n.G1967C:c.gaG/gaC:SIFTprediction.tolerated:PolyPhenScore.0.416	Mutation around phosphorylation site	4	N	N	N	NA	NA	NA	NA	NA	NA	N	NA	NA	NA	NA	NA
>ENSP00000327786:map.19/49244220/A:p.A333V:n.C1546T:c.gCg/gTg:SIFTprediction.tolerated:PolyPhenScore.0	Mutation around phosphorylation site	2	N	N	N	NA	NA	NA	NA	NA	NA	N	NA	NA	NA	NA	NA
>ENSP00000362368:map.20/39792063/G:p.S279G:n.A1240G:c.Agc/Ggc:SIFTprediction.tolerated:PolyPhenScore.0.002	Uninterpreted mutation on SH2 protein	NA	NA	NA	N	NA	NA	NA	NA	NA	NA	Y	PLCG1-1,PLCG1-2	N	NA	NA	NA
>ENSP00000362368:map.20/39797465/C:p.I813T:n.T2843C:c.aTc/aCc:SIFTprediction.tolerated:PolyPhenScore.0	Uninterpreted mutation on SH2 protein	NA	NA	NA	N	NA	NA	NA	NA	NA	NA	Y	PLCG1-1,PLCG1-2	N	NA	NA	NA
>ENSP00000233099:map.2/37227797/G:p.G1826A:n.G5573C:c.gGc/gCc:SIFTprediction.tolerated:PolyPhenScore.0.001	Mutation around phosphorylation site	3	N	N	N	NA	NA	NA	NA	NA	NA	N	NA	NA	NA	NA	NA
>ENSP00000224337:map.10/97983635/A:p.A158S:n.G614T:c.Gct/Tct:SIFTprediction.tolerated:PolyPhenScore.0.004	Uninterpreted mutation on SH2 protein	NA	NA	NA	N	NA	NA	NA	NA	NA	NA	Y	BLNK	N	NA	NA	NA
>ENSP00000265643:map.11/68452438/T:p.A16V:n.C305T:c.gCg/gTg:SIFTprediction.tolerated:PolyPhenScore.0	Mutation around phosphorylation site	-3	N	N	N	NA	NA	NA	NA	NA	NA	N	NA	NA	NA	NA	NA
>ENSP00000359404:map.1/92647223/G:p.N890S:n.A2767G:c.aAt/aGt:SIFTprediction.tolerated:PolyPhenScore.0	Mutation around phosphorylation site	1	N	N	N	NA	NA	NA	NA	NA	NA	N	NA	NA	NA	NA	NA
>ENSP00000296782:map.5/38955796/A:p.S837F:n.C2532T:c.tCc/tTc:SIFTprediction.tolerated:PolyPhenScore.0.045	Destruction of phosphorylation site	0,2	Y	N	N	NA	NA	NA	NA	NA	NA	N	NA	NA	NA	NA	NA
>ENSP00000433681:map.11/134023081/A:p.R1448W:n.C4407T:c.Cgg/Tgg:SIFTprediction.tolerated:PolyPhenScore.0	Mutation around phosphorylation site	-1	N	N	N	NA	NA	NA	NA	NA	NA	N	NA	NA	NA	NA	NA
>ENSP00000385834:map.3/133494354/T:p.P589S:n.C2250T:c.Cct/Tct:SIFTprediction.tolerated:PolyPhenScore.0.03	Mutation around phosphorylation site	-4	N	N	N	NA	NA	NA	NA	NA	NA	N	NA	NA	NA	NA	NA
>ENSP00000398131:map.16/12009304/A:p.G92C:n.G474T:c.Ggc/Tgc:SIFTprediction.deleterious:PolyPhenScore.0.889	Mutation around phosphorylation site	4	N	N	N	NA	NA	NA	NA	NA	NA	N	NA	NA	NA	NA	NA
>ENSP00000376930:map.3/129546729/C:p.S165G:n.A834G:c.Agc/Ggc:SIFTprediction.deleterious:PolyPhenScore.0.018	Mutation around phosphorylation site	5	N	N	N	NA	NA	NA	NA	NA	NA	N	NA	NA	NA	NA	NA
>ENSP00000263791:map.15/40265799/G:p.E556G:n.A1710G:c.gAa/gGa:SIFTprediction.tolerated:PolyPhenScore.0	Mutation around phosphorylation site on kinase protein	5,1,-4	N	N	Y	Other-PEK-GCN2-GCN2,Other-PEK-GCN2-GCN2:Domain2	N	NA	NA	NA	NA	N	NA	NA	NA	NA	NA
>ENSP00000346359:map.14/58937416/C:p.L896P:n.T2931C:c.cTt/cCt:SIFTprediction.tolerated:PolyPhenScore.0.001	Mutation around phosphorylation site	1	N	N	N	NA	NA	NA	NA	NA	NA	N	NA	NA	NA	NA	NA
>ENSP00000273695:map.3/196054439/G:p.Q8P:n.A149C:c.cAg/cCg:SIFTprediction.tolerated:PolyPhenScore.0	Mutation around phosphorylation site	5	N	N	N	NA	NA	NA	NA	NA	NA	N	NA	NA	NA	NA	NA
>ENSP00000274376:map.5/86564564/T:p.A99V:n.C860T:c.gCt/gTt:SIFTprediction.tolerated:PolyPhenScore.0.51	Uninterpreted mutation on SH2 protein	NA	NA	NA	N	NA	NA	NA	NA	NA	NA	Y	RASA1-2,RASA1-1	N	NA	NA	NA
>ENSP00000296847:map.6/2624053/A:p.I2F:n.A528T:c.Atc/Ttc:SIFTprediction.None:PolyPhenScore.0	Mutation around phosphorylation site	-1	N	N	N	NA	NA	NA	NA	NA	NA	N	NA	NA	NA	NA	NA
>ENSP00000345083:map.17/21202191/A:p.P40T:n.C367A:c.Ccc/Acc:SIFTprediction.deleterious:PolyPhenScore.0.904	Mutation around phosphorylation site on kinase protein	1	N	N	Y	STE-STE7-MEK3-MAP2K3	N	NA	NA	NA	NA	N	NA	NA	NA	NA	NA
>ENSP00000345083:map.17/21202237/C:p.R55T:n.G413C:c.aGa/aCa:SIFTprediction.tolerated:PolyPhenScore.0.032	Uninterpreted mutation on kinase protein	NA	NA	NA	Y	STE-STE7-MEK3-MAP2K3	N	NA	NA	NA	NA	N	NA	NA	NA	NA	NA
>ENSP00000345083:map.17/21203893/C:p.S68P:n.T451C:c.Tca/Cca:SIFTprediction.tolerated:PolyPhenScore.0.065	Uninterpreted mutation on kinase domain	NA	NA	NA	Y	STE-STE7-MEK3-MAP2K3	Y	26	N	N	N	N	NA	NA	NA	NA	NA
>ENSP00000345083:map.17/21204187/T:p.R94L:n.G530T:c.cGg/cTg:SIFTprediction.deleterious:PolyPhenScore.0.662	Uninterpreted mutation on kinase domain	NA	NA	NA	Y	STE-STE7-MEK3-MAP2K3	Y	104	N	N	N	N	NA	NA	NA	NA	NA
>ENSP00000345083:map.17/21204192/T:p.R96W:n.C535T:c.Cgg/Tgg:SIFTprediction.deleterious:PolyPhenScore.0.996	Uninterpreted mutation on kinase domain	NA	NA	NA	Y	STE-STE7-MEK3-MAP2K3	Y	106	N	N	N	N	NA	NA	NA	NA	NA
>ENSP00000345083:map.17/21207834/T:p.T222M:n.C914T:c.aCg/aTg:SIFTprediction.deleterious:PolyPhenScore.1	Kinase inactivation by phosphorylation destruction, Destruction of phosphorylation site on kinase domain	4,0	Y	N	Y	STE-STE7-MEK3-MAP2K3	Y	1064	N	N	Y	N	NA	NA	NA	NA	NA
>ENSP00000345083:map.17/21215557/A:p.R293H:n.G1127A:c.cGt/cAt:SIFTprediction.tolerated:PolyPhenScore.0.874	Uninterpreted mutation on kinase domain	NA	NA	NA	Y	STE-STE7-MEK3-MAP2K3	Y	1325	N	N	N	N	NA	NA	NA	NA	NA
>ENSP00000345083:map.17/21217513/A:p.V339M:n.G1264A:c.Gtg/Atg:SIFTprediction.deleterious:PolyPhenScore.0.807	Uninterpreted mutation on kinase protein	NA	NA	NA	Y	STE-STE7-MEK3-MAP2K3	N	NA	NA	NA	NA	N	NA	NA	NA	NA	NA
>ENSP00000356729:map.1/171076966/A:p.E158K:n.G583A:c.Gag/Aag:SIFTprediction.tolerated:PolyPhenScore.0.017	Mutation around phosphorylation site	-1	N	N	N	NA	NA	NA	NA	NA	NA	N	NA	NA	NA	NA	NA
>ENSP00000243924:map.20/43803613/T:p.T17M:n.C97T:c.aCg/aTg:SIFTprediction.tolerated:PolyPhenScore.0.019	Destruction of phosphorylation site	0	Y	N	N	NA	NA	NA	NA	NA	NA	N	NA	NA	NA	NA	NA
>ENSP00000296871:map.5/131411460/C:p.I117T:n.T384C:c.aTt/aCt:SIFTprediction.tolerated:PolyPhenScore.0.005	Mutation around phosphorylation site	-2	N	N	N	NA	NA	NA	NA	NA	NA	N	NA	NA	NA	NA	NA
>ENSP00000352995:map.19/7533850/G:p.N1019S:n.A3309G:c.aAc/aGc:SIFTprediction.tolerated:PolyPhenScore.0	Mutation around phosphorylation site	5	N	N	N	NA	NA	NA	NA	NA	NA	N	NA	NA	NA	NA	NA
>ENSP00000406209:map.19/56206137/C:p.G523A:n.G2115C:c.gGg/gCg:SIFTprediction.tolerated:PolyPhenScore.0.757	Mutation around phosphorylation site	2	N	N	N	NA	NA	NA	NA	NA	NA	N	NA	NA	NA	NA	NA
>ENSP00000356530:map.1/182551337/C:p.D541E:n.T1877G:c.gaT/gaG:SIFTprediction.tolerated:PolyPhenScore.0	Uninterpreted mutation on kinase domain	NA	NA	NA	Y	Other-Other-Unique--RNAseL	Y	1158	N	N	N	N	NA	NA	NA	NA	NA
>ENSP00000356530:map.1/182554557/T:p.R462Q:n.G1639A:c.cGa/cAa:SIFTprediction.deleterious:PolyPhenScore.0.85	Kinase downstream rewiring on kinase domain	NA	NA	NA	Y	Other-Other-Unique--RNAseL	Y	614	N	Y	N	N	NA	NA	NA	NA	NA
>ENSP00000369129:map.6/7580958/G:p.Y1512C:n.A4876G:c.tAt/tGt:SIFTprediction.tolerated:PolyPhenScore.0.153	Destruction of phosphorylation site	0	Y	N	N	NA	NA	NA	NA	NA	NA	N	NA	NA	NA	NA	NA
>ENSP00000339250:map.12/7867847/C:p.E51Q:n.G268C:c.Gaa/Caa:SIFTprediction.tolerated:PolyPhenScore.0.002	Mutation around phosphorylation site	1,-1	N	N	N	NA	NA	NA	NA	NA	NA	N	NA	NA	NA	NA	NA
>ENSP00000357206:map.1/156641537/T:p.V815I:n.G2576A:c.Gta/Ata:SIFTprediction.tolerated:PolyPhenScore.0.021	Mutation around phosphorylation site	1,-5	N	N	N	NA	NA	NA	NA	NA	NA	N	NA	NA	NA	NA	NA
>ENSP00000434583:map.8/145001221/C:p.K1313R:n.A3938G:c.aAg/aGg:SIFTprediction.None:PolyPhenScore.0	Mutation around phosphorylation site	1	N	N	N	NA	NA	NA	NA	NA	NA	N	NA	NA	NA	NA	NA
>ENSP00000287908:map.7/89861890/T:p.M475I:n.G1818T:c.atG/atT:SIFTprediction.tolerated:PolyPhenScore.0.001	Mutation around phosphorylation site	-3	N	N	N	NA	NA	NA	NA	NA	NA	N	NA	NA	NA	NA	NA
>ENSP00000345728:map.X/77245134/T:p.S339L:n.C1171T:c.tCa/tTa:SIFTprediction.tolerated:PolyPhenScore.0.363	Destruction of phosphorylation site	0	Y	N	N	NA	NA	NA	NA	NA	NA	N	NA	NA	NA	NA	NA
>ENSP00000321997:map.4/129043204/G:p.P462R:n.C1596G:c.cCt/cGt:SIFTprediction.deleterious:PolyPhenScore.1	Mutation around phosphorylation site	-5,5	N	N	N	NA	NA	NA	NA	NA	NA	N	NA	NA	NA	NA	NA
>ENSP00000263125:map.10/6527143/A:p.P330L:n.C1089T:c.cCg/cTg:SIFTprediction.tolerated:PolyPhenScore.0	Uninterpreted mutation on kinase protein	NA	NA	NA	Y	AGC-PKC-PKCd-PKCt	N	NA	NA	NA	NA	N	NA	NA	NA	NA	NA
>ENSP00000414202:map.19/55742803/A:p.R812C:n.C2676T:c.Cgt/Tgt:SIFTprediction.tolerated:PolyPhenScore.0.001	Mutation around phosphorylation site	-4,-5	N	N	N	NA	NA	NA	NA	NA	NA	N	NA	NA	NA	NA	NA
>ENSP00000305675:map.2/192700932/A:p.S332F:n.C1325T:c.tCc/tTc:SIFTprediction.deleterious:PolyPhenScore.0.988	Destruction of phosphorylation site	0	Y	N	N	NA	NA	NA	NA	NA	NA	N	NA	NA	NA	NA	NA
>ENSP00000192314:map.2/242716380/T:p.M4L:n.A141T:c.Atg/Ttg:SIFTprediction.tolerated:PolyPhenScore.0	Mutation around phosphorylation site	1	N	N	N	NA	NA	NA	NA	NA	NA	N	NA	NA	NA	NA	NA
>ENSP00000359485:map.1/89847372/T:p.A331S:n.G1084T:c.Gct/Tct:SIFTprediction.tolerated:PolyPhenScore.0.484	Mutation around phosphorylation site	-3,-2	N	N	N	NA	NA	NA	NA	NA	NA	N	NA	NA	NA	NA	NA
>ENSP00000403302:map.2/96604591/G:p.L540P:n.T1704C:c.cTa/cCa:SIFTprediction.tolerated:PolyPhenScore.0.829	Mutation around phosphorylation site	4	N	N	N	NA	NA	NA	NA	NA	NA	N	NA	NA	NA	NA	NA
>ENSP00000234170:map.2/37456032/T:p.V102I:n.G450A:c.Gtt/Att:SIFTprediction.tolerated:PolyPhenScore.0	Mutation around phosphorylation site	2	N	N	N	NA	NA	NA	NA	NA	NA	N	NA	NA	NA	NA	NA
>ENSP00000262865:map.20/36956026/G:p.N404D:n.A1299G:c.Aac/Gac:SIFTprediction.tolerated:PolyPhenScore.0.001	Phosphomimicking mutation	1	N	Y	N	NA	NA	NA	NA	NA	NA	N	NA	NA	NA	NA	NA
>ENSP00000344403:map.2/186670979/C:p.I5738T:n.T17213C:c.aTt/aCt:SIFTprediction.tolerated:PolyPhenScore.0	Mutation around phosphorylation site	5,-3	N	N	N	NA	NA	NA	NA	NA	NA	N	NA	NA	NA	NA	NA
>ENSP00000387027:map.5/157102185/G:p.T100A:n.A360G:c.Aca/Gca:SIFTprediction.tolerated:PolyPhenScore.0	Mutation around phosphorylation site	-4	N	N	N	NA	NA	NA	NA	NA	NA	N	NA	NA	NA	NA	NA
>ENSP00000371194:map.11/1902793/T:p.Q236L:n.A815T:c.cAg/cTg:SIFTprediction.tolerated:PolyPhenScore.0.003	Mutation around phosphorylation site	-3	N	N	N	NA	NA	NA	NA	NA	NA	N	NA	NA	NA	NA	NA
>ENSP00000419119:map.6/29408528/G:p.M246V:n.A1446G:c.Atg/Gtg:SIFTprediction.tolerated:PolyPhenScore.0	Mutation around phosphorylation site	-5	N	N	N	NA	NA	NA	NA	NA	NA	N	NA	NA	NA	NA	NA
>ENSP00000434305:map.11/65629934/C:p.R105P:n.G312C:c.cGa/cCa:SIFTprediction.tolerated:PolyPhenScore.0.317	Mutation around phosphorylation site	2	N	N	N	NA	NA	NA	NA	NA	NA	N	NA	NA	NA	NA	NA
>ENSP00000346702:map.6/151669875/G:p.K19E:n.A228G:c.Aaa/Gaa:SIFTprediction.tolerated:PolyPhenScore.0	Mutation around phosphorylation site	-3	N	N	N	NA	NA	NA	NA	NA	NA	N	NA	NA	NA	NA	NA
>ENSP00000262306:map.16/2821573/T:p.S129N:n.G424A:c.aGc/aAc:SIFTprediction.deleterious:PolyPhenScore.0.012	Mutation around phosphorylation site	-4	N	N	N	NA	NA	NA	NA	NA	NA	N	NA	NA	NA	NA	NA
>ENSP00000367185:map.19/44303066/G:p.A90P:n.G349C:c.Gcg/Ccg:SIFTprediction.tolerated:PolyPhenScore.0	Mutation around phosphorylation site	2	N	N	N	NA	NA	NA	NA	NA	NA	N	NA	NA	NA	NA	NA
Number of proteins mutated:5273
Number of mutations:8707
Number of mutations interpreted:840
