# Supplementary material for: Kinome-wide Decoding of Network-Attacking Mutations Rewiring Cancer Signaling
Source: Cell. 2015 Sep 24;163(1):202–17. doi: 10.1016/j.cell.2015.08.056 (PMC4644236; doi:10.1016/j.cell.2015.08.056)
Supplement: File S1. Data S1–S6 [file mmc10.zip › DataFileS3_ReKINectOutputKOC7C.xlsx]

## Sheet: KOC7C_1.standardfilteringd10_Mu
#0.FastaHeader	1.FinalInterpretation	2.NearbyPsites	3.DestroysAPsite?	4.PotentiallyPhosphoMimicking?	5.HitsAProteinKinase?	6.ProteinKinaseName	7.HitsAKinaseDomain	8.KinaseAlignmentPosition	9.HitsKinaseEssentialResidue?	10.HitsKinaseDeterminantOfSpecificity?	11.HitsKinaseActivationSegment?	12.HitsSH2Protein?	13.SH2ProteinName	14.HitsSH2Domain?	15.SH2AlignmentPosition	16.HitsSH2EssentialResidue?	17.HitsSH2DeterminantOfSpecificity?
>ENSP00000354671:map.1/46476587/G:p.D388E:n.T1447G:c.gaT/gaG:SIFTprediction.tolerated:PolyPhenScore.0	Uninterpreted mutation on kinase protein	NA	NA	NA	Y	AGC-MAST-MAST-MAST2	N	NA	NA	NA	NA	N	NA	NA	NA	NA	NA
>ENSP00000354671:map.1/46493460/G:p.I659M:n.T2260G:c.atT/atG:SIFTprediction.tolerated:PolyPhenScore.0.491	Uninterpreted mutation on kinase domain	NA	NA	NA	Y	AGC-MAST-MAST-MAST2	Y	1005	N	N	Y	N	NA	NA	NA	NA	NA
>ENSP00000262418:map.17/42338998/G:p.D38A:n.A269C:c.gAc/gCc:SIFTprediction.tolerated:PolyPhenScore.0.001	Mutation around phosphorylation site	-4,-1	N	N	N	NA	NA	NA	NA	NA	NA	N	NA	NA	NA	NA	NA
>ENSP00000369400:map.X/17745771/T:p.P1161L:n.C3820T:c.cCg/cTg:SIFTprediction.tolerated:PolyPhenScore.0.186	Mutation around phosphorylation site	4	N	N	N	NA	NA	NA	NA	NA	NA	N	NA	NA	NA	NA	NA
>ENSP00000387006:map.2/180810202/T:p.R794Q:n.G2681A:c.cGa/cAa:SIFTprediction.deleterious:PolyPhenScore.0.048	Mutation around phosphorylation site	-3	N	N	N	NA	NA	NA	NA	NA	NA	N	NA	NA	NA	NA	NA
>ENSP00000429829:map.8/131124559/C:p.I142V:n.A422G:c.Atc/Gtc:SIFTprediction.tolerated:PolyPhenScore.0.068	Mutation around phosphorylation site	2	N	N	N	NA	NA	NA	NA	NA	NA	N	NA	NA	NA	NA	NA
>ENSP00000333920:map.9/135277007/T:p.R401Q:n.G1242A:c.cGa/cAa:SIFTprediction.tolerated:PolyPhenScore.0	Mutation around phosphorylation site	-2	N	N	N	NA	NA	NA	NA	NA	NA	N	NA	NA	NA	NA	NA
>ENSP00000216911:map.20/54961463/C:p.I57V:n.A437G:c.Att/Gtt:SIFTprediction.tolerated:PolyPhenScore.0.001	Uninterpreted mutation on kinase protein	NA	NA	NA	Y	Other-Aur--AurA	N	NA	NA	NA	NA	N	NA	NA	NA	NA	NA
>ENSP00000216911:map.20/54961541/T:p.F31I:n.T359A:c.Ttt/Att:SIFTprediction.tolerated:PolyPhenScore.0.001	Uninterpreted mutation on kinase protein	NA	NA	NA	Y	Other-Aur--AurA	N	NA	NA	NA	NA	N	NA	NA	NA	NA	NA
>ENSP00000349274:map.9/138376972/G:p.K206E:n.A1165G:c.Aag/Gag:SIFTprediction.tolerated:PolyPhenScore.0	Phosphomimicking mutation	1	N	Y	N	NA	NA	NA	NA	NA	NA	N	NA	NA	NA	NA	NA
>ENSP00000349274:map.9/138377657/C:p.M434T:n.T1850C:c.aTg/aCg:SIFTprediction.tolerated:PolyPhenScore.0	Mutation around phosphorylation site	1	N	N	N	NA	NA	NA	NA	NA	NA	N	NA	NA	NA	NA	NA
>ENSP00000356130:map.1/205130413/G:p.C641R:n.T1952C:c.Tgt/Cgt:SIFTprediction.tolerated:PolyPhenScore.0	Uninterpreted mutation on kinase protein	NA	NA	NA	Y	Other-Dusty--Dusty	N	NA	NA	NA	NA	N	NA	NA	NA	NA	NA
>ENSP00000356560:map.1/180913597/G:p.N1078D:n.A3287G:c.Aac/Gac:SIFTprediction.tolerated:PolyPhenScore.0	Mutation around phosphorylation site	4,3,-5	N	N	N	NA	NA	NA	NA	NA	NA	N	NA	NA	NA	NA	NA
>ENSP00000388987:map.21/15974409/C:p.N92D:n.A272G:c.Aat/Gat:SIFTprediction.tolerated:PolyPhenScore.0	Mutation around phosphorylation site	-4	N	N	N	NA	NA	NA	NA	NA	NA	N	NA	NA	NA	NA	NA
>ENSP00000296125:map.3/44948479/T:p.R372C:n.C1182T:c.Cgc/Tgc:SIFTprediction.tolerated:PolyPhenScore.0.169	Mutation around phosphorylation site	3	N	N	N	NA	NA	NA	NA	NA	NA	N	NA	NA	NA	NA	NA
>ENSP00000315011:map.4/148457139/T:p.R286S:n.G1373T:c.agG/agT:SIFTprediction.tolerated:PolyPhenScore.0.808	Mutation around phosphorylation site	-3	N	N	N	NA	NA	NA	NA	NA	NA	N	NA	NA	NA	NA	NA
>ENSP00000291906:map.9/131476518/T:p.A452V:n.C1748T:c.gCg/gTg:SIFTprediction.tolerated:PolyPhenScore.0.005	Uninterpreted mutation on kinase protein	NA	NA	NA	Y	AGC-PKN--PKN3	N	NA	NA	NA	NA	N	NA	NA	NA	NA	NA
>ENSP00000262193:map.6/170862300/C:p.P11A:n.C130G:c.Cct/Gct:SIFTprediction.tolerated:PolyPhenScore.0	Mutation around phosphorylation site	3	N	N	N	NA	NA	NA	NA	NA	NA	N	NA	NA	NA	NA	NA
>ENSP00000278616:map.11/108122694/T:p.L580F:n.C2123T:c.Ctc/Ttc:SIFTprediction.deleterious:PolyPhenScore.0.628	Uninterpreted mutation on kinase protein	NA	NA	NA	Y	PKL-PIKK-ATM-ATM	N	NA	NA	NA	NA	N	NA	NA	NA	NA	NA
>ENSP00000278616:map.11/108183167/G:p.N1983S:n.A6333G:c.aAt/aGt:SIFTprediction.tolerated:PolyPhenScore.0.001	Uninterpreted mutation on kinase protein	NA	NA	NA	Y	PKL-PIKK-ATM-ATM	N	NA	NA	NA	NA	N	NA	NA	NA	NA	NA
>ENSP00000360671:map.X/118603844/G:p.L111R:n.T448G:c.cTc/cGc:SIFTprediction.tolerated:PolyPhenScore.0.001	Mutation around phosphorylation site	-1	N	N	N	NA	NA	NA	NA	NA	NA	N	NA	NA	NA	NA	NA
>ENSP00000371377:map.17/3101691/T:p.W293C:n.G879T:c.tgG/tgT:SIFTprediction.deleterious:PolyPhenScore.0.004	Mutation around phosphorylation site	5	N	N	N	NA	NA	NA	NA	NA	NA	N	NA	NA	NA	NA	NA
>ENSP00000239165:map.17/46688256/C:p.T9A:n.A124G:c.Act/Gct:SIFTprediction.tolerated:PolyPhenScore.0	Mutation around phosphorylation site	3	N	N	N	NA	NA	NA	NA	NA	NA	N	NA	NA	NA	NA	NA
>ENSP00000364230:map.1/20671961/A:p.R880H:n.G2835A:c.cGc/cAc:SIFTprediction.deleterious:PolyPhenScore.0.992	Mutation around phosphorylation site	-1	N	N	N	NA	NA	NA	NA	NA	NA	N	NA	NA	NA	NA	NA
>ENSP00000399863:map.14/102798055/A:p.A430T:n.G1303A:c.Gca/Aca:SIFTprediction.tolerated:PolyPhenScore.0.718	Mutation around phosphorylation site	-2	N	N	N	NA	NA	NA	NA	NA	NA	N	NA	NA	NA	NA	NA
>ENSP00000303686:map.2/11810095/A:p.A54V:n.C196T:c.gCg/gTg:SIFTprediction.tolerated:PolyPhenScore.0.004	Mutation around phosphorylation site	1	N	N	N	NA	NA	NA	NA	NA	NA	N	NA	NA	NA	NA	NA
>ENSP00000357669:map.1/153659125/T:p.R588W:n.C2234T:c.Cgg/Tgg:SIFTprediction.deleterious:PolyPhenScore.0.998	Uninterpreted mutation on kinase domain	NA	NA	NA	Y	RGC-RGC--ANPa	Y	196	N	N	N	N	NA	NA	NA	NA	NA
>ENSP00000370912:map.4/48158747/G:p.Y248H:n.T900C:c.Tat/Cat:SIFTprediction.deleterious:PolyPhenScore.0.998	Uninterpreted mutation on kinase protein on SH2 domain	NA	NA	NA	Y	TK-Tec--TEC	N	NA	NA	NA	NA	Y	Tec	Y	127	N	N
>ENSP00000370196:map.22/50886714/A:p.R1771C:n.C5495T:c.Cgc/Tgc:SIFTprediction.deleterious:PolyPhenScore.0.8	Mutation around phosphorylation site	-4,-2,-3,-1	N	N	N	NA	NA	NA	NA	NA	NA	N	NA	NA	NA	NA	NA
>ENSP00000321021:map.11/6226900/G:p.T19A:n.A105G:c.Acc/Gcc:SIFTprediction.None:PolyPhenScore.0.003	Destruction of phosphorylation site	0	Y	N	N	NA	NA	NA	NA	NA	NA	N	NA	NA	NA	NA	NA
>ENSP00000352995:map.19/7533850/G:p.N1019S:n.A3309G:c.aAc/aGc:SIFTprediction.tolerated:PolyPhenScore.0	Mutation around phosphorylation site	5	N	N	N	NA	NA	NA	NA	NA	NA	N	NA	NA	NA	NA	NA
>ENSP00000216286:map.14/52520368/T:p.G453D:n.G1358A:c.gGt/gAt:SIFTprediction.tolerated:PolyPhenScore.0.003	Mutation around phosphorylation site	4	N	N	N	NA	NA	NA	NA	NA	NA	N	NA	NA	NA	NA	NA
>ENSP00000417401:map.20/62198348/T:p.S788N:n.G2433A:c.aGc/aAc:SIFTprediction.tolerated:PolyPhenScore.0.006	Destruction of phosphorylation site	0	Y	N	N	NA	NA	NA	NA	NA	NA	N	NA	NA	NA	NA	NA
>ENSP00000374408:map.2/234732303/T:p.A1369V:n.C4272T:c.gCg/gTg:SIFTprediction.deleterious:PolyPhenScore.0.891	Mutation around phosphorylation site	3,2	N	N	N	NA	NA	NA	NA	NA	NA	N	NA	NA	NA	NA	NA
>ENSP00000342681:map.11/60892606/G:p.H461R:n.A1548G:c.cAc/cGc:SIFTprediction.tolerated:PolyPhenScore.0	Mutation around phosphorylation site	-4,1	N	N	N	NA	NA	NA	NA	NA	NA	N	NA	NA	NA	NA	NA
>ENSP00000342681:map.11/60893235/T:p.A471V:n.C1578T:c.gCt/gTt:SIFTprediction.deleterious:PolyPhenScore.0.964	Mutation around phosphorylation site	-5	N	N	N	NA	NA	NA	NA	NA	NA	N	NA	NA	NA	NA	NA
>ENSP00000283905:map.7/25194665/C:p.T187S:n.C1223G:c.aCc/aGc:SIFTprediction.tolerated:PolyPhenScore.0.985	Destruction of phosphorylation site	0	Y	N	N	NA	NA	NA	NA	NA	NA	N	NA	NA	NA	NA	NA
>ENSP00000351575:map.5/70806457/A:p.G1180S:n.G3801A:c.Ggt/Agt:SIFTprediction.tolerated:PolyPhenScore.0	Mutation around phosphorylation site	-2,4,-1	N	N	N	NA	NA	NA	NA	NA	NA	N	NA	NA	NA	NA	NA
>ENSP00000390486:map.2/152293370/G:p.T401A:n.A1199G:c.Act/Gct:SIFTprediction.deleterious:PolyPhenScore.0.713	Destruction of phosphorylation site	0,5	Y	N	N	NA	NA	NA	NA	NA	NA	N	NA	NA	NA	NA	NA
>ENSP00000365076:map.6/31627449/G:p.K92N:n.G1101C:c.aaG/aaC:SIFTprediction.tolerated:PolyPhenScore.0.384	Mutation around phosphorylation site	2	N	N	N	NA	NA	NA	NA	NA	NA	N	NA	NA	NA	NA	NA
>ENSP00000259030:map.3/187088812/T:p.T131M:n.C502T:c.aCg/aTg:SIFTprediction.tolerated:PolyPhenScore.0.036	Destruction of phosphorylation site	4,0	Y	N	N	NA	NA	NA	NA	NA	NA	N	NA	NA	NA	NA	NA
>ENSP00000391227:map.17/74878259/A:p.V81I:n.G344A:c.Gtc/Atc:SIFTprediction.tolerated:PolyPhenScore.0.082	Mutation around phosphorylation site	-5	N	N	N	NA	NA	NA	NA	NA	NA	N	NA	NA	NA	NA	NA
>ENSP00000384416:map.7/31682453/T:p.A490V:n.C1507T:c.gCg/gTg:SIFTprediction.tolerated:PolyPhenScore.0.026	Mutation around phosphorylation site	3,4	N	N	N	NA	NA	NA	NA	NA	NA	N	NA	NA	NA	NA	NA
>ENSP00000463778:map.17/21318770/A:p.R39Q:n.G1011A:c.cGg/cAg:SIFTprediction.tolerated:PolyPhenScore.0.262	Mutation around phosphorylation site	1	N	N	N	NA	NA	NA	NA	NA	NA	N	NA	NA	NA	NA	NA
>ENSP00000463778:map.17/21318773/A:p.R40H:n.G1014A:c.cGc/cAc:SIFTprediction.deleterious:PolyPhenScore.0.041	Mutation around phosphorylation site	2	N	N	N	NA	NA	NA	NA	NA	NA	N	NA	NA	NA	NA	NA
>ENSP00000275815:map.7/143088867/C:p.M900V:n.A2785G:c.Atg/Gtg:SIFTprediction.tolerated:PolyPhenScore.0	Uninterpreted mutation on kinase protein	NA	NA	NA	Y	TK-Eph--EphA1	N	NA	NA	NA	NA	N	NA	NA	NA	NA	NA
>ENSP00000275815:map.7/143097100/G:p.V160A:n.T566C:c.gTg/gCg:SIFTprediction.tolerated:PolyPhenScore.0	Mutation around phosphorylation site on kinase protein	5	N	N	Y	TK-Eph--EphA1	N	NA	NA	NA	NA	N	NA	NA	NA	NA	NA
>ENSP00000415430:map.22/46722400/C:p.W525R:n.T1785C:c.Tgg/Cgg:SIFTprediction.tolerated:PolyPhenScore.0	Mutation around phosphorylation site	2,5,-3	N	N	N	NA	NA	NA	NA	NA	NA	N	NA	NA	NA	NA	NA
>ENSP00000258168:map.16/81301694/T:p.R267S:n.A1262T:c.agA/agT:SIFTprediction.deleterious:PolyPhenScore.0.003	Mutation around phosphorylation site	3	N	N	N	NA	NA	NA	NA	NA	NA	N	NA	NA	NA	NA	NA
>ENSP00000342710:map.12/53085089/C:p.R533G:n.A1626G:c.Agg/Ggg:SIFTprediction.tolerated:PolyPhenScore.0	Mutation around phosphorylation site	-1	N	N	N	NA	NA	NA	NA	NA	NA	N	NA	NA	NA	NA	NA
>ENSP00000350990:map.11/57070019/C:p.S1533G:n.A4750G:c.Agc/Ggc:SIFTprediction.tolerated:PolyPhenScore.0	Destruction of phosphorylation site	0	Y	N	N	NA	NA	NA	NA	NA	NA	N	NA	NA	NA	NA	NA
>ENSP00000396067:map.8/53586706/G:p.M234T:n.T1216C:c.aTg/aCg:SIFTprediction.tolerated:PolyPhenScore.0.001	Mutation around phosphorylation site	-3,-4	N	N	N	NA	NA	NA	NA	NA	NA	N	NA	NA	NA	NA	NA
>ENSP00000350616:map.7/50611735/C:p.M17V:n.A118G:c.Atg/Gtg:SIFTprediction.tolerated:PolyPhenScore.0	Mutation around phosphorylation site	-3	N	N	N	NA	NA	NA	NA	NA	NA	N	NA	NA	NA	NA	NA
>ENSP00000398617:map.19/55870104/C:p.P711R:n.C2318G:c.cCc/cGc:SIFTprediction.tolerated:PolyPhenScore.0	Mutation around phosphorylation site	4	N	N	N	NA	NA	NA	NA	NA	NA	N	NA	NA	NA	NA	NA
>ENSP00000363259:map.10/50534599/A:p.G1337S:n.G4297A:c.Ggc/Agc:SIFTprediction.deleterious:PolyPhenScore.0.727	Mutation around phosphorylation site	5	N	N	N	NA	NA	NA	NA	NA	NA	N	NA	NA	NA	NA	NA
>ENSP00000374323:map.3/96962901/G:p.Y459C:n.A1414G:c.tAc/tGc:SIFTprediction.deleterious:PolyPhenScore.0.999	Uninterpreted mutation on kinase protein	NA	NA	NA	Y	TK-Eph--EphA6	N	NA	NA	NA	NA	N	NA	NA	NA	NA	NA
>ENSP00000269576:map.17/38976773/C:p.N286S:n.A867G:c.aAc/aGc:SIFTprediction.deleterious:PolyPhenScore.0.987	Mutation around phosphorylation site	4	N	N	N	NA	NA	NA	NA	NA	NA	N	NA	NA	NA	NA	NA
>ENSP00000226094:map.17/66533655/G:p.L530S:n.T1877C:c.tTg/tCg:SIFTprediction.tolerated:PolyPhenScore.0	Uninterpreted mutation on kinase protein	NA	NA	NA	Y	PKL-FJ--FAM20A	N	NA	NA	NA	NA	N	NA	NA	NA	NA	NA
>ENSP00000226094:map.17/66538239/T:p.N332K:n.C1284A:c.aaC/aaA:SIFTprediction.tolerated:PolyPhenScore.0.38	Uninterpreted mutation on kinase domain	NA	NA	NA	Y	PKL-FJ--FAM20A	Y	487	N	N	N	N	NA	NA	NA	NA	NA
>ENSP00000354877:map.17/19713740/T:p.V370M:n.G1627A:c.Gtg/Atg:SIFTprediction.tolerated:PolyPhenScore.0.001	Uninterpreted mutation on kinase protein	NA	NA	NA	Y	Other-ULK-ULK-ULK2	N	NA	NA	NA	NA	N	NA	NA	NA	NA	NA
>ENSP00000334418:map.11/50003191/A:p.V283L:n.G881T:c.Gtg/Ttg:SIFTprediction.tolerated:PolyPhenScore.0	Mutation around phosphorylation site	-2	N	N	N	NA	NA	NA	NA	NA	NA	N	NA	NA	NA	NA	NA
>ENSP00000367276:map.13/53035925/G:p.I323V:n.A1057G:c.Ata/Gta:SIFTprediction.tolerated:PolyPhenScore.0	Mutation around phosphorylation site	3,-5	N	N	N	NA	NA	NA	NA	NA	NA	N	NA	NA	NA	NA	NA
>ENSP00000437046:map.1/36643685/A:p.R114S:n.C338A:c.Cgc/Agc:SIFTprediction.tolerated:PolyPhenScore.0.592	Mutation around phosphorylation site	-3,2	N	N	N	NA	NA	NA	NA	NA	NA	N	NA	NA	NA	NA	NA
>ENSP00000345917:map.4/4276132/C:p.H265R:n.A1035G:c.cAc/cGc:SIFTprediction.tolerated:PolyPhenScore.0	Mutation around phosphorylation site	5	N	N	N	NA	NA	NA	NA	NA	NA	N	NA	NA	NA	NA	NA
>ENSP00000457715:map.19/56125322/A:p.S113Y:n.C692A:c.tCc/tAc:SIFTprediction.deleterious:PolyPhenScore.0	Destruction of phosphorylation site	-3,-4,2,0,-1	Y	N	N	NA	NA	NA	NA	NA	NA	N	NA	NA	NA	NA	NA
>ENSP00000307235:map.2/88874891/A:p.A704S:n.G2412T:c.Gct/Tct:SIFTprediction.tolerated:PolyPhenScore.0.005	Mutation around phosphorylation site on kinase domain	-1	N	N	Y	Other-PEK-PEK-PEK	Y	283	N	N	N	N	NA	NA	NA	NA	NA
>ENSP00000307235:map.2/88874909/T:p.R698S:n.C2394A:c.Cgc/Agc:SIFTprediction.tolerated:PolyPhenScore.0.223	Uninterpreted mutation on kinase domain	NA	NA	NA	Y	Other-PEK-PEK-PEK	Y	277	N	N	N	N	NA	NA	NA	NA	NA
>ENSP00000307235:map.2/88879131/C,A:p.Q597H:n.A2093T:c.caA/caT:SIFTprediction.deleterious:PolyPhenScore.0.98	Uninterpreted mutation on kinase domain	NA	NA	NA	Y	Other-PEK-PEK-PEK	Y	26	N	N	N	N	NA	NA	NA	NA	NA
>ENSP00000307235:map.2/88895123/C:p.Q166R:n.A799G:c.cAa/cGa:SIFTprediction.tolerated:PolyPhenScore.0	Uninterpreted mutation on kinase protein	NA	NA	NA	Y	Other-PEK-PEK-PEK	N	NA	NA	NA	NA	N	NA	NA	NA	NA	NA
>ENSP00000295220:map.2/120409616/T:p.M509I:n.G2656T:c.atG/atT:SIFTprediction.tolerated:PolyPhenScore.0.003	Mutation around phosphorylation site	-3	N	N	N	NA	NA	NA	NA	NA	NA	N	NA	NA	NA	NA	NA
>ENSP00000353608:map.18/28610988/T:p.R102K:n.G386A:c.aGg/aAg:SIFTprediction.tolerated:PolyPhenScore.0.005	Mutation around phosphorylation site	3	N	N	N	NA	NA	NA	NA	NA	NA	N	NA	NA	NA	NA	NA
>ENSP00000353608:map.18/28611061/T:p.S78T:n.T313A:c.Tca/Aca:SIFTprediction.tolerated:PolyPhenScore.0.506	Mutation around phosphorylation site	-3	N	N	N	NA	NA	NA	NA	NA	NA	N	NA	NA	NA	NA	NA
>ENSP00000260324:map.15/45968435/C:p.I264T:n.T1177C:c.aTt/aCt:SIFTprediction.tolerated:PolyPhenScore.0.047	Mutation around phosphorylation site	5	N	N	N	NA	NA	NA	NA	NA	NA	N	NA	NA	NA	NA	NA
>ENSP00000339973:map.17/18542519/G:p.E56A:n.A867C:c.gAg/gCg:SIFTprediction.deleterious:PolyPhenScore.0.183	Mutation around phosphorylation site	-5	N	N	N	NA	NA	NA	NA	NA	NA	N	NA	NA	NA	NA	NA
>ENSP00000345629:map.X/19482476/T:p.A192T:n.G574A:c.Gct/Act:SIFTprediction.tolerated:PolyPhenScore.0.408	Uninterpreted mutation on kinase protein	NA	NA	NA	Y	STE-STE11-ASK-MAP3K7	N	NA	NA	NA	NA	N	NA	NA	NA	NA	NA
>ENSP00000383234:map.18/48190440/A:p.V38M:n.G1112A:c.Gtg/Atg:SIFTprediction.tolerated:PolyPhenScore.0.357	Uninterpreted mutation on kinase domain	NA	NA	NA	Y	CMGC-MAPK-ERK3-ERK4	Y	64	N	N	N	N	NA	NA	NA	NA	NA
>ENSP00000433548:map.12/971291/T:p.T665I:n.C1994T:c.aCa/aTa:SIFTprediction.deleterious:PolyPhenScore.0.161	Uninterpreted mutation on kinase protein	NA	NA	NA	Y	Other-WNK--Wnk1	N	NA	NA	NA	NA	N	NA	NA	NA	NA	NA
>ENSP00000433548:map.12/990912/C:p.T1554P:n.A4660C:c.Acc/Ccc:SIFTprediction.tolerated:PolyPhenScore.0	Uninterpreted mutation on kinase protein	NA	NA	NA	Y	Other-WNK--Wnk1	N	NA	NA	NA	NA	N	NA	NA	NA	NA	NA
>ENSP00000433548:map.12/993287/A:p.G1739D:n.G5216A:c.gGc/gAc:SIFTprediction.tolerated:PolyPhenScore.0	Uninterpreted mutation on kinase protein	NA	NA	NA	Y	Other-WNK--Wnk1	N	NA	NA	NA	NA	N	NA	NA	NA	NA	NA
>ENSP00000433548:map.12/994469/A:p.S1998N:n.G5993A:c.aGc/aAc:SIFTprediction.tolerated:PolyPhenScore.0	Uninterpreted mutation on kinase protein	NA	NA	NA	Y	Other-WNK--Wnk1	N	NA	NA	NA	NA	N	NA	NA	NA	NA	NA
>ENSP00000433548:map.12/994487/C:p.C2004S:n.G6011C:c.tGc/tCc:SIFTprediction.tolerated:PolyPhenScore.0	Uninterpreted mutation on kinase protein	NA	NA	NA	Y	Other-WNK--Wnk1	N	NA	NA	NA	NA	N	NA	NA	NA	NA	NA
>ENSP00000433548:map.12/998365/T:p.M2306I:n.G6918T:c.atG/atT:SIFTprediction.tolerated:PolyPhenScore.0	Mutation around phosphorylation site on kinase protein	-2	N	N	Y	Other-WNK--Wnk1	N	NA	NA	NA	NA	N	NA	NA	NA	NA	NA
>ENSP00000362900:map.1/29475648/G:p.E253D:n.A994C:c.gaA/gaC:SIFTprediction.tolerated:PolyPhenScore.0	Mutation around phosphorylation site	-2,-4	N	N	N	NA	NA	NA	NA	NA	NA	N	NA	NA	NA	NA	NA
>ENSP00000310216:map.12/10562089/C:p.I29S:n.T268G:c.aTc/aGc:SIFTprediction.tolerated:PolyPhenScore.0	Mutation around phosphorylation site	-3	N	N	N	NA	NA	NA	NA	NA	NA	N	NA	NA	NA	NA	NA
>ENSP00000406955:map.3/141162128/G:p.P300A:n.C948G:c.Cca/Gca:SIFTprediction.tolerated:PolyPhenScore.0.136	Mutation around phosphorylation site	3,-5	N	N	N	NA	NA	NA	NA	NA	NA	N	NA	NA	NA	NA	NA
>ENSP00000322180:map.8/120847188/C:p.H376R:n.A1342G:c.cAt/cGt:SIFTprediction.tolerated:PolyPhenScore.0	Mutation around phosphorylation site	2	N	N	N	NA	NA	NA	NA	NA	NA	N	NA	NA	NA	NA	NA
>ENSP00000401508:map.8/144657024/A:p.A534V:n.C1896T:c.gCg/gTg:SIFTprediction.tolerated:PolyPhenScore.0.001	Mutation around phosphorylation site	-3	N	N	N	NA	NA	NA	NA	NA	NA	N	NA	NA	NA	NA	NA
>ENSP00000305777:map.15/64592562/G:p.V46A:n.T561C:c.gTt/gCt:SIFTprediction.deleterious:PolyPhenScore.0.908	Uninterpreted mutation on kinase domain	NA	NA	NA	Y	CK1-CK1-CK1-G-CK1g1	Y	16	N	N	N	N	NA	NA	NA	NA	NA
>ENSP00000386022:map.11/60531346/G:p.L47R:n.T219G:c.cTg/cGg:SIFTprediction.tolerated:PolyPhenScore.0.012	Mutation around phosphorylation site	-4	N	N	N	NA	NA	NA	NA	NA	NA	N	NA	NA	NA	NA	NA
>ENSP00000373600:map.15/101551007/A:p.L416M:n.C1605A:c.Ctg/Atg:SIFTprediction.deleterious:PolyPhenScore.0.999	Uninterpreted mutation on kinase protein	NA	NA	NA	Y	TKL-LRRK--LRRK1	N	NA	NA	NA	NA	N	NA	NA	NA	NA	NA
>ENSP00000444747:map.19/57175578/T:p.G330D:n.G1216A:c.gGc/gAc:SIFTprediction.deleterious:PolyPhenScore.0.935	Phosphomimicking mutation	1	N	Y	N	NA	NA	NA	NA	NA	NA	N	NA	NA	NA	NA	NA
>ENSP00000385486:map.22/51009953/T:p.E531K:n.G1696A:c.Gag/Aag:SIFTprediction.tolerated:PolyPhenScore.0.17	Mutation around phosphorylation site	-2,-3	N	N	N	NA	NA	NA	NA	NA	NA	N	NA	NA	NA	NA	NA
>ENSP00000353452:map.3/123419573/T:p.D914E:n.C3024A:c.gaC/gaA:SIFTprediction.tolerated:PolyPhenScore.0.007	Uninterpreted mutation on kinase protein	NA	NA	NA	Y	CAMK-MLCK--smMLCK	N	NA	NA	NA	NA	N	NA	NA	NA	NA	NA
>ENSP00000353452:map.3/123451773/C:p.L496V:n.C1768G:c.Ctg/Gtg:SIFTprediction.tolerated:PolyPhenScore.0.001	Uninterpreted mutation on kinase protein	NA	NA	NA	Y	CAMK-MLCK--smMLCK	N	NA	NA	NA	NA	N	NA	NA	NA	NA	NA
>ENSP00000353452:map.3/123453061/G:p.V261A:n.T1064C:c.gTg/gCg:SIFTprediction.tolerated:PolyPhenScore.0	Uninterpreted mutation on kinase protein	NA	NA	NA	Y	CAMK-MLCK--smMLCK	N	NA	NA	NA	NA	N	NA	NA	NA	NA	NA
>ENSP00000353452:map.3/123457893/A:p.P147S:n.C721T:c.Cca/Tca:SIFTprediction.tolerated:PolyPhenScore.0.011	Uninterpreted mutation on kinase protein	NA	NA	NA	Y	CAMK-MLCK--smMLCK	N	NA	NA	NA	NA	N	NA	NA	NA	NA	NA
>ENSP00000267540:map.14/81744736/G:p.S307P:n.T1120C:c.Tca/Cca:SIFTprediction.tolerated:PolyPhenScore.0	Mutation around phosphorylation site	5	N	N	N	NA	NA	NA	NA	NA	NA	N	NA	NA	NA	NA	NA
>ENSP00000369753:map.11/5010905/G:p.K43E:n.A343G:c.Aag/Gag:SIFTprediction.deleterious:PolyPhenScore.0.099	Mutation around phosphorylation site	-3	N	N	N	NA	NA	NA	NA	NA	NA	N	NA	NA	NA	NA	NA
>ENSP00000372035:map.13/21555641/A:p.P877S:n.C3035T:c.Cca/Tca:SIFTprediction.deleterious:PolyPhenScore.0.972	Kinase downstream rewiring, Mutation around phosphorylation site on kinase domain	5	N	N	Y	AGC-NDR-LATS-LATS2	Y	1078	N	Y	Y	N	NA	NA	NA	NA	NA
>ENSP00000293892:map.16/820888/C:p.T833A:n.A2497G:c.Acc/Gcc:SIFTprediction.tolerated:PolyPhenScore.0	Mutation around phosphorylation site	5	N	N	N	NA	NA	NA	NA	NA	NA	N	NA	NA	NA	NA	NA
>ENSP00000444369:map.10/128150096/T:p.D628E:n.C1914A:c.gaC/gaA:SIFTprediction.tolerated:PolyPhenScore.0.016	Mutation around phosphorylation site	2,-3	N	N	N	NA	NA	NA	NA	NA	NA	N	NA	NA	NA	NA	NA
>ENSP00000408581:map.12/130185054/T:p.L90Q:n.T596A:c.cTg/cAg:SIFTprediction.tolerated:PolyPhenScore.0.112	Mutation around phosphorylation site	3,5	N	N	N	NA	NA	NA	NA	NA	NA	N	NA	NA	NA	NA	NA
>ENSP00000282397:map.13/28897004/T:p.S959N:n.G3128A:c.aGc/aAc:SIFTprediction.deleterious:PolyPhenScore.0.984	Uninterpreted mutation on kinase domain	NA	NA	NA	Y	TK-PVR-VEGFR-FLT1	Y	566	N	N	N	N	NA	NA	NA	NA	NA
>ENSP00000440495:map.19/5135392/G:p.K744E:n.A2270G:c.Aag/Gag:SIFTprediction.tolerated:PolyPhenScore.0	Mutation around phosphorylation site	3	N	N	N	NA	NA	NA	NA	NA	NA	N	NA	NA	NA	NA	NA
>ENSP00000360158:map.6/51910905/C:p.N830S:n.A2765G:c.aAt/aGt:SIFTprediction.tolerated:PolyPhenScore.0.013	Mutation around phosphorylation site	2	N	N	N	NA	NA	NA	NA	NA	NA	N	NA	NA	NA	NA	NA
>ENSP00000268138:map.15/90126121/T:p.R287C:n.C964T:c.Cgt/Tgt:SIFTprediction.tolerated:PolyPhenScore.0	Mutation around phosphorylation site	-5	N	N	N	NA	NA	NA	NA	NA	NA	N	NA	NA	NA	NA	NA
>ENSP00000268138:map.15/90170237/T:p.R1885C:n.C5758T:c.Cgc/Tgc:SIFTprediction.deleterious:PolyPhenScore.0.73	Mutation around phosphorylation site	4	N	N	N	NA	NA	NA	NA	NA	NA	N	NA	NA	NA	NA	NA
>ENSP00000265944:map.10/26357748/A:p.V369I:n.G1271A:c.Gtc/Atc:SIFTprediction.tolerated:PolyPhenScore.0	Uninterpreted mutation on kinase protein	NA	NA	NA	Y	STE-STE20-NinaC-MYO3A	N	NA	NA	NA	NA	N	NA	NA	NA	NA	NA
>ENSP00000265944:map.10/26463130/A:p.R1313S:n.C4103A:c.Cgt/Agt:SIFTprediction.tolerated:PolyPhenScore.0	Uninterpreted mutation on kinase protein	NA	NA	NA	Y	STE-STE20-NinaC-MYO3A	N	NA	NA	NA	NA	N	NA	NA	NA	NA	NA
>ENSP00000389015:map.19/56047448/G:p.C72R:n.T252C:c.Tgc/Cgc:SIFTprediction.tolerated:PolyPhenScore.0	Uninterpreted mutation on kinase domain	NA	NA	NA	Y	Other-NKF1--SgK069	Y	52	N	N	N	N	NA	NA	NA	NA	NA
>ENSP00000395929:map.5/176637576/C:p.S726P:n.T2221C:c.Tct/Cct:SIFTprediction.deleterious:PolyPhenScore.0.89	Destruction of phosphorylation site	0	Y	N	N	NA	NA	NA	NA	NA	NA	N	NA	NA	NA	NA	NA
>ENSP00000295746:map.3/108298260/T:p.R229Q:n.G763A:c.cGa/cAa:SIFTprediction.tolerated:PolyPhenScore.0.022	Mutation around phosphorylation site	-5	N	N	N	NA	NA	NA	NA	NA	NA	N	NA	NA	NA	NA	NA
>ENSP00000369731:map.11/4967468/A:p.T288M:n.C889T:c.aCg/aTg:SIFTprediction.tolerated:PolyPhenScore.0.004	Destruction of phosphorylation site	0	Y	N	N	NA	NA	NA	NA	NA	NA	N	NA	NA	NA	NA	NA
>ENSP00000355739:map.1/227152761/T:p.H80Y:n.C359T:c.Cac/Tac:SIFTprediction.deleterious:PolyPhenScore.0.031	Uninterpreted mutation on kinase protein	NA	NA	NA	Y	PKL-ABC1-ABC1-A-ADCK3	N	NA	NA	NA	NA	N	NA	NA	NA	NA	NA
>ENSP00000355739:map.1/227152778/G:p.H85Q:n.T376G:c.caT/caG:SIFTprediction.tolerated:PolyPhenScore.0	Uninterpreted mutation on kinase protein	NA	NA	NA	Y	PKL-ABC1-ABC1-A-ADCK3	N	NA	NA	NA	NA	N	NA	NA	NA	NA	NA
>ENSP00000408464:map.9/271638/T:p.A22V:n.C177T:c.gCg/gTg:SIFTprediction.deleterious:PolyPhenScore.0.001	Mutation around phosphorylation site	3	N	N	N	NA	NA	NA	NA	NA	NA	N	NA	NA	NA	NA	NA
>ENSP00000305970:map.11/123811153/C:p.I277T:n.T904C:c.aTt/aCt:SIFTprediction.deleterious:PolyPhenScore.0.008	Mutation around phosphorylation site	2	N	N	N	NA	NA	NA	NA	NA	NA	N	NA	NA	NA	NA	NA
>ENSP00000342118:map.1/222713621/T:p.R394Q:n.G1240A:c.cGg/cAg:SIFTprediction.tolerated:PolyPhenScore.0.018	Mutation around phosphorylation site	-1	N	N	N	NA	NA	NA	NA	NA	NA	N	NA	NA	NA	NA	NA
>ENSP00000368244:map.20/5903223/A:p.D145N:n.G637A:c.Gac/Aac:SIFTprediction.tolerated:PolyPhenScore.0.005	Mutation around phosphorylation site	-4	N	N	N	NA	NA	NA	NA	NA	NA	N	NA	NA	NA	NA	NA
>ENSP00000369349:map.12/52681925/C:p.L248R:n.T812G:c.cTc/cGc:SIFTprediction.tolerated:PolyPhenScore.0.001	Mutation around phosphorylation site	-4	N	N	N	NA	NA	NA	NA	NA	NA	N	NA	NA	NA	NA	NA
>ENSP00000303769:map.9/117103973/G:p.S1303P:n.T4069C:c.Tct/Cct:SIFTprediction.tolerated:PolyPhenScore.0	Destruction of phosphorylation site	0,-4	Y	N	N	NA	NA	NA	NA	NA	NA	N	NA	NA	NA	NA	NA
>ENSP00000353518:map.6/35027927/C:p.L694S:n.T2219C:c.tTa/tCa:SIFTprediction.tolerated:PolyPhenScore.0	Mutation around phosphorylation site	2,-2	N	N	N	NA	NA	NA	NA	NA	NA	N	NA	NA	NA	NA	NA
>ENSP00000438590:map.12/2994633/T:p.Q34L:n.A253T:c.cAg/cTg:SIFTprediction.tolerated:PolyPhenScore.0.558	Mutation around phosphorylation site	1	N	N	N	NA	NA	NA	NA	NA	NA	N	NA	NA	NA	NA	NA
>ENSP00000361025:map.9/136268084/G:p.K473E:n.A1524G:c.Aaa/Gaa:SIFTprediction.tolerated:PolyPhenScore.0	Uninterpreted mutation on kinase protein	NA	NA	NA	Y	Other-SgK071--SgK071	N	NA	NA	NA	NA	N	NA	NA	NA	NA	NA
>ENSP00000273320:map.3/44612050/T:p.T483I:n.C1877T:c.aCt/aTt:SIFTprediction.tolerated:PolyPhenScore.0	Mutation around phosphorylation site	-5	N	N	N	NA	NA	NA	NA	NA	NA	N	NA	NA	NA	NA	NA
>ENSP00000417787:map.2/25022598/G:p.Q28R:n.A412G:c.cAg/cGg:SIFTprediction.tolerated:PolyPhenScore.0.001	Mutation around phosphorylation site	-1	N	N	N	NA	NA	NA	NA	NA	NA	N	NA	NA	NA	NA	NA
>ENSP00000348984:map.21/34926260/T:p.R1575C:n.C5198T:c.Cgc/Tgc:SIFTprediction.tolerated:PolyPhenScore.0	Mutation around phosphorylation site	-1,3	N	N	N	NA	NA	NA	NA	NA	NA	N	NA	NA	NA	NA	NA
>ENSP00000348984:map.21/34927563/A:p.S2009N:n.G6501A:c.aGc/aAc:SIFTprediction.deleterious:PolyPhenScore.0.218	Destruction of phosphorylation site	-2,0,-4	Y	N	N	NA	NA	NA	NA	NA	NA	N	NA	NA	NA	NA	NA
>ENSP00000358696:map.X/153698344/T:p.S1607I:n.G4995T:c.aGc/aTc:SIFTprediction.deleterious:PolyPhenScore.0.928	Destruction of phosphorylation site	-3,0	Y	N	N	NA	NA	NA	NA	NA	NA	N	NA	NA	NA	NA	NA
>ENSP00000281708:map.4/153244092/A:p.R689W:n.C2214T:c.Cgg/Tgg:SIFTprediction.deleterious:PolyPhenScore.1	Mutation around phosphorylation site	-3,1	N	N	N	NA	NA	NA	NA	NA	NA	N	NA	NA	NA	NA	NA
>ENSP00000363046:map.10/59956041/T:p.M349I:n.G1370A:c.atG/atA:SIFTprediction.tolerated:PolyPhenScore.0.001	Mutation around phosphorylation site	-1	N	N	N	NA	NA	NA	NA	NA	NA	N	NA	NA	NA	NA	NA
>ENSP00000387882:map.14/92268615/G:p.K151T:n.A776C:c.aAg/aCg:SIFTprediction.tolerated:PolyPhenScore.0	Mutation around phosphorylation site	-3,-5	N	N	N	NA	NA	NA	NA	NA	NA	N	NA	NA	NA	NA	NA
>ENSP00000364475:map.9/97369149/T:p.R218K:n.G850A:c.aGg/aAg:SIFTprediction.tolerated:PolyPhenScore.0.001	Mutation around phosphorylation site	2	N	N	N	NA	NA	NA	NA	NA	NA	N	NA	NA	NA	NA	NA
>ENSP00000378198:map.4/107168431/C:p.Q266E:n.C1161G:c.Caa/Gaa:SIFTprediction.tolerated:PolyPhenScore.0.001	Uninterpreted mutation on kinase domain	NA	NA	NA	Y	Other-TBCK--TBCK	Y	1383	N	N	N	N	NA	NA	NA	NA	NA
>ENSP00000329165:map.17/39643646/A:p.T315M:n.C944T:c.aCg/aTg:SIFTprediction.deleterious:PolyPhenScore.0.399	Destruction of phosphorylation site	0	Y	N	N	NA	NA	NA	NA	NA	NA	N	NA	NA	NA	NA	NA
>ENSP00000444063:map.7/29186576/G:p.N92D:n.A274G:c.Aat/Gat:SIFTprediction.tolerated:PolyPhenScore.0.001	Uninterpreted mutation on SH2 protein	NA	NA	NA	N	NA	NA	NA	NA	NA	NA	Y	CHN2	N	NA	NA	NA
>ENSP00000358045:map.1/150484987/A:p.G442S:n.G1458A:c.Ggt/Agt:SIFTprediction.tolerated:PolyPhenScore.0.001	Mutation around phosphorylation site	-3	N	N	N	NA	NA	NA	NA	NA	NA	N	NA	NA	NA	NA	NA
>ENSP00000234420:map.2/48010488/A:p.G39E:n.G268A:c.gGg/gAg:SIFTprediction.tolerated:PolyPhenScore.0.608	Mutation around phosphorylation site	-4,-2	N	N	N	NA	NA	NA	NA	NA	NA	N	NA	NA	NA	NA	NA
>ENSP00000302707:map.19/52249211/G:p.E346A:n.A1132C:c.gAg/gCg:SIFTprediction.tolerated:PolyPhenScore.0.359	Mutation around phosphorylation site	4	N	N	N	NA	NA	NA	NA	NA	NA	N	NA	NA	NA	NA	NA
>ENSP00000310593:map.4/156273768/C:p.N601D:n.A2065G:c.Aat/Gat:SIFTprediction.tolerated:PolyPhenScore.0	Mutation around phosphorylation site	-2	N	N	N	NA	NA	NA	NA	NA	NA	N	NA	NA	NA	NA	NA
>ENSP00000262887:map.19/44057574/A:p.R194W:n.C700T:c.Cgg/Tgg:SIFTprediction.deleterious:PolyPhenScore.0.995	Mutation around phosphorylation site	-5,-4	N	N	N	NA	NA	NA	NA	NA	NA	N	NA	NA	NA	NA	NA
>ENSP00000357048:map.1/160264643/A:p.K836N:n.G2586T:c.aaG/aaT:SIFTprediction.tolerated:PolyPhenScore.0.067	Mutation around phosphorylation site	3	N	N	N	NA	NA	NA	NA	NA	NA	N	NA	NA	NA	NA	NA
>ENSP00000237172:map.6/76022397/A:p.R1051W:n.C3482T:c.Cgg/Tgg:SIFTprediction.deleterious:PolyPhenScore.0.999	Mutation around phosphorylation site	3,-2	N	N	N	NA	NA	NA	NA	NA	NA	N	NA	NA	NA	NA	NA
>ENSP00000365630:map.9/85627408/A:p.R262C:n.C1045T:c.Cgc/Tgc:SIFTprediction.tolerated:PolyPhenScore.0.007	Mutation around phosphorylation site	-2	N	N	N	NA	NA	NA	NA	NA	NA	N	NA	NA	NA	NA	NA
>ENSP00000234198:map.2/172965473/C:p.A262G:n.C1147G:c.gCc/gGc:SIFTprediction.tolerated:PolyPhenScore.0.002	Mutation around phosphorylation site	5	N	N	N	NA	NA	NA	NA	NA	NA	N	NA	NA	NA	NA	NA
>ENSP00000225550:map.17/39580559/A:p.S73C:n.A217T:c.Agt/Tgt:SIFTprediction.tolerated:PolyPhenScore.0	Mutation around phosphorylation site	-2	N	N	N	NA	NA	NA	NA	NA	NA	N	NA	NA	NA	NA	NA
>ENSP00000225550:map.17/39580562/C:p.T72A:n.A214G:c.Acc/Gcc:SIFTprediction.tolerated:PolyPhenScore.0.005	Mutation around phosphorylation site	-3	N	N	N	NA	NA	NA	NA	NA	NA	N	NA	NA	NA	NA	NA
>ENSP00000462790:map.17/18178238/A:p.A937S:n.G2809T:c.Gcc/Tcc:SIFTprediction.None:PolyPhenScore.None	Mutation around phosphorylation site	-2	N	N	N	NA	NA	NA	NA	NA	NA	N	NA	NA	NA	NA	NA
>ENSP00000329360:map.17/79639550/A:p.R229Q:n.G1089A:c.cGg/cAg:SIFTprediction.tolerated:PolyPhenScore.0.042	Mutation around phosphorylation site	-4	N	N	N	NA	NA	NA	NA	NA	NA	N	NA	NA	NA	NA	NA
>ENSP00000369126:map.13/37679268/T:p.D42E:n.C536A:c.gaC/gaA:SIFTprediction.tolerated:PolyPhenScore.0.004	Uninterpreted mutation on kinase domain	NA	NA	NA	Y	CK1-CK1-CK1-A-CK1a2	Y	99	N	N	N	N	NA	NA	NA	NA	NA
>ENSP00000410216:map.5/75003678/C:p.H36R:n.A297G:c.cAt/cGt:SIFTprediction.tolerated:PolyPhenScore.0	Mutation around phosphorylation site	-1	N	N	N	NA	NA	NA	NA	NA	NA	N	NA	NA	NA	NA	NA
>ENSP00000369146:map.16/56667282/A:p.T20K:n.C558A:c.aCg/aAg:SIFTprediction.tolerated:PolyPhenScore.0	Mutation around phosphorylation site	2	N	N	N	NA	NA	NA	NA	NA	NA	N	NA	NA	NA	NA	NA
>ENSP00000427235:map.4/151170811/T:p.T682I:n.C2045T:c.aCt/aTt:SIFTprediction.deleterious:PolyPhenScore.0.778	Mutation around phosphorylation site on kinase protein	-2	N	N	Y	CAMK-DCAMKL--DCLK2	N	NA	NA	NA	NA	N	NA	NA	NA	NA	NA
>ENSP00000347978:map.13/103515085/C:p.C529S:n.G3009C:c.tGt/tCt:SIFTprediction.tolerated:PolyPhenScore.0	Mutation around phosphorylation site	3	N	N	N	NA	NA	NA	NA	NA	NA	N	NA	NA	NA	NA	NA
>ENSP00000343966:map.13/20277413/C:p.M492V:n.A1634G:c.Atg/Gtg:SIFTprediction.tolerated:PolyPhenScore.0.126	Mutation around phosphorylation site	-1	N	N	N	NA	NA	NA	NA	NA	NA	N	NA	NA	NA	NA	NA
>ENSP00000386135:map.9/90322023/A:p.S1346N:n.G4372A:c.aGt/aAt:SIFTprediction.tolerated:PolyPhenScore.0	Uninterpreted mutation on kinase protein	NA	NA	NA	Y	CAMK-DAPK-DAPK-DAPK1	N	NA	NA	NA	NA	N	NA	NA	NA	NA	NA
>ENSP00000269834:map.19/57647236/C:p.N157D:n.A855G:c.Aat/Gat:SIFTprediction.tolerated:PolyPhenScore.0	Mutation around phosphorylation site	-3	N	N	N	NA	NA	NA	NA	NA	NA	N	NA	NA	NA	NA	NA
>ENSP00000412987:map.1/246939943/C:p.K228R:n.A1138G:c.aAg/aGg:SIFTprediction.tolerated:PolyPhenScore.0.105	Mutation around phosphorylation site	5	N	N	N	NA	NA	NA	NA	NA	NA	N	NA	NA	NA	NA	NA
>ENSP00000274938:map.6/35209353/T:p.S410L:n.C1229T:c.tCg/tTg:SIFTprediction.deleterious:PolyPhenScore.0.002	Destruction of phosphorylation site	0,4	Y	N	N	NA	NA	NA	NA	NA	NA	N	NA	NA	NA	NA	NA
>ENSP00000309012:map.11/56468699/A:p.V279E:n.T836A:c.gTg/gAg:SIFTprediction.deleterious:PolyPhenScore.0.988	Phosphomimicking mutation	1,5	N	Y	N	NA	NA	NA	NA	NA	NA	N	NA	NA	NA	NA	NA
>ENSP00000309012:map.11/56468704/C:p.F281L:n.T841C:c.Ttc/Ctc:SIFTprediction.deleterious:PolyPhenScore.0.072	Mutation around phosphorylation site	3	N	N	N	NA	NA	NA	NA	NA	NA	N	NA	NA	NA	NA	NA
>ENSP00000351209:map.1/16464546/T:p.E372K:n.G1269A:c.Gag/Aag:SIFTprediction.tolerated:PolyPhenScore.0.089	Mutation around phosphorylation site on kinase protein	-1	N	N	Y	TK-Eph--EphA2	N	NA	NA	NA	NA	N	NA	NA	NA	NA	NA
>ENSP00000331342:map.8/37728017/G:p.M1185T:n.T3567C:c.aTg/aCg:SIFTprediction.tolerated:PolyPhenScore.0	Mutation around phosphorylation site	-2	N	N	N	NA	NA	NA	NA	NA	NA	N	NA	NA	NA	NA	NA
>ENSP00000331342:map.8/37732813/A:p.T281M:n.C855T:c.aCg/aTg:SIFTprediction.tolerated:PolyPhenScore.0.063	Destruction of phosphorylation site	1,0,3	Y	N	N	NA	NA	NA	NA	NA	NA	N	NA	NA	NA	NA	NA
>ENSP00000417498:map.3/195506582/T:p.D3957N:n.G12329A:c.Gac/Aac:SIFTprediction.None:PolyPhenScore.0.636	Mutation around phosphorylation site	1,-1	N	N	N	NA	NA	NA	NA	NA	NA	N	NA	NA	NA	NA	NA
>ENSP00000417498:map.3/195506590/A:p.P3954L:n.C12321T:c.cCt/cTt:SIFTprediction.None:PolyPhenScore.0.83	Mutation around phosphorylation site	-2,-4	N	N	N	NA	NA	NA	NA	NA	NA	N	NA	NA	NA	NA	NA
>ENSP00000275820:map.7/156743264/A:p.A278E:n.C848A:c.gCg/gAg:SIFTprediction.tolerated:PolyPhenScore.0.05	Mutation around phosphorylation site	-2	N	N	N	NA	NA	NA	NA	NA	NA	N	NA	NA	NA	NA	NA
>ENSP00000231198:map.5/157164962/C:p.L232P:n.T939C:c.cTg/cCg:SIFTprediction.tolerated:PolyPhenScore.0	Mutation around phosphorylation site	4	N	N	N	NA	NA	NA	NA	NA	NA	N	NA	NA	NA	NA	NA
>ENSP00000298229:map.11/71942647/A:p.A535T:n.G1807A:c.Gcc/Acc:SIFTprediction.deleterious:PolyPhenScore.0.568	Uninterpreted mutation on SH2 protein	NA	NA	NA	N	NA	NA	NA	NA	NA	NA	Y	INPPL1	N	NA	NA	NA
>ENSP00000298229:map.11/71947009/A:p.R953Q:n.G3062A:c.cGg/cAg:SIFTprediction.tolerated:PolyPhenScore.0.012	Mutation around phosphorylation site on SH2 protein	-5	N	N	N	NA	NA	NA	NA	NA	NA	Y	INPPL1	N	NA	NA	NA
>ENSP00000241891:map.10/88422116/T:p.T394I:n.C1348T:c.aCc/aTc:SIFTprediction.tolerated:PolyPhenScore.0.001	Mutation around phosphorylation site	-3,3,2	N	N	N	NA	NA	NA	NA	NA	NA	N	NA	NA	NA	NA	NA
>ENSP00000348381:map.10/111860515/G:p.Y35C:n.A471G:c.tAc/tGc:SIFTprediction.deleterious:PolyPhenScore.0.987	Destruction of phosphorylation site	0	Y	N	N	NA	NA	NA	NA	NA	NA	N	NA	NA	NA	NA	NA
>ENSP00000343818:map.9/123205981/T:p.G1022E:n.G3245A:c.gGa/gAa:SIFTprediction.tolerated:PolyPhenScore.0.938	Mutation around phosphorylation site	5	N	N	N	NA	NA	NA	NA	NA	NA	N	NA	NA	NA	NA	NA
>ENSP00000402505:map.19/17004049/C:p.Q1901R:n.A5701G:c.cAg/cGg:SIFTprediction.tolerated:PolyPhenScore.0	Mutation around phosphorylation site	4	N	N	N	NA	NA	NA	NA	NA	NA	N	NA	NA	NA	NA	NA
>ENSP00000402505:map.19/17111297/G:p.M323T:n.T967C:c.aTg/aCg:SIFTprediction.tolerated:PolyPhenScore.0.001	Mutation around phosphorylation site	-4	N	N	N	NA	NA	NA	NA	NA	NA	N	NA	NA	NA	NA	NA
>ENSP00000358081:map.10/121436286/T:p.P407L:n.C1526T:c.cCt/cTt:SIFTprediction.deleterious:PolyPhenScore.0	Mutation around phosphorylation site	1	N	N	N	NA	NA	NA	NA	NA	NA	N	NA	NA	NA	NA	NA
>ENSP00000386126:map.21/43531553/C:p.T741P:n.A2221C:c.Act/Cct:SIFTprediction.tolerated:PolyPhenScore.0	Mutation around phosphorylation site	5	N	N	N	NA	NA	NA	NA	NA	NA	N	NA	NA	NA	NA	NA
>ENSP00000431759:map.12/97098549/C:p.L2168P:n.T6526C:c.cTt/cCt:SIFTprediction.tolerated:PolyPhenScore.0	Mutation around phosphorylation site	3,-2,-3	N	N	N	NA	NA	NA	NA	NA	NA	N	NA	NA	NA	NA	NA
>ENSP00000330148:map.10/87482772/C:p.D662G:n.A2071G:c.gAc/gGc:SIFTprediction.deleterious:PolyPhenScore.0.941	Mutation around phosphorylation site	-5	N	N	N	NA	NA	NA	NA	NA	NA	N	NA	NA	NA	NA	NA
>ENSP00000330101:map.12/53165940/T:p.A359T:n.G1129A:c.Gcc/Acc:SIFTprediction.tolerated:PolyPhenScore.0.913	Mutation around phosphorylation site	-2	N	N	N	NA	NA	NA	NA	NA	NA	N	NA	NA	NA	NA	NA
>ENSP00000330101:map.12/53165949/T:p.E356K:n.G1120A:c.Gag/Aag:SIFTprediction.deleterious:PolyPhenScore.0.995	Mutation around phosphorylation site	-5	N	N	N	NA	NA	NA	NA	NA	NA	N	NA	NA	NA	NA	NA
>ENSP00000225426:map.17/36909499/T:p.M34L:n.A191T:c.Atg/Ttg:SIFTprediction.deleterious:PolyPhenScore.0.01	Mutation around phosphorylation site	-2,-3	N	N	N	NA	NA	NA	NA	NA	NA	N	NA	NA	NA	NA	NA
>ENSP00000362993:map.10/60588553/C:p.S943P:n.T2831C:c.Tcg/Ccg:SIFTprediction.tolerated:PolyPhenScore.0	Destruction of phosphorylation site	0	Y	N	N	NA	NA	NA	NA	NA	NA	N	NA	NA	NA	NA	NA
>ENSP00000357130:map.1/158619728/C:p.S1163A:n.T3668G:c.Tcc/Gcc:SIFTprediction.tolerated:PolyPhenScore.0.002	Mutation around phosphorylation site	-4	N	N	N	NA	NA	NA	NA	NA	NA	N	NA	NA	NA	NA	NA
>ENSP00000344616:map.13/32885654/C:p.T137A:n.A438G:c.Acc/Gcc:SIFTprediction.tolerated:PolyPhenScore.0.005	Destruction of phosphorylation site	4,3,0	Y	N	N	NA	NA	NA	NA	NA	NA	N	NA	NA	NA	NA	NA
>ENSP00000400892:map.12/55356261/T:p.R474H:n.G1554A:c.cGt/cAt:SIFTprediction.tolerated:PolyPhenScore.0.001	Mutation around phosphorylation site	-4	N	N	N	NA	NA	NA	NA	NA	NA	N	NA	NA	NA	NA	NA
>ENSP00000244534:map.6/26235119/T:p.A15T:n.G98A:c.Gca/Aca:SIFTprediction.tolerated:PolyPhenScore.0	Mutation around phosphorylation site	-3	N	N	N	NA	NA	NA	NA	NA	NA	N	NA	NA	NA	NA	NA
>ENSP00000300835:map.16/30666367/T:p.P359L:n.C1387T:c.cCg/cTg:SIFTprediction.deleterious:PolyPhenScore.0.999	Mutation around phosphorylation site	-4	N	N	N	NA	NA	NA	NA	NA	NA	N	NA	NA	NA	NA	NA
>ENSP00000355124:map.17/39684321/C:p.A60G:n.C240G:c.gCc/gGc:SIFTprediction.tolerated:PolyPhenScore.0	Mutation around phosphorylation site	-5,-1,2,5	N	N	N	NA	NA	NA	NA	NA	NA	N	NA	NA	NA	NA	NA
>ENSP00000263733:map.1/179013181/A:p.A67T:n.G535A:c.Gca/Aca:SIFTprediction.deleterious:PolyPhenScore.0.881	Uninterpreted mutation on kinase protein	NA	NA	NA	Y	PKL-FJ--FAM20B	N	NA	NA	NA	NA	N	NA	NA	NA	NA	NA
>ENSP00000356745:map.1/169823718/C:p.Q567R:n.A1915G:c.cAa/cGa:SIFTprediction.tolerated:PolyPhenScore.0.116	Uninterpreted mutation on kinase protein	NA	NA	NA	Y	Other-SCY1--SCYL3	N	NA	NA	NA	NA	N	NA	NA	NA	NA	NA
>ENSP00000356745:map.1/169823790/G:p.G543A:n.G1843C:c.gGg/gCg:SIFTprediction.tolerated:PolyPhenScore.0.01	Uninterpreted mutation on kinase protein	NA	NA	NA	Y	Other-SCY1--SCYL3	N	NA	NA	NA	NA	N	NA	NA	NA	NA	NA
>ENSP00000322568:map.2/5833187/A:p.D112N:n.G389A:c.Gac/Aac:SIFTprediction.deleterious:PolyPhenScore.0.992	Mutation around phosphorylation site	-4,-1	N	N	N	NA	NA	NA	NA	NA	NA	N	NA	NA	NA	NA	NA
>ENSP00000385079:map.7/77256713/G:p.T81A:n.A241G:c.Aca/Gca:SIFTprediction.tolerated:PolyPhenScore.0.046	Destruction of phosphorylation site	4,2,0	Y	N	N	NA	NA	NA	NA	NA	NA	N	NA	NA	NA	NA	NA
>ENSP00000315557:map.2/232458443/C:p.S261P:n.T869C:c.Tcc/Ccc:SIFTprediction.tolerated:PolyPhenScore.0	Mutation around phosphorylation site	-4	N	N	N	NA	NA	NA	NA	NA	NA	N	NA	NA	NA	NA	NA
>ENSP00000384580:map.14/24026493/G:p.H176R:n.A879G:c.cAc/cGc:SIFTprediction.tolerated:PolyPhenScore.0.023	Mutation around phosphorylation site	-4	N	N	N	NA	NA	NA	NA	NA	NA	N	NA	NA	NA	NA	NA
>ENSP00000364884:map.10/28378758/C:p.K322R:n.A1225G:c.aAa/aGa:SIFTprediction.tolerated:PolyPhenScore.0	Mutation around phosphorylation site	-1	N	N	N	NA	NA	NA	NA	NA	NA	N	NA	NA	NA	NA	NA
>ENSP00000459873:map.17/10263332/A:p.A197V:n.C680T:c.gCa/gTa:SIFTprediction.deleterious:PolyPhenScore.0.443	Mutation around phosphorylation site	2	N	N	N	NA	NA	NA	NA	NA	NA	N	NA	NA	NA	NA	NA
>ENSP00000294383:map.1/55590171/A:p.A1364V:n.C4344T:c.gCt/gTt:SIFTprediction.tolerated:PolyPhenScore.0.014	Mutation around phosphorylation site	4	N	N	N	NA	NA	NA	NA	NA	NA	N	NA	NA	NA	NA	NA
>ENSP00000311997:map.22/29885473/T:p.P615L:n.C1877T:c.cCg/cTg:SIFTprediction.deleterious:PolyPhenScore.0.919	Mutation around phosphorylation site	1,-5	N	N	N	NA	NA	NA	NA	NA	NA	N	NA	NA	NA	NA	NA
>ENSP00000259457:map.9/127177161/G:p.V39A:n.T130C:c.gTc/gCc:SIFTprediction.tolerated:PolyPhenScore.0	Mutation around phosphorylation site	-5	N	N	N	NA	NA	NA	NA	NA	NA	N	NA	NA	NA	NA	NA
>ENSP00000310649:map.19/55798651/A:p.E101K:n.G578A:c.Gag/Aag:SIFTprediction.deleterious:PolyPhenScore.0.734	Kinase downstream rewiring on kinase domain	NA	NA	NA	Y	CAMK-CAMKL-BRSK-BRSK1	Y	348	N	Y	N	N	NA	NA	NA	NA	NA
>ENSP00000406487:map.17/4796274/C:p.V751A:n.T2252C:c.gTc/gCc:SIFTprediction.tolerated:PolyPhenScore.0.002	Mutation around phosphorylation site on kinase protein	-2,-1	N	N	Y	STE-STE20-MSN-MINK	N	NA	NA	NA	NA	N	NA	NA	NA	NA	NA
>ENSP00000406487:map.17/4796286/T:p.P755L:n.C2264T:c.cCg/cTg:SIFTprediction.tolerated:PolyPhenScore.0.002	Mutation around phosphorylation site on kinase protein	2,3	N	N	Y	STE-STE20-MSN-MINK	N	NA	NA	NA	NA	N	NA	NA	NA	NA	NA
>ENSP00000406487:map.17/4797305/A:p.V843I:n.G2527A:c.Gtc/Atc:SIFTprediction.tolerated:PolyPhenScore.0.14	Uninterpreted mutation on kinase protein	NA	NA	NA	Y	STE-STE20-MSN-MINK	N	NA	NA	NA	NA	N	NA	NA	NA	NA	NA
>ENSP00000322323:map.7/299780/A:p.R530Q:n.G1820A:c.cGg/cAg:SIFTprediction.tolerated:PolyPhenScore.0.003	Uninterpreted mutation on kinase domain	NA	NA	NA	Y	PKL-FJ--FAM20C	Y	1282	N	N	N	N	NA	NA	NA	NA	NA
>ENSP00000322323:map.7/299872/A:p.V561M:n.G1912A:c.Gtg/Atg:SIFTprediction.tolerated:PolyPhenScore.0.271	Uninterpreted mutation on kinase protein	NA	NA	NA	Y	PKL-FJ--FAM20C	N	NA	NA	NA	NA	N	NA	NA	NA	NA	NA
>ENSP00000322323:map.7/299881/G:p.N564D:n.A1921G:c.Aac/Gac:SIFTprediction.tolerated:PolyPhenScore.0.001	Uninterpreted mutation on kinase protein	NA	NA	NA	Y	PKL-FJ--FAM20C	N	NA	NA	NA	NA	N	NA	NA	NA	NA	NA
>ENSP00000310561:map.11/128844473/A:p.Q859H:n.G2577T:c.caG/caT:SIFTprediction.deleterious:PolyPhenScore.0.697	Mutation around phosphorylation site	3,-4	N	N	N	NA	NA	NA	NA	NA	NA	N	NA	NA	NA	NA	NA
>ENSP00000355944:map.1/212965095/A:p.S4F:n.C30T:c.tCt/tTt:SIFTprediction.deleterious:PolyPhenScore.0.001	Destruction of phosphorylation site	0	Y	N	N	NA	NA	NA	NA	NA	NA	N	NA	NA	NA	NA	NA
>ENSP00000298139:map.8/30999280/T:p.L1074F:n.G3471T:c.ttG/ttT:SIFTprediction.tolerated:PolyPhenScore.0	Mutation around phosphorylation site	-5	N	N	N	NA	NA	NA	NA	NA	NA	N	NA	NA	NA	NA	NA
>ENSP00000218006:map.X/108708516/T:p.R296Q:n.G1179A:c.cGg/cAg:SIFTprediction.tolerated:PolyPhenScore.0	Uninterpreted mutation on kinase protein	NA	NA	NA	Y	RGC-RGC--CYGF	N	NA	NA	NA	NA	N	NA	NA	NA	NA	NA
>ENSP00000457466:map.16/53308146/A:p.M1633I:n.G5108A:c.atG/atA:SIFTprediction.deleterious:PolyPhenScore.0.661	Mutation around phosphorylation site	-2,-3	N	N	N	NA	NA	NA	NA	NA	NA	N	NA	NA	NA	NA	NA
>ENSP00000281282:map.15/57731335/C:p.T380P:n.A1216C:c.Aca/Cca:SIFTprediction.tolerated:PolyPhenScore.0	Destruction of phosphorylation site	0	Y	N	N	NA	NA	NA	NA	NA	NA	N	NA	NA	NA	NA	NA
>ENSP00000353824:map.22/50356693/C:p.V300A:n.T1334C:c.gTc/gCc:SIFTprediction.tolerated:PolyPhenScore.0.001	Uninterpreted mutation on kinase protein	NA	NA	NA	Y	CAMK-PIM--PIM3	N	NA	NA	NA	NA	N	NA	NA	NA	NA	NA
>ENSP00000388320:map.16/88781040/G:p.Q416R:n.A1315G:c.cAg/cGg:SIFTprediction.tolerated:PolyPhenScore.0.008	Mutation around phosphorylation site	1,-3	N	N	N	NA	NA	NA	NA	NA	NA	N	NA	NA	NA	NA	NA
>ENSP00000368124:map.10/12595337/T:p.E69V:n.A543T:c.gAg/gTg:SIFTprediction.deleterious:PolyPhenScore.0.929	Kinase inactivation by hitting essential residue on kinase domain	NA	NA	NA	Y	CAMK-CAMK1--CaMK1d	Y	191	Y	N	N	N	NA	NA	NA	NA	NA
>ENSP00000371236:map.21/34897113/T:p.V421I:n.G1376A:c.Gtc/Atc:SIFTprediction.tolerated:PolyPhenScore.0.001	Mutation around phosphorylation site	4	N	N	N	NA	NA	NA	NA	NA	NA	N	NA	NA	NA	NA	NA
>ENSP00000402294:map.6/38759379/A:p.A727T:n.G2179A:c.Gcc/Acc:SIFTprediction.tolerated:PolyPhenScore.0.006	Mutation around phosphorylation site	-2	N	N	N	NA	NA	NA	NA	NA	NA	N	NA	NA	NA	NA	NA
>ENSP00000307774:map.10/44053013/C:p.A172G:n.C1168G:c.gCt/gGt:SIFTprediction.deleterious:PolyPhenScore.0.596	Mutation around phosphorylation site	4	N	N	N	NA	NA	NA	NA	NA	NA	N	NA	NA	NA	NA	NA
>ENSP00000265148:map.4/104044105/T:p.G2356S:n.G7156A:c.Ggt/Agt:SIFTprediction.tolerated:PolyPhenScore.0.006	Mutation around phosphorylation site	4	N	N	N	NA	NA	NA	NA	NA	NA	N	NA	NA	NA	NA	NA
>ENSP00000357206:map.1/156642236/T:p.D582N:n.G1877A:c.Gac/Aac:SIFTprediction.tolerated:PolyPhenScore.0.001	Mutation around phosphorylation site	4	N	N	N	NA	NA	NA	NA	NA	NA	N	NA	NA	NA	NA	NA
>ENSP00000316328:map.16/11001844/A:p.R832H:n.G2628A:c.cGc/cAc:SIFTprediction.tolerated:PolyPhenScore.0.001	Mutation around phosphorylation site	-2	N	N	N	NA	NA	NA	NA	NA	NA	N	NA	NA	NA	NA	NA
>ENSP00000345243:map.19/51914441/A:p.T669M:n.C2123T:c.aCg/aTg:SIFTprediction.deleterious:PolyPhenScore.0.796	Mutation around phosphorylation site	2	N	N	N	NA	NA	NA	NA	NA	NA	N	NA	NA	NA	NA	NA
>ENSP00000346702:map.6/151674593/T:p.E1591D:n.G4946T:c.gaG/gaT:SIFTprediction.tolerated:PolyPhenScore.0.443	Mutation around phosphorylation site	-2	N	N	N	NA	NA	NA	NA	NA	NA	N	NA	NA	NA	NA	NA
>ENSP00000324560:map.12/132403161/G:p.T816A:n.A2797G:c.Act/Gct:SIFTprediction.tolerated:PolyPhenScore.0.002	Uninterpreted mutation on kinase protein	NA	NA	NA	Y	Other-ULK-ULK-ULK1	N	NA	NA	NA	NA	N	NA	NA	NA	NA	NA
>ENSP00000324560:map.12/132404529/T:p.R937C:n.C3160T:c.Cgc/Tgc:SIFTprediction.deleterious:PolyPhenScore.0.993	Uninterpreted mutation on kinase protein	NA	NA	NA	Y	Other-ULK-ULK-ULK1	N	NA	NA	NA	NA	N	NA	NA	NA	NA	NA
>ENSP00000336661:map.1/156902222/A:p.R483H:n.G1602A:c.cGc/cAc:SIFTprediction.deleterious:PolyPhenScore.0.658	Mutation around phosphorylation site	-2	N	N	N	NA	NA	NA	NA	NA	NA	N	NA	NA	NA	NA	NA
>ENSP00000345728:map.X/77301954/G:p.I1464V:n.A4545G:c.Ata/Gta:SIFTprediction.tolerated:PolyPhenScore.0.299	Mutation around phosphorylation site	5,4,-5,-2,1	N	N	N	NA	NA	NA	NA	NA	NA	N	NA	NA	NA	NA	NA
>ENSP00000376609:map.10/121196335/A:p.R304H:n.G1240A:c.cGt/cAt:SIFTprediction.deleterious:PolyPhenScore.0.624	Uninterpreted mutation on kinase domain	NA	NA	NA	Y	AGC-GRK-GRK-GPRK5	Y	631	N	N	N	N	NA	NA	NA	NA	NA
>ENSP00000320232:map.13/103385015/G:p.L1382P:n.T4145C:c.cTa/cCa:SIFTprediction.tolerated:PolyPhenScore.0	Mutation around phosphorylation site	-1	N	N	N	NA	NA	NA	NA	NA	NA	N	NA	NA	NA	NA	NA
>ENSP00000341346:map.17/6716271/T:p.R244Q:n.G861A:c.cGa/cAa:SIFTprediction.tolerated:PolyPhenScore.0.018	Mutation around phosphorylation site	-5	N	N	N	NA	NA	NA	NA	NA	NA	N	NA	NA	NA	NA	NA
>ENSP00000302874:map.16/23391462/A:p.R550H:n.G1676A:c.cGc/cAc:SIFTprediction.deleterious:PolyPhenScore.0.993	Mutation around phosphorylation site	1	N	N	N	NA	NA	NA	NA	NA	NA	N	NA	NA	NA	NA	NA
>ENSP00000317039:map.9/86617265/G:p.N455S:n.A1696G:c.aAt/aGt:SIFTprediction.tolerated:PolyPhenScore.0	Mutation around phosphorylation site	5,-1	N	N	N	NA	NA	NA	NA	NA	NA	N	NA	NA	NA	NA	NA
>ENSP00000229446:map.6/136597281/T:p.L459H:n.T1629A:c.cTt/cAt:SIFTprediction.tolerated:PolyPhenScore.0.796	Mutation around phosphorylation site	-5,2,-3	N	N	N	NA	NA	NA	NA	NA	NA	N	NA	NA	NA	NA	NA
>ENSP00000229446:map.6/136597288/C:p.Y457D:n.T1622G:c.Tat/Gat:SIFTprediction.tolerated:PolyPhenScore.0.547	Destruction of phosphorylation site, Phosphomimicking mutation	0,-5	Y	Y	N	NA	NA	NA	NA	NA	NA	N	NA	NA	NA	NA	NA
>ENSP00000370505:map.X/3235724/T:p.G2000S:n.G6125A:c.Ggc/Agc:SIFTprediction.tolerated:PolyPhenScore.0.345	Mutation around phosphorylation site	4	N	N	N	NA	NA	NA	NA	NA	NA	N	NA	NA	NA	NA	NA
>ENSP00000370505:map.X/3239545/T:p.G1394D:n.G4308A:c.gGc/gAc:SIFTprediction.tolerated:PolyPhenScore.0	Phosphomimicking mutation	1	N	Y	N	NA	NA	NA	NA	NA	NA	N	NA	NA	NA	NA	NA
>ENSP00000411012:map.8/59508134/C:p.Y657C:n.A2158G:c.tAt/tGt:SIFTprediction.deleterious:PolyPhenScore.0.658	Destruction of phosphorylation site	0	Y	N	N	NA	NA	NA	NA	NA	NA	N	NA	NA	NA	NA	NA
>ENSP00000342512:map.3/155485302/T:p.S160N:n.G578A:c.aGt/aAt:SIFTprediction.tolerated:PolyPhenScore.0.001	Mutation around phosphorylation site	-4	N	N	N	NA	NA	NA	NA	NA	NA	N	NA	NA	NA	NA	NA
>ENSP00000209929:map.1/171168584/T:p.S195L:n.C742T:c.tCa/tTa:SIFTprediction.deleterious:PolyPhenScore.0.968	Destruction of phosphorylation site	0	Y	N	N	NA	NA	NA	NA	NA	NA	N	NA	NA	NA	NA	NA
>ENSP00000306678:map.11/113266821/A:p.A239T:n.G809A:c.Gcg/Acg:SIFTprediction.tolerated:PolyPhenScore.0.324	Uninterpreted mutation on kinase domain	NA	NA	NA	Y	TKL-RIPK--SgK288	Y	1215	N	N	N	N	NA	NA	NA	NA	NA
>ENSP00000306678:map.11/113270015/C:p.G442R:n.G1418C:c.Ggc/Cgc:SIFTprediction.tolerated:PolyPhenScore.0	Uninterpreted mutation on kinase protein	NA	NA	NA	Y	TKL-RIPK--SgK288	N	NA	NA	NA	NA	N	NA	NA	NA	NA	NA
>ENSP00000306678:map.11/113270828/A:p.E713K:n.G2231A:c.Gag/Aag:SIFTprediction.tolerated:PolyPhenScore.0	Uninterpreted mutation on kinase protein	NA	NA	NA	Y	TKL-RIPK--SgK288	N	NA	NA	NA	NA	N	NA	NA	NA	NA	NA
>ENSP00000381034:map.18/67992315/T:p.W137C:n.G727T:c.tgG/tgT:SIFTprediction.deleterious:PolyPhenScore.0.845	Mutation around phosphorylation site on SH2 protein	5,-5	N	N	N	NA	NA	NA	NA	NA	NA	Y	SOCS6,STAT4	N	NA	NA	NA
>ENSP00000297508:map.7/1478610/T:p.R663H:n.G2164A:c.cGc/cAc:SIFTprediction.tolerated:PolyPhenScore.0.35	Mutation around phosphorylation site	5,3	N	N	N	NA	NA	NA	NA	NA	NA	N	NA	NA	NA	NA	NA
>ENSP00000297508:map.7/1479659/C:p.K623R:n.A2044G:c.aAg/aGg:SIFTprediction.tolerated:PolyPhenScore.0.153	Mutation around phosphorylation site	-4	N	N	N	NA	NA	NA	NA	NA	NA	N	NA	NA	NA	NA	NA
>ENSP00000322545:map.19/57839567/A:p.L246H:n.T1094A:c.cTc/cAc:SIFTprediction.tolerated:PolyPhenScore.0	Mutation around phosphorylation site	-4	N	N	N	NA	NA	NA	NA	NA	NA	N	NA	NA	NA	NA	NA
>ENSP00000414887:map.5/178459283/G:p.T112A:n.A522G:c.Aca/Gca:SIFTprediction.tolerated:PolyPhenScore.0	Destruction of phosphorylation site	0	Y	N	N	NA	NA	NA	NA	NA	NA	N	NA	NA	NA	NA	NA
>ENSP00000389186:map.6/126210395/G:p.S197A:n.T589G:c.Tct/Gct:SIFTprediction.tolerated:PolyPhenScore.0	Mutation around phosphorylation site	4	N	N	N	NA	NA	NA	NA	NA	NA	N	NA	NA	NA	NA	NA
>ENSP00000328118:map.3/182897920/G:p.M1015T:n.T3342C:c.aTg/aCg:SIFTprediction.tolerated:PolyPhenScore.0	Mutation around phosphorylation site	-2	N	N	N	NA	NA	NA	NA	NA	NA	N	NA	NA	NA	NA	NA
>ENSP00000320936:map.22/17590498/G:p.I797V:n.A2522G:c.Atc/Gtc:SIFTprediction.deleterious:PolyPhenScore.0.435	Mutation around phosphorylation site	1	N	N	N	NA	NA	NA	NA	NA	NA	N	NA	NA	NA	NA	NA
>ENSP00000370345:map.13/28844858/T:p.P605S:n.C1965T:c.Ccc/Tcc:SIFTprediction.tolerated:PolyPhenScore.0.623	Uninterpreted mutation on kinase domain	NA	NA	NA	Y	Other-PAN3--PAN3	Y	374	N	N	N	N	NA	NA	NA	NA	NA
>ENSP00000319417:map.13/21742311/T:p.V187I:n.G684A:c.Gta/Ata:SIFTprediction.tolerated:PolyPhenScore.0.003	Mutation around phosphorylation site	-3	N	N	N	NA	NA	NA	NA	NA	NA	N	NA	NA	NA	NA	NA
>ENSP00000267569:map.14/75936149/T:p.P166S:n.C689T:c.Cca/Tca:SIFTprediction.tolerated:PolyPhenScore.0.998	Mutation around phosphorylation site	4	N	N	N	NA	NA	NA	NA	NA	NA	N	NA	NA	NA	NA	NA
>ENSP00000264895:map.4/79238584/T:p.P628S:n.C2322T:c.Ccc/Tcc:SIFTprediction.tolerated:PolyPhenScore.0.005	Mutation around phosphorylation site	1	N	N	N	NA	NA	NA	NA	NA	NA	N	NA	NA	NA	NA	NA
>ENSP00000216223:map.22/37524619/T:p.D391E:n.C1372A:c.gaC/gaA:SIFTprediction.tolerated:PolyPhenScore.0	Mutation around phosphorylation site	4	N	N	N	NA	NA	NA	NA	NA	NA	N	NA	NA	NA	NA	NA
>ENSP00000325525:map.19/55378008/T:p.T397M:n.C1223T:c.aCg/aTg:SIFTprediction.deleterious:PolyPhenScore.0.846	Mutation around phosphorylation site	-1	N	N	N	NA	NA	NA	NA	NA	NA	N	NA	NA	NA	NA	NA
>ENSP00000312946:map.3/52554304/C:p.A1833P:n.G5573C:c.Gcc/Ccc:SIFTprediction.tolerated:PolyPhenScore.0	Mutation around phosphorylation site	4	N	N	N	NA	NA	NA	NA	NA	NA	N	NA	NA	NA	NA	NA
>ENSP00000309501:map.4/37445315/A:p.L569M:n.C2553A:c.Ctg/Atg:SIFTprediction.deleterious:PolyPhenScore.0.998	Mutation around phosphorylation site	3	N	N	N	NA	NA	NA	NA	NA	NA	N	NA	NA	NA	NA	NA
>ENSP00000296343:map.3/197403844/C:p.N853S:n.A2558G:c.aAt/aGt:SIFTprediction.tolerated:PolyPhenScore.0.046	Mutation around phosphorylation site	-3,2	N	N	N	NA	NA	NA	NA	NA	NA	N	NA	NA	NA	NA	NA
>ENSP00000335029:map.13/114776711/A:p.S509F:n.C1648T:c.tCc/tTc:SIFTprediction.deleterious:PolyPhenScore.0.916	Mutation around phosphorylation site	-2	N	N	N	NA	NA	NA	NA	NA	NA	N	NA	NA	NA	NA	NA
>ENSP00000411084:map.19/12502457/G:p.L252P:n.T956C:c.cTg/cCg:SIFTprediction.tolerated:PolyPhenScore.0	Mutation around phosphorylation site	4	N	N	N	NA	NA	NA	NA	NA	NA	N	NA	NA	NA	NA	NA
>ENSP00000379702:map.19/53669273/C:p.H157R:n.A570G:c.cAt/cGt:SIFTprediction.tolerated:PolyPhenScore.0	Mutation around phosphorylation site	-5	N	N	N	NA	NA	NA	NA	NA	NA	N	NA	NA	NA	NA	NA
>ENSP00000264157:map.2/135711663/C:p.K546N:n.A1668C:c.aaA/aaC:SIFTprediction.deleterious:PolyPhenScore.0.034	Mutation around phosphorylation site	-3	N	N	N	NA	NA	NA	NA	NA	NA	N	NA	NA	NA	NA	NA
>ENSP00000373178:map.3/112185025/A:p.P219L:n.C656T:c.cCg/cTg:SIFTprediction.tolerated:PolyPhenScore.0	Mutation around phosphorylation site	4	N	N	N	NA	NA	NA	NA	NA	NA	N	NA	NA	NA	NA	NA
>ENSP00000198767:map.16/15178499/A:p.S199L:n.C680T:c.tCg/tTg:SIFTprediction.tolerated:PolyPhenScore.0.052	Destruction of phosphorylation site	0,-1	Y	N	N	NA	NA	NA	NA	NA	NA	N	NA	NA	NA	NA	NA
>ENSP00000339916:map.22/31673116/G:p.Q684R:n.A2281G:c.cAg/cGg:SIFTprediction.deleterious:PolyPhenScore.0.732	Uninterpreted mutation on kinase protein	NA	NA	NA	Y	TKL-LISK-LIMK-LIMK2	N	NA	NA	NA	NA	N	NA	NA	NA	NA	NA
>ENSP00000309555:map.X/153220360/G:p.S1164P:n.T4457C:c.Tcc/Ccc:SIFTprediction.tolerated:PolyPhenScore.0	Destruction of phosphorylation site	0	Y	N	N	NA	NA	NA	NA	NA	NA	N	NA	NA	NA	NA	NA
>ENSP00000401445:map.17/62121452/C:p.T944A:n.A2926G:c.Acc/Gcc:SIFTprediction.tolerated:PolyPhenScore.0.13	Uninterpreted mutation on kinase protein	NA	NA	NA	Y	Other-IRE--IRE1	N	NA	NA	NA	NA	N	NA	NA	NA	NA	NA
>ENSP00000216492:map.14/93399101/T:p.R399W:n.C1475T:c.Cgg/Tgg:SIFTprediction.deleterious:PolyPhenScore.0.547	Mutation around phosphorylation site	-3	N	N	N	NA	NA	NA	NA	NA	NA	N	NA	NA	NA	NA	NA
>ENSP00000261937:map.5/180046344/C:p.H890Q:n.C2749G:c.caC/caG:SIFTprediction.deleterious:PolyPhenScore.0.32	Mutation around phosphorylation site on kinase domain	4	N	N	Y	TK-PVR-VEGFR-FLT4	Y	137	N	N	N	N	NA	NA	NA	NA	NA
>ENSP00000391295:map.11/116728630/C:p.P1178R:n.C3531G:c.cCt/cGt:SIFTprediction.deleterious:PolyPhenScore.0.629	Uninterpreted mutation on kinase protein	NA	NA	NA	Y	CAMK-CAMKL-QIK-QSK	N	NA	NA	NA	NA	N	NA	NA	NA	NA	NA
>ENSP00000362682:map.9/127566378/G:p.T309A:n.A925G:c.Acc/Gcc:SIFTprediction.tolerated:PolyPhenScore.0.001	Destruction of phosphorylation site	0	Y	N	N	NA	NA	NA	NA	NA	NA	N	NA	NA	NA	NA	NA
>ENSP00000337804:map.1/118565953/A:p.P1348L:n.C4109T:c.cCa/cTa:SIFTprediction.tolerated:PolyPhenScore.0.998	Mutation around phosphorylation site	-4	N	N	N	NA	NA	NA	NA	NA	NA	N	NA	NA	NA	NA	NA
>ENSP00000267294:map.13/100622482/T:p.R483H:n.G1682A:c.cGc/cAc:SIFTprediction.deleterious:PolyPhenScore.0.999	Mutation around phosphorylation site	-3	N	N	N	NA	NA	NA	NA	NA	NA	N	NA	NA	NA	NA	NA
>ENSP00000272139:map.1/228288927/T:p.S233T:n.T932A:c.Tcc/Acc:SIFTprediction.tolerated:PolyPhenScore.0.003	Destruction of phosphorylation site	2,0,-2	Y	N	N	NA	NA	NA	NA	NA	NA	N	NA	NA	NA	NA	NA
>ENSP00000384917:map.9/113234507/C:p.K899R:n.A3033G:c.aAg/aGg:SIFTprediction.tolerated:PolyPhenScore.0	Mutation around phosphorylation site	-2	N	N	N	NA	NA	NA	NA	NA	NA	N	NA	NA	NA	NA	NA
>ENSP00000362181:map.6/41318438/G:p.M223V:n.A755G:c.Atg/Gtg:SIFTprediction.tolerated:PolyPhenScore.0	Mutation around phosphorylation site	-5	N	N	N	NA	NA	NA	NA	NA	NA	N	NA	NA	NA	NA	NA
>ENSP00000417970:map.6/170627586/T:p.D370Y:n.G1216T:c.Gat/Tat:SIFTprediction.tolerated:PolyPhenScore.0.578	Mutation around phosphorylation site	2	N	N	N	NA	NA	NA	NA	NA	NA	N	NA	NA	NA	NA	NA
>ENSP00000417970:map.6/170627761/G:p.Y428C:n.A1391G:c.tAt/tGt:SIFTprediction.tolerated:PolyPhenScore.0	Mutation around phosphorylation site	-1	N	N	N	NA	NA	NA	NA	NA	NA	N	NA	NA	NA	NA	NA
>ENSP00000417970:map.6/170627797/G:p.Y440C:n.A1427G:c.tAt/tGt:SIFTprediction.tolerated:PolyPhenScore.0.003	Mutation around phosphorylation site	-1	N	N	N	NA	NA	NA	NA	NA	NA	N	NA	NA	NA	NA	NA
>ENSP00000388731:map.2/182780307/A:p.G647D:n.G2119A:c.gGt/gAt:SIFTprediction.tolerated:PolyPhenScore.0	Mutation around phosphorylation site	3	N	N	N	NA	NA	NA	NA	NA	NA	N	NA	NA	NA	NA	NA
>ENSP00000233027:map.3/52797634/C:p.P225A:n.C876G:c.Cca/Gca:SIFTprediction.deleterious:PolyPhenScore.0.784	Uninterpreted mutation on kinase domain	NA	NA	NA	Y	Other-NEK-NEK4-NEK4	Y	1275	N	N	N	N	NA	NA	NA	NA	NA
>ENSP00000226218:map.17/26694861/A:p.T400M:n.C1818T:c.aCg/aTg:SIFTprediction.tolerated:PolyPhenScore.0.479	Mutation around phosphorylation site	3	N	N	N	NA	NA	NA	NA	NA	NA	N	NA	NA	NA	NA	NA
>ENSP00000252999:map.20/60900481/G:p.F1807S:n.T5487C:c.tTc/tCc:SIFTprediction.tolerated:PolyPhenScore.0	Mutation around phosphorylation site	3	N	N	N	NA	NA	NA	NA	NA	NA	N	NA	NA	NA	NA	NA
>ENSP00000384515:map.22/44489868/C:p.V91A:n.T402C:c.gTg/gCg:SIFTprediction.tolerated:PolyPhenScore.0.003	Mutation around phosphorylation site	4	N	N	N	NA	NA	NA	NA	NA	NA	N	NA	NA	NA	NA	NA
>ENSP00000283109:map.5/96503523/T:p.G349R:n.G1114A:c.Ggg/Agg:SIFTprediction.tolerated:PolyPhenScore.0	Mutation around phosphorylation site on kinase protein	1,-1	N	N	Y	PKL-RIO-RIO2-RIOK2	N	NA	NA	NA	NA	N	NA	NA	NA	NA	NA
>ENSP00000283109:map.5/96513471/C:p.S96C:n.C356G:c.tCt/tGt:SIFTprediction.deleterious:PolyPhenScore.0.987	Uninterpreted mutation on kinase domain	NA	NA	NA	Y	PKL-RIO-RIO2-RIOK2	Y	27	N	N	N	N	NA	NA	NA	NA	NA
>ENSP00000355492:map.1/244756835/A:p.P753H:n.C2312A:c.cCt/cAt:SIFTprediction.deleterious:PolyPhenScore.0.985	Mutation around phosphorylation site	3	N	N	N	NA	NA	NA	NA	NA	NA	N	NA	NA	NA	NA	NA
>ENSP00000385234:map.18/30847212/T:p.S409N:n.G1226A:c.aGt/aAt:SIFTprediction.tolerated:PolyPhenScore.0.016	Mutation around phosphorylation site	-5	N	N	N	NA	NA	NA	NA	NA	NA	N	NA	NA	NA	NA	NA
>ENSP00000257181:map.1/52879578/T:p.R213C:n.C823T:c.Cgc/Tgc:SIFTprediction.tolerated:PolyPhenScore.0.018	Mutation around phosphorylation site	4	N	N	N	NA	NA	NA	NA	NA	NA	N	NA	NA	NA	NA	NA
>ENSP00000346482:map.2/63182763/T:p.A810S:n.G2910T:c.Gcc/Tcc:SIFTprediction.tolerated:PolyPhenScore.0.002	Mutation around phosphorylation site	-1	N	N	N	NA	NA	NA	NA	NA	NA	N	NA	NA	NA	NA	NA
>ENSP00000367686:map.20/9543622/T:p.S511N:n.G2079A:c.aGc/aAc:SIFTprediction.tolerated:PolyPhenScore.0	Uninterpreted mutation on kinase domain	NA	NA	NA	Y	STE-STE20-PAKB-PAK5	Y	235	N	N	N	N	NA	NA	NA	NA	NA
>ENSP00000367686:map.20/9547018/G:p.R335P:n.G1551C:c.cGa/cCa:SIFTprediction.tolerated:PolyPhenScore.0.039	Uninterpreted mutation on kinase protein	NA	NA	NA	Y	STE-STE20-PAKB-PAK5	N	NA	NA	NA	NA	N	NA	NA	NA	NA	NA
>ENSP00000334198:map.16/1270162/A:p.R2077H:n.G6478A:c.cGc/cAc:SIFTprediction.tolerated:PolyPhenScore.0.002	Mutation around phosphorylation site	4	N	N	N	NA	NA	NA	NA	NA	NA	N	NA	NA	NA	NA	NA
>ENSP00000398655:map.5/156655358/A:p.L234M:n.C852A:c.Ctg/Atg:SIFTprediction.deleterious:PolyPhenScore.0.734	Mutation around phosphorylation site on kinase protein on SH2 protein	-3,-2	N	N	Y	TK-Tec--ITK	N	NA	NA	NA	NA	Y	ITK	N	NA	NA	NA
>ENSP00000419481:map.17/41223094/C:p.S384G:n.A1150G:c.Agt/Ggt:SIFTprediction.tolerated:PolyPhenScore.0.738	Destruction of phosphorylation site	0	Y	N	N	NA	NA	NA	NA	NA	NA	N	NA	NA	NA	NA	NA
>ENSP00000302232:map.11/43940602/G:p.D228E:n.C1095G:c.gaC/gaG:SIFTprediction.deleterious:PolyPhenScore.0.986	Mutation around phosphorylation site	-1	N	N	N	NA	NA	NA	NA	NA	NA	N	NA	NA	NA	NA	NA
>ENSP00000346466:map.7/134889141/A:p.P257L:n.C802T:c.cCt/cTt:SIFTprediction.deleterious:PolyPhenScore.0.395	Mutation around phosphorylation site	1	N	N	N	NA	NA	NA	NA	NA	NA	N	NA	NA	NA	NA	NA
>ENSP00000352572:map.21/47863757/C:p.R3245S:n.A9842C:c.agA/agC:SIFTprediction.tolerated:PolyPhenScore.0.004	Mutation around phosphorylation site	3	N	N	N	NA	NA	NA	NA	NA	NA	N	NA	NA	NA	NA	NA
>ENSP00000387261:map.18/43568717/C:p.N322D:n.A1060G:c.Aat/Gat:SIFTprediction.tolerated:PolyPhenScore.0	Phosphomimicking mutation	-1	N	Y	N	NA	NA	NA	NA	NA	NA	N	NA	NA	NA	NA	NA
>ENSP00000366618:map.6/27775674/G:p.L4P:n.T36C:c.cTg/cCg:SIFTprediction.tolerated:PolyPhenScore.0	Mutation around phosphorylation site	-3	N	N	N	NA	NA	NA	NA	NA	NA	N	NA	NA	NA	NA	NA
>ENSP00000366243:map.9/74319677/C:p.I1010V:n.A3568G:c.Att/Gtt:SIFTprediction.tolerated:PolyPhenScore.0.328	Mutation around phosphorylation site	-5	N	N	N	NA	NA	NA	NA	NA	NA	N	NA	NA	NA	NA	NA
>ENSP00000311113:map.17/39912145/A:p.M697L:n.A2208T:c.Atg/Ttg:SIFTprediction.tolerated:PolyPhenScore.0	Mutation around phosphorylation site	-4	N	N	N	NA	NA	NA	NA	NA	NA	N	NA	NA	NA	NA	NA
>ENSP00000355304:map.14/102695693/C:p.Q398R:n.A1425G:c.cAg/cGg:SIFTprediction.tolerated:PolyPhenScore.0.001	Uninterpreted mutation on kinase protein	NA	NA	NA	Y	CMGC-RCK-MOK-MOK	N	NA	NA	NA	NA	N	NA	NA	NA	NA	NA
>ENSP00000363869:map.X/65242131/T:p.A392T:n.G1283A:c.Gcc/Acc:SIFTprediction.tolerated:PolyPhenScore.0.002	Mutation around phosphorylation site	4	N	N	N	NA	NA	NA	NA	NA	NA	N	NA	NA	NA	NA	NA
>ENSP00000275493:map.7/55229255/A:p.R521K:n.G1739A:c.aGg/aAg:SIFTprediction.tolerated:PolyPhenScore.0	Uninterpreted mutation on kinase protein	NA	NA	NA	Y	TK-EGFR--EGFR	N	NA	NA	NA	NA	N	NA	NA	NA	NA	NA
>ENSP00000392057:map.13/29898768/C:p.Q952P:n.A2913C:c.cAg/cCg:SIFTprediction.deleterious:PolyPhenScore.0.989	Mutation around phosphorylation site	5	N	N	N	NA	NA	NA	NA	NA	NA	N	NA	NA	NA	NA	NA
>ENSP00000348132:map.7/23794029/A:p.G410E:n.G1348A:c.gGa/gAa:SIFTprediction.tolerated:PolyPhenScore.0	Uninterpreted mutation on kinase protein	NA	NA	NA	Y	Other-Other-Unique--SgK396	N	NA	NA	NA	NA	N	NA	NA	NA	NA	NA
>ENSP00000450607:map.12/56811744/A:p.R1168L:n.G3654T:c.cGa/cTa:SIFTprediction.tolerated:PolyPhenScore.0.352	Mutation around phosphorylation site	-5	N	N	N	NA	NA	NA	NA	NA	NA	N	NA	NA	NA	NA	NA
>ENSP00000341987:map.11/5475170/C:p.R151P:n.G533C:c.cGa/cCa:SIFTprediction.deleterious:PolyPhenScore.0.731	Mutation around phosphorylation site	-4,-1	N	N	N	NA	NA	NA	NA	NA	NA	N	NA	NA	NA	NA	NA
>ENSP00000320251:map.3/112724661/C:p.T476A:n.A1618G:c.Act/Gct:SIFTprediction.deleterious:PolyPhenScore.0.457	Mutation around phosphorylation site	3	N	N	N	NA	NA	NA	NA	NA	NA	N	NA	NA	NA	NA	NA
>ENSP00000343629:map.1/171514731/G:p.S1624C:n.C5108G:c.tCt/tGt:SIFTprediction.None:PolyPhenScore.0	Destruction of phosphorylation site	0,-1	Y	N	N	NA	NA	NA	NA	NA	NA	N	NA	NA	NA	NA	NA
>ENSP00000377521:map.10/97174352/C:p.T228A:n.A872G:c.Acg/Gcg:SIFTprediction.tolerated:PolyPhenScore.0.069	Destruction of phosphorylation site	0,-5	Y	N	N	NA	NA	NA	NA	NA	NA	N	NA	NA	NA	NA	NA
>ENSP00000311135:map.12/125434580/T:p.R1081Q:n.G3341A:c.cGg/cAg:SIFTprediction.tolerated:PolyPhenScore.0.004	Mutation around phosphorylation site	1	N	N	N	NA	NA	NA	NA	NA	NA	N	NA	NA	NA	NA	NA
>ENSP00000286955:map.19/5832209/A:p.P124S:n.C1423T:c.Ccg/Tcg:SIFTprediction.deleterious:PolyPhenScore.0.121	Mutation around phosphorylation site	1	N	N	N	NA	NA	NA	NA	NA	NA	N	NA	NA	NA	NA	NA
>ENSP00000366677:map.9/69256833/G:p.W100R:n.T404C:c.Tgg/Cgg:SIFTprediction.deleterious:PolyPhenScore.0.419	Mutation around phosphorylation site	3	N	N	N	NA	NA	NA	NA	NA	NA	N	NA	NA	NA	NA	NA
>ENSP00000353174:map.1/237947973/T:p.G4327C:n.G12979T:c.Ggt/Tgt:SIFTprediction.deleterious:PolyPhenScore.0.999	Mutation around phosphorylation site	4	N	N	N	NA	NA	NA	NA	NA	NA	N	NA	NA	NA	NA	NA
>ENSP00000380414:map.6/18237746/T:p.P255Q:n.C1212A:c.cCa/cAa:SIFTprediction.tolerated:PolyPhenScore.0.954	Mutation around phosphorylation site	4	N	N	N	NA	NA	NA	NA	NA	NA	N	NA	NA	NA	NA	NA
>ENSP00000365005:map.2/135745129/A:p.T438I:n.C1344T:c.aCt/aTt:SIFTprediction.deleterious:PolyPhenScore.0.445	Uninterpreted mutation on kinase protein	NA	NA	NA	Y	STE-STE11-MEKK15-MEKK15	N	NA	NA	NA	NA	N	NA	NA	NA	NA	NA
>ENSP00000324127:map.8/18430076/A:p.R916C:n.C2849T:c.Cgc/Tgc:SIFTprediction.deleterious:PolyPhenScore.0.992	Mutation around phosphorylation site	1	N	N	N	NA	NA	NA	NA	NA	NA	N	NA	NA	NA	NA	NA
>ENSP00000302100:map.19/39299490/A:p.T78M:n.C447T:c.aCg/aTg:SIFTprediction.deleterious:PolyPhenScore.0.998	Destruction of phosphorylation site	0	Y	N	N	NA	NA	NA	NA	NA	NA	N	NA	NA	NA	NA	NA
>ENSP00000270115:map.11/554166/G:p.R507G:n.C2019G:c.Cgc/Ggc:SIFTprediction.tolerated:PolyPhenScore.0	Mutation around phosphorylation site	1,-2	N	N	N	NA	NA	NA	NA	NA	NA	N	NA	NA	NA	NA	NA
>ENSP00000267584:map.14/96922752/G:p.N389K:n.C1211G:c.aaC/aaG:SIFTprediction.tolerated:PolyPhenScore.0	Mutation around phosphorylation site	-1,-2	N	N	N	NA	NA	NA	NA	NA	NA	N	NA	NA	NA	NA	NA
>ENSP00000364348:map.9/100070350/T:p.S46L:n.C1489T:c.tCg/tTg:SIFTprediction.deleterious:PolyPhenScore.0.56	Destruction of phosphorylation site	0,-1	Y	N	N	NA	NA	NA	NA	NA	NA	N	NA	NA	NA	NA	NA
>ENSP00000421339:map.5/101724448/C:p.T654R:n.C2133G:c.aCa/aGa:SIFTprediction.tolerated:PolyPhenScore.0.01	Destruction of phosphorylation site	0	Y	N	N	NA	NA	NA	NA	NA	NA	N	NA	NA	NA	NA	NA
>ENSP00000270162:map.21/44837555/A:p.A615V:n.C1977T:c.gCc/gTc:SIFTprediction.deleterious:PolyPhenScore.0.031	Uninterpreted mutation on kinase protein	NA	NA	NA	Y	CAMK-CAMKL-QIK-SIK	N	NA	NA	NA	NA	N	NA	NA	NA	NA	NA
>ENSP00000270162:map.21/44839054/C:p.S437G:n.A1442G:c.Agc/Ggc:SIFTprediction.deleterious:PolyPhenScore.0.042	Destruction of phosphorylation site on kinase protein	2,0	Y	N	Y	CAMK-CAMKL-QIK-SIK	N	NA	NA	NA	NA	N	NA	NA	NA	NA	NA
>ENSP00000270162:map.21/44846016/T:p.G15S:n.G176A:c.Ggt/Agt:SIFTprediction.tolerated:PolyPhenScore.0.002	Uninterpreted mutation on kinase protein	NA	NA	NA	Y	CAMK-CAMKL-QIK-SIK	N	NA	NA	NA	NA	N	NA	NA	NA	NA	NA
>ENSP00000355609:map.1/231376806/C:p.L28V:n.C108G:c.Ctt/Gtt:SIFTprediction.deleterious:PolyPhenScore.0.997	Mutation around phosphorylation site	4	N	N	N	NA	NA	NA	NA	NA	NA	N	NA	NA	NA	NA	NA
>ENSP00000295268:map.4/99049593/G:p.Y125H:n.T463C:c.Tac/Cac:SIFTprediction.deleterious:PolyPhenScore.1	Destruction of phosphorylation site	0,1	Y	N	N	NA	NA	NA	NA	NA	NA	N	NA	NA	NA	NA	NA
>ENSP00000315118:map.19/41211056/C:p.H174R:n.A823G:c.cAc/cGc:SIFTprediction.tolerated:PolyPhenScore.0	Uninterpreted mutation on kinase protein	NA	NA	NA	Y	PKL-ABC1-ABC1-A-ADCK4	N	NA	NA	NA	NA	N	NA	NA	NA	NA	NA
>ENSP00000346827:map.1/165638228/A:p.G381V:n.G1447T:c.gGa/gTa:SIFTprediction.deleterious:PolyPhenScore.0.802	Mutation around phosphorylation site	-3	N	N	N	NA	NA	NA	NA	NA	NA	N	NA	NA	NA	NA	NA
>ENSP00000348898:map.5/137665323/A:p.R70C:n.C479T:c.Cgt/Tgt:SIFTprediction.tolerated:PolyPhenScore.0.001	Mutation around phosphorylation site	3	N	N	N	NA	NA	NA	NA	NA	NA	N	NA	NA	NA	NA	NA
>ENSP00000335500:map.7/48081095/T:p.A74S:n.G432T:c.Gcg/Tcg:SIFTprediction.deleterious:PolyPhenScore.0.999	Mutation around phosphorylation site	4	N	N	N	NA	NA	NA	NA	NA	NA	N	NA	NA	NA	NA	NA
>ENSP00000335040:map.19/17648350/C:p.I229T:n.T824C:c.aTa/aCa:SIFTprediction.tolerated:PolyPhenScore.0	Mutation around phosphorylation site	-5	N	N	N	NA	NA	NA	NA	NA	NA	N	NA	NA	NA	NA	NA
>ENSP00000274364:map.5/75932965/C:p.L629F:n.G2184C:c.ttG/ttC:SIFTprediction.tolerated:PolyPhenScore.0.144	Mutation around phosphorylation site	5,-1	N	N	N	NA	NA	NA	NA	NA	NA	N	NA	NA	NA	NA	NA
>ENSP00000262450:map.1/6166728/T:p.R1897H:n.G5790A:c.cGc/cAc:SIFTprediction.deleterious:PolyPhenScore.0.995	Mutation around phosphorylation site	2	N	N	N	NA	NA	NA	NA	NA	NA	N	NA	NA	NA	NA	NA
>ENSP00000386213:map.2/171260787/A:p.V770I:n.G2451A:c.Gta/Ata:SIFTprediction.tolerated:PolyPhenScore.0.004	Uninterpreted mutation on kinase protein	NA	NA	NA	Y	STE-STE20-NinaC-MYO3B	N	NA	NA	NA	NA	N	NA	NA	NA	NA	NA
>ENSP00000386213:map.2/171356274/A:p.R1082K:n.G3388A:c.aGg/aAg:SIFTprediction.tolerated:PolyPhenScore.0.005	Uninterpreted mutation on kinase protein	NA	NA	NA	Y	STE-STE20-NinaC-MYO3B	N	NA	NA	NA	NA	N	NA	NA	NA	NA	NA
>ENSP00000283875:map.3/120500093/T:p.P366S:n.C1189T:c.Cca/Tca:SIFTprediction.tolerated:PolyPhenScore.0.516	Mutation around phosphorylation site	1,5	N	N	N	NA	NA	NA	NA	NA	NA	N	NA	NA	NA	NA	NA
>ENSP00000370718:map.X/1546848/A:p.H226Y:n.C709T:c.Cac/Tac:SIFTprediction.deleterious:PolyPhenScore.0.06	Mutation around phosphorylation site	3,-2	N	N	N	NA	NA	NA	NA	NA	NA	N	NA	NA	NA	NA	NA
>ENSP00000370543:map.21/35469373/T:p.T626S:n.A2388T:c.Aca/Tca:SIFTprediction.tolerated:PolyPhenScore.0.063	Mutation around phosphorylation site	-5	N	N	N	NA	NA	NA	NA	NA	NA	N	NA	NA	NA	NA	NA
>ENSP00000262741:map.1/46521559/T:p.N283K:n.T1539A:c.aaT/aaA:SIFTprediction.tolerated:PolyPhenScore.0	Uninterpreted mutation on SH2 protein	NA	NA	NA	N	NA	NA	NA	NA	NA	NA	Y	PIK3R3-2,PIK3R3-1	N	NA	NA	NA
>ENSP00000363208:map.10/51465483/G:p.A325P:n.G1099C:c.Gcc/Ccc:SIFTprediction.deleterious:PolyPhenScore.0.984	Mutation around phosphorylation site	2,-1	N	N	N	NA	NA	NA	NA	NA	NA	N	NA	NA	NA	NA	NA
>ENSP00000260045:map.11/76062394/G:p.K600N:n.A1906C:c.aaA/aaC:SIFTprediction.deleterious:PolyPhenScore.0.257	Mutation around phosphorylation site	5	N	N	N	NA	NA	NA	NA	NA	NA	N	NA	NA	NA	NA	NA
>ENSP00000381240:map.6/123687288/C:p.I438S:n.T1335G:c.aTt/aGt:SIFTprediction.tolerated:PolyPhenScore.0	Mutation around phosphorylation site	1	N	N	N	NA	NA	NA	NA	NA	NA	N	NA	NA	NA	NA	NA
>ENSP00000258888:map.15/85383145/G:p.T414S:n.C1408G:c.aCt/aGt:SIFTprediction.tolerated:PolyPhenScore.0.087	Uninterpreted mutation on kinase protein	NA	NA	NA	Y	PKL-Alpha-Alpha-Unclassified-AlphaK3	N	NA	NA	NA	NA	N	NA	NA	NA	NA	NA
>ENSP00000258888:map.15/85383640/A:p.G579E:n.G1903A:c.gGg/gAg:SIFTprediction.deleterious:PolyPhenScore.0.974	Uninterpreted mutation on kinase protein	NA	NA	NA	Y	PKL-Alpha-Alpha-Unclassified-AlphaK3	N	NA	NA	NA	NA	N	NA	NA	NA	NA	NA
>ENSP00000258888:map.15/85401259/T:p.P1299L:n.C4063T:c.cCt/cTt:SIFTprediction.tolerated:PolyPhenScore.0	Uninterpreted mutation on kinase protein	NA	NA	NA	Y	PKL-Alpha-Alpha-Unclassified-AlphaK3	N	NA	NA	NA	NA	N	NA	NA	NA	NA	NA
>ENSP00000258888:map.15/85405995/C:p.L1622P:n.T5032C:c.cTt/cCt:SIFTprediction.deleterious:PolyPhenScore.0.914	Mutation around phosphorylation site on kinase protein	-4	N	N	Y	PKL-Alpha-Alpha-Unclassified-AlphaK3	N	NA	NA	NA	NA	N	NA	NA	NA	NA	NA
>ENSP00000339109:map.2/112608423/T:p.R527Q:n.G2353A:c.cGg/cAg:SIFTprediction.tolerated:PolyPhenScore.0.295	Mutation around phosphorylation site	3,5,-3,-2	N	N	N	NA	NA	NA	NA	NA	NA	N	NA	NA	NA	NA	NA
>ENSP00000365175:map.6/31605036/T:p.L2090F:n.C6470T:c.Ctc/Ttc:SIFTprediction.None:PolyPhenScore.0	Mutation around phosphorylation site	2	N	N	N	NA	NA	NA	NA	NA	NA	N	NA	NA	NA	NA	NA
>ENSP00000181839:map.7/40027484/G:p.T500A:n.A2103G:c.Acg/Gcg:SIFTprediction.tolerated:PolyPhenScore.0.073	Mutation around phosphorylation site on kinase protein	4	N	N	Y	CMGC-CDK-CRK7-CHED	N	NA	NA	NA	NA	N	NA	NA	NA	NA	NA
>ENSP00000181839:map.7/40127928/A:p.P1078H:n.C3838A:c.cCt/cAt:SIFTprediction.tolerated:PolyPhenScore.0.419	Uninterpreted mutation on kinase protein	NA	NA	NA	Y	CMGC-CDK-CRK7-CHED	N	NA	NA	NA	NA	N	NA	NA	NA	NA	NA
>ENSP00000307908:map.18/14105016/A:p.R508I:n.G1736T:c.aGa/aTa:SIFTprediction.tolerated:PolyPhenScore.0.353	Mutation around phosphorylation site	-3	N	N	N	NA	NA	NA	NA	NA	NA	N	NA	NA	NA	NA	NA
>ENSP00000339767:map.19/12126024/G:p.G553A:n.G1829C:c.gGa/gCa:SIFTprediction.deleterious:PolyPhenScore.0.358	Mutation around phosphorylation site	-2,-4	N	N	N	NA	NA	NA	NA	NA	NA	N	NA	NA	NA	NA	NA
>ENSP00000381488:map.17/39346518/C:p.I127T:n.T380C:c.aTc/aCc:SIFTprediction.tolerated:PolyPhenScore.0	Mutation around phosphorylation site	-5	N	N	N	NA	NA	NA	NA	NA	NA	N	NA	NA	NA	NA	NA
>ENSP00000252338:map.X/68725640/C:p.L172P:n.T557C:c.cTt/cCt:SIFTprediction.tolerated:PolyPhenScore.0	Mutation around phosphorylation site	1	N	N	N	NA	NA	NA	NA	NA	NA	N	NA	NA	NA	NA	NA
>ENSP00000340445:map.15/82563991/T:p.P34L:n.C170T:c.cCa/cTa:SIFTprediction.deleterious:PolyPhenScore.0.583	Mutation around phosphorylation site	-3	N	N	N	NA	NA	NA	NA	NA	NA	N	NA	NA	NA	NA	NA
>ENSP00000322885:map.7/76131645/G:p.T421A:n.A1771G:c.Aca/Gca:SIFTprediction.tolerated:PolyPhenScore.0.002	Mutation around phosphorylation site	-4	N	N	N	NA	NA	NA	NA	NA	NA	N	NA	NA	NA	NA	NA
>ENSP00000259750:map.6/43230970/C:p.G623A:n.G1951C:c.gGc/gCc:SIFTprediction.tolerated:PolyPhenScore.0	Mutation around phosphorylation site on kinase protein	-4	N	N	Y	CK1-TTBK--TTBK1	N	NA	NA	NA	NA	N	NA	NA	NA	NA	NA
>ENSP00000259750:map.6/43251912/G:p.K1145R:n.A3517G:c.aAg/aGg:SIFTprediction.deleterious:PolyPhenScore.0.326	Uninterpreted mutation on kinase protein	NA	NA	NA	Y	CK1-TTBK--TTBK1	N	NA	NA	NA	NA	N	NA	NA	NA	NA	NA
>ENSP00000259750:map.6/43252029/C:p.L1184S:n.T3634C:c.tTg/tCg:SIFTprediction.tolerated:PolyPhenScore.0	Uninterpreted mutation on kinase protein	NA	NA	NA	Y	CK1-TTBK--TTBK1	N	NA	NA	NA	NA	N	NA	NA	NA	NA	NA
>ENSP00000254043:map.17/39670912/C:p.A421G:n.C4848G:c.gCc/gGc:SIFTprediction.tolerated:PolyPhenScore.0.002	Mutation around phosphorylation site	-5	N	N	N	NA	NA	NA	NA	NA	NA	N	NA	NA	NA	NA	NA
>ENSP00000254043:map.17/39674641/C:p.T147A:n.A4025G:c.Acc/Gcc:SIFTprediction.tolerated:PolyPhenScore.0.01	Mutation around phosphorylation site	-1	N	N	N	NA	NA	NA	NA	NA	NA	N	NA	NA	NA	NA	NA
>ENSP00000347845:map.3/56667682/C:p.T985R:n.C3185G:c.aCa/aGa:SIFTprediction.tolerated:PolyPhenScore.0	Mutation around phosphorylation site	3,4,-3	N	N	N	NA	NA	NA	NA	NA	NA	N	NA	NA	NA	NA	NA
>ENSP00000464146:map.19/2271386/T:p.S50F:n.C228T:c.tCc/tTc:SIFTprediction.None:PolyPhenScore.None	Destruction of phosphorylation site	-3,0	Y	N	N	NA	NA	NA	NA	NA	NA	N	NA	NA	NA	NA	NA
>ENSP00000252992:map.1/26582091/A:p.S213N:n.G769A:c.aGc/aAc:SIFTprediction.tolerated:PolyPhenScore.0.002	Mutation around phosphorylation site	-2	N	N	N	NA	NA	NA	NA	NA	NA	N	NA	NA	NA	NA	NA
>ENSP00000386759:map.3/47162886/T:p.M1080I:n.G3283A:c.atG/atA:SIFTprediction.tolerated:PolyPhenScore.0.035	Mutation around phosphorylation site	-4,-3	N	N	N	NA	NA	NA	NA	NA	NA	N	NA	NA	NA	NA	NA
>ENSP00000386759:map.3/47164673/A:p.T485S:n.A1496T:c.Aca/Tca:SIFTprediction.deleterious:PolyPhenScore.0.966	Destruction of phosphorylation site	0	Y	N	N	NA	NA	NA	NA	NA	NA	N	NA	NA	NA	NA	NA
>ENSP00000353863:map.3/124951676/C:p.T632A:n.A2380G:c.Act/Gct:SIFTprediction.deleterious:PolyPhenScore.0.041	Mutation around phosphorylation site	5	N	N	N	NA	NA	NA	NA	NA	NA	N	NA	NA	NA	NA	NA
>ENSP00000258796:map.7/2698629/T:p.R494C:n.C1685T:c.Cgc/Tgc:SIFTprediction.deleterious:PolyPhenScore.0.999	Mutation around phosphorylation site	-2	N	N	N	NA	NA	NA	NA	NA	NA	N	NA	NA	NA	NA	NA
>ENSP00000040877:map.1/234603322/T:p.S392T:n.T1174A:c.Tcc/Acc:SIFTprediction.tolerated:PolyPhenScore.0	Destruction of phosphorylation site	0	Y	N	N	NA	NA	NA	NA	NA	NA	N	NA	NA	NA	NA	NA
>ENSP00000347942:map.10/43607642/G:p.R540G:n.A1850G:c.Agg/Ggg:SIFTprediction.tolerated:PolyPhenScore.0.565	Uninterpreted mutation on kinase protein	NA	NA	NA	Y	TK-Ret--RET	N	NA	NA	NA	NA	N	NA	NA	NA	NA	NA
>ENSP00000356087:map.1/206665052/T:p.A602V:n.C2178T:c.gCg/gTg:SIFTprediction.tolerated:PolyPhenScore.0.007	Uninterpreted mutation on kinase protein	NA	NA	NA	Y	Other-IKK--IKKe	N	NA	NA	NA	NA	N	NA	NA	NA	NA	NA
>ENSP00000256001:map.7/152511688/A:p.M130I:n.G524A:c.atG/atA:SIFTprediction.deleterious:PolyPhenScore.0.897	Mutation around phosphorylation site	-3	N	N	N	NA	NA	NA	NA	NA	NA	N	NA	NA	NA	NA	NA
>ENSP00000442053:map.12/114377899/C:p.Q602E:n.C1883G:c.Cag/Gag:SIFTprediction.tolerated:PolyPhenScore.0	Mutation around phosphorylation site	-4	N	N	N	NA	NA	NA	NA	NA	NA	N	NA	NA	NA	NA	NA
>ENSP00000261531:map.14/78217762/T:p.G77E:n.G293A:c.gGa/gAa:SIFTprediction.deleterious:PolyPhenScore.0.999	Mutation around phosphorylation site	5	N	N	N	NA	NA	NA	NA	NA	NA	N	NA	NA	NA	NA	NA
>ENSP00000420558:map.1/178427068/G:p.I740V:n.A2343G:c.Ata/Gta:SIFTprediction.tolerated:PolyPhenScore.0.002	Mutation around phosphorylation site	4,1	N	N	N	NA	NA	NA	NA	NA	NA	N	NA	NA	NA	NA	NA
>ENSP00000442435:map.18/77171014/G:p.T247A:n.A739G:c.Act/Gct:SIFTprediction.tolerated:PolyPhenScore.0.04	Mutation around phosphorylation site	-3,2	N	N	N	NA	NA	NA	NA	NA	NA	N	NA	NA	NA	NA	NA
>ENSP00000395772:map.3/52727257/A:p.V367M:n.G1272A:c.Gtg/Atg:SIFTprediction.tolerated:PolyPhenScore.0	Mutation around phosphorylation site	1	N	N	N	NA	NA	NA	NA	NA	NA	N	NA	NA	NA	NA	NA
>ENSP00000345448:map.12/10137557/C:p.K211Q:n.A631C:c.Aaa/Caa:SIFTprediction.tolerated:PolyPhenScore.0.039	Mutation around phosphorylation site	2	N	N	N	NA	NA	NA	NA	NA	NA	N	NA	NA	NA	NA	NA
>ENSP00000282908:map.4/5448429/G:p.R198G:n.A1014G:c.Aga/Gga:SIFTprediction.tolerated:PolyPhenScore.0	Uninterpreted mutation on kinase domain	NA	NA	NA	Y	AGC-YANK--YANK2	Y	1095	N	N	N	N	NA	NA	NA	NA	NA
>ENSP00000271555:map.1/156450702/G:p.L107P:n.T801C:c.cTg/cCg:SIFTprediction.deleterious:PolyPhenScore.0.724	Mutation around phosphorylation site	1,-3	N	N	N	NA	NA	NA	NA	NA	NA	N	NA	NA	NA	NA	NA
>ENSP00000408695:map.17/64783081/A:p.V568I:n.G1728A:c.Gtc/Atc:SIFTprediction.tolerated:PolyPhenScore.0	Uninterpreted mutation on kinase domain	NA	NA	NA	Y	AGC-PKC-PKCa-PKCa	Y	1356	N	N	N	N	NA	NA	NA	NA	NA
>ENSP00000362139:map.1/38197176/A:p.R524C:n.C1570T:c.Cgc/Tgc:SIFTprediction.tolerated:PolyPhenScore.0.919	Uninterpreted mutation on kinase protein	NA	NA	NA	Y	TK-Eph--EphA10	N	NA	NA	NA	NA	N	NA	NA	NA	NA	NA
>ENSP00000362139:map.1/38227086/T:p.F281I:n.T841A:c.Ttc/Atc:SIFTprediction.tolerated:PolyPhenScore.0	Uninterpreted mutation on kinase protein	NA	NA	NA	Y	TK-Eph--EphA10	N	NA	NA	NA	NA	N	NA	NA	NA	NA	NA
>ENSP00000393613:map.1/179876988/G:p.P30R:n.C88G:c.cCt/cGt:SIFTprediction.deleterious:PolyPhenScore.0.093	Mutation around phosphorylation site	-1	N	N	N	NA	NA	NA	NA	NA	NA	N	NA	NA	NA	NA	NA
>ENSP00000388220:map.19/56056257/C:p.P20R:n.C59G:c.cCg/cGg:SIFTprediction.tolerated:PolyPhenScore.0.005	Uninterpreted mutation on kinase protein	NA	NA	NA	Y	Other-NKF1--SgK110	N	NA	NA	NA	NA	N	NA	NA	NA	NA	NA
>ENSP00000366620:map.1/9323910/A:p.R453Q:n.G1631A:c.cGg/cAg:SIFTprediction.tolerated:PolyPhenScore.0.001	Mutation around phosphorylation site	4	N	N	N	NA	NA	NA	NA	NA	NA	N	NA	NA	NA	NA	NA
>ENSP00000262113:map.8/2048831/G:p.N869S:n.A2747G:c.aAc/aGc:SIFTprediction.tolerated:PolyPhenScore.0.025	Mutation around phosphorylation site	-2	N	N	N	NA	NA	NA	NA	NA	NA	N	NA	NA	NA	NA	NA
>ENSP00000351947:map.4/95170839/A:p.S247N:n.G914A:c.aGt/aAt:SIFTprediction.tolerated:PolyPhenScore.0	Mutation around phosphorylation site	2,5	N	N	N	NA	NA	NA	NA	NA	NA	N	NA	NA	NA	NA	NA
>ENSP00000330188:map.12/123001946/C:p.K144E:n.A576G:c.Aag/Gag:SIFTprediction.deleterious:PolyPhenScore.0	Phosphomimicking mutation	-1	N	Y	N	NA	NA	NA	NA	NA	NA	N	NA	NA	NA	NA	NA
>ENSP00000253063:map.1/28607269/A:p.A467T:n.G1720A:c.Gct/Act:SIFTprediction.deleterious:PolyPhenScore.0.702	Mutation around phosphorylation site	-3	N	N	N	NA	NA	NA	NA	NA	NA	N	NA	NA	NA	NA	NA
>ENSP00000397676:map.17/72786363/G:p.T105A:n.A459G:c.Aca/Gca:SIFTprediction.tolerated:PolyPhenScore.0.198	Destruction of phosphorylation site	-2,0,1,2	Y	N	N	NA	NA	NA	NA	NA	NA	N	NA	NA	NA	NA	NA
>ENSP00000310620:map.11/65617718/T:p.A117V:n.C775T:c.gCc/gTc:SIFTprediction.tolerated:PolyPhenScore.0.011	Mutation around phosphorylation site	5	N	N	N	NA	NA	NA	NA	NA	NA	N	NA	NA	NA	NA	NA
>ENSP00000170168:map.19/1821637/G:p.S759P:n.T2370C:c.Tcc/Ccc:SIFTprediction.tolerated:PolyPhenScore.0.001	Mutation around phosphorylation site	2	N	N	N	NA	NA	NA	NA	NA	NA	N	NA	NA	NA	NA	NA
>ENSP00000420927:map.17/48182799/A:p.L109M:n.C486A:c.Ctg/Atg:SIFTprediction.deleterious:PolyPhenScore.0.756	Uninterpreted mutation on kinase protein	NA	NA	NA	Y	HisK-PDHK-PDHK-PDHK2	N	NA	NA	NA	NA	N	NA	NA	NA	NA	NA
>ENSP00000275034:map.6/79708000/C:p.V663G:n.T2156G:c.gTt/gGt:SIFTprediction.tolerated:PolyPhenScore.0	Mutation around phosphorylation site	4	N	N	N	NA	NA	NA	NA	NA	NA	N	NA	NA	NA	NA	NA
>ENSP00000263867:map.2/85622675/T:p.A323T:n.G1217A:c.Gcc/Acc:SIFTprediction.deleterious:PolyPhenScore.0.003	Mutation around phosphorylation site	1	N	N	N	NA	NA	NA	NA	NA	NA	N	NA	NA	NA	NA	NA
>ENSP00000399718:map.14/36789775/T:p.L7H:n.T108A:c.cTt/cAt:SIFTprediction.tolerated:PolyPhenScore.0.001	Mutation around phosphorylation site	-4	N	N	N	NA	NA	NA	NA	NA	NA	N	NA	NA	NA	NA	NA
>ENSP00000382213:map.4/88536818/G:p.N1002D:n.A3124G:c.Aac/Gac:SIFTprediction.None:PolyPhenScore.0	Mutation around phosphorylation site	2	N	N	N	NA	NA	NA	NA	NA	NA	N	NA	NA	NA	NA	NA
>ENSP00000306261:map.12/53242440/G:p.L92P:n.T339C:c.cTg/cCg:SIFTprediction.deleterious:PolyPhenScore.0.999	Mutation around phosphorylation site	-2	N	N	N	NA	NA	NA	NA	NA	NA	N	NA	NA	NA	NA	NA
>ENSP00000306261:map.12/53242641/T:p.R25H:n.G138A:c.cGc/cAc:SIFTprediction.tolerated:PolyPhenScore.0	Mutation around phosphorylation site	-1	N	N	N	NA	NA	NA	NA	NA	NA	N	NA	NA	NA	NA	NA
>ENSP00000364561:map.9/96209943/C:p.K241E:n.A1604G:c.Aag/Gag:SIFTprediction.None:PolyPhenScore.0	Mutation around phosphorylation site	-3,-2	N	N	N	NA	NA	NA	NA	NA	NA	N	NA	NA	NA	NA	NA
>ENSP00000361871:map.20/43753030/T:p.A20D:n.C77A:c.gCt/gAt:SIFTprediction.deleterious:PolyPhenScore.0.744	Mutation around phosphorylation site	3	N	N	N	NA	NA	NA	NA	NA	NA	N	NA	NA	NA	NA	NA
>ENSP00000306099:map.4/155490807/G:p.K367R:n.A1163G:c.aAa/aGa:SIFTprediction.deleterious:PolyPhenScore.0.73	Mutation around phosphorylation site	-1	N	N	N	NA	NA	NA	NA	NA	NA	N	NA	NA	NA	NA	NA
>ENSP00000306099:map.4/155491759/A:p.R478K:n.G1496A:c.aGg/aAg:SIFTprediction.tolerated:PolyPhenScore.0.001	Mutation around phosphorylation site	3	N	N	N	NA	NA	NA	NA	NA	NA	N	NA	NA	NA	NA	NA
>ENSP00000379293:map.22/46932001/A:p.S356L:n.C1067T:c.tCg/tTg:SIFTprediction.tolerated:PolyPhenScore.0.019	Destruction of phosphorylation site	0	Y	N	N	NA	NA	NA	NA	NA	NA	N	NA	NA	NA	NA	NA
>ENSP00000245541:map.17/73238509/G:p.E219Q:n.G872C:c.Gag/Cag:SIFTprediction.tolerated:PolyPhenScore.0.621	Mutation around phosphorylation site	2	N	N	N	NA	NA	NA	NA	NA	NA	N	NA	NA	NA	NA	NA
>ENSP00000240361:map.17/56659018/T:p.G1088D:n.G3349A:c.gGt/gAt:SIFTprediction.tolerated:PolyPhenScore.0.033	Uninterpreted mutation on kinase protein	NA	NA	NA	Y	Other-NKF5--SgK307	N	NA	NA	NA	NA	N	NA	NA	NA	NA	NA
>ENSP00000240361:map.17/56679901/T:p.V469I:n.G1491A:c.Gtc/Atc:SIFTprediction.tolerated:PolyPhenScore.0.125	Kinase downstream rewiring on kinase domain	NA	NA	NA	Y	Other-NKF5--SgK307	Y	1213	N	Y	N	N	NA	NA	NA	NA	NA
>ENSP00000376039:map.1/160793560/G:p.M472V:n.A1484G:c.Atg/Gtg:SIFTprediction.tolerated:PolyPhenScore.0	Mutation around phosphorylation site	-1	N	N	N	NA	NA	NA	NA	NA	NA	N	NA	NA	NA	NA	NA
>ENSP00000224764:map.10/88635779/A:p.P2T:n.C552A:c.Cct/Act:SIFTprediction.tolerated:PolyPhenScore.0	Uninterpreted mutation on kinase protein	NA	NA	NA	Y	TKL-STKR-STKR1-BMPR1A	N	NA	NA	NA	NA	N	NA	NA	NA	NA	NA
>ENSP00000367930:map.2/42990136/T:p.R395Q:n.G1266A:c.cGg/cAg:SIFTprediction.deleterious:PolyPhenScore.0	Mutation around phosphorylation site	1	N	N	N	NA	NA	NA	NA	NA	NA	N	NA	NA	NA	NA	NA
>ENSP00000358140:map.10/120795705/T:p.P1332H:n.C4123A:c.cCc/cAc:SIFTprediction.deleterious:PolyPhenScore.0	Mutation around phosphorylation site	-4	N	N	N	NA	NA	NA	NA	NA	NA	N	NA	NA	NA	NA	NA
>ENSP00000347232:map.15/91295112/A:p.D299N:n.G1013A:c.Gat/Aat:SIFTprediction.deleterious:PolyPhenScore.0.993	Mutation around phosphorylation site	3,-5	N	N	N	NA	NA	NA	NA	NA	NA	N	NA	NA	NA	NA	NA
>ENSP00000298296:map.X/140967165/C:p.S155P:n.T463C:c.Tcc/Ccc:SIFTprediction.tolerated:PolyPhenScore.0	Destruction of phosphorylation site	0,3,-5,2	Y	N	N	NA	NA	NA	NA	NA	NA	N	NA	NA	NA	NA	NA
>ENSP00000298296:map.X/140967195/A:p.L165M:n.T493A:c.Ttg/Atg:SIFTprediction.tolerated:PolyPhenScore.0	Mutation around phosphorylation site	5	N	N	N	NA	NA	NA	NA	NA	NA	N	NA	NA	NA	NA	NA
>ENSP00000445516:map.8/30538492/C:p.M421V:n.A1261G:c.Atg/Gtg:SIFTprediction.deleterious:PolyPhenScore.0.736	Mutation around phosphorylation site	-1,2,-5	N	N	N	NA	NA	NA	NA	NA	NA	N	NA	NA	NA	NA	NA
>ENSP00000286744:map.15/84558929/T:p.H381Y:n.C1365T:c.Cac/Tac:SIFTprediction.deleterious:PolyPhenScore.0.993	Mutation around phosphorylation site	-1	N	N	N	NA	NA	NA	NA	NA	NA	N	NA	NA	NA	NA	NA
>ENSP00000447987:map.7/63538334/G:p.K303E:n.A1086G:c.Aag/Gag:SIFTprediction.deleterious:PolyPhenScore.0.869	Mutation around phosphorylation site	-4	N	N	N	NA	NA	NA	NA	NA	NA	N	NA	NA	NA	NA	NA
>ENSP00000355958:map.1/212273639/T:p.A436V:n.C1621T:c.gCa/gTa:SIFTprediction.tolerated:PolyPhenScore.0.001	Mutation around phosphorylation site	-5	N	N	N	NA	NA	NA	NA	NA	NA	N	NA	NA	NA	NA	NA
>ENSP00000355958:map.1/212274413/C:p.K694T:n.A2395C:c.aAa/aCa:SIFTprediction.tolerated:PolyPhenScore.0	Mutation around phosphorylation site	-3	N	N	N	NA	NA	NA	NA	NA	NA	N	NA	NA	NA	NA	NA
>ENSP00000376429:map.1/153004853/T:p.T11I:n.C32T:c.aCc/aTc:SIFTprediction.tolerated:PolyPhenScore.0	Destruction of phosphorylation site	0	Y	N	N	NA	NA	NA	NA	NA	NA	N	NA	NA	NA	NA	NA
>ENSP00000222254:map.19/18273047/C:p.S313P:n.T1537C:c.Tcc/Ccc:SIFTprediction.tolerated:PolyPhenScore.0	Uninterpreted mutation on SH2 protein	NA	NA	NA	N	NA	NA	NA	NA	NA	NA	Y	PIK3R2-1,PIK3R2-2	N	NA	NA	NA
>ENSP00000401980:map.20/3838441/G:p.Q93E:n.C405G:c.Cag/Gag:SIFTprediction.tolerated:PolyPhenScore.0.082	Phosphomimicking mutation	1	N	Y	N	NA	NA	NA	NA	NA	NA	N	NA	NA	NA	NA	NA
>ENSP00000332454:map.21/43161357/C:p.M666V:n.A2061G:c.Atg/Gtg:SIFTprediction.tolerated:PolyPhenScore.0	Uninterpreted mutation on kinase protein	NA	NA	NA	Y	TKL-RIPK--ANKRD3	N	NA	NA	NA	NA	N	NA	NA	NA	NA	NA
>ENSP00000364609:map.1/17596797/A:p.R241H:n.G762A:c.cGc/cAc:SIFTprediction.tolerated:PolyPhenScore.0.04	Mutation around phosphorylation site	5,4	N	N	N	NA	NA	NA	NA	NA	NA	N	NA	NA	NA	NA	NA
>ENSP00000341208:map.17/40462559/A:p.D753N:n.G2899A:c.Gac/Aac:SIFTprediction.deleterious:PolyPhenScore.0.996	Uninterpreted mutation on SH2 protein	NA	NA	NA	N	NA	NA	NA	NA	NA	NA	Y	STAT5A	N	NA	NA	NA
>ENSP00000295641:map.2/220473882/T:p.R636W:n.C1949T:c.Cgg/Tgg:SIFTprediction.deleterious:PolyPhenScore.0.977	Mutation around phosphorylation site	5	N	N	N	NA	NA	NA	NA	NA	NA	N	NA	NA	NA	NA	NA
>ENSP00000398470:map.15/40477831/A:p.R363Q:n.G1242A:c.cGa/cAa:SIFTprediction.tolerated:PolyPhenScore.0	Uninterpreted mutation on kinase protein	NA	NA	NA	Y	Other-BUB--BUBR1	N	NA	NA	NA	NA	N	NA	NA	NA	NA	NA
>ENSP00000263800:map.15/41797721/T:p.R569S:n.C1802A:c.Cgc/Agc:SIFTprediction.tolerated:PolyPhenScore.0	Uninterpreted mutation on kinase domain	NA	NA	NA	Y	TK-ALK--LTK	Y	210	N	N	N	N	NA	NA	NA	NA	NA
>ENSP00000263800:map.15/41805237/T:p.R42Q:n.G222A:c.cGg/cAg:SIFTprediction.tolerated:PolyPhenScore.0.007	Uninterpreted mutation on kinase protein	NA	NA	NA	Y	TK-ALK--LTK	N	NA	NA	NA	NA	N	NA	NA	NA	NA	NA
>ENSP00000244496:map.6/42992825/G:p.A78G:n.C243G:c.gCt/gGt:SIFTprediction.tolerated:PolyPhenScore.0.001	Mutation around phosphorylation site	5	N	N	N	NA	NA	NA	NA	NA	NA	N	NA	NA	NA	NA	NA
>ENSP00000256707:map.2/8871342/A:p.Q1608H:n.G5006T:c.caG/caT:SIFTprediction.tolerated:PolyPhenScore.0.003	Mutation around phosphorylation site	1	N	N	N	NA	NA	NA	NA	NA	NA	N	NA	NA	NA	NA	NA
>ENSP00000371917:map.19/1235070/T:p.G123S:n.G642A:c.Ggc/Agc:SIFTprediction.deleterious:PolyPhenScore.0.925	Mutation around phosphorylation site	-4	N	N	N	NA	NA	NA	NA	NA	NA	N	NA	NA	NA	NA	NA
>ENSP00000398880:map.17/37618328/T:p.P2S:n.C37T:c.Ccc/Tcc:SIFTprediction.deleterious:PolyPhenScore.0.986	Uninterpreted mutation on kinase protein	NA	NA	NA	Y	CMGC-CDK-CRK7-CRK7	N	NA	NA	NA	NA	N	NA	NA	NA	NA	NA
>ENSP00000297837:map.9/101552436/A:p.R271M:n.G860T:c.aGg/aTg:SIFTprediction.deleterious:PolyPhenScore.0.407	Mutation around phosphorylation site	-5	N	N	N	NA	NA	NA	NA	NA	NA	N	NA	NA	NA	NA	NA
>ENSP00000370808:map.X/1508583/C:p.Q50R:n.A864G:c.cAg/cGg:SIFTprediction.tolerated:PolyPhenScore.0.004	Mutation around phosphorylation site	-1	N	N	N	NA	NA	NA	NA	NA	NA	N	NA	NA	NA	NA	NA
>ENSP00000224337:map.10/97963821/T:p.P309H:n.C1068A:c.cCt/cAt:SIFTprediction.deleterious:PolyPhenScore.0.981	Uninterpreted mutation on SH2 protein	NA	NA	NA	N	NA	NA	NA	NA	NA	NA	Y	BLNK	N	NA	NA	NA
>ENSP00000274376:map.5/86686639/T:p.A1028V:n.C3647T:c.gCt/gTt:SIFTprediction.deleterious:PolyPhenScore.0.088	Uninterpreted mutation on SH2 protein	NA	NA	NA	N	NA	NA	NA	NA	NA	NA	Y	RASA1-2,RASA1-1	N	NA	NA	NA
>ENSP00000363640:map.6/33381053/A:p.V140I:n.G689A:c.Gtc/Atc:SIFTprediction.tolerated:PolyPhenScore.0.03	Mutation around phosphorylation site	-5	N	N	N	NA	NA	NA	NA	NA	NA	N	NA	NA	NA	NA	NA
>ENSP00000362395:map.X/78622679/T:p.V12M:n.G178A:c.Gtg/Atg:SIFTprediction.tolerated:PolyPhenScore.0.084	Mutation around phosphorylation site	2	N	N	N	NA	NA	NA	NA	NA	NA	N	NA	NA	NA	NA	NA
>ENSP00000356905:map.6/133015271/C:p.N131S:n.A406G:c.aAc/aGc:SIFTprediction.tolerated:PolyPhenScore.0.896	Mutation around phosphorylation site	-3	N	N	N	NA	NA	NA	NA	NA	NA	N	NA	NA	NA	NA	NA
>ENSP00000286732:map.15/81440818/T:p.P284S:n.C933T:c.Cca/Tca:SIFTprediction.deleterious:PolyPhenScore.0.573	Mutation around phosphorylation site	-2,-5	N	N	N	NA	NA	NA	NA	NA	NA	N	NA	NA	NA	NA	NA
>ENSP00000356771:map.1/169484738/C:p.S2158G:n.A6674G:c.Agt/Ggt:SIFTprediction.deleterious:PolyPhenScore.0.993	Destruction of phosphorylation site	0	Y	N	N	NA	NA	NA	NA	NA	NA	N	NA	NA	NA	NA	NA
>ENSP00000356771:map.1/169519112/T:p.R513K:n.G1740A:c.aGa/aAa:SIFTprediction.tolerated:PolyPhenScore.0.638	Mutation around phosphorylation site	-4	N	N	N	NA	NA	NA	NA	NA	NA	N	NA	NA	NA	NA	NA
>ENSP00000410402:map.17/12028656/T:p.R298C:n.C945T:c.Cgc/Tgc:SIFTprediction.deleterious:PolyPhenScore.1	Uninterpreted mutation on kinase domain	NA	NA	NA	Y	STE-STE7-MEK4-MAP2K4	Y	1121	N	N	N	N	NA	NA	NA	NA	NA
>ENSP00000345492:map.12/111884608/C:p.W262R:n.T1141C:c.Tgg/Cgg:SIFTprediction.tolerated:PolyPhenScore.0	Uninterpreted mutation on SH2 protein	NA	NA	NA	N	NA	NA	NA	NA	NA	NA	Y	SH2B3	N	NA	NA	NA
>ENSP00000386239:map.8/145661675/A:p.A714V:n.C2171T:c.gCc/gTc:SIFTprediction.deleterious:PolyPhenScore.0.966	Mutation around phosphorylation site	2,-5	N	N	N	NA	NA	NA	NA	NA	NA	N	NA	NA	NA	NA	NA
>ENSP00000245663:map.20/62422080/C:p.T11A:n.A187G:c.Acg/Gcg:SIFTprediction.tolerated:PolyPhenScore.0.001	Destruction of phosphorylation site	0	Y	N	N	NA	NA	NA	NA	NA	NA	N	NA	NA	NA	NA	NA
>ENSP00000308413:map.11/67200279/T:p.K196M:n.A632T:c.aAg/aTg:SIFTprediction.deleterious:PolyPhenScore.1	Kinase inactivation by hitting essential residue, Kinase downstream rewiring on kinase domain	NA	NA	NA	Y	AGC-RSK-RSKp70-p70S6Kb	Y	649	Y	Y	N	N	NA	NA	NA	NA	NA
>ENSP00000308413:map.11/67202156/T:p.A420V:n.C1304T:c.gCc/gTc:SIFTprediction.tolerated:PolyPhenScore.0.01	Mutation around phosphorylation site on kinase protein	3,-3,4	N	N	Y	AGC-RSK-RSKp70-p70S6Kb	N	NA	NA	NA	NA	N	NA	NA	NA	NA	NA
>ENSP00000403441:map.19/35435069/G:p.Y401C:n.A1646G:c.tAt/tGt:SIFTprediction.deleterious:PolyPhenScore.0.679	Mutation around phosphorylation site	5	N	N	N	NA	NA	NA	NA	NA	NA	N	NA	NA	NA	NA	NA
>ENSP00000287878:map.7/151478406/T:p.G100S:n.G803A:c.Ggc/Agc:SIFTprediction.tolerated:PolyPhenScore.0.336	Mutation around phosphorylation site	3,2,-1	N	N	N	NA	NA	NA	NA	NA	NA	N	NA	NA	NA	NA	NA
>ENSP00000386190:map.2/27804432/C:p.S1665P:n.T5044C:c.Tcc/Ccc:SIFTprediction.tolerated:PolyPhenScore.0	Destruction of phosphorylation site	0,-1,1	Y	N	N	NA	NA	NA	NA	NA	NA	N	NA	NA	NA	NA	NA
>ENSP00000261883:map.15/65494212/G:p.I395T:n.T1351C:c.aTa/aCa:SIFTprediction.tolerated:PolyPhenScore.0.001	Mutation around phosphorylation site	-5	N	N	N	NA	NA	NA	NA	NA	NA	N	NA	NA	NA	NA	NA
>ENSP00000369375:map.9/27183463/C:p.Q346P:n.A1479C:c.cAg/cCg:SIFTprediction.tolerated:PolyPhenScore.0	Uninterpreted mutation on kinase protein	NA	NA	NA	Y	TK-Tie--TIE2	N	NA	NA	NA	NA	N	NA	NA	NA	NA	NA
>ENSP00000354305:map.6/28359186/T:p.R294K:n.G1027A:c.aGg/aAg:SIFTprediction.tolerated:PolyPhenScore.0.005	Mutation around phosphorylation site	-3	N	N	N	NA	NA	NA	NA	NA	NA	N	NA	NA	NA	NA	NA
>ENSP00000349437:map.6/160505207/G:p.N2020S:n.A6207G:c.aAc/aGc:SIFTprediction.tolerated:PolyPhenScore.0.009	Mutation around phosphorylation site	-5,-4	N	N	N	NA	NA	NA	NA	NA	NA	N	NA	NA	NA	NA	NA
>ENSP00000341466:map.17/43004364/T:p.V790I:n.G2469A:c.Gtt/Att:SIFTprediction.tolerated:PolyPhenScore.0.002	Mutation around phosphorylation site	-4,-2	N	N	N	NA	NA	NA	NA	NA	NA	N	NA	NA	NA	NA	NA
>ENSP00000287097:map.6/74497152/A:p.V845I:n.G2645A:c.Gtc/Atc:SIFTprediction.tolerated:PolyPhenScore.0.003	Mutation around phosphorylation site	5	N	N	N	NA	NA	NA	NA	NA	NA	N	NA	NA	NA	NA	NA
>ENSP00000366460:map.10/20506418/A:p.V396I:n.G2027A:c.Gta/Ata:SIFTprediction.tolerated:PolyPhenScore.0.001	Mutation around phosphorylation site	-4,1	N	N	N	NA	NA	NA	NA	NA	NA	N	NA	NA	NA	NA	NA
>ENSP00000257665:map.7/75051368/C:p.T965A:n.A2893G:c.Acc/Gcc:SIFTprediction.tolerated:PolyPhenScore.0	Destruction of phosphorylation site	-2,0	Y	N	N	NA	NA	NA	NA	NA	NA	N	NA	NA	NA	NA	NA
>ENSP00000337289:map.6/49459978/G:p.D266G:n.A886G:c.gAt/gGt:SIFTprediction.deleterious:PolyPhenScore.0.287	Mutation around phosphorylation site	-2	N	N	N	NA	NA	NA	NA	NA	NA	N	NA	NA	NA	NA	NA
>ENSP00000405289:map.16/89294381/C:p.I534T:n.T1933C:c.aTa/aCa:SIFTprediction.deleterious:PolyPhenScore.0.874	Mutation around phosphorylation site	-2	N	N	N	NA	NA	NA	NA	NA	NA	N	NA	NA	NA	NA	NA
>ENSP00000334456:map.11/55563776/G:p.S249A:n.T745G:c.Tct/Gct:SIFTprediction.tolerated:PolyPhenScore.0	Destruction of phosphorylation site	0	Y	N	N	NA	NA	NA	NA	NA	NA	N	NA	NA	NA	NA	NA
>ENSP00000341781:map.14/64522674/C:p.D3253H:n.G9969C:c.Gat/Cat:SIFTprediction.None:PolyPhenScore.0.405	Mutation around phosphorylation site	-2	N	N	N	NA	NA	NA	NA	NA	NA	N	NA	NA	NA	NA	NA
>ENSP00000378400:map.12/50571652/A:p.G493V:n.G1588T:c.gGg/gTg:SIFTprediction.tolerated:PolyPhenScore.0.212	Mutation around phosphorylation site	2,5	N	N	N	NA	NA	NA	NA	NA	NA	N	NA	NA	NA	NA	NA
>ENSP00000264122:map.3/105438902/C:p.N466D:n.A1718G:c.Aac/Gac:SIFTprediction.tolerated:PolyPhenScore.0.015	Uninterpreted mutation on SH2 protein	NA	NA	NA	N	NA	NA	NA	NA	NA	NA	Y	CBLB	N	NA	NA	NA
>ENSP00000395590:map.17/41165493/G:p.M128V:n.A590G:c.Atg/Gtg:SIFTprediction.tolerated:PolyPhenScore.0	Mutation around phosphorylation site	-5	N	N	N	NA	NA	NA	NA	NA	NA	N	NA	NA	NA	NA	NA
>ENSP00000215885:map.22/31533796/C:p.S322R:n.C1219G:c.agC/agG:SIFTprediction.tolerated:PolyPhenScore.0.388	Mutation around phosphorylation site	-5,-4	N	N	N	NA	NA	NA	NA	NA	NA	N	NA	NA	NA	NA	NA
>ENSP00000378438:map.15/75499861/A:p.G491D:n.G1705A:c.gGc/gAc:SIFTprediction.tolerated:PolyPhenScore.0	Mutation around phosphorylation site	-5	N	N	N	NA	NA	NA	NA	NA	NA	N	NA	NA	NA	NA	NA
>ENSP00000357448:map.1/154920792/T:p.V154M:n.G532A:c.Gtg/Atg:SIFTprediction.tolerated:PolyPhenScore.0.011	Mutation around phosphorylation site	2	N	N	N	NA	NA	NA	NA	NA	NA	N	NA	NA	NA	NA	NA
>ENSP00000264867:map.4/23814707/A:p.T612M:n.C1955T:c.aCg/aTg:SIFTprediction.deleterious:PolyPhenScore.0	Mutation around phosphorylation site	-4	N	N	N	NA	NA	NA	NA	NA	NA	N	NA	NA	NA	NA	NA
>ENSP00000272117:map.1/226924642/T:p.R173H:n.G518A:c.cGc/cAc:SIFTprediction.deleterious:PolyPhenScore.0.983	Mutation around phosphorylation site	-1,-3	N	N	N	NA	NA	NA	NA	NA	NA	N	NA	NA	NA	NA	NA
>ENSP00000215730:map.22/21235389/G:p.S163G:n.A615G:c.Agc/Ggc:SIFTprediction.deleterious:PolyPhenScore.0.569	Destruction of phosphorylation site	0,3	Y	N	N	NA	NA	NA	NA	NA	NA	N	NA	NA	NA	NA	NA
>ENSP00000352608:map.19/38980786/T:p.A1962V:n.C6015T:c.gCg/gTg:SIFTprediction.None:PolyPhenScore.0.116	Mutation around phosphorylation site	-3	N	N	N	NA	NA	NA	NA	NA	NA	N	NA	NA	NA	NA	NA
>ENSP00000420854:map.3/129130018/A:p.R340W:n.C1181T:c.Cgg/Tgg:SIFTprediction.deleterious:PolyPhenScore.0.998	Mutation around phosphorylation site	3	N	N	N	NA	NA	NA	NA	NA	NA	N	NA	NA	NA	NA	NA
>ENSP00000420854:map.3/129140499/C:p.E66G:n.A360G:c.gAg/gGg:SIFTprediction.deleterious:PolyPhenScore.0.541	Mutation around phosphorylation site	-3	N	N	N	NA	NA	NA	NA	NA	NA	N	NA	NA	NA	NA	NA
>ENSP00000262577:map.8/144620183/C:p.S452G:n.A1386G:c.Agc/Ggc:SIFTprediction.tolerated:PolyPhenScore.0	Destruction of phosphorylation site	-2,-1,0	Y	N	N	NA	NA	NA	NA	NA	NA	N	NA	NA	NA	NA	NA
>ENSP00000426915:map.1/183515428/A:p.V858I:n.G2787A:c.Gtc/Atc:SIFTprediction.deleterious:PolyPhenScore.0.082	Mutation around phosphorylation site	3	N	N	N	NA	NA	NA	NA	NA	NA	N	NA	NA	NA	NA	NA
>ENSP00000387641:map.3/12856856/G:p.Q408R:n.A1264G:c.cAg/cGg:SIFTprediction.tolerated:PolyPhenScore.0	Mutation around phosphorylation site	1	N	N	N	NA	NA	NA	NA	NA	NA	N	NA	NA	NA	NA	NA
>ENSP00000387641:map.3/12875443/A:p.A1225T:n.G3714A:c.Gct/Act:SIFTprediction.tolerated:PolyPhenScore.0.001	Mutation around phosphorylation site	1	N	N	N	NA	NA	NA	NA	NA	NA	N	NA	NA	NA	NA	NA
>ENSP00000428815:map.5/150056307/A:p.T209N:n.C1181A:c.aCt/aAt:SIFTprediction.tolerated:PolyPhenScore.0.563	Destruction of phosphorylation site	0	Y	N	N	NA	NA	NA	NA	NA	NA	N	NA	NA	NA	NA	NA
>ENSP00000256458:map.3/10276163/A:p.D431E:n.T1383A:c.gaT/gaA:SIFTprediction.tolerated:PolyPhenScore.0	Mutation around phosphorylation site on kinase domain	-3,1	N	N	Y	TKL-IRAK--IRAK2	Y	1214	N	N	N	N	NA	NA	NA	NA	NA
>ENSP00000359211:map.1/98165058/T:p.P177T:n.C630A:c.Cct/Act:SIFTprediction.tolerated:PolyPhenScore.0.006	Mutation around phosphorylation site	2	N	N	N	NA	NA	NA	NA	NA	NA	N	NA	NA	NA	NA	NA
>ENSP00000373136:map.6/29555809/T:p.L30F:n.C127T:c.Ctc/Ttc:SIFTprediction.tolerated:PolyPhenScore.0.043	Mutation around phosphorylation site	-1	N	N	N	NA	NA	NA	NA	NA	NA	N	NA	NA	NA	NA	NA
>ENSP00000298999:map.10/99969372/G:p.S501A:n.T1804G:c.Tca/Gca:SIFTprediction.deleterious:PolyPhenScore.0.362	Mutation around phosphorylation site	-2	N	N	N	NA	NA	NA	NA	NA	NA	N	NA	NA	NA	NA	NA
>ENSP00000312143:map.7/47344580/A:p.T891M:n.C3030T:c.aCg/aTg:SIFTprediction.tolerated:PolyPhenScore.0.079	Uninterpreted mutation on SH2 protein	NA	NA	NA	N	NA	NA	NA	NA	NA	NA	Y	TNS3	N	NA	NA	NA
>ENSP00000299088:map.14/23457192/A:p.R373C:n.C1547T:c.Cgt/Tgt:SIFTprediction.deleterious:PolyPhenScore.0.789	Mutation around phosphorylation site	3	N	N	N	NA	NA	NA	NA	NA	NA	N	NA	NA	NA	NA	NA
>ENSP00000299088:map.14/23465377/T:p.R233Q:n.G1128A:c.cGg/cAg:SIFTprediction.deleterious:PolyPhenScore.0.029	Mutation around phosphorylation site	-5,-2	N	N	N	NA	NA	NA	NA	NA	NA	N	NA	NA	NA	NA	NA
>ENSP00000428326:map.1/242042454/T:p.P39S:n.C113T:c.Ccc/Tcc:SIFTprediction.tolerated:PolyPhenScore.0.009	Mutation around phosphorylation site	1	N	N	N	NA	NA	NA	NA	NA	NA	N	NA	NA	NA	NA	NA
>ENSP00000428326:map.1/242042545/G:p.E69G:n.A204G:c.gAg/gGg:SIFTprediction.tolerated:PolyPhenScore.0	Mutation around phosphorylation site	-4	N	N	N	NA	NA	NA	NA	NA	NA	N	NA	NA	NA	NA	NA
>ENSP00000371472:map.14/51202311/C:p.Q1934E:n.C5991G:c.Caa/Gaa:SIFTprediction.deleterious:PolyPhenScore.0.067	Mutation around phosphorylation site	3	N	N	N	NA	NA	NA	NA	NA	NA	N	NA	NA	NA	NA	NA
>ENSP00000166244:map.1/22923873/C:p.E612Q:n.G1906C:c.Gaa/Caa:SIFTprediction.deleterious:PolyPhenScore.0.114	Uninterpreted mutation on kinase protein	NA	NA	NA	Y	TK-Eph--EphA8	N	NA	NA	NA	NA	N	NA	NA	NA	NA	NA
>ENSP00000374037:map.16/89783187/T,G:p.K73N:n.G344C:c.aaG/aaC:SIFTprediction.deleterious:PolyPhenScore.0.994	Mutation around phosphorylation site	5,4	N	N	N	NA	NA	NA	NA	NA	NA	N	NA	NA	NA	NA	NA
>ENSP00000371328:map.12/10571091/G:p.H113P:n.A338C:c.cAt/cCt:SIFTprediction.tolerated:PolyPhenScore.0.05	Mutation around phosphorylation site	5	N	N	N	NA	NA	NA	NA	NA	NA	N	NA	NA	NA	NA	NA
>ENSP00000403459:map.17/37898543/C:p.C20R:n.T193C:c.Tgc/Cgc:SIFTprediction.tolerated:PolyPhenScore.0	Uninterpreted mutation on SH2 protein	NA	NA	NA	N	NA	NA	NA	NA	NA	NA	Y	GRB7	N	NA	NA	NA
>ENSP00000435150:map.6/127768472/A:p.S331L:n.C1329T:c.tCg/tTg:SIFTprediction.tolerated:PolyPhenScore.0	Destruction of phosphorylation site	0,1	Y	N	N	NA	NA	NA	NA	NA	NA	N	NA	NA	NA	NA	NA
>ENSP00000378288:map.16/46773999/A:p.V180L:n.G654T:c.Gtg/Ttg:SIFTprediction.tolerated:PolyPhenScore.0.003	Uninterpreted mutation on kinase protein	NA	NA	NA	Y	CAMK-MLCK--caMLCK	N	NA	NA	NA	NA	N	NA	NA	NA	NA	NA
>ENSP00000354158:map.12/1137117/C:p.Q16H:n.G180C:c.caG/caC:SIFTprediction.tolerated:PolyPhenScore.0.972	Mutation around phosphorylation site	2,-5,-1,1	N	N	N	NA	NA	NA	NA	NA	NA	N	NA	NA	NA	NA	NA
>ENSP00000463576:map.22/20710213/T:p.T649S:n.A2129T:c.Acg/Tcg:SIFTprediction.None:PolyPhenScore.None	Mutation around phosphorylation site	4,2	N	N	N	NA	NA	NA	NA	NA	NA	N	NA	NA	NA	NA	NA
>ENSP00000366002:map.6/29911203/C:p.K168Q:n.A811C:c.Aag/Cag:SIFTprediction.None:PolyPhenScore.0.003	Mutation around phosphorylation site	1	N	N	N	NA	NA	NA	NA	NA	NA	N	NA	NA	NA	NA	NA
>ENSP00000366002:map.6/29911207/A:p.R169H:n.G815A:c.cGc/cAc:SIFTprediction.None:PolyPhenScore.0.647	Mutation around phosphorylation site	2	N	N	N	NA	NA	NA	NA	NA	NA	N	NA	NA	NA	NA	NA
>ENSP00000291281:map.19/47177913/G:p.V835A:n.T3261C:c.gTg/gCg:SIFTprediction.tolerated:PolyPhenScore.0	Uninterpreted mutation on kinase protein	NA	NA	NA	Y	CAMK-PKD--PKD2	N	NA	NA	NA	NA	N	NA	NA	NA	NA	NA
>ENSP00000431790:map.11/119986119/C:p.Y82C:n.A243G:c.tAt/tGt:SIFTprediction.deleterious:PolyPhenScore.0.838	Destruction of phosphorylation site	0,4	Y	N	N	NA	NA	NA	NA	NA	NA	N	NA	NA	NA	NA	NA
>ENSP00000310590:map.17/76817090/T:p.V271I:n.G1136A:c.Gtc/Atc:SIFTprediction.tolerated:PolyPhenScore.0.031	Mutation around phosphorylation site	3	N	N	N	NA	NA	NA	NA	NA	NA	N	NA	NA	NA	NA	NA
>ENSP00000319756:map.12/53451849/C:p.S363T:n.G1283C:c.aGc/aCc:SIFTprediction.tolerated:PolyPhenScore.0.1	Uninterpreted mutation on SH2 protein	NA	NA	NA	N	NA	NA	NA	NA	NA	NA	Y	TENC1	N	NA	NA	NA
>ENSP00000306335:map.19/6042059/T:p.A86T:n.G525A:c.Gcc/Acc:SIFTprediction.tolerated:PolyPhenScore.0.009	Mutation around phosphorylation site	4	N	N	N	NA	NA	NA	NA	NA	NA	N	NA	NA	NA	NA	NA
>ENSP00000412654:map.6/33048538/C:p.F41L:n.T121C:c.Ttc/Ctc:SIFTprediction.tolerated:PolyPhenScore.0.009	Mutation around phosphorylation site	5,-5	N	N	N	NA	NA	NA	NA	NA	NA	N	NA	NA	NA	NA	NA
>ENSP00000412654:map.6/33048542/T:p.A42V:n.C125T:c.gCg/gTg:SIFTprediction.tolerated:PolyPhenScore.0.002	Mutation around phosphorylation site	-4	N	N	N	NA	NA	NA	NA	NA	NA	N	NA	NA	NA	NA	NA
>ENSP00000372221:map.18/61170782/G:p.I319V:n.A1247G:c.Atc/Gtc:SIFTprediction.tolerated:PolyPhenScore.0.004	Mutation around phosphorylation site	3	N	N	N	NA	NA	NA	NA	NA	NA	N	NA	NA	NA	NA	NA
>ENSP00000360329:map.1/55182300/A:p.S47T:n.T226A:c.Tcg/Acg:SIFTprediction.tolerated:PolyPhenScore.0	Mutation around phosphorylation site	-4	N	N	N	NA	NA	NA	NA	NA	NA	N	NA	NA	NA	NA	NA
>ENSP00000303963:map.16/75238103/T:p.A250T:n.G792A:c.Gcc/Acc:SIFTprediction.tolerated:PolyPhenScore.0.001	Mutation around phosphorylation site	4	N	N	N	NA	NA	NA	NA	NA	NA	N	NA	NA	NA	NA	NA
>ENSP00000350686:map.12/133313513/G:p.L520P:n.T1649C:c.cTg/cCg:SIFTprediction.deleterious:PolyPhenScore.0.929	Mutation around phosphorylation site	1	N	N	N	NA	NA	NA	NA	NA	NA	N	NA	NA	NA	NA	NA
>ENSP00000427123:map.5/34757666/A:p.A47T:n.G631A:c.Gcc/Acc:SIFTprediction.tolerated:PolyPhenScore.0.011	Mutation around phosphorylation site	-1,-3	N	N	N	NA	NA	NA	NA	NA	NA	N	NA	NA	NA	NA	NA
>ENSP00000294008:map.16/3639827/A:p.S1271F:n.C4453T:c.tCc/tTc:SIFTprediction.deleterious:PolyPhenScore.0.996	Destruction of phosphorylation site	-2,0	Y	N	N	NA	NA	NA	NA	NA	NA	N	NA	NA	NA	NA	NA
>ENSP00000302620:map.2/241812461/A:p.R197Q:n.G977A:c.cGg/cAg:SIFTprediction.tolerated:PolyPhenScore.0	Mutation around phosphorylation site	3	N	N	N	NA	NA	NA	NA	NA	NA	N	NA	NA	NA	NA	NA
>ENSP00000228284:map.12/108926048/C:p.D540G:n.A1854G:c.gAc/gGc:SIFTprediction.tolerated:PolyPhenScore.0.678	Mutation around phosphorylation site	-1	N	N	N	NA	NA	NA	NA	NA	NA	N	NA	NA	NA	NA	NA
>ENSP00000261037:map.3/99509575/G:p.I17V:n.A429G:c.Att/Gtt:SIFTprediction.tolerated:PolyPhenScore.0	Mutation around phosphorylation site	-3,-4	N	N	N	NA	NA	NA	NA	NA	NA	N	NA	NA	NA	NA	NA
>ENSP00000361731:map.9/131565554/C:p.V190A:n.T719C:c.gTg/gCg:SIFTprediction.tolerated:PolyPhenScore.0	Mutation around phosphorylation site	1	N	N	N	NA	NA	NA	NA	NA	NA	N	NA	NA	NA	NA	NA
>ENSP00000238616:map.14/75574087/T:p.R429H:n.G1445A:c.cGt/cAt:SIFTprediction.tolerated:PolyPhenScore.0.004	Uninterpreted mutation on kinase protein	NA	NA	NA	Y	Other-NEK-NEK9-NEK9	N	NA	NA	NA	NA	N	NA	NA	NA	NA	NA
>ENSP00000360987:map.1/47282772/T:p.R361C:n.C1081T:c.Cgc/Tgc:SIFTprediction.deleterious:PolyPhenScore.1	Mutation around phosphorylation site	2,-2	N	N	N	NA	NA	NA	NA	NA	NA	N	NA	NA	NA	NA	NA
>ENSP00000205214:map.4/57211352/C:p.T865A:n.A2774G:c.Acc/Gcc:SIFTprediction.tolerated:PolyPhenScore.0.195	Mutation around phosphorylation site	-5	N	N	N	NA	NA	NA	NA	NA	NA	N	NA	NA	NA	NA	NA
>ENSP00000428924:map.8/56922625/A:p.D499N:n.G1791A:c.Gat/Aat:SIFTprediction.deleterious:PolyPhenScore.0.999	Mutation around phosphorylation site on kinase protein on SH2 protein	-2	N	N	Y	TK-Src-SrcB-LYN	N	NA	NA	NA	NA	Y	Lyn	N	NA	NA	NA
>ENSP00000329009:map.14/102391577/C:p.A531P:n.G1600C:c.Gcc/Ccc:SIFTprediction.tolerated:PolyPhenScore.0.015	Mutation around phosphorylation site	-5	N	N	N	NA	NA	NA	NA	NA	NA	N	NA	NA	NA	NA	NA
>ENSP00000234626:map.1/91989763/A:p.C499Y:n.G1615A:c.tGc/tAc:SIFTprediction.tolerated:PolyPhenScore.0	Mutation around phosphorylation site on kinase domain	1,-4	N	N	Y	Other-CDC7--CDC7	Y	1297	N	N	N	N	NA	NA	NA	NA	NA
>ENSP00000310547:map.8/145603114/C:p.R17S:n.A95C:c.agA/agC:SIFTprediction.tolerated:PolyPhenScore.0.001	Uninterpreted mutation on kinase protein	NA	NA	NA	Y	PKL-ABC1-ABC1-D-ADCK5	N	NA	NA	NA	NA	N	NA	NA	NA	NA	NA
>ENSP00000224140:map.9/135173685/C:p.T1855A:n.A5746G:c.Act/Gct:SIFTprediction.tolerated:PolyPhenScore.0	Mutation around phosphorylation site	-5	N	N	N	NA	NA	NA	NA	NA	NA	N	NA	NA	NA	NA	NA
>ENSP00000417658:map.10/27688109/C:p.D473G:n.A1536G:c.gAt/gGt:SIFTprediction.tolerated:PolyPhenScore.0.01	Mutation around phosphorylation site	4	N	N	N	NA	NA	NA	NA	NA	NA	N	NA	NA	NA	NA	NA
>ENSP00000366453:map.9/71843023/A:p.D482E:n.C1654A:c.gaC/gaA:SIFTprediction.tolerated:PolyPhenScore.0.001	Mutation around phosphorylation site	3	N	N	N	NA	NA	NA	NA	NA	NA	N	NA	NA	NA	NA	NA
>ENSP00000314949:map.17/7417086/A:p.A1835T:n.G5902A:c.Gcc/Acc:SIFTprediction.tolerated:PolyPhenScore.0	Mutation around phosphorylation site	-4,3,2,4,-1	N	N	N	NA	NA	NA	NA	NA	NA	N	NA	NA	NA	NA	NA
>ENSP00000314949:map.17/7417471/T:p.P1963L:n.C6287T:c.cCg/cTg:SIFTprediction.deleterious:PolyPhenScore.0	Mutation around phosphorylation site	-3	N	N	N	NA	NA	NA	NA	NA	NA	N	NA	NA	NA	NA	NA
>ENSP00000347507:map.14/23894049/A:p.R870C:n.C2771T:c.Cgc/Tgc:SIFTprediction.deleterious:PolyPhenScore.0.943	Mutation around phosphorylation site	4	N	N	N	NA	NA	NA	NA	NA	NA	N	NA	NA	NA	NA	NA
>ENSP00000308576:map.11/66837965/C:p.C134R:n.T485C:c.Tgc/Cgc:SIFTprediction.tolerated:PolyPhenScore.0	Mutation around phosphorylation site	-4	N	N	N	NA	NA	NA	NA	NA	NA	N	NA	NA	NA	NA	NA
>ENSP00000263805:map.15/42742464/G:p.I646T:n.T2264C:c.aTa/aCa:SIFTprediction.tolerated:PolyPhenScore.0	Mutation around phosphorylation site	5	N	N	N	NA	NA	NA	NA	NA	NA	N	NA	NA	NA	NA	NA
>ENSP00000223398:map.7/73814749/C:p.R977P:n.G3257C:c.cGg/cCg:SIFTprediction.tolerated:PolyPhenScore.0	Mutation around phosphorylation site	4	N	N	N	NA	NA	NA	NA	NA	NA	N	NA	NA	NA	NA	NA
>ENSP00000376056:map.2/207027566/G:p.Y213D:n.T1012G:c.Tat/Gat:SIFTprediction.deleterious:PolyPhenScore.0.901	Destruction of phosphorylation site, Phosphomimicking mutation	0	Y	Y	N	NA	NA	NA	NA	NA	NA	N	NA	NA	NA	NA	NA
>ENSP00000378034:map.4/114430823/G:p.S319R:n.A1814C:c.Agt/Cgt:SIFTprediction.tolerated:PolyPhenScore.0.167	Mutation around phosphorylation site on kinase protein	4	N	N	Y	CAMK-CAMK2--CaMK2d	N	NA	NA	NA	NA	N	NA	NA	NA	NA	NA
>ENSP00000337838:map.2/55253151/G:p.I695T:n.T2328C:c.aTa/aCa:SIFTprediction.deleterious:PolyPhenScore.0.846	Mutation around phosphorylation site	1	N	N	N	NA	NA	NA	NA	NA	NA	N	NA	NA	NA	NA	NA
>ENSP00000373594:map.15/76496232/A:p.R391H:n.G1448A:c.cGc/cAc:SIFTprediction.tolerated:PolyPhenScore.0.001	Mutation around phosphorylation site	3,1,-1	N	N	N	NA	NA	NA	NA	NA	NA	N	NA	NA	NA	NA	NA
>ENSP00000298048:map.9/36607660/G:p.K219R:n.A840G:c.aAg/aGg:SIFTprediction.tolerated:PolyPhenScore.0.065	Uninterpreted mutation on kinase domain	NA	NA	NA	Y	CAMK-CAMKL-MELK-MELK	Y	1212	N	N	N	N	NA	NA	NA	NA	NA
>ENSP00000375590:map.19/57088558/G:p.K254R:n.A1438G:c.aAa/aGa:SIFTprediction.tolerated:PolyPhenScore.0.83	Mutation around phosphorylation site	3	N	N	N	NA	NA	NA	NA	NA	NA	N	NA	NA	NA	NA	NA
>ENSP00000366249:map.6/29523676/G:p.C160S:n.G703C:c.tGt/tCt:SIFTprediction.tolerated:PolyPhenScore.0	Mutation around phosphorylation site	-1	N	N	N	NA	NA	NA	NA	NA	NA	N	NA	NA	NA	NA	NA
>ENSP00000311712:map.3/186917751/G:p.Q229E:n.C715G:c.Cag/Gag:SIFTprediction.tolerated:PolyPhenScore.0	Mutation around phosphorylation site	5	N	N	N	NA	NA	NA	NA	NA	NA	N	NA	NA	NA	NA	NA
>ENSP00000441802:map.4/30723309/T:p.R89W:n.C265T:c.Cgg/Tgg:SIFTprediction.deleterious:PolyPhenScore.0.988	Mutation around phosphorylation site	4	N	N	N	NA	NA	NA	NA	NA	NA	N	NA	NA	NA	NA	NA
>ENSP00000361458:map.X/107018513/A:p.S46I:n.G505T:c.aGc/aTc:SIFTprediction.deleterious:PolyPhenScore.0.077	Mutation around phosphorylation site	4	N	N	N	NA	NA	NA	NA	NA	NA	N	NA	NA	NA	NA	NA
>ENSP00000361883:map.1/40533347/G:p.S256A:n.T1327G:c.Tca/Gca:SIFTprediction.tolerated:PolyPhenScore.0	Mutation around phosphorylation site	1	N	N	N	NA	NA	NA	NA	NA	NA	N	NA	NA	NA	NA	NA
>ENSP00000262259:map.19/52089982/G:p.S133C:n.C756G:c.tCc/tGc:SIFTprediction.deleterious:PolyPhenScore.0	Mutation around phosphorylation site	3	N	N	N	NA	NA	NA	NA	NA	NA	N	NA	NA	NA	NA	NA
>ENSP00000330930:map.8/8176221/T:p.G1222S:n.G3664A:c.Ggc/Agc:SIFTprediction.tolerated:PolyPhenScore.0.265	Uninterpreted mutation on kinase domain	NA	NA	NA	Y	Other-NKF3--SgK223	Y	1068	N	N	Y	N	NA	NA	NA	NA	NA
>ENSP00000330930:map.8/8176554/T:p.A1111T:n.G3331A:c.Gcg/Acg:SIFTprediction.tolerated:PolyPhenScore.0.066	Uninterpreted mutation on kinase domain	NA	NA	NA	Y	Other-NKF3--SgK223	Y	602	N	N	N	N	NA	NA	NA	NA	NA
>ENSP00000330930:map.8/8234192/C:p.S576C:n.C1727G:c.tCt/tGt:SIFTprediction.tolerated:PolyPhenScore.0.001	Uninterpreted mutation on kinase protein	NA	NA	NA	Y	Other-NKF3--SgK223	N	NA	NA	NA	NA	N	NA	NA	NA	NA	NA
>ENSP00000330930:map.8/8234219/A:p.P567L:n.C1700T:c.cCg/cTg:SIFTprediction.deleterious:PolyPhenScore.0.224	Uninterpreted mutation on kinase protein	NA	NA	NA	Y	Other-NKF3--SgK223	N	NA	NA	NA	NA	N	NA	NA	NA	NA	NA
>ENSP00000330930:map.8/8234714/T:p.R402Q:n.G1205A:c.cGg/cAg:SIFTprediction.tolerated:PolyPhenScore.0.198	Uninterpreted mutation on kinase protein	NA	NA	NA	Y	Other-NKF3--SgK223	N	NA	NA	NA	NA	N	NA	NA	NA	NA	NA
>ENSP00000319799:map.3/129262077/A:p.V6I:n.G21A:c.Gtc/Atc:SIFTprediction.deleterious:PolyPhenScore.0	Mutation around phosphorylation site	-1	N	N	N	NA	NA	NA	NA	NA	NA	N	NA	NA	NA	NA	NA
>ENSP00000243346:map.2/152139416/A:p.S16L:n.C518T:c.tCg/tTg:SIFTprediction.tolerated:PolyPhenScore.0	Destruction of phosphorylation site	0	Y	N	N	NA	NA	NA	NA	NA	NA	N	NA	NA	NA	NA	NA
>ENSP00000287143:map.11/57147016/G:p.I109T:n.T436C:c.aTc/aCc:SIFTprediction.tolerated:PolyPhenScore.0	Mutation around phosphorylation site	5	N	N	N	NA	NA	NA	NA	NA	NA	N	NA	NA	NA	NA	NA
>ENSP00000325381:map.11/123777497/A:p.C120Y:n.G389A:c.tGc/tAc:SIFTprediction.tolerated:PolyPhenScore.0	Mutation around phosphorylation site	-3	N	N	N	NA	NA	NA	NA	NA	NA	N	NA	NA	NA	NA	NA
>ENSP00000325381:map.11/123777536/A:p.R133K:n.G428A:c.aGg/aAg:SIFTprediction.tolerated:PolyPhenScore.0	Mutation around phosphorylation site	1	N	N	N	NA	NA	NA	NA	NA	NA	N	NA	NA	NA	NA	NA
>ENSP00000409964:map.4/186111639/C:p.T238A:n.A832G:c.Aca/Gca:SIFTprediction.tolerated:PolyPhenScore.0.019	Mutation around phosphorylation site	2	N	N	N	NA	NA	NA	NA	NA	NA	N	NA	NA	NA	NA	NA
>ENSP00000354991:map.18/56149099/C:p.I2157V:n.A6683G:c.Ata/Gta:SIFTprediction.tolerated:PolyPhenScore.0	Uninterpreted mutation on kinase protein	NA	NA	NA	Y	PKL-Alpha-Alpha-Unclassified-AlphaK2	N	NA	NA	NA	NA	N	NA	NA	NA	NA	NA
>ENSP00000354991:map.18/56204250/C:p.L1057V:n.T3383G:c.Ttg/Gtg:SIFTprediction.tolerated:PolyPhenScore.0.626	Uninterpreted mutation on kinase protein	NA	NA	NA	Y	PKL-Alpha-Alpha-Unclassified-AlphaK2	N	NA	NA	NA	NA	N	NA	NA	NA	NA	NA
>ENSP00000354991:map.18/56204489/G:p.S977T:n.G3144C:c.aGt/aCt:SIFTprediction.tolerated:PolyPhenScore.0.016	Uninterpreted mutation on kinase protein	NA	NA	NA	Y	PKL-Alpha-Alpha-Unclassified-AlphaK2	N	NA	NA	NA	NA	N	NA	NA	NA	NA	NA
>ENSP00000354991:map.18/56204747/A:p.T891I:n.C2886T:c.aCc/aTc:SIFTprediction.tolerated:PolyPhenScore.0	Uninterpreted mutation on kinase protein	NA	NA	NA	Y	PKL-Alpha-Alpha-Unclassified-AlphaK2	N	NA	NA	NA	NA	N	NA	NA	NA	NA	NA
>ENSP00000354991:map.18/56247600/A:p.R136S:n.G622T:c.agG/agT:SIFTprediction.tolerated:PolyPhenScore.0	Uninterpreted mutation on kinase protein	NA	NA	NA	Y	PKL-Alpha-Alpha-Unclassified-AlphaK2	N	NA	NA	NA	NA	N	NA	NA	NA	NA	NA
>ENSP00000354991:map.18/56279025/G:p.K2T:n.A219C:c.aAa/aCa:SIFTprediction.tolerated:PolyPhenScore.0	Uninterpreted mutation on kinase protein	NA	NA	NA	Y	PKL-Alpha-Alpha-Unclassified-AlphaK2	N	NA	NA	NA	NA	N	NA	NA	NA	NA	NA
>ENSP00000348821:map.18/3075736/G:p.F1558L:n.T5006C:c.Ttc/Ctc:SIFTprediction.deleterious:PolyPhenScore.0.993	Mutation around phosphorylation site	3	N	N	N	NA	NA	NA	NA	NA	NA	N	NA	NA	NA	NA	NA
>ENSP00000310448:map.11/65735013/T:p.P462L:n.C1477T:c.cCg/cTg:SIFTprediction.tolerated:PolyPhenScore.0.001	Mutation around phosphorylation site	-4,-1	N	N	N	NA	NA	NA	NA	NA	NA	N	NA	NA	NA	NA	NA
>ENSP00000310448:map.11/65735174/C:p.G485A:n.G1546C:c.gGg/gCg:SIFTprediction.tolerated:PolyPhenScore.0.132	Mutation around phosphorylation site	-1	N	N	N	NA	NA	NA	NA	NA	NA	N	NA	NA	NA	NA	NA
>ENSP00000310448:map.11/65744136/T:p.R586W:n.C1848T:c.Cgg/Tgg:SIFTprediction.deleterious:PolyPhenScore.0.95	Mutation around phosphorylation site	-5	N	N	N	NA	NA	NA	NA	NA	NA	N	NA	NA	NA	NA	NA
>ENSP00000247815:map.12/66725160/T:p.P966L:n.C2956T:c.cCg/cTg:SIFTprediction.tolerated:PolyPhenScore.0.003	Mutation around phosphorylation site	-1	N	N	N	NA	NA	NA	NA	NA	NA	N	NA	NA	NA	NA	NA
>ENSP00000261402:map.12/106460938/C:p.P543R:n.C3008G:c.cCt/cGt:SIFTprediction.deleterious:PolyPhenScore.0.002	Uninterpreted mutation on kinase protein	NA	NA	NA	Y	CAMK-CAMKL-NuaK-NuaK1	N	NA	NA	NA	NA	N	NA	NA	NA	NA	NA
>ENSP00000260404:map.15/40558064/G:p.M76V:n.A652G:c.Atg/Gtg:SIFTprediction.tolerated:PolyPhenScore.0	Mutation around phosphorylation site on kinase protein	-5	N	N	Y	STE-STE20-PAKB-PAK6	N	NA	NA	NA	NA	N	NA	NA	NA	NA	NA
>ENSP00000260404:map.15/40558482/G:p.H215R:n.A1070G:c.cAt/cGt:SIFTprediction.tolerated:PolyPhenScore.0	Uninterpreted mutation on kinase protein	NA	NA	NA	Y	STE-STE20-PAKB-PAK6	N	NA	NA	NA	NA	N	NA	NA	NA	NA	NA
>ENSP00000397180:map.3/130992385/C:p.V562A:n.T1938C:c.gTg/gCg:SIFTprediction.tolerated:PolyPhenScore.0.001	Uninterpreted mutation on kinase protein	NA	NA	NA	Y	Other-NEK-NEK11-NEK11	N	NA	NA	NA	NA	N	NA	NA	NA	NA	NA
>ENSP00000345230:map.19/16197337/A:p.R160H:n.G597A:c.cGc/cAc:SIFTprediction.deleterious:PolyPhenScore.0.999	Mutation around phosphorylation site	-2	N	N	N	NA	NA	NA	NA	NA	NA	N	NA	NA	NA	NA	NA
>ENSP00000398048:map.4/113352397/A:p.G565D:n.G1973A:c.gGt/gAt:SIFTprediction.tolerated:PolyPhenScore.0.57	Uninterpreted mutation on kinase protein	NA	NA	NA	Y	PKL-Alpha-Alpha-Unclassified-AlphaK1	N	NA	NA	NA	NA	N	NA	NA	NA	NA	NA
>ENSP00000398048:map.4/113352628/G:p.H642R:n.A2204G:c.cAt/cGt:SIFTprediction.tolerated:PolyPhenScore.0	Uninterpreted mutation on kinase protein	NA	NA	NA	Y	PKL-Alpha-Alpha-Unclassified-AlphaK1	N	NA	NA	NA	NA	N	NA	NA	NA	NA	NA
>ENSP00000398048:map.4/113352899/A:p.M732I:n.G2475A:c.atG/atA:SIFTprediction.tolerated:PolyPhenScore.0	Uninterpreted mutation on kinase protein	NA	NA	NA	Y	PKL-Alpha-Alpha-Unclassified-AlphaK1	N	NA	NA	NA	NA	N	NA	NA	NA	NA	NA
>ENSP00000398048:map.4/113353285/C:p.M861T:n.T2861C:c.aTg/aCg:SIFTprediction.tolerated:PolyPhenScore.0	Uninterpreted mutation on kinase protein	NA	NA	NA	Y	PKL-Alpha-Alpha-Unclassified-AlphaK1	N	NA	NA	NA	NA	N	NA	NA	NA	NA	NA
>ENSP00000398048:map.4/113353311/A:p.G870S:n.G2887A:c.Ggc/Agc:SIFTprediction.tolerated:PolyPhenScore.0.031	Uninterpreted mutation on kinase protein	NA	NA	NA	Y	PKL-Alpha-Alpha-Unclassified-AlphaK1	N	NA	NA	NA	NA	N	NA	NA	NA	NA	NA
>ENSP00000398048:map.4/113353433/C:p.E910D:n.A3009C:c.gaA/gaC:SIFTprediction.deleterious:PolyPhenScore.0.03	Uninterpreted mutation on kinase protein	NA	NA	NA	Y	PKL-Alpha-Alpha-Unclassified-AlphaK1	N	NA	NA	NA	NA	N	NA	NA	NA	NA	NA
>ENSP00000398048:map.4/113353449/G:p.N916D:n.A3025G:c.Aac/Gac:SIFTprediction.tolerated:PolyPhenScore.0.006	Uninterpreted mutation on kinase protein	NA	NA	NA	Y	PKL-Alpha-Alpha-Unclassified-AlphaK1	N	NA	NA	NA	NA	N	NA	NA	NA	NA	NA
>ENSP00000362441:map.X/76937963/C:p.Q929E:n.C3000G:c.Cag/Gag:SIFTprediction.None:PolyPhenScore.0	Mutation around phosphorylation site	4	N	N	N	NA	NA	NA	NA	NA	NA	N	NA	NA	NA	NA	NA
>ENSP00000229758:map.6/153296541/C:p.Q107E:n.C378G:c.Caa/Gaa:SIFTprediction.tolerated:PolyPhenScore.0	Mutation around phosphorylation site	5	N	N	N	NA	NA	NA	NA	NA	NA	N	NA	NA	NA	NA	NA
>ENSP00000342531:map.18/47800179/C:p.P345A:n.C1470G:c.Cca/Gca:SIFTprediction.tolerated:PolyPhenScore.0.179	Mutation around phosphorylation site	-2,2	N	N	N	NA	NA	NA	NA	NA	NA	N	NA	NA	NA	NA	NA
>ENSP00000358640:map.1/113456546/T:p.D490E:n.T1833A:c.gaT/gaA:SIFTprediction.tolerated:PolyPhenScore.0	Mutation around phosphorylation site	1	N	N	N	NA	NA	NA	NA	NA	NA	N	NA	NA	NA	NA	NA
>ENSP00000301286:map.19/4512669/C:p.T421A:n.A1261G:c.Acc/Gcc:SIFTprediction.tolerated:PolyPhenScore.0.028	Mutation around phosphorylation site	3	N	N	N	NA	NA	NA	NA	NA	NA	N	NA	NA	NA	NA	NA
>ENSP00000301286:map.19/4513143/T:p.G263S:n.G787A:c.Ggt/Agt:SIFTprediction.tolerated:PolyPhenScore.0.21	Mutation around phosphorylation site	1	N	N	N	NA	NA	NA	NA	NA	NA	N	NA	NA	NA	NA	NA
>ENSP00000381097:map.3/134911444/T:p.R637C:n.C2279T:c.Cgt/Tgt:SIFTprediction.deleterious:PolyPhenScore.0.987	Mutation around phosphorylation site on kinase domain	3	N	N	Y	TK-Eph--EphB1	Y	64	N	N	N	N	NA	NA	NA	NA	NA
>ENSP00000377222:map.11/72946204/T:p.R334C:n.C1334T:c.Cgc/Tgc:SIFTprediction.deleterious:PolyPhenScore.0.331	Mutation around phosphorylation site	4	N	N	N	NA	NA	NA	NA	NA	NA	N	NA	NA	NA	NA	NA
>ENSP00000327786:map.19/49244220/A:p.A333V:n.C1546T:c.gCg/gTg:SIFTprediction.tolerated:PolyPhenScore.0	Mutation around phosphorylation site	2	N	N	N	NA	NA	NA	NA	NA	NA	N	NA	NA	NA	NA	NA
>ENSP00000247191:map.14/55636259/A:p.T469I:n.C1623T:c.aCa/aTa:SIFTprediction.deleterious:PolyPhenScore.0.959	Destruction of phosphorylation site	0	Y	N	N	NA	NA	NA	NA	NA	NA	N	NA	NA	NA	NA	NA
>ENSP00000247191:map.14/55643857/G:p.Q324H:n.A1189C:c.caA/caC:SIFTprediction.deleterious:PolyPhenScore.0.969	Mutation around phosphorylation site	-5,-2	N	N	N	NA	NA	NA	NA	NA	NA	N	NA	NA	NA	NA	NA
>ENSP00000247191:map.14/55655692/T:p.G69E:n.G423A:c.gGg/gAg:SIFTprediction.tolerated:PolyPhenScore.0	Mutation around phosphorylation site	2	N	N	N	NA	NA	NA	NA	NA	NA	N	NA	NA	NA	NA	NA
>ENSP00000005905:map.17/26955330/C:p.V1516G:n.T4646G:c.gTt/gGt:SIFTprediction.deleterious:PolyPhenScore.0.008	Mutation around phosphorylation site	-2	N	N	N	NA	NA	NA	NA	NA	NA	N	NA	NA	NA	NA	NA
>ENSP00000423665:map.1/205495283/T:p.A213S:n.G857T:c.Gcg/Tcg:SIFTprediction.deleterious:PolyPhenScore.0.243	Uninterpreted mutation on kinase domain	NA	NA	NA	Y	CMGC-CDK-PCTAIRE-PCTAIRE3	Y	184	N	N	N	N	NA	NA	NA	NA	NA
>ENSP00000216181:map.22/36684354/C:p.I1626V:n.A5107G:c.Atc/Gtc:SIFTprediction.tolerated:PolyPhenScore.0.013	Mutation around phosphorylation site	-2	N	N	N	NA	NA	NA	NA	NA	NA	N	NA	NA	NA	NA	NA
>ENSP00000296702:map.5/145890173/A:p.A1089T:n.G3303A:c.Gca/Aca:SIFTprediction.deleterious:PolyPhenScore.0.995	Mutation around phosphorylation site	-4	N	N	N	NA	NA	NA	NA	NA	NA	N	NA	NA	NA	NA	NA
>ENSP00000383185:map.7/20180717/G:p.R804T:n.G2720C:c.aGa/aCa:SIFTprediction.deleterious:PolyPhenScore.0.8	Mutation around phosphorylation site	1	N	N	N	NA	NA	NA	NA	NA	NA	N	NA	NA	NA	NA	NA
>ENSP00000267205:map.12/122231073/T:p.L71I:n.C840A:c.Ctc/Atc:SIFTprediction.tolerated:PolyPhenScore.0.824	Mutation around phosphorylation site	-1,-3	N	N	N	NA	NA	NA	NA	NA	NA	N	NA	NA	NA	NA	NA
>ENSP00000268933:map.17/48614131/T:p.R72W:n.C793T:c.Cgg/Tgg:SIFTprediction.deleterious:PolyPhenScore.1	Mutation around phosphorylation site	-3	N	N	N	NA	NA	NA	NA	NA	NA	N	NA	NA	NA	NA	NA
>ENSP00000291707:map.19/52000624/G:p.Y494S:n.A1537C:c.tAc/tCc:SIFTprediction.tolerated:PolyPhenScore.0	Destruction of phosphorylation site	0	Y	N	N	NA	NA	NA	NA	NA	NA	N	NA	NA	NA	NA	NA
>ENSP00000291707:map.19/52000672/A:p.T478M:n.C1489T:c.aCg/aTg:SIFTprediction.tolerated:PolyPhenScore.0.065	Destruction of phosphorylation site	0,3	Y	N	N	NA	NA	NA	NA	NA	NA	N	NA	NA	NA	NA	NA
>ENSP00000339957:map.11/11913585/T:p.G75V:n.G987T:c.gGg/gTg:SIFTprediction.tolerated:PolyPhenScore.0	Mutation around phosphorylation site	-3,1	N	N	N	NA	NA	NA	NA	NA	NA	N	NA	NA	NA	NA	NA
>ENSP00000404923:map.7/97852399/A:p.P944L:n.C3131T:c.cCg/cTg:SIFTprediction.tolerated:PolyPhenScore.0.015	Mutation around phosphorylation site	1,-5	N	N	N	NA	NA	NA	NA	NA	NA	N	NA	NA	NA	NA	NA
>ENSP00000381129:map.4/3039150/C:p.V486A:n.T1800C:c.gTg/gCg:SIFTprediction.tolerated:PolyPhenScore.0.002	Mutation around phosphorylation site on kinase protein	1	N	N	Y	AGC-GRK-GRK-GPRK4	N	NA	NA	NA	NA	N	NA	NA	NA	NA	NA
>ENSP00000419901:map.1/62676091/A:p.P549T:n.C1940A:c.Ccc/Acc:SIFTprediction.tolerated:PolyPhenScore.0	Mutation around phosphorylation site	-3,1,3	N	N	N	NA	NA	NA	NA	NA	NA	N	NA	NA	NA	NA	NA
>ENSP00000386166:map.2/240981262/C:p.S380A:n.T1138G:c.Tct/Gct:SIFTprediction.None:PolyPhenScore.0.596	Destruction of phosphorylation site	0	Y	N	N	NA	NA	NA	NA	NA	NA	N	NA	NA	NA	NA	NA
>ENSP00000450895:map.1/74801720/A:p.G291D:n.G872A:c.gGt/gAt:SIFTprediction.deleterious:PolyPhenScore.0.737	Uninterpreted mutation on kinase protein	NA	NA	NA	Y	TKL-MLK-HH498-HH498	N	NA	NA	NA	NA	N	NA	NA	NA	NA	NA
>ENSP00000382423:map.5/56177743/A:p.V906I:n.G2716A:c.Gtc/Atc:SIFTprediction.tolerated:PolyPhenScore.0	Uninterpreted mutation on kinase protein	NA	NA	NA	Y	STE-STE11-MEKK1-MAP3K1	N	NA	NA	NA	NA	N	NA	NA	NA	NA	NA
>ENSP00000357615:map.6/116325142/T:p.G122R:n.G811A:c.Gga/Aga:SIFTprediction.tolerated:PolyPhenScore.0	SH2 downstream rewiring on kinase protein on SH2 domain	NA	NA	NA	Y	TK-Src-Frk-FRK	N	NA	NA	NA	NA	Y	FRK	Y	148	N	Y
>ENSP00000264553:map.19/549678/G:p.R221G:n.A706G:c.Aga/Gga:SIFTprediction.tolerated:PolyPhenScore.0	Mutation around phosphorylation site	-5,-3	N	N	N	NA	NA	NA	NA	NA	NA	N	NA	NA	NA	NA	NA
>ENSP00000296043:map.4/77660162/C:p.G279A:n.G1789C:c.gGc/gCc:SIFTprediction.tolerated:PolyPhenScore.0.002	Mutation around phosphorylation site	-4	N	N	N	NA	NA	NA	NA	NA	NA	N	NA	NA	NA	NA	NA
>ENSP00000025301:map.13/42866525/C:p.F19S:n.T231C:c.tTc/tCc:SIFTprediction.tolerated:PolyPhenScore.0.996	Mutation around phosphorylation site	-1,1	N	N	N	NA	NA	NA	NA	NA	NA	N	NA	NA	NA	NA	NA
>ENSP00000376849:map.11/104877927/C:p.T119A:n.A387G:c.Acc/Gcc:SIFTprediction.tolerated:PolyPhenScore.0	Mutation around phosphorylation site	3,2	N	N	N	NA	NA	NA	NA	NA	NA	N	NA	NA	NA	NA	NA
>ENSP00000358365:map.10/115389366/A:p.A682V:n.C2198T:c.gCc/gTc:SIFTprediction.tolerated:PolyPhenScore.0.045	Mutation around phosphorylation site	-5	N	N	N	NA	NA	NA	NA	NA	NA	N	NA	NA	NA	NA	NA
>ENSP00000362082:map.6/41903782/C:p.S259A:n.T974G:c.Tct/Gct:SIFTprediction.tolerated:PolyPhenScore.0.001	Mutation around phosphorylation site	-4,-5,-2	N	N	N	NA	NA	NA	NA	NA	NA	N	NA	NA	NA	NA	NA
>ENSP00000369599:map.9/20953049/G:p.T1373A:n.A4481G:c.Aca/Gca:SIFTprediction.tolerated:PolyPhenScore.0.002	Destruction of phosphorylation site	0	Y	N	N	NA	NA	NA	NA	NA	NA	N	NA	NA	NA	NA	NA
>ENSP00000441477:map.1/152975941/G:p.L141V:n.C421G:c.Cta/Gta:SIFTprediction.tolerated:PolyPhenScore.0.001	Mutation around phosphorylation site	2,3	N	N	N	NA	NA	NA	NA	NA	NA	N	NA	NA	NA	NA	NA
>ENSP00000358400:map.6/90382295/C:p.T4534S:n.C13717G:c.aCt/aGt:SIFTprediction.None:PolyPhenScore.0.003	Destruction of phosphorylation site	-4,0	Y	N	N	NA	NA	NA	NA	NA	NA	N	NA	NA	NA	NA	NA
>ENSP00000337991:map.11/18636668/T:p.G385R:n.G1389A:c.Ggg/Agg:SIFTprediction.deleterious:PolyPhenScore.0.294	Mutation around phosphorylation site	-5	N	N	N	NA	NA	NA	NA	NA	NA	N	NA	NA	NA	NA	NA
>ENSP00000291971:map.19/56487603/G:p.K937R:n.A2881G:c.aAg/aGg:SIFTprediction.tolerated:PolyPhenScore.0.078	Mutation around phosphorylation site	2	N	N	N	NA	NA	NA	NA	NA	NA	N	NA	NA	NA	NA	NA
>ENSP00000352268:map.1/12779618/C:p.S47P:n.T344C:c.Tcc/Ccc:SIFTprediction.tolerated:PolyPhenScore.0	Mutation around phosphorylation site	-4	N	N	N	NA	NA	NA	NA	NA	NA	N	NA	NA	NA	NA	NA
>ENSP00000375429:map.17/39156027/A:p.R27C:n.C112T:c.Cgc/Tgc:SIFTprediction.deleterious:PolyPhenScore.0.998	Mutation around phosphorylation site	5	N	N	N	NA	NA	NA	NA	NA	NA	N	NA	NA	NA	NA	NA
>ENSP00000307387:map.3/33905566/T:p.S730L:n.C2566T:c.tCa/tTa:SIFTprediction.deleterious:PolyPhenScore.0.102	Destruction of phosphorylation site	0,3	Y	N	N	NA	NA	NA	NA	NA	NA	N	NA	NA	NA	NA	NA
>ENSP00000334714:map.1/201178819/A:p.A1600T:n.G4928A:c.Gca/Aca:SIFTprediction.deleterious:PolyPhenScore.0.713	Mutation around phosphorylation site	-2	N	N	N	NA	NA	NA	NA	NA	NA	N	NA	NA	NA	NA	NA
>ENSP00000334714:map.1/201195119/T:p.H3552Y:n.C10784T:c.Cac/Tac:SIFTprediction.tolerated:PolyPhenScore.0.171	Mutation around phosphorylation site	-5,-1	N	N	N	NA	NA	NA	NA	NA	NA	N	NA	NA	NA	NA	NA
>ENSP00000357791:map.1/152192114/T:p.R664Q:n.G2067A:c.cGa/cAa:SIFTprediction.None:PolyPhenScore.0	Mutation around phosphorylation site	5,3	N	N	N	NA	NA	NA	NA	NA	NA	N	NA	NA	NA	NA	NA
>ENSP00000357791:map.1/152192631/T:p.G492R:n.G1550A:c.Gga/Aga:SIFTprediction.None:PolyPhenScore.0	Mutation around phosphorylation site	-4	N	N	N	NA	NA	NA	NA	NA	NA	N	NA	NA	NA	NA	NA
>ENSP00000357791:map.1/152193286/T:p.H273Q:n.C895A:c.caC/caA:SIFTprediction.None:PolyPhenScore.0	Mutation around phosphorylation site	-2,5	N	N	N	NA	NA	NA	NA	NA	NA	N	NA	NA	NA	NA	NA
>ENSP00000355541:map.1/236717926/C:p.E2017G:n.A6165G:c.gAa/gGa:SIFTprediction.deleterious:PolyPhenScore.0.896	Mutation around phosphorylation site	5	N	N	N	NA	NA	NA	NA	NA	NA	N	NA	NA	NA	NA	NA
>ENSP00000262811:map.19/18255359/A:p.G861S:n.G2581A:c.Ggc/Agc:SIFTprediction.tolerated:PolyPhenScore.0.001	Uninterpreted mutation on kinase protein	NA	NA	NA	Y	AGC-MAST-MAST-MAST3	N	NA	NA	NA	NA	N	NA	NA	NA	NA	NA
>ENSP00000252998:map.20/60986019/C:p.L637R:n.T2067G:c.cTg/cGg:SIFTprediction.deleterious:PolyPhenScore.0.485	Mutation around phosphorylation site	-1	N	N	N	NA	NA	NA	NA	NA	NA	N	NA	NA	NA	NA	NA
>ENSP00000356436:map.1/186902006/A:p.V224I:n.G822A:c.Gtt/Att:SIFTprediction.tolerated:PolyPhenScore.0.004	Mutation around phosphorylation site	-4	N	N	N	NA	NA	NA	NA	NA	NA	N	NA	NA	NA	NA	NA
>ENSP00000458715:map.17/78171944/C:p.R547S:n.G2177C:c.agG/agC:SIFTprediction.tolerated:PolyPhenScore.0	Mutation around phosphorylation site	3	N	N	N	NA	NA	NA	NA	NA	NA	N	NA	NA	NA	NA	NA
>ENSP00000170564:map.19/33600764/C:p.L476P:n.T1741C:c.cTc/cCc:SIFTprediction.tolerated:PolyPhenScore.0.001	Mutation around phosphorylation site	-1	N	N	N	NA	NA	NA	NA	NA	NA	N	NA	NA	NA	NA	NA
>ENSP00000236826:map.11/102595492/A:p.T32I:n.C194T:c.aCt/aTt:SIFTprediction.tolerated:PolyPhenScore.0.002	Destruction of phosphorylation site	-4,2,0	Y	N	N	NA	NA	NA	NA	NA	NA	N	NA	NA	NA	NA	NA
>ENSP00000299238:map.10/103827525/A:p.S765N:n.G2379A:c.aGc/aAc:SIFTprediction.tolerated:PolyPhenScore.0.545	Mutation around phosphorylation site	-1	N	N	N	NA	NA	NA	NA	NA	NA	N	NA	NA	NA	NA	NA
>ENSP00000287908:map.7/89861890/T:p.M475I:n.G1818T:c.atG/atT:SIFTprediction.tolerated:PolyPhenScore.0.001	Mutation around phosphorylation site	-3	N	N	N	NA	NA	NA	NA	NA	NA	N	NA	NA	NA	NA	NA
>ENSP00000399006:map.22/38153888/T:p.R227W:n.C677T:c.Cgg/Tgg:SIFTprediction.deleterious:PolyPhenScore.0.999	Mutation around phosphorylation site	3	N	N	N	NA	NA	NA	NA	NA	NA	N	NA	NA	NA	NA	NA
>ENSP00000251269:map.19/44470663/C:p.A337P:n.G1337C:c.Gca/Cca:SIFTprediction.tolerated:PolyPhenScore.0	Mutation around phosphorylation site	4	N	N	N	NA	NA	NA	NA	NA	NA	N	NA	NA	NA	NA	NA
>ENSP00000414330:map.1/42865132/C:p.V74A:n.T350C:c.gTa/gCa:SIFTprediction.deleterious:PolyPhenScore.0.093	Mutation around phosphorylation site	-2,-4	N	N	N	NA	NA	NA	NA	NA	NA	N	NA	NA	NA	NA	NA
>ENSP00000433266:map.11/4104506/A:p.E149K:n.G444A:c.Gag/Aag:SIFTprediction.tolerated:PolyPhenScore.0.719	Mutation around phosphorylation site	-2	N	N	N	NA	NA	NA	NA	NA	NA	N	NA	NA	NA	NA	NA
>ENSP00000265562:map.3/47452964/A:p.V1226I:n.G3753A:c.Gtc/Atc:SIFTprediction.tolerated:PolyPhenScore.0.354	Mutation around phosphorylation site	-3	N	N	N	NA	NA	NA	NA	NA	NA	N	NA	NA	NA	NA	NA
>ENSP00000229270:map.12/6976716/A:p.L33I:n.C434A:c.Ctc/Atc:SIFTprediction.tolerated:PolyPhenScore.0.009	Mutation around phosphorylation site	5	N	N	N	NA	NA	NA	NA	NA	NA	N	NA	NA	NA	NA	NA
>ENSP00000331626:map.16/25258655/G:p.W288R:n.T1666C:c.Tgg/Cgg:SIFTprediction.deleterious:PolyPhenScore.0.996	Mutation around phosphorylation site	-1	N	N	N	NA	NA	NA	NA	NA	NA	N	NA	NA	NA	NA	NA
>ENSP00000295542:map.1/155019710/C:p.M512L:n.A1630C:c.Atg/Ctg:SIFTprediction.tolerated:PolyPhenScore.0.037	Mutation around phosphorylation site	1	N	N	N	NA	NA	NA	NA	NA	NA	N	NA	NA	NA	NA	NA
>ENSP00000346348:map.15/90904421/G:p.H453R:n.A1544G:c.cAt/cGt:SIFTprediction.deleterious:PolyPhenScore.0.994	Mutation around phosphorylation site	-1,1	N	N	N	NA	NA	NA	NA	NA	NA	N	NA	NA	NA	NA	NA
>ENSP00000269122:map.17/57760024/G:p.D1212G:n.A3909G:c.gAt/gGt:SIFTprediction.tolerated:PolyPhenScore.0.228	Mutation around phosphorylation site	1	N	N	N	NA	NA	NA	NA	NA	NA	N	NA	NA	NA	NA	NA
>ENSP00000293897:map.16/1129872/T:p.P335L:n.C1092T:c.cCg/cTg:SIFTprediction.tolerated:PolyPhenScore.0.012	Mutation around phosphorylation site	2	N	N	N	NA	NA	NA	NA	NA	NA	N	NA	NA	NA	NA	NA
>ENSP00000353475:map.17/7163739/G:p.V197A:n.T1025C:c.gTa/gCa:SIFTprediction.tolerated:PolyPhenScore.0	Mutation around phosphorylation site	2	N	N	N	NA	NA	NA	NA	NA	NA	N	NA	NA	NA	NA	NA
>ENSP00000342962:map.6/122767919/A:p.R409M:n.G1296T:c.aGg/aTg:SIFTprediction.deleterious:PolyPhenScore.0.751	Mutation around phosphorylation site	-1,-4	N	N	N	NA	NA	NA	NA	NA	NA	N	NA	NA	NA	NA	NA
>ENSP00000366084:map.13/95863008/A:p.G187W:n.G674T:c.Ggg/Tgg:SIFTprediction.deleterious:PolyPhenScore.0.994	Mutation around phosphorylation site	5	N	N	N	NA	NA	NA	NA	NA	NA	N	NA	NA	NA	NA	NA
>ENSP00000421258:map.19/58213773/C:p.L182V:n.C741G:c.Ctt/Gtt:SIFTprediction.tolerated:PolyPhenScore.0.002	Mutation around phosphorylation site	-2	N	N	N	NA	NA	NA	NA	NA	NA	N	NA	NA	NA	NA	NA
>ENSP00000323063:map.12/10658679/A:p.A60T:n.G479A:c.Gct/Act:SIFTprediction.deleterious:PolyPhenScore.0.596	Mutation around phosphorylation site	4,5	N	N	N	NA	NA	NA	NA	NA	NA	N	NA	NA	NA	NA	NA
>ENSP00000273854:map.4/66361195/A:p.S326I:n.G1578T:c.aGt/aTt:SIFTprediction.deleterious:PolyPhenScore.0.963	Uninterpreted mutation on kinase protein	NA	NA	NA	Y	TK-Eph--EphA5	N	NA	NA	NA	NA	N	NA	NA	NA	NA	NA
>ENSP00000397219:map.17/7592168/G:p.R68G:n.C357G:c.Cgg/Ggg:SIFTprediction.tolerated:PolyPhenScore.0	Mutation around phosphorylation site	4	N	N	N	NA	NA	NA	NA	NA	NA	N	NA	NA	NA	NA	NA
>ENSP00000312741:map.12/121691096/A:p.R363C:n.C1916T:c.Cgc/Tgc:SIFTprediction.tolerated:PolyPhenScore.0.038	Uninterpreted mutation on kinase domain	NA	NA	NA	Y	Other-CAMKK-CAMKK-Meta-CaMKK2	Y	1095	N	N	N	N	NA	NA	NA	NA	NA
>ENSP00000302579:map.13/78178550/A:p.R386K:n.G1241A:c.aGg/aAg:SIFTprediction.tolerated:PolyPhenScore.0.984	Mutation around phosphorylation site	-3	N	N	N	NA	NA	NA	NA	NA	NA	N	NA	NA	NA	NA	NA
>ENSP00000346927:map.3/50334231/A:p.R244W:n.A932T:c.Agg/Tgg:SIFTprediction.tolerated:PolyPhenScore.0	Mutation around phosphorylation site	5	N	N	N	NA	NA	NA	NA	NA	NA	N	NA	NA	NA	NA	NA
>ENSP00000280333:map.10/129249662/A:p.A1857T:n.G5678A:c.Gca/Aca:SIFTprediction.tolerated:PolyPhenScore.0	Mutation around phosphorylation site	-1	N	N	N	NA	NA	NA	NA	NA	NA	N	NA	NA	NA	NA	NA
>ENSP00000381577:map.2/61522123/C,A:p.E1474D:n.A4499T:c.gaA/gaT:SIFTprediction.tolerated:PolyPhenScore.0.549	Mutation around phosphorylation site	2,1,5	N	N	N	NA	NA	NA	NA	NA	NA	N	NA	NA	NA	NA	NA
>ENSP00000381577:map.2/61575308/G:p.M661T:n.T2059C:c.aTg/aCg:SIFTprediction.tolerated:PolyPhenScore.0	Mutation around phosphorylation site	3	N	N	N	NA	NA	NA	NA	NA	NA	N	NA	NA	NA	NA	NA
>ENSP00000434883:map.11/46717284/T:p.P50Q:n.C147A:c.cCg/cAg:SIFTprediction.deleterious:PolyPhenScore.0.569	Mutation around phosphorylation site	5,3,2,1	N	N	N	NA	NA	NA	NA	NA	NA	N	NA	NA	NA	NA	NA
>ENSP00000320821:map.17/4927186/T:p.R1018C:n.C3409T:c.Cgc/Tgc:SIFTprediction.deleterious:PolyPhenScore.0.765	Mutation around phosphorylation site	-4	N	N	N	NA	NA	NA	NA	NA	NA	N	NA	NA	NA	NA	NA
>ENSP00000367440:map.6/24653273/C:p.Q249E:n.C916G:c.Caa/Gaa:SIFTprediction.tolerated:PolyPhenScore.0.408	Mutation around phosphorylation site	-5	N	N	N	NA	NA	NA	NA	NA	NA	N	NA	NA	NA	NA	NA
>ENSP00000392843:map.7/6026775/C:p.K435E:n.A1303G:c.Aaa/Gaa:SIFTprediction.tolerated:PolyPhenScore.0.001	Phosphomimicking mutation	-1	N	Y	N	NA	NA	NA	NA	NA	NA	N	NA	NA	NA	NA	NA
>ENSP00000392843:map.7/6026942/T:p.T379K:n.C1136A:c.aCg/aAg:SIFTprediction.tolerated:PolyPhenScore.0.002	Destruction of phosphorylation site	0,3	Y	N	N	NA	NA	NA	NA	NA	NA	N	NA	NA	NA	NA	NA
>ENSP00000345133:map.11/64597201/A:p.R1237W:n.C3709T:c.Cgg/Tgg:SIFTprediction.deleterious:PolyPhenScore.0.997	Uninterpreted mutation on kinase protein	NA	NA	NA	Y	AGC-DMPK-GEK-DMPK2	N	NA	NA	NA	NA	N	NA	NA	NA	NA	NA
>ENSP00000396673:map.17/61901197/A:p.S424C:n.A1916T:c.Agc/Tgc:SIFTprediction.deleterious:PolyPhenScore.0.001	Mutation around phosphorylation site	-1,2	N	N	N	NA	NA	NA	NA	NA	NA	N	NA	NA	NA	NA	NA
>ENSP00000404924:map.6/56471402/A:p.P2138L:n.C6413T:c.cCa/cTa:SIFTprediction.tolerated:PolyPhenScore.0	Mutation around phosphorylation site	-5	N	N	N	NA	NA	NA	NA	NA	NA	N	NA	NA	NA	NA	NA
>ENSP00000360473:map.20/52835669/A:p.L129I:n.C639A:c.Ctt/Att:SIFTprediction.deleterious:PolyPhenScore.0.999	Mutation around phosphorylation site	4	N	N	N	NA	NA	NA	NA	NA	NA	N	NA	NA	NA	NA	NA
>ENSP00000354932:map.4/38800323/G:p.S44P:n.T404C:c.Tcc/Ccc:SIFTprediction.tolerated:PolyPhenScore.0.005	Destruction of phosphorylation site	0,-4	Y	N	N	NA	NA	NA	NA	NA	NA	N	NA	NA	NA	NA	NA
>ENSP00000298694:map.14/21551069/C:p.L1189S:n.T3693C:c.tTa/tCa:SIFTprediction.tolerated:PolyPhenScore.0	Mutation around phosphorylation site	-4	N	N	N	NA	NA	NA	NA	NA	NA	N	NA	NA	NA	NA	NA
>ENSP00000413800:map.20/47887066/C:p.Y232C:n.A695G:c.tAc/tGc:SIFTprediction.deleterious:PolyPhenScore.0.98	Destruction of phosphorylation site	4,0	Y	N	N	NA	NA	NA	NA	NA	NA	N	NA	NA	NA	NA	NA
>ENSP00000359292:map.10/102672895/T:p.P10S:n.C160T:c.Cca/Tca:SIFTprediction.deleterious:PolyPhenScore.0.994	Mutation around phosphorylation site	-5,-4	N	N	N	NA	NA	NA	NA	NA	NA	N	NA	NA	NA	NA	NA
>ENSP00000249598:map.10/48416492/A:p.R68C:n.C362T:c.Cgc/Tgc:SIFTprediction.deleterious:PolyPhenScore.0.971	Mutation around phosphorylation site	-1	N	N	N	NA	NA	NA	NA	NA	NA	N	NA	NA	NA	NA	NA
>ENSP00000263026:map.16/22237118/G:p.H23R:n.A542G:c.cAt/cGt:SIFTprediction.tolerated:PolyPhenScore.0	Mutation around phosphorylation site on kinase protein	5,-4	N	N	Y	PKL-Alpha-eEF2K-eEF2K	N	NA	NA	NA	NA	N	NA	NA	NA	NA	NA
>ENSP00000263026:map.16/22237273/G:p.P75A:n.C697G:c.Ccg/Gcg:SIFTprediction.deleterious:PolyPhenScore.0.995	Mutation around phosphorylation site on kinase protein	3,-3,5,1	N	N	Y	PKL-Alpha-eEF2K-eEF2K	N	NA	NA	NA	NA	N	NA	NA	NA	NA	NA
>ENSP00000263026:map.16/22269867/G,T:p.Q361R:n.A1556G:c.cAa/cGa:SIFTprediction.tolerated:PolyPhenScore.0	Mutation around phosphorylation site on kinase protein	-5,2,-3	N	N	Y	PKL-Alpha-eEF2K-eEF2K	N	NA	NA	NA	NA	N	NA	NA	NA	NA	NA
>ENSP00000263026:map.16/22269867/G,T:p.Q361L:n.A1556T:c.cAa/cTa:SIFTprediction.tolerated:PolyPhenScore.0	Mutation around phosphorylation site on kinase protein	-5,2,-3	N	N	Y	PKL-Alpha-eEF2K-eEF2K	N	NA	NA	NA	NA	N	NA	NA	NA	NA	NA
>ENSP00000298910:map.12/40619082/A:p.R50H:n.G207A:c.cGc/cAc:SIFTprediction.tolerated:PolyPhenScore.0	Uninterpreted mutation on kinase protein	NA	NA	NA	Y	TKL-LRRK--LRRK2	N	NA	NA	NA	NA	N	NA	NA	NA	NA	NA
>ENSP00000298910:map.12/40646786/T:p.A419V:n.C1314T:c.gCg/gTg:SIFTprediction.deleterious:PolyPhenScore.0.597	Mutation around phosphorylation site on kinase protein	-5	N	N	Y	TKL-LRRK--LRRK2	N	NA	NA	NA	NA	N	NA	NA	NA	NA	NA
>ENSP00000298910:map.12/40713901/A:p.S1647T:n.T4997A:c.Tca/Aca:SIFTprediction.tolerated:PolyPhenScore.0.001	Destruction of phosphorylation site on kinase protein	0	Y	N	Y	TKL-LRRK--LRRK2	N	NA	NA	NA	NA	N	NA	NA	NA	NA	NA
>ENSP00000357712:map.1/153431406/G:p.E28D:n.G195C:c.gaG/gaC:SIFTprediction.tolerated:PolyPhenScore.0	Mutation around phosphorylation site	-3	N	N	N	NA	NA	NA	NA	NA	NA	N	NA	NA	NA	NA	NA
>ENSP00000301178:map.19/41743861/G:p.N266D:n.A986G:c.Aac/Gac:SIFTprediction.tolerated:PolyPhenScore.0	Uninterpreted mutation on kinase protein	NA	NA	NA	Y	TK-Axl--AXL	N	NA	NA	NA	NA	N	NA	NA	NA	NA	NA
>ENSP00000244230:map.2/71360282/A:p.R115H:n.G696A:c.cGt/cAt:SIFTprediction.tolerated:PolyPhenScore.0.114	Mutation around phosphorylation site	-5	N	N	N	NA	NA	NA	NA	NA	NA	N	NA	NA	NA	NA	NA
>ENSP00000263071:map.17/1538628/G:p.E639D:n.G1967C:c.gaG/gaC:SIFTprediction.tolerated:PolyPhenScore.0.416	Mutation around phosphorylation site	4	N	N	N	NA	NA	NA	NA	NA	NA	N	NA	NA	NA	NA	NA
>ENSP00000296782:map.5/38955796/A:p.S837F:n.C2532T:c.tCc/tTc:SIFTprediction.tolerated:PolyPhenScore.0.045	Destruction of phosphorylation site	0,2	Y	N	N	NA	NA	NA	NA	NA	NA	N	NA	NA	NA	NA	NA
>ENSP00000351380:map.4/164440581/C:p.I176T:n.T868C:c.aTt/aCt:SIFTprediction.tolerated:PolyPhenScore.0.001	Mutation around phosphorylation site	1,-2	N	N	N	NA	NA	NA	NA	NA	NA	N	NA	NA	NA	NA	NA
>ENSP00000369604:map.8/28304769/T:p.M254I:n.G911A:c.atG/atA:SIFTprediction.tolerated:PolyPhenScore.0.009	Mutation around phosphorylation site	-1	N	N	N	NA	NA	NA	NA	NA	NA	N	NA	NA	NA	NA	NA
>ENSP00000386901:map.2/202755606/G:p.K382E:n.A1493G:c.Aaa/Gaa:SIFTprediction.deleterious:PolyPhenScore.0.76	Uninterpreted mutation on kinase protein	NA	NA	NA	Y	CMGC-CDK-PFTAIRE-PFTAIRE2	N	NA	NA	NA	NA	N	NA	NA	NA	NA	NA
>ENSP00000345997:map.19/46275976/C:p.L433V:n.C1841G:c.Ctg/Gtg:SIFTprediction.tolerated:PolyPhenScore.0.956	Uninterpreted mutation on kinase protein	NA	NA	NA	Y	AGC-DMPK-GEK-DMPK1	N	NA	NA	NA	NA	N	NA	NA	NA	NA	NA
>ENSP00000376930:map.3/129546729/C:p.S165G:n.A834G:c.Agc/Ggc:SIFTprediction.deleterious:PolyPhenScore.0.018	Mutation around phosphorylation site	5	N	N	N	NA	NA	NA	NA	NA	NA	N	NA	NA	NA	NA	NA
>ENSP00000273695:map.3/196054439/G:p.Q8P:n.A149C:c.cAg/cCg:SIFTprediction.tolerated:PolyPhenScore.0	Mutation around phosphorylation site	5	N	N	N	NA	NA	NA	NA	NA	NA	N	NA	NA	NA	NA	NA
>ENSP00000322640:map.9/90502458/A:p.V1019E:n.T3122A:c.gTg/gAg:SIFTprediction.tolerated:PolyPhenScore.0	Mutation around phosphorylation site	5	N	N	N	NA	NA	NA	NA	NA	NA	N	NA	NA	NA	NA	NA
>ENSP00000356530:map.1/182551337/C:p.D541E:n.T1877G:c.gaT/gaG:SIFTprediction.tolerated:PolyPhenScore.0	Uninterpreted mutation on kinase domain	NA	NA	NA	Y	Other-Other-Unique--RNAseL	Y	1158	N	N	N	N	NA	NA	NA	NA	NA
>ENSP00000320247:map.12/50369305/A:p.V234I:n.G1037A:c.Gtc/Atc:SIFTprediction.tolerated:PolyPhenScore.0.019	Mutation around phosphorylation site	3	N	N	N	NA	NA	NA	NA	NA	NA	N	NA	NA	NA	NA	NA
>ENSP00000385552:map.10/79397373/T:p.G10S:n.G28A:c.Ggc/Agc:SIFTprediction.None:PolyPhenScore.0	Mutation around phosphorylation site	-2	N	N	N	NA	NA	NA	NA	NA	NA	N	NA	NA	NA	NA	NA
>ENSP00000359485:map.1/89847372/T:p.A331S:n.G1084T:c.Gct/Tct:SIFTprediction.tolerated:PolyPhenScore.0.484	Mutation around phosphorylation site	-3,-2	N	N	N	NA	NA	NA	NA	NA	NA	N	NA	NA	NA	NA	NA
>ENSP00000421768:map.4/79786856/A:p.G405S:n.G1379A:c.Ggt/Agt:SIFTprediction.tolerated:PolyPhenScore.0.038	Uninterpreted mutation on kinase protein	NA	NA	NA	Y	Other-NAK-BIKE-BIKE	N	NA	NA	NA	NA	N	NA	NA	NA	NA	NA
>ENSP00000421768:map.4/79792163/C:p.Q486H:n.G1624C:c.caG/caC:SIFTprediction.tolerated:PolyPhenScore.0	Uninterpreted mutation on kinase protein	NA	NA	NA	Y	Other-NAK-BIKE-BIKE	N	NA	NA	NA	NA	N	NA	NA	NA	NA	NA
>ENSP00000344403:map.2/186670979/C:p.I5738T:n.T17213C:c.aTt/aCt:SIFTprediction.tolerated:PolyPhenScore.0	Mutation around phosphorylation site	5,-3	N	N	N	NA	NA	NA	NA	NA	NA	N	NA	NA	NA	NA	NA
>ENSP00000420477:map.7/45122601/G:p.T1060P:n.A3198C:c.Aca/Cca:SIFTprediction.tolerated:PolyPhenScore.0.533	Destruction of phosphorylation site	0	Y	N	N	NA	NA	NA	NA	NA	NA	N	NA	NA	NA	NA	NA
>ENSP00000438378:map.X/105152282/A:p.V359M:n.G1378A:c.Gtg/Atg:SIFTprediction.tolerated:PolyPhenScore.0	Uninterpreted mutation on kinase protein	NA	NA	NA	Y	STE-STE20-MSN-NRK	N	NA	NA	NA	NA	N	NA	NA	NA	NA	NA
>ENSP00000347742:map.11/119059404/A:p.R372Q:n.G1130A:c.cGg/cAg:SIFTprediction.tolerated:PolyPhenScore.0	Mutation around phosphorylation site	2	N	N	N	NA	NA	NA	NA	NA	NA	N	NA	NA	NA	NA	NA
>ENSP00000171887:map.2/218674697/T:p.V1604I:n.G5263A:c.Gtc/Atc:SIFTprediction.tolerated:PolyPhenScore.0.003	Uninterpreted mutation on SH2 protein	NA	NA	NA	N	NA	NA	NA	NA	NA	NA	Y	TNS1	N	NA	NA	NA
>ENSP00000171887:map.2/218683154/G:p.W1197R:n.T4042C:c.Tgg/Cgg:SIFTprediction.tolerated:PolyPhenScore.0	Mutation around phosphorylation site on SH2 protein	5	N	N	N	NA	NA	NA	NA	NA	NA	Y	TNS1	N	NA	NA	NA
>ENSP00000171887:map.2/218695102/A:p.R1004W:n.C3463T:c.Cgg/Tgg:SIFTprediction.tolerated:PolyPhenScore.0	Uninterpreted mutation on SH2 protein	NA	NA	NA	N	NA	NA	NA	NA	NA	NA	Y	TNS1	N	NA	NA	NA
>ENSP00000171887:map.2/218712290/A:p.R859W:n.C3028T:c.Cgg/Tgg:SIFTprediction.tolerated:PolyPhenScore.0.992	Mutation around phosphorylation site on SH2 protein	-1,1,4	N	N	N	NA	NA	NA	NA	NA	NA	Y	TNS1	N	NA	NA	NA
>ENSP00000319217:map.14/20528207/A:p.D2N:n.G4A:c.Gat/Aat:SIFTprediction.tolerated:PolyPhenScore.0.016	Mutation around phosphorylation site	-5	N	N	N	NA	NA	NA	NA	NA	NA	N	NA	NA	NA	NA	NA
>ENSP00000296318:map.3/57136585/T:p.V301M:n.G990A:c.Gtg/Atg:SIFTprediction.tolerated:PolyPhenScore.0.13	Mutation around phosphorylation site	-3	N	N	N	NA	NA	NA	NA	NA	NA	N	NA	NA	NA	NA	NA
>ENSP00000429263:map.8/20112616/T:p.R26H:n.G77A:c.cGc/cAc:SIFTprediction.tolerated:PolyPhenScore.0.751	Mutation around phosphorylation site	3	N	N	N	NA	NA	NA	NA	NA	NA	N	NA	NA	NA	NA	NA
>ENSP00000352846:map.19/53057925/A:p.R586S:n.C1936A:c.Cgt/Agt:SIFTprediction.deleterious:PolyPhenScore.0.191	Mutation around phosphorylation site	-4	N	N	N	NA	NA	NA	NA	NA	NA	N	NA	NA	NA	NA	NA
>ENSP00000361110:map.9/136029301/T:p.R236H:n.G1019A:c.cGc/cAc:SIFTprediction.deleterious:PolyPhenScore.0.998	Mutation around phosphorylation site	4	N	N	N	NA	NA	NA	NA	NA	NA	N	NA	NA	NA	NA	NA
>ENSP00000339826:map.10/98380137/C:p.K638R:n.A2033G:c.aAa/aGa:SIFTprediction.tolerated:PolyPhenScore.0.01	Mutation around phosphorylation site	-4	N	N	N	NA	NA	NA	NA	NA	NA	N	NA	NA	NA	NA	NA
>ENSP00000366995:map.9/37744863/A:p.R945H:n.G2933A:c.cGc/cAc:SIFTprediction.deleterious:PolyPhenScore.0.484	Mutation around phosphorylation site	5	N	N	N	NA	NA	NA	NA	NA	NA	N	NA	NA	NA	NA	NA
>ENSP00000319305:map.8/125988953/A:p.R148H:n.G597A:c.cGt/cAt:SIFTprediction.tolerated:PolyPhenScore.0.962	Mutation around phosphorylation site	3,4	N	N	N	NA	NA	NA	NA	NA	NA	N	NA	NA	NA	NA	NA
>ENSP00000261994:map.14/94756750/C:p.S61G:n.A314G:c.Agt/Ggt:SIFTprediction.tolerated:PolyPhenScore.0	Destruction of phosphorylation site	0,5	Y	N	N	NA	NA	NA	NA	NA	NA	N	NA	NA	NA	NA	NA
>ENSP00000338171:map.17/46266858/T:p.M95I:n.G355A:c.atG/atA:SIFTprediction.tolerated:PolyPhenScore.0	Mutation around phosphorylation site	5	N	N	N	NA	NA	NA	NA	NA	NA	N	NA	NA	NA	NA	NA
>ENSP00000337451:map.3/89445086/T:p.D469V:n.A1631T:c.gAc/gTc:SIFTprediction.deleterious:PolyPhenScore.0.922	Uninterpreted mutation on kinase protein	NA	NA	NA	Y	TK-Eph--EphA3	N	NA	NA	NA	NA	N	NA	NA	NA	NA	NA
>ENSP00000265713:map.8/41906095/G:p.L134S:n.T813C:c.tTa/tCa:SIFTprediction.None:PolyPhenScore.0	Mutation around phosphorylation site	-4,2	N	N	N	NA	NA	NA	NA	NA	NA	N	NA	NA	NA	NA	NA
>ENSP00000357911:map.10/124330427/T:p.S54L:n.C267T:c.tCg/tTg:SIFTprediction.tolerated:PolyPhenScore.0.031	Destruction of phosphorylation site	0	Y	N	N	NA	NA	NA	NA	NA	NA	N	NA	NA	NA	NA	NA
>ENSP00000221315:map.19/52537502/T:p.R477Q:n.G1781A:c.cGa/cAa:SIFTprediction.deleterious:PolyPhenScore.0.75	Mutation around phosphorylation site	-3,-1	N	N	N	NA	NA	NA	NA	NA	NA	N	NA	NA	NA	NA	NA
>ENSP00000433967:map.14/24662271/T:p.V393I:n.G1211A:c.Gtc/Atc:SIFTprediction.tolerated:PolyPhenScore.0.414	Mutation around phosphorylation site	-4	N	N	N	NA	NA	NA	NA	NA	NA	N	NA	NA	NA	NA	NA
>ENSP00000361467:map.10/79570873/T:p.P1481Q:n.C4448A:c.cCa/cAa:SIFTprediction.tolerated:PolyPhenScore.0.001	Mutation around phosphorylation site	2,3	N	N	N	NA	NA	NA	NA	NA	NA	N	NA	NA	NA	NA	NA
>ENSP00000258381:map.2/231077725/G:p.W112R:n.T412C:c.Tgg/Cgg:SIFTprediction.tolerated:PolyPhenScore.0.002	Mutation around phosphorylation site	-5	N	N	N	NA	NA	NA	NA	NA	NA	N	NA	NA	NA	NA	NA
>ENSP00000442365:map.19/46129999/A:p.E382D:n.G1285T:c.gaG/gaT:SIFTprediction.tolerated:PolyPhenScore.0.054	Mutation around phosphorylation site	5	N	N	N	NA	NA	NA	NA	NA	NA	N	NA	NA	NA	NA	NA
>ENSP00000259883:map.6/28264681/A:p.G244E:n.G1136A:c.gGg/gAg:SIFTprediction.tolerated:PolyPhenScore.0.003	Mutation around phosphorylation site	-2	N	N	N	NA	NA	NA	NA	NA	NA	N	NA	NA	NA	NA	NA
>ENSP00000260746:map.10/104445721/A:p.C118F:n.G485T:c.tGt/tTt:SIFTprediction.deleterious:PolyPhenScore.0.023	Mutation around phosphorylation site	1	N	N	N	NA	NA	NA	NA	NA	NA	N	NA	NA	NA	NA	NA
>ENSP00000384670:map.X/118219347/C:p.E1616G:n.A4847G:c.gAg/gGg:SIFTprediction.tolerated:PolyPhenScore.0	Mutation around phosphorylation site	-4,1	N	N	N	NA	NA	NA	NA	NA	NA	N	NA	NA	NA	NA	NA
>ENSP00000357789:map.1/152275546/A:p.A3939V:n.C11852T:c.gCg/gTg:SIFTprediction.None:PolyPhenScore.0.304	Mutation around phosphorylation site	1,-1	N	N	N	NA	NA	NA	NA	NA	NA	N	NA	NA	NA	NA	NA
>ENSP00000357789:map.1/152276803/G:p.Q3520P:n.A10595C:c.cAg/cCg:SIFTprediction.None:PolyPhenScore.0.96	Mutation around phosphorylation site	5,4	N	N	N	NA	NA	NA	NA	NA	NA	N	NA	NA	NA	NA	NA
>ENSP00000354006:map.9/77353359/G:p.Y1914H:n.T5978C:c.Tac/Cac:SIFTprediction.deleterious:PolyPhenScore.1	Kinase downstream rewiring on kinase domain	NA	NA	NA	Y	PKL-Alpha-ChaK-ChaK2	Y	1086	N	Y	N	N	NA	NA	NA	NA	NA
>ENSP00000373539:map.12/104124018/C:p.N1736T:n.A5411C:c.aAc/aCc:SIFTprediction.tolerated:PolyPhenScore.0	Mutation around phosphorylation site	4	N	N	N	NA	NA	NA	NA	NA	NA	N	NA	NA	NA	NA	NA
>ENSP00000326477:map.13/50057097/A:p.V473M:n.G2242A:c.Gtg/Atg:SIFTprediction.tolerated:PolyPhenScore.0.005	Mutation around phosphorylation site	-4,-2	N	N	N	NA	NA	NA	NA	NA	NA	N	NA	NA	NA	NA	NA
>ENSP00000256509:map.3/391100/G:p.T303A:n.A1549G:c.Aca/Gca:SIFTprediction.tolerated:PolyPhenScore.0.025	Mutation around phosphorylation site	-4	N	N	N	NA	NA	NA	NA	NA	NA	N	NA	NA	NA	NA	NA
>ENSP00000256367:map.14/71109153/G:p.P103A:n.C650G:c.Ccg/Gcg:SIFTprediction.tolerated:PolyPhenScore.0	Mutation around phosphorylation site	-2	N	N	N	NA	NA	NA	NA	NA	NA	N	NA	NA	NA	NA	NA
>ENSP00000271620:map.1/151006537/A:p.G397S:n.G1345A:c.Ggc/Agc:SIFTprediction.tolerated:PolyPhenScore.0.561	Mutation around phosphorylation site	-2	N	N	N	NA	NA	NA	NA	NA	NA	N	NA	NA	NA	NA	NA
>ENSP00000447947:map.12/49919919/C:p.S507P:n.T1903C:c.Tct/Cct:SIFTprediction.tolerated:PolyPhenScore.0.001	Destruction of phosphorylation site	0	Y	N	N	NA	NA	NA	NA	NA	NA	N	NA	NA	NA	NA	NA
>ENSP00000443399:map.22/21044704/T:p.T129M:n.C386T:c.aCg/aTg:SIFTprediction.deleterious:PolyPhenScore.0.322	Destruction of phosphorylation site	0	Y	N	N	NA	NA	NA	NA	NA	NA	N	NA	NA	NA	NA	NA
>ENSP00000319141:map.2/172411273/A:p.S266N:n.G995A:c.aGt/aAt:SIFTprediction.tolerated:PolyPhenScore.0	Mutation around phosphorylation site	4	N	N	N	NA	NA	NA	NA	NA	NA	N	NA	NA	NA	NA	NA
>ENSP00000346442:map.12/25242595/G:p.L141V:n.C1250G:c.Ctt/Gtt:SIFTprediction.tolerated:PolyPhenScore.0.013	Mutation around phosphorylation site	-3,3	N	N	N	NA	NA	NA	NA	NA	NA	N	NA	NA	NA	NA	NA
>ENSP00000365744:map.6/30525159/T:p.P13L:n.C497T:c.cCg/cTg:SIFTprediction.tolerated:PolyPhenScore.0.833	Mutation around phosphorylation site	-1	N	N	N	NA	NA	NA	NA	NA	NA	N	NA	NA	NA	NA	NA
>ENSP00000340944:map.12/112884108/A:p.E15K:n.G241A:c.Gag/Aag:SIFTprediction.tolerated:PolyPhenScore.0.945	Uninterpreted mutation on SH2 domain	NA	NA	NA	N	NA	NA	NA	NA	NA	NA	Y	PTPN11-1,PTPN11-2	Y	151	N	N
>ENSP00000356782:map.1/169345868/G:p.Q40R:n.A542G:c.cAa/cGa:SIFTprediction.tolerated:PolyPhenScore.0.066	Mutation around phosphorylation site	3	N	N	N	NA	NA	NA	NA	NA	NA	N	NA	NA	NA	NA	NA
>ENSP00000338885:map.11/118983434/T:p.R413W:n.C1596T:c.Cgg/Tgg:SIFTprediction.deleterious:PolyPhenScore.0.505	Mutation around phosphorylation site	2,-4	N	N	N	NA	NA	NA	NA	NA	NA	N	NA	NA	NA	NA	NA
>ENSP00000440217:map.X/150869267/G:p.N153S:n.A507G:c.aAc/aGc:SIFTprediction.tolerated:PolyPhenScore.0	Mutation around phosphorylation site	-1	N	N	N	NA	NA	NA	NA	NA	NA	N	NA	NA	NA	NA	NA
>ENSP00000368439:map.X/24580590/T:p.M310I:n.G1061A:c.atG/atA:SIFTprediction.tolerated:PolyPhenScore.0.033	Mutation around phosphorylation site	-5	N	N	N	NA	NA	NA	NA	NA	NA	N	NA	NA	NA	NA	NA
>ENSP00000199447:map.7/37890267/A:p.R43K:n.G500A:c.aGa/aAa:SIFTprediction.tolerated:PolyPhenScore.0	Uninterpreted mutation on kinase protein	NA	NA	NA	Y	NDK-NDK--TXNDC3	N	NA	NA	NA	NA	N	NA	NA	NA	NA	NA
>ENSP00000199447:map.7/37907304/C:p.C208R:n.T994C:c.Tgt/Cgt:SIFTprediction.tolerated:PolyPhenScore.0.003	Uninterpreted mutation on kinase protein	NA	NA	NA	Y	NDK-NDK--TXNDC3	N	NA	NA	NA	NA	N	NA	NA	NA	NA	NA
>ENSP00000375909:map.2/228882970/C:p.Q867R:n.A2647G:c.cAg/cGg:SIFTprediction.tolerated:PolyPhenScore.0.002	Mutation around phosphorylation site	3	N	N	N	NA	NA	NA	NA	NA	NA	N	NA	NA	NA	NA	NA
>ENSP00000227474:map.11/125763746/G:p.E460D:n.G1478C:c.gaG/gaC:SIFTprediction.tolerated:PolyPhenScore.0.214	Mutation around phosphorylation site	4	N	N	N	NA	NA	NA	NA	NA	NA	N	NA	NA	NA	NA	NA
>ENSP00000274605:map.5/177547336/A:p.R163Q:n.G847A:c.cGg/cAg:SIFTprediction.tolerated:PolyPhenScore.0.001	Mutation around phosphorylation site	4	N	N	N	NA	NA	NA	NA	NA	NA	N	NA	NA	NA	NA	NA
>ENSP00000309230:map.15/77407114/G:p.S1542T:n.G4904C:c.aGc/aCc:SIFTprediction.tolerated:PolyPhenScore.0.004	Uninterpreted mutation on kinase domain	NA	NA	NA	Y	Other-NKF3--SgK269	Y	680	N	N	N	N	NA	NA	NA	NA	NA
>ENSP00000358210:map.6/100868779/T:p.P352T:n.C1837A:c.Cca/Aca:SIFTprediction.deleterious:PolyPhenScore.0.02	Mutation around phosphorylation site	-3	N	N	N	NA	NA	NA	NA	NA	NA	N	NA	NA	NA	NA	NA
>ENSP00000353292:map.12/6457062/C:p.T722A:n.A2428G:c.Acc/Gcc:SIFTprediction.tolerated:PolyPhenScore.0	Destruction of phosphorylation site	0	Y	N	N	NA	NA	NA	NA	NA	NA	N	NA	NA	NA	NA	NA
>ENSP00000396935:map.13/46946157/T:p.G152R:n.G1059A:c.Ggg/Agg:SIFTprediction.tolerated:PolyPhenScore.0	Mutation around phosphorylation site	-5,2	N	N	N	NA	NA	NA	NA	NA	NA	N	NA	NA	NA	NA	NA
>ENSP00000396970:map.17/71232881/C:p.Q420H:n.G1429C:c.caG/caC:SIFTprediction.tolerated:PolyPhenScore.0.3	Mutation around phosphorylation site	-4	N	N	N	NA	NA	NA	NA	NA	NA	N	NA	NA	NA	NA	NA
>ENSP00000357442:map.1/154933455/C:p.Q51E:n.C323G:c.Cag/Gag:SIFTprediction.deleterious:PolyPhenScore.0.05	Mutation around phosphorylation site	3	N	N	N	NA	NA	NA	NA	NA	NA	N	NA	NA	NA	NA	NA
>ENSP00000404002:map.3/14199887/A:p.A462V:n.C1385T:c.gCg/gTg:SIFTprediction.tolerated:PolyPhenScore.0.054	Mutation around phosphorylation site	-3,-2,3	N	N	N	NA	NA	NA	NA	NA	NA	N	NA	NA	NA	NA	NA
>ENSP00000373884:map.15/34016274/A:p.G2270E:n.G6879A:c.gGg/gAg:SIFTprediction.tolerated:PolyPhenScore.0	Mutation around phosphorylation site	2	N	N	N	NA	NA	NA	NA	NA	NA	N	NA	NA	NA	NA	NA
>ENSP00000380116:map.19/36257827/T:p.P310S:n.C1001T:c.Ccg/Tcg:SIFTprediction.tolerated:PolyPhenScore.0.243	Mutation around phosphorylation site	-3	N	N	N	NA	NA	NA	NA	NA	NA	N	NA	NA	NA	NA	NA
>ENSP00000358770:map.10/105762591/A:p.C552Y:n.G2200A:c.tGt/tAt:SIFTprediction.tolerated:PolyPhenScore.0	Mutation around phosphorylation site on kinase protein	1	N	N	Y	STE-STE20-SLK-SLK	N	NA	NA	NA	NA	N	NA	NA	NA	NA	NA
>ENSP00000311692:map.17/3493200/G:p.M315I:n.G945C:c.atG/atC:SIFTprediction.tolerated:PolyPhenScore.0	Mutation around phosphorylation site	5	N	N	N	NA	NA	NA	NA	NA	NA	N	NA	NA	NA	NA	NA
>ENSP00000354623:map.9/117166246/G:p.V783A:n.T2517C:c.gTg/gCg:SIFTprediction.tolerated:PolyPhenScore.0	Mutation around phosphorylation site	-4	N	N	N	NA	NA	NA	NA	NA	NA	N	NA	NA	NA	NA	NA
>ENSP00000347046:map.4/120528327/A:p.A93V:n.C598T:c.gCc/gTc:SIFTprediction.tolerated:PolyPhenScore.0.001	Mutation around phosphorylation site	1	N	N	N	NA	NA	NA	NA	NA	NA	N	NA	NA	NA	NA	NA
>ENSP00000352601:map.14/23345565/T:p.R470C:n.C2099T:c.Cgc/Tgc:SIFTprediction.deleterious:PolyPhenScore.0.992	Mutation around phosphorylation site	-4,-5	N	N	N	NA	NA	NA	NA	NA	NA	N	NA	NA	NA	NA	NA
>ENSP00000321746:map.4/95496882/T:p.S136F:n.C543T:c.tCt/tTt:SIFTprediction.deleterious:PolyPhenScore.0.543	Destruction of phosphorylation site	2,0,-1	Y	N	N	NA	NA	NA	NA	NA	NA	N	NA	NA	NA	NA	NA
>ENSP00000321746:map.4/95561459/G:p.T381A:n.A1277G:c.Act/Gct:SIFTprediction.tolerated:PolyPhenScore.0	Destruction of phosphorylation site	-1,0	Y	N	N	NA	NA	NA	NA	NA	NA	N	NA	NA	NA	NA	NA
>ENSP00000303490:map.5/43505916/T:p.R289K:n.G1242A:c.aGa/aAa:SIFTprediction.tolerated:PolyPhenScore.0.066	Mutation around phosphorylation site	3	N	N	N	NA	NA	NA	NA	NA	NA	N	NA	NA	NA	NA	NA
>ENSP00000354742:map.1/201832579/A:p.S491Y:n.C1541A:c.tCt/tAt:SIFTprediction.deleterious:PolyPhenScore.0.963	Mutation around phosphorylation site	2	N	N	N	NA	NA	NA	NA	NA	NA	N	NA	NA	NA	NA	NA
>ENSP00000367125:map.1/6313938/T:p.R209H:n.G886A:c.cGc/cAc:SIFTprediction.tolerated:PolyPhenScore.0.014	Mutation around phosphorylation site	-4	N	N	N	NA	NA	NA	NA	NA	NA	N	NA	NA	NA	NA	NA
>ENSP00000354575:map.19/35757270/A:p.A311T:n.G1154A:c.Gcc/Acc:SIFTprediction.deleterious:PolyPhenScore.0.999	Mutation around phosphorylation site	2	N	N	N	NA	NA	NA	NA	NA	NA	N	NA	NA	NA	NA	NA
>ENSP00000432556:map.11/88045583/G:p.I110T:n.T328C:c.aTa/aCa:SIFTprediction.tolerated:PolyPhenScore.0	Mutation around phosphorylation site	3	N	N	N	NA	NA	NA	NA	NA	NA	N	NA	NA	NA	NA	NA
>ENSP00000358532:map.10/112583252/A:p.V1111M:n.G3389A:c.Gtg/Atg:SIFTprediction.tolerated:PolyPhenScore.0	Mutation around phosphorylation site	-4	N	N	N	NA	NA	NA	NA	NA	NA	N	NA	NA	NA	NA	NA
>ENSP00000358042:map.6/107088231/T:p.A11V:n.C136T:c.gCg/gTg:SIFTprediction.tolerated:PolyPhenScore.0.002	Mutation around phosphorylation site	1	N	N	N	NA	NA	NA	NA	NA	NA	N	NA	NA	NA	NA	NA
>ENSP00000263897:map.19/17330060/C:p.L154S:n.T521C:c.tTg/tCg:SIFTprediction.tolerated:PolyPhenScore.0	Mutation around phosphorylation site	4	N	N	N	NA	NA	NA	NA	NA	NA	N	NA	NA	NA	NA	NA
>ENSP00000334219:map.19/42857670/A:p.A1135T:n.G4038A:c.Gcc/Acc:SIFTprediction.deleterious:PolyPhenScore.0.999	Mutation around phosphorylation site	4	N	N	N	NA	NA	NA	NA	NA	NA	N	NA	NA	NA	NA	NA
>ENSP00000380820:map.21/47660803/G:p.M1852T:n.T5810C:c.aTg/aCg:SIFTprediction.tolerated:PolyPhenScore.0.001	Mutation around phosphorylation site	5,4	N	N	N	NA	NA	NA	NA	NA	NA	N	NA	NA	NA	NA	NA
>ENSP00000369798:map.10/5415954/G:p.R91G:n.A499G:c.Aga/Gga:SIFTprediction.tolerated:PolyPhenScore.0	Mutation around phosphorylation site	-4	N	N	N	NA	NA	NA	NA	NA	NA	N	NA	NA	NA	NA	NA
>ENSP00000421654:map.4/4304605/A:p.A85T:n.G252A:c.Gct/Act:SIFTprediction.tolerated:PolyPhenScore.0.023	Mutation around phosphorylation site	4	N	N	N	NA	NA	NA	NA	NA	NA	N	NA	NA	NA	NA	NA
>ENSP00000349737:map.1/52703169/C:p.V27A:n.T252C:c.gTt/gCt:SIFTprediction.tolerated:PolyPhenScore.0.011	Mutation around phosphorylation site	-3,1,-1	N	N	N	NA	NA	NA	NA	NA	NA	N	NA	NA	NA	NA	NA
>ENSP00000369996:map.X/13337059/T:p.G332D:n.G1460A:c.gGc/gAc:SIFTprediction.tolerated:PolyPhenScore.0	Mutation around phosphorylation site	2	N	N	N	NA	NA	NA	NA	NA	NA	N	NA	NA	NA	NA	NA
>ENSP00000424143:map.4/2906707/T:p.G166W:n.G495T:c.Ggg/Tgg:SIFTprediction.deleterious:PolyPhenScore.1	Mutation around phosphorylation site	3	N	N	N	NA	NA	NA	NA	NA	NA	N	NA	NA	NA	NA	NA
>ENSP00000424143:map.4/2916762/G:p.S323C:n.C967G:c.tCt/tGt:SIFTprediction.tolerated:PolyPhenScore.0.846	Destruction of phosphorylation site	0	Y	N	N	NA	NA	NA	NA	NA	NA	N	NA	NA	NA	NA	NA
>ENSP00000431595:map.11/67430762/C:p.H361R:n.A1351G:c.cAc/cGc:SIFTprediction.tolerated:PolyPhenScore.0	Mutation around phosphorylation site	-4,-1	N	N	N	NA	NA	NA	NA	NA	NA	N	NA	NA	NA	NA	NA
>ENSP00000351777:map.9/35061654/A:p.P372S:n.C2010T:c.Cct/Tct:SIFTprediction.deleterious:PolyPhenScore.0.996	Mutation around phosphorylation site	-3	N	N	N	NA	NA	NA	NA	NA	NA	N	NA	NA	NA	NA	NA
>ENSP00000299459:map.11/6913440/T:p.A98T:n.G391A:c.Gca/Aca:SIFTprediction.tolerated:PolyPhenScore.0.657	Mutation around phosphorylation site	3	N	N	N	NA	NA	NA	NA	NA	NA	N	NA	NA	NA	NA	NA
>ENSP00000276616:map.8/87060721/C:p.I376M:n.A1203G:c.atA/atG:SIFTprediction.deleterious:PolyPhenScore.0.081	Uninterpreted mutation on kinase protein	NA	NA	NA	Y	CAMK-PSK--PSKH2	N	NA	NA	NA	NA	N	NA	NA	NA	NA	NA
>ENSP00000276616:map.8/87076520/A:p.A176S:n.G601T:c.Gcg/Tcg:SIFTprediction.tolerated:PolyPhenScore.0.003	Uninterpreted mutation on kinase domain	NA	NA	NA	Y	CAMK-PSK--PSKH2	Y	629	N	N	N	N	NA	NA	NA	NA	NA
>ENSP00000320663:map.2/42510049/C:p.V293A:n.T1140C:c.gTa/gCa:SIFTprediction.deleterious:PolyPhenScore.0.148	Mutation around phosphorylation site	-4	N	N	N	NA	NA	NA	NA	NA	NA	N	NA	NA	NA	NA	NA
>ENSP00000222345:map.19/38609999/T:p.S782I:n.G2861T:c.aGt/aTt:SIFTprediction.deleterious:PolyPhenScore.0.251	Destruction of phosphorylation site	0,-3	Y	N	N	NA	NA	NA	NA	NA	NA	N	NA	NA	NA	NA	NA
>ENSP00000386456:map.2/69741854/G:p.K509Q:n.A1902C:c.Aaa/Caa:SIFTprediction.tolerated:PolyPhenScore.0.002	Uninterpreted mutation on kinase protein	NA	NA	NA	Y	Other-NAK-BIKE-AAK1	N	NA	NA	NA	NA	N	NA	NA	NA	NA	NA
>ENSP00000325785:map.22/24761467/A:p.V951M:n.G3136A:c.Gtg/Atg:SIFTprediction.tolerated:PolyPhenScore.0	Mutation around phosphorylation site	3	N	N	N	NA	NA	NA	NA	NA	NA	N	NA	NA	NA	NA	NA
>ENSP00000308351:map.16/74716640/T:p.G289R:n.G1329A:c.Ggg/Agg:SIFTprediction.deleterious:PolyPhenScore.0.994	Uninterpreted mutation on kinase domain	NA	NA	NA	Y	TKL-TKL-Unique--MLKL	Y	493	N	N	N	N	NA	NA	NA	NA	NA
>ENSP00000344545:map.11/193865/G:p.I70R:n.T229G:c.aTa/aGa:SIFTprediction.deleterious:PolyPhenScore.0.936	Mutation around phosphorylation site	2	N	N	N	NA	NA	NA	NA	NA	NA	N	NA	NA	NA	NA	NA
>ENSP00000394331:map.8/146076708/T:p.A6T:n.G438A:c.Gct/Act:SIFTprediction.deleterious:PolyPhenScore.0.029	Mutation around phosphorylation site	4	N	N	N	NA	NA	NA	NA	NA	NA	N	NA	NA	NA	NA	NA
>ENSP00000344465:map.1/156883493/A:p.R885H:n.G2879A:c.cGc/cAc:SIFTprediction.tolerated:PolyPhenScore.0	Mutation around phosphorylation site	-5	N	N	N	NA	NA	NA	NA	NA	NA	N	NA	NA	NA	NA	NA
>ENSP00000382476:map.5/41049397/T:p.V496I:n.G1937A:c.Gtc/Atc:SIFTprediction.tolerated:PolyPhenScore.0.001	Mutation around phosphorylation site	5,-1,4,-2	N	N	N	NA	NA	NA	NA	NA	NA	N	NA	NA	NA	NA	NA
>ENSP00000380252:map.2/178096114/T:p.P406H:n.C1772A:c.cCc/cAc:SIFTprediction.tolerated:PolyPhenScore.0.582	Mutation around phosphorylation site	-2	N	N	N	NA	NA	NA	NA	NA	NA	N	NA	NA	NA	NA	NA
>ENSP00000301280:map.19/4442999/G:p.S950A:n.T2948G:c.Tcg/Gcg:SIFTprediction.tolerated:PolyPhenScore.0.003	Mutation around phosphorylation site	-1	N	N	N	NA	NA	NA	NA	NA	NA	N	NA	NA	NA	NA	NA
>ENSP00000382241:map.11/32956244/G:p.N1018S:n.A3388G:c.aAt/aGt:SIFTprediction.tolerated:PolyPhenScore.0.001	Mutation around phosphorylation site	3,5	N	N	N	NA	NA	NA	NA	NA	NA	N	NA	NA	NA	NA	NA
>ENSP00000313159:map.14/55817500/A:p.R131K:n.G637A:c.aGg/aAg:SIFTprediction.tolerated:PolyPhenScore.0.08	Mutation around phosphorylation site	2	N	N	N	NA	NA	NA	NA	NA	NA	N	NA	NA	NA	NA	NA
>ENSP00000335347:map.14/103934488/C:p.F433S:n.T1298C:c.tTt/tCt:SIFTprediction.tolerated:PolyPhenScore.0	Uninterpreted mutation on kinase protein	NA	NA	NA	Y	CAMK-CAMKL-MARK-MARK3	N	NA	NA	NA	NA	N	NA	NA	NA	NA	NA
>ENSP00000364860:map.9/94486321/T:p.V819I:n.G2654A:c.Gtc/Atc:SIFTprediction.tolerated:PolyPhenScore.0	Mutation around phosphorylation site on kinase protein	-5	N	N	Y	TK-Ror--ROR2	N	NA	NA	NA	NA	N	NA	NA	NA	NA	NA
>ENSP00000227868:map.11/34938269/T:p.R23C:n.C151T:c.Cgc/Tgc:SIFTprediction.tolerated:PolyPhenScore.0	Mutation around phosphorylation site	-2	N	N	N	NA	NA	NA	NA	NA	NA	N	NA	NA	NA	NA	NA
>ENSP00000271532:map.1/157559068/T:p.R78Q:n.G369A:c.cGg/cAg:SIFTprediction.tolerated:PolyPhenScore.0.011	Mutation around phosphorylation site	4	N	N	N	NA	NA	NA	NA	NA	NA	N	NA	NA	NA	NA	NA
>ENSP00000308774:map.X/15564985/T:p.S579L:n.C1857T:c.tCa/tTa:SIFTprediction.deleterious:PolyPhenScore.0.999	Uninterpreted mutation on kinase domain on SH2 protein	NA	NA	NA	Y	TK-Tec--BMX	Y	1081	N	N	Y	Y	BMX	N	NA	NA	NA
>ENSP00000379473:map.11/18762298/A:p.P224L:n.C1936T:c.cCg/cTg:SIFTprediction.tolerated:PolyPhenScore.0.998	Mutation around phosphorylation site	1	N	N	N	NA	NA	NA	NA	NA	NA	N	NA	NA	NA	NA	NA
>ENSP00000241453:map.13/28624294/A:p.T227M:n.C762T:c.aCg/aTg:SIFTprediction.deleterious:PolyPhenScore.0.803	Uninterpreted mutation on kinase protein	NA	NA	NA	Y	TK-PVR-Kit-FLT3	N	NA	NA	NA	NA	N	NA	NA	NA	NA	NA
>ENSP00000326759:map.12/59274363/C:p.M601V:n.A2088G:c.Atg/Gtg:SIFTprediction.tolerated:PolyPhenScore.0.007	Mutation around phosphorylation site	3	N	N	N	NA	NA	NA	NA	NA	NA	N	NA	NA	NA	NA	NA
>ENSP00000334319:map.7/82785097/C:p.D287G:n.A1198G:c.gAc/gGc:SIFTprediction.None:PolyPhenScore.0	Mutation around phosphorylation site	4	N	N	N	NA	NA	NA	NA	NA	NA	N	NA	NA	NA	NA	NA
>ENSP00000335076:map.1/236557771/A:p.M9I:n.G194A:c.atG/atA:SIFTprediction.deleterious:PolyPhenScore.0.174	Mutation around phosphorylation site	4	N	N	N	NA	NA	NA	NA	NA	NA	N	NA	NA	NA	NA	NA
>ENSP00000301831:map.3/41504684/C:p.D1096G:n.A3750G:c.gAc/gGc:SIFTprediction.tolerated:PolyPhenScore.0.059	Uninterpreted mutation on kinase protein	NA	NA	NA	Y	Other-ULK-ULK-ULK4	N	NA	NA	NA	NA	N	NA	NA	NA	NA	NA
>ENSP00000301831:map.3/41841716/C:p.S640A:n.T2381G:c.Tcc/Gcc:SIFTprediction.tolerated:PolyPhenScore.0	Mutation around phosphorylation site on kinase protein	-5	N	N	Y	Other-ULK-ULK-ULK4	N	NA	NA	NA	NA	N	NA	NA	NA	NA	NA
>ENSP00000301831:map.3/41877414/C:p.K569R:n.A2169G:c.aAa/aGa:SIFTprediction.tolerated:PolyPhenScore.0.284	Uninterpreted mutation on kinase protein	NA	NA	NA	Y	Other-ULK-ULK-ULK4	N	NA	NA	NA	NA	N	NA	NA	NA	NA	NA
>ENSP00000301831:map.3/41925398/T:p.A542T:n.G2087A:c.Gct/Act:SIFTprediction.tolerated:PolyPhenScore.0	Uninterpreted mutation on kinase protein	NA	NA	NA	Y	Other-ULK-ULK-ULK4	N	NA	NA	NA	NA	N	NA	NA	NA	NA	NA
>ENSP00000301831:map.3/41942255/G:p.S417P:n.T1712C:c.Tca/Cca:SIFTprediction.deleterious:PolyPhenScore.0.834	Uninterpreted mutation on kinase protein	NA	NA	NA	Y	Other-ULK-ULK-ULK4	N	NA	NA	NA	NA	N	NA	NA	NA	NA	NA
>ENSP00000301831:map.3/41960006/C:p.I224V:n.A1133G:c.Att/Gtt:SIFTprediction.tolerated:PolyPhenScore.0.002	Kinase downstream rewiring on kinase domain	NA	NA	NA	Y	Other-ULK-ULK-ULK4	Y	1206	N	Y	N	N	NA	NA	NA	NA	NA
>ENSP00000301831:map.3/41996136/C:p.K39R:n.A579G:c.aAa/aGa:SIFTprediction.tolerated:PolyPhenScore.0.111	Kinase downstream rewiring on kinase domain	NA	NA	NA	Y	Other-ULK-ULK-ULK4	Y	109	N	Y	N	N	NA	NA	NA	NA	NA
>ENSP00000354691:map.1/157514097/G:p.Y267H:n.T957C:c.Tac/Cac:SIFTprediction.tolerated:PolyPhenScore.0.003	Mutation around phosphorylation site	3	N	N	N	NA	NA	NA	NA	NA	NA	N	NA	NA	NA	NA	NA
>ENSP00000385163:map.19/44500761/A:p.R262H:n.G978A:c.cGt/cAt:SIFTprediction.tolerated:PolyPhenScore.0.002	Mutation around phosphorylation site	-4	N	N	N	NA	NA	NA	NA	NA	NA	N	NA	NA	NA	NA	NA
>ENSP00000288135:map.4/55604661/T:p.I957F:n.A2966T:c.Atc/Ttc:SIFTprediction.tolerated:PolyPhenScore.0.016	Mutation around phosphorylation site on kinase protein	-2	N	N	Y	TK-PVR-Kit-KIT	N	NA	NA	NA	NA	N	NA	NA	NA	NA	NA
>ENSP00000257290:map.4/55139771/C:p.S478P:n.T1763C:c.Tcc/Ccc:SIFTprediction.tolerated:PolyPhenScore.0	Uninterpreted mutation on kinase protein	NA	NA	NA	Y	TK-PVR-PDGFR-PDGFRa	N	NA	NA	NA	NA	N	NA	NA	NA	NA	NA
>ENSP00000405218:map.19/53645291/C:p.N265D:n.A1220G:c.Aat/Gat:SIFTprediction.tolerated:PolyPhenScore.0.056	Mutation around phosphorylation site	3	N	N	N	NA	NA	NA	NA	NA	NA	N	NA	NA	NA	NA	NA
>ENSP00000366557:map.20/20033027/A:p.S148F:n.C475T:c.tCc/tTc:SIFTprediction.deleterious:PolyPhenScore.0.099	Mutation around phosphorylation site	5	N	N	N	NA	NA	NA	NA	NA	NA	N	NA	NA	NA	NA	NA
>ENSP00000261893:map.15/63433766/A:p.R469K:n.G1478A:c.aGg/aAg:SIFTprediction.tolerated:PolyPhenScore.0	Mutation around phosphorylation site	-4	N	N	N	NA	NA	NA	NA	NA	NA	N	NA	NA	NA	NA	NA
>ENSP00000357182:map.1/156784982/C:p.N52S:n.A309G:c.aAc/aGc:SIFTprediction.tolerated:PolyPhenScore.0	Uninterpreted mutation on SH2 protein	NA	NA	NA	N	NA	NA	NA	NA	NA	NA	Y	SH2D2A	N	NA	NA	NA
>ENSP00000410768:map.6/71236140/A:p.S1118N:n.G3967A:c.aGc/aAc:SIFTprediction.tolerated:PolyPhenScore.0	Mutation around phosphorylation site	2,1	N	N	N	NA	NA	NA	NA	NA	NA	N	NA	NA	NA	NA	NA
>ENSP00000368698:map.6/12120778/T:p.E250D:n.A1082T:c.gaA/gaT:SIFTprediction.tolerated:PolyPhenScore.0.011	Mutation around phosphorylation site	2	N	N	N	NA	NA	NA	NA	NA	NA	N	NA	NA	NA	NA	NA
>ENSP00000298181:map.X/52674514/T:p.D182E:n.C705A:c.gaC/gaA:SIFTprediction.deleterious:PolyPhenScore.0.999	Mutation around phosphorylation site	1	N	N	N	NA	NA	NA	NA	NA	NA	N	NA	NA	NA	NA	NA
>ENSP00000427567:map.4/153896358/T:p.R639C:n.C2103T:c.Cgc/Tgc:SIFTprediction.deleterious:PolyPhenScore.0.64	Mutation around phosphorylation site	-4	N	N	N	NA	NA	NA	NA	NA	NA	N	NA	NA	NA	NA	NA
>ENSP00000239587:map.6/167752274/T:p.P63S:n.C275T:c.Cca/Tca:SIFTprediction.tolerated:PolyPhenScore.0	Mutation around phosphorylation site	1	N	N	N	NA	NA	NA	NA	NA	NA	N	NA	NA	NA	NA	NA
>ENSP00000239587:map.6/167754661/G:p.R425G:n.A1361G:c.Aga/Gga:SIFTprediction.deleterious:PolyPhenScore.0.001	Mutation around phosphorylation site	-3	N	N	N	NA	NA	NA	NA	NA	NA	N	NA	NA	NA	NA	NA
>ENSP00000362773:map.X/71401607/A:p.R16Q:n.G79A:c.cGg/cAg:SIFTprediction.tolerated:PolyPhenScore.0	Mutation around phosphorylation site	-2	N	N	N	NA	NA	NA	NA	NA	NA	N	NA	NA	NA	NA	NA
>ENSP00000362773:map.X/71401614/A:p.S18R:n.C86A:c.agC/agA:SIFTprediction.tolerated:PolyPhenScore.0	Destruction of phosphorylation site	0	Y	N	N	NA	NA	NA	NA	NA	NA	N	NA	NA	NA	NA	NA
>ENSP00000301284:map.19/4475473/C:p.Y61H:n.T274C:c.Tac/Cac:SIFTprediction.deleterious:PolyPhenScore.0.998	Destruction of phosphorylation site	0	Y	N	N	NA	NA	NA	NA	NA	NA	N	NA	NA	NA	NA	NA
>ENSP00000420091:map.3/164907670/A:p.V317F:n.G1393T:c.Gtt/Ttt:SIFTprediction.tolerated:PolyPhenScore.0	Mutation around phosphorylation site	2,-5,5	N	N	N	NA	NA	NA	NA	NA	NA	N	NA	NA	NA	NA	NA
>ENSP00000355306:map.1/3807593/C:p.T53R:n.C257G:c.aCg/aGg:SIFTprediction.tolerated:PolyPhenScore.0	Mutation around phosphorylation site	-2	N	N	N	NA	NA	NA	NA	NA	NA	N	NA	NA	NA	NA	NA
>ENSP00000338127:map.9/35609185/A:p.E443K:n.G1577A:c.Gag/Aag:SIFTprediction.tolerated:PolyPhenScore.0.377	Mutation around phosphorylation site on kinase protein	2	N	N	Y	TKL-LISK-TESK-TESK1	N	NA	NA	NA	NA	N	NA	NA	NA	NA	NA
>ENSP00000392855:map.16/3026990/A:p.P18L:n.C439T:c.cCg/cTg:SIFTprediction.deleterious:PolyPhenScore.0.002	Mutation around phosphorylation site on kinase protein	1	N	N	Y	Other-WEE-Myt1-MYT1	N	NA	NA	NA	NA	N	NA	NA	NA	NA	NA
>ENSP00000452776:map.15/34528240/G:p.F1059S:n.T3616C:c.tTc/tCc:SIFTprediction.tolerated:PolyPhenScore.0.012	Mutation around phosphorylation site	4	N	N	N	NA	NA	NA	NA	NA	NA	N	NA	NA	NA	NA	NA
>ENSP00000380982:map.9/2828765/G:p.R289P:n.G1073C:c.cGa/cCa:SIFTprediction.tolerated:PolyPhenScore.0	Mutation around phosphorylation site	4	N	N	N	NA	NA	NA	NA	NA	NA	N	NA	NA	NA	NA	NA
>ENSP00000262803:map.19/18976928/T:p.R1105W:n.C3588T:c.Cgg/Tgg:SIFTprediction.deleterious:PolyPhenScore.0.987	Mutation around phosphorylation site	4,5,-2	N	N	N	NA	NA	NA	NA	NA	NA	N	NA	NA	NA	NA	NA
>ENSP00000303696:map.19/2917689/T:p.T357M:n.C1218T:c.aCg/aTg:SIFTprediction.tolerated:PolyPhenScore.0.939	Destruction of phosphorylation site	0,-2	Y	N	N	NA	NA	NA	NA	NA	NA	N	NA	NA	NA	NA	NA
>ENSP00000371734:map.9/712060/C:p.E432Q:n.G1416C:c.Gag/Cag:SIFTprediction.tolerated:PolyPhenScore.0.152	Mutation around phosphorylation site	3	N	N	N	NA	NA	NA	NA	NA	NA	N	NA	NA	NA	NA	NA
>ENSP00000426658:map.5/137780473/T:p.D150Y:n.G447T:c.Gac/Tac:SIFTprediction.deleterious:PolyPhenScore.0.921	Mutation around phosphorylation site	-3	N	N	N	NA	NA	NA	NA	NA	NA	N	NA	NA	NA	NA	NA
>ENSP00000357643:map.10/129899578/C:p.K3217E:n.A10025G:c.Aaa/Gaa:SIFTprediction.tolerated:PolyPhenScore.0	Phosphomimicking mutation	4,1	N	Y	N	NA	NA	NA	NA	NA	NA	N	NA	NA	NA	NA	NA
>ENSP00000357643:map.10/129903094/T:p.T2337N:n.C7386A:c.aCt/aAt:SIFTprediction.deleterious:PolyPhenScore.0.408	Destruction of phosphorylation site	4,0	Y	N	N	NA	NA	NA	NA	NA	NA	N	NA	NA	NA	NA	NA
>ENSP00000357643:map.10/129904477/T:p.R1876Q:n.G6003A:c.cGg/cAg:SIFTprediction.tolerated:PolyPhenScore.0.877	Mutation around phosphorylation site	5	N	N	N	NA	NA	NA	NA	NA	NA	N	NA	NA	NA	NA	NA
>ENSP00000357643:map.10/129907544/C:p.L854V:n.C2936G:c.Ctg/Gtg:SIFTprediction.tolerated:PolyPhenScore.0	Mutation around phosphorylation site	1,5,-5	N	N	N	NA	NA	NA	NA	NA	NA	N	NA	NA	NA	NA	NA
>ENSP00000357643:map.10/129913960/T:p.W238R:n.T1088A:c.Tgg/Agg:SIFTprediction.tolerated:PolyPhenScore.0	Mutation around phosphorylation site	-3	N	N	N	NA	NA	NA	NA	NA	NA	N	NA	NA	NA	NA	NA
>ENSP00000239374:map.6/151894505/C:p.F324S:n.T1070C:c.tTc/tCc:SIFTprediction.tolerated:PolyPhenScore.0	Mutation around phosphorylation site	5,1	N	N	N	NA	NA	NA	NA	NA	NA	N	NA	NA	NA	NA	NA
>ENSP00000365908:map.9/79320640/T:p.A2184T:n.G6674A:c.Gcc/Acc:SIFTprediction.tolerated:PolyPhenScore.0.002	Mutation around phosphorylation site	-5	N	N	N	NA	NA	NA	NA	NA	NA	N	NA	NA	NA	NA	NA
>ENSP00000429058:map.8/22428658/C:p.I228T:n.T681C:c.aTc/aCc:SIFTprediction.tolerated:PolyPhenScore.0	Mutation around phosphorylation site	5	N	N	N	NA	NA	NA	NA	NA	NA	N	NA	NA	NA	NA	NA
>ENSP00000325682:map.1/247614896/C:p.I130S:n.T413G:c.aTc/aGc:SIFTprediction.deleterious:PolyPhenScore.0.96	Mutation around phosphorylation site	3	N	N	N	NA	NA	NA	NA	NA	NA	N	NA	NA	NA	NA	NA
>ENSP00000232603:map.3/108703587/T:p.S767N:n.G2383A:c.aGc/aAc:SIFTprediction.tolerated:PolyPhenScore.0.001	Destruction of phosphorylation site	-5,0	Y	N	N	NA	NA	NA	NA	NA	NA	N	NA	NA	NA	NA	NA
>ENSP00000267273:map.13/103346806/G:p.G15R:n.G49C:c.Ggg/Cgg:SIFTprediction.tolerated:PolyPhenScore.0	Mutation around phosphorylation site	-4	N	N	N	NA	NA	NA	NA	NA	NA	N	NA	NA	NA	NA	NA
>ENSP00000216487:map.14/93118038/G:p.H215R:n.A803G:c.cAt/cGt:SIFTprediction.tolerated:PolyPhenScore.0	Uninterpreted mutation on SH2 protein	NA	NA	NA	N	NA	NA	NA	NA	NA	NA	Y	RIN3	N	NA	NA	NA
>ENSP00000216487:map.14/93118668/T:p.T425M:n.C1433T:c.aCg/aTg:SIFTprediction.tolerated:PolyPhenScore.0.005	Uninterpreted mutation on SH2 protein	NA	NA	NA	N	NA	NA	NA	NA	NA	NA	Y	RIN3	N	NA	NA	NA
>ENSP00000240499:map.4/367397/A:p.G391R:n.G1320A:c.Gga/Aga:SIFTprediction.deleterious:PolyPhenScore.1	Mutation around phosphorylation site	1	N	N	N	NA	NA	NA	NA	NA	NA	N	NA	NA	NA	NA	NA
>ENSP00000376333:map.17/73552185/A:p.R45H:n.G251A:c.cGc/cAc:SIFTprediction.tolerated:PolyPhenScore.0.001	Mutation around phosphorylation site	5	N	N	N	NA	NA	NA	NA	NA	NA	N	NA	NA	NA	NA	NA
>ENSP00000457230:map.16/78466437/G:p.P282A:n.C1210G:c.Cca/Gca:SIFTprediction.deleterious:PolyPhenScore.0.784	Mutation around phosphorylation site	-5	N	N	N	NA	NA	NA	NA	NA	NA	N	NA	NA	NA	NA	NA
>ENSP00000297267:map.6/159655383/G:p.Q1280R:n.A4039G:c.cAg/cGg:SIFTprediction.tolerated:PolyPhenScore.0.077	Mutation around phosphorylation site	-1,-3,-2	N	N	N	NA	NA	NA	NA	NA	NA	N	NA	NA	NA	NA	NA
>ENSP00000409879:map.16/21190853/C:p.E178D:n.A690C:c.gaA/gaC:SIFTprediction.tolerated:PolyPhenScore.0	Mutation around phosphorylation site	-5	N	N	N	NA	NA	NA	NA	NA	NA	N	NA	NA	NA	NA	NA
>ENSP00000296795:map.4/186997996/G:p.S75G:n.A327G:c.Agc/Ggc:SIFTprediction.tolerated:PolyPhenScore.0.002	Mutation around phosphorylation site	3	N	N	N	NA	NA	NA	NA	NA	NA	N	NA	NA	NA	NA	NA
>ENSP00000363545:map.2/207171102/A:p.R617H:n.G2236A:c.cGt/cAt:SIFTprediction.tolerated:PolyPhenScore.0.001	Mutation around phosphorylation site	-3	N	N	N	NA	NA	NA	NA	NA	NA	N	NA	NA	NA	NA	NA
>ENSP00000337103:map.10/50824619/A:p.A120T:n.G511A:c.Gca/Aca:SIFTprediction.tolerated:PolyPhenScore.0.054	Mutation around phosphorylation site	-3,-5	N	N	N	NA	NA	NA	NA	NA	NA	N	NA	NA	NA	NA	NA
>ENSP00000337103:map.10/50856652/A:p.V461M:n.G1534A:c.Gtg/Atg:SIFTprediction.tolerated:PolyPhenScore.0.029	Mutation around phosphorylation site	-3,-1,-4	N	N	N	NA	NA	NA	NA	NA	NA	N	NA	NA	NA	NA	NA
>ENSP00000403153:map.22/36623731/C:p.I357V:n.A1078G:c.Atc/Gtc:SIFTprediction.tolerated:PolyPhenScore.0.001	Mutation around phosphorylation site	-5	N	N	N	NA	NA	NA	NA	NA	NA	N	NA	NA	NA	NA	NA
>ENSP00000367715:map.6/24291203/C:p.S221G:n.A963G:c.Agt/Ggt:SIFTprediction.tolerated:PolyPhenScore.0	Destruction of phosphorylation site	0	Y	N	N	NA	NA	NA	NA	NA	NA	N	NA	NA	NA	NA	NA
>ENSP00000309142:map.3/57542173/T:p.R23W:n.C170T:c.Cgg/Tgg:SIFTprediction.deleterious:PolyPhenScore.0.101	Mutation around phosphorylation site	1	N	N	N	NA	NA	NA	NA	NA	NA	N	NA	NA	NA	NA	NA
>ENSP00000230990:map.5/139725615/A:p.A34V:n.C404T:c.gCt/gTt:SIFTprediction.deleterious:PolyPhenScore.0.031	Mutation around phosphorylation site	-3,-4	N	N	N	NA	NA	NA	NA	NA	NA	N	NA	NA	NA	NA	NA
>ENSP00000429200:map.8/23429339/T:p.R330C:n.C1186T:c.Cgc/Tgc:SIFTprediction.deleterious:PolyPhenScore.0.737	Mutation around phosphorylation site	5,2	N	N	N	NA	NA	NA	NA	NA	NA	N	NA	NA	NA	NA	NA
>ENSP00000364361:map.2/174128513/T:p.S531L:n.C1670T:c.tCg/tTg:SIFTprediction.tolerated:PolyPhenScore.0.001	Uninterpreted mutation on kinase protein	NA	NA	NA	Y	TKL-MLK-ZAK-ZAK	N	NA	NA	NA	NA	N	NA	NA	NA	NA	NA
>ENSP00000296129:map.3/45127515/C:p.D709G:n.A2261G:c.gAc/gGc:SIFTprediction.tolerated:PolyPhenScore.0	Mutation around phosphorylation site	2	N	N	N	NA	NA	NA	NA	NA	NA	N	NA	NA	NA	NA	NA
>ENSP00000311545:map.19/6896483/A:p.A57T:n.G207A:c.Gct/Act:SIFTprediction.tolerated:PolyPhenScore.0.003	Mutation around phosphorylation site	4	N	N	N	NA	NA	NA	NA	NA	NA	N	NA	NA	NA	NA	NA
>ENSP00000456379:map.16/68156030/G:p.S67G:n.A197G:c.Agt/Ggt:SIFTprediction.tolerated:PolyPhenScore.0	Destruction of phosphorylation site	-4,0	Y	N	N	NA	NA	NA	NA	NA	NA	N	NA	NA	NA	NA	NA
>ENSP00000384442:map.1/1650787/C:p.H112R:n.A415G:c.cAt/cGt:SIFTprediction.tolerated:PolyPhenScore.0	Uninterpreted mutation on kinase protein	NA	NA	NA	Y	CMGC-CDK-CDK11-CDK11b	N	NA	NA	NA	NA	N	NA	NA	NA	NA	NA
>ENSP00000384442:map.1/1650797/G:p.C109R:n.T405C:c.Tgt/Cgt:SIFTprediction.tolerated:PolyPhenScore.0	Uninterpreted mutation on kinase protein	NA	NA	NA	Y	CMGC-CDK-CDK11-CDK11b	N	NA	NA	NA	NA	N	NA	NA	NA	NA	NA
>ENSP00000384442:map.1/1650832/G:p.V97A:n.T370C:c.gTt/gCt:SIFTprediction.tolerated:PolyPhenScore.0.013	Uninterpreted mutation on kinase protein	NA	NA	NA	Y	CMGC-CDK-CDK11-CDK11b	N	NA	NA	NA	NA	N	NA	NA	NA	NA	NA
>ENSP00000384442:map.1/1650845/A:p.R93W:n.C357T:c.Cgg/Tgg:SIFTprediction.deleterious:PolyPhenScore.0.999	Uninterpreted mutation on kinase protein	NA	NA	NA	Y	CMGC-CDK-CDK11-CDK11b	N	NA	NA	NA	NA	N	NA	NA	NA	NA	NA
>ENSP00000367185:map.19/44303066/G:p.A90P:n.G349C:c.Gcg/Ccg:SIFTprediction.tolerated:PolyPhenScore.0	Mutation around phosphorylation site	2	N	N	N	NA	NA	NA	NA	NA	NA	N	NA	NA	NA	NA	NA
>ENSP00000381476:map.12/51236802/C:p.Y19H:n.T87C:c.Tac/Cac:SIFTprediction.tolerated:PolyPhenScore.0	Mutation around phosphorylation site	-1,-4,-5	N	N	N	NA	NA	NA	NA	NA	NA	N	NA	NA	NA	NA	NA
>ENSP00000320390:map.19/54756246/G:p.I519T:n.T1664C:c.aTc/aCc:SIFTprediction.tolerated:PolyPhenScore.0.012	Mutation around phosphorylation site	5	N	N	N	NA	NA	NA	NA	NA	NA	N	NA	NA	NA	NA	NA
>ENSP00000412864:map.6/75797302/T:p.G2982S:n.G8944A:c.Ggc/Agc:SIFTprediction.deleterious:PolyPhenScore.0.998	Mutation around phosphorylation site	-4	N	N	N	NA	NA	NA	NA	NA	NA	N	NA	NA	NA	NA	NA
>ENSP00000353114:map.14/105416675/G:p.D1705H:n.G5233C:c.Gac/Cac:SIFTprediction.tolerated:PolyPhenScore.0.958	Mutation around phosphorylation site	-5	N	N	N	NA	NA	NA	NA	NA	NA	N	NA	NA	NA	NA	NA
>ENSP00000423157:map.5/60982841/A:p.A57T:n.G244A:c.Gct/Act:SIFTprediction.None:PolyPhenScore.0	Mutation around phosphorylation site	-3	N	N	N	NA	NA	NA	NA	NA	NA	N	NA	NA	NA	NA	NA
>ENSP00000265462:map.11/64085785/G:p.Y33C:n.A226G:c.tAc/tGc:SIFTprediction.tolerated:PolyPhenScore.0	Mutation around phosphorylation site	-1	N	N	N	NA	NA	NA	NA	NA	NA	N	NA	NA	NA	NA	NA
>ENSP00000360120:map.1/64643277/T:p.T518M:n.C1928T:c.aCg/aTg:SIFTprediction.deleterious:PolyPhenScore.0.495	Uninterpreted mutation on kinase domain	NA	NA	NA	Y	TK-Ror--ROR1	Y	185	N	N	N	N	NA	NA	NA	NA	NA
>ENSP00000360120:map.1/64643925/A:p.S734Y:n.C2576A:c.tCt/tAt:SIFTprediction.deleterious:PolyPhenScore.0.742	Uninterpreted mutation on kinase domain	NA	NA	NA	Y	TK-Ror--ROR1	Y	1369	N	N	N	N	NA	NA	NA	NA	NA
>ENSP00000333946:map.14/74428000/T:p.D339V:n.A1056T:c.gAt/gTt:SIFTprediction.tolerated:PolyPhenScore.0.016	Mutation around phosphorylation site	5	N	N	N	NA	NA	NA	NA	NA	NA	N	NA	NA	NA	NA	NA
>ENSP00000367911:map.16/77246218/A:p.R178Q:n.G588A:c.cGg/cAg:SIFTprediction.tolerated:PolyPhenScore.0.012	Mutation around phosphorylation site	-3	N	N	N	NA	NA	NA	NA	NA	NA	N	NA	NA	NA	NA	NA
>ENSP00000422684:map.5/118969960/T:p.P173S:n.C689T:c.Ccc/Tcc:SIFTprediction.deleterious:PolyPhenScore.0.992	Mutation around phosphorylation site	-1,2	N	N	N	NA	NA	NA	NA	NA	NA	N	NA	NA	NA	NA	NA
>ENSP00000384770:map.19/43699336/C:p.K267E:n.A1037G:c.Aag/Gag:SIFTprediction.tolerated:PolyPhenScore.0.002	Mutation around phosphorylation site	-4	N	N	N	NA	NA	NA	NA	NA	NA	N	NA	NA	NA	NA	NA
>ENSP00000344655:map.12/94772742/T:p.R209Q:n.G1117A:c.cGa/cAa:SIFTprediction.tolerated:PolyPhenScore.0.069	Mutation around phosphorylation site	5	N	N	N	NA	NA	NA	NA	NA	NA	N	NA	NA	NA	NA	NA
>ENSP00000301529:map.11/55904382/C:p.D271E:n.T813G:c.gaT/gaG:SIFTprediction.deleterious:PolyPhenScore.0.987	Mutation around phosphorylation site	4	N	N	N	NA	NA	NA	NA	NA	NA	N	NA	NA	NA	NA	NA
>ENSP00000370990:map.X/595454/C:p.E127Q:n.G1070C:c.Gag/Cag:SIFTprediction.tolerated:PolyPhenScore.0.99	Mutation around phosphorylation site	2	N	N	N	NA	NA	NA	NA	NA	NA	N	NA	NA	NA	NA	NA
>ENSP00000261170:map.12/14829893/C:p.F281L:n.T980G:c.ttT/ttG:SIFTprediction.tolerated:PolyPhenScore.0.02	Uninterpreted mutation on kinase protein	NA	NA	NA	Y	RGC-RGC--HSER	N	NA	NA	NA	NA	N	NA	NA	NA	NA	NA
>ENSP00000296862:map.6/47649265/A:p.L324M:n.T970A:c.Ttg/Atg:SIFTprediction.deleterious:PolyPhenScore.0.78	Mutation around phosphorylation site	4	N	N	N	NA	NA	NA	NA	NA	NA	N	NA	NA	NA	NA	NA
>ENSP00000370278:map.9/14737506/G:p.Q679P:n.A2125C:c.cAa/cCa:SIFTprediction.tolerated:PolyPhenScore.0.003	Mutation around phosphorylation site	1	N	N	N	NA	NA	NA	NA	NA	NA	N	NA	NA	NA	NA	NA
>ENSP00000428619:map.13/52603194/T:p.G85V:n.G987T:c.gGc/gTc:SIFTprediction.tolerated:PolyPhenScore.0	Mutation around phosphorylation site	5	N	N	N	NA	NA	NA	NA	NA	NA	N	NA	NA	NA	NA	NA
>ENSP00000426638:map.4/159601676/T:p.T31I:n.C424T:c.aCa/aTa:SIFTprediction.tolerated:PolyPhenScore.0.008	Destruction of phosphorylation site	0	Y	N	N	NA	NA	NA	NA	NA	NA	N	NA	NA	NA	NA	NA
>ENSP00000345716:map.6/28227436/G:p.Y96C:n.A339G:c.tAc/tGc:SIFTprediction.tolerated:PolyPhenScore.0	Mutation around phosphorylation site	2,4,5	N	N	N	NA	NA	NA	NA	NA	NA	N	NA	NA	NA	NA	NA
>ENSP00000345716:map.6/28227633/T:p.H162Y:n.C536T:c.Cat/Tat:SIFTprediction.tolerated:PolyPhenScore.0	Mutation around phosphorylation site	-4	N	N	N	NA	NA	NA	NA	NA	NA	N	NA	NA	NA	NA	NA
>ENSP00000403902:map.19/45900264/A:p.S84F:n.C330T:c.tCc/tTc:SIFTprediction.deleterious:PolyPhenScore.0.982	Destruction of phosphorylation site	0,3	Y	N	N	NA	NA	NA	NA	NA	NA	N	NA	NA	NA	NA	NA
>ENSP00000264779:map.5/56531828/A:p.N156K:n.T478A:c.aaT/aaA:SIFTprediction.tolerated:PolyPhenScore.0.437	Mutation around phosphorylation site	5	N	N	N	NA	NA	NA	NA	NA	NA	N	NA	NA	NA	NA	NA
>ENSP00000346359:map.14/58937416/C:p.L896P:n.T2931C:c.cTt/cCt:SIFTprediction.tolerated:PolyPhenScore.0.001	Mutation around phosphorylation site	1	N	N	N	NA	NA	NA	NA	NA	NA	N	NA	NA	NA	NA	NA
>ENSP00000379322:map.22/46594287/T:p.D3Y:n.G272T:c.Gac/Tac:SIFTprediction.deleterious:PolyPhenScore.0.999	Mutation around phosphorylation site	-3	N	N	N	NA	NA	NA	NA	NA	NA	N	NA	NA	NA	NA	NA
>ENSP00000355900:map.1/217856622/G:p.Y105C:n.A369G:c.tAt/tGt:SIFTprediction.deleterious:PolyPhenScore.0.989	Destruction of phosphorylation site	0	Y	N	N	NA	NA	NA	NA	NA	NA	N	NA	NA	NA	NA	NA
>ENSP00000345083:map.17/21202191/A:p.P40T:n.C367A:c.Ccc/Acc:SIFTprediction.deleterious:PolyPhenScore.0.904	Mutation around phosphorylation site on kinase protein	1	N	N	Y	STE-STE7-MEK3-MAP2K3	N	NA	NA	NA	NA	N	NA	NA	NA	NA	NA
>ENSP00000345083:map.17/21202237/C:p.R55T:n.G413C:c.aGa/aCa:SIFTprediction.tolerated:PolyPhenScore.0.032	Uninterpreted mutation on kinase protein	NA	NA	NA	Y	STE-STE7-MEK3-MAP2K3	N	NA	NA	NA	NA	N	NA	NA	NA	NA	NA
>ENSP00000345083:map.17/21203893/C:p.S68P:n.T451C:c.Tca/Cca:SIFTprediction.tolerated:PolyPhenScore.0.065	Uninterpreted mutation on kinase domain	NA	NA	NA	Y	STE-STE7-MEK3-MAP2K3	Y	26	N	N	N	N	NA	NA	NA	NA	NA
>ENSP00000345083:map.17/21204187/T:p.R94L:n.G530T:c.cGg/cTg:SIFTprediction.deleterious:PolyPhenScore.0.662	Uninterpreted mutation on kinase domain	NA	NA	NA	Y	STE-STE7-MEK3-MAP2K3	Y	104	N	N	N	N	NA	NA	NA	NA	NA
>ENSP00000345083:map.17/21204192/T:p.R96W:n.C535T:c.Cgg/Tgg:SIFTprediction.deleterious:PolyPhenScore.0.996	Uninterpreted mutation on kinase domain	NA	NA	NA	Y	STE-STE7-MEK3-MAP2K3	Y	106	N	N	N	N	NA	NA	NA	NA	NA
>ENSP00000345083:map.17/21204229/C:p.L108P:n.T572C:c.cTc/cCc:SIFTprediction.deleterious:PolyPhenScore.1	Uninterpreted mutation on kinase domain	NA	NA	NA	Y	STE-STE7-MEK3-MAP2K3	Y	189	N	N	N	N	NA	NA	NA	NA	NA
>ENSP00000345083:map.17/21207834/T:p.T222M:n.C914T:c.aCg/aTg:SIFTprediction.deleterious:PolyPhenScore.1	Kinase inactivation by phosphorylation destruction, Destruction of phosphorylation site on kinase domain	4,0	Y	N	Y	STE-STE7-MEK3-MAP2K3	Y	1064	N	N	Y	N	NA	NA	NA	NA	NA
>ENSP00000345083:map.17/21215557/A:p.R293H:n.G1127A:c.cGt/cAt:SIFTprediction.tolerated:PolyPhenScore.0.874	Uninterpreted mutation on kinase domain	NA	NA	NA	Y	STE-STE7-MEK3-MAP2K3	Y	1325	N	N	N	N	NA	NA	NA	NA	NA
>ENSP00000345083:map.17/21217513/A:p.V339M:n.G1264A:c.Gtg/Atg:SIFTprediction.deleterious:PolyPhenScore.0.807	Uninterpreted mutation on kinase protein	NA	NA	NA	Y	STE-STE7-MEK3-MAP2K3	N	NA	NA	NA	NA	N	NA	NA	NA	NA	NA
>ENSP00000296871:map.5/131411460/C:p.I117T:n.T384C:c.aTt/aCt:SIFTprediction.tolerated:PolyPhenScore.0.005	Mutation around phosphorylation site	-2	N	N	N	NA	NA	NA	NA	NA	NA	N	NA	NA	NA	NA	NA
>ENSP00000427550:map.18/13095591/A:p.R2115Q:n.G6424A:c.cGg/cAg:SIFTprediction.tolerated:PolyPhenScore.0.001	Mutation around phosphorylation site	5	N	N	N	NA	NA	NA	NA	NA	NA	N	NA	NA	NA	NA	NA
>ENSP00000427550:map.18/13116432/T:p.R2449L:n.G7426T:c.cGg/cTg:SIFTprediction.tolerated:PolyPhenScore.0	Mutation around phosphorylation site	-3,-2	N	N	N	NA	NA	NA	NA	NA	NA	N	NA	NA	NA	NA	NA
>ENSP00000403302:map.2/96604591/G:p.L540P:n.T1704C:c.cTa/cCa:SIFTprediction.tolerated:PolyPhenScore.0.829	Mutation around phosphorylation site	4	N	N	N	NA	NA	NA	NA	NA	NA	N	NA	NA	NA	NA	NA
>ENSP00000359424:map.10/101977883/T:p.V268I:n.G857A:c.Gta/Ata:SIFTprediction.tolerated:PolyPhenScore.0.005	Uninterpreted mutation on kinase domain	NA	NA	NA	Y	Other-IKK--IKKa	Y	1349	N	N	N	N	NA	NA	NA	NA	NA
>ENSP00000263791:map.15/40259848/C:p.I441L:n.A1364C:c.Att/Ctt:SIFTprediction.tolerated:PolyPhenScore.0.003	Uninterpreted mutation on kinase domain	NA	NA	NA	Y	Other-PEK-GCN2-GCN2,Other-PEK-GCN2-GCN2:Domain2	Y	968	N	N	N	N	NA	NA	NA	NA	NA
>ENSP00000263791:map.15/40265799/G:p.E556G:n.A1710G:c.gAa/gGa:SIFTprediction.tolerated:PolyPhenScore.0	Mutation around phosphorylation site on kinase protein	5,1,-4	N	N	Y	Other-PEK-GCN2-GCN2,Other-PEK-GCN2-GCN2:Domain2	N	NA	NA	NA	NA	N	NA	NA	NA	NA	NA
>ENSP00000370532:map.13/28001242/A:p.C72Y:n.G409A:c.tGt/tAt:SIFTprediction.deleterious:PolyPhenScore.0.999	Mutation around phosphorylation site	-2	N	N	N	NA	NA	NA	NA	NA	NA	N	NA	NA	NA	NA	NA
>ENSP00000419119:map.6/29408528/G:p.M246V:n.A1446G:c.Atg/Gtg:SIFTprediction.tolerated:PolyPhenScore.0	Mutation around phosphorylation site	-5	N	N	N	NA	NA	NA	NA	NA	NA	N	NA	NA	NA	NA	NA
Number of proteins mutated:5965
Number of mutations:9735
Number of mutations interpreted:934
