# Supplementary material for: Kinome-wide Decoding of Network-Attacking Mutations Rewiring Cancer Signaling
Source: Cell. 2015 Sep 24;163(1):202–17. doi: 10.1016/j.cell.2015.08.056 (PMC4644236; doi:10.1016/j.cell.2015.08.056)
Supplement: File S1. Data S1–S6 [file mmc10.zip › DataFileS4_ReKINectOutputOVAS.xlsx]

## Sheet: OVAS.standardfilteringd10_Mut_R
#0.FastaHeader	1.FinalInterpretation	2.NearbyPsites	3.DestroysAPsite?	4.PotentiallyPhosphoMimicking?	5.HitsAProteinKinase?	6.ProteinKinaseName	7.HitsAKinaseDomain	8.KinaseAlignmentPosition	9.HitsKinaseEssentialResidue?	10.HitsKinaseDeterminantOfSpecificity?	11.HitsKinaseActivationSegment?	12.HitsSH2Protein?	13.SH2ProteinName	14.HitsSH2Domain?	15.SH2AlignmentPosition	16.HitsSH2EssentialResidue?	17.HitsSH2DeterminantOfSpecificity?
>ENSP00000354671:map.1/46476587/G:p.D388E:n.T1447G:c.gaT/gaG:SIFTprediction.tolerated:PolyPhenScore.0	Uninterpreted mutation on kinase protein	NA	NA	NA	Y	AGC-MAST-MAST-MAST2	N	NA	NA	NA	NA	N	NA	NA	NA	NA	NA
>ENSP00000354671:map.1/46493460/G:p.I659M:n.T2260G:c.atT/atG:SIFTprediction.tolerated:PolyPhenScore.0.491	Uninterpreted mutation on kinase domain	NA	NA	NA	Y	AGC-MAST-MAST-MAST2	Y	1005	N	N	Y	N	NA	NA	NA	NA	NA
>ENSP00000354671:map.1/46500728/A:p.A1463T:n.G4670A:c.Gcc/Acc:SIFTprediction.tolerated:PolyPhenScore.0.001	Uninterpreted mutation on kinase protein	NA	NA	NA	Y	AGC-MAST-MAST-MAST2	N	NA	NA	NA	NA	N	NA	NA	NA	NA	NA
>ENSP00000354671:map.1/46500744/C:p.G1468A:n.G4686C:c.gGg/gCg:SIFTprediction.tolerated:PolyPhenScore.0.051	Uninterpreted mutation on kinase protein	NA	NA	NA	Y	AGC-MAST-MAST-MAST2	N	NA	NA	NA	NA	N	NA	NA	NA	NA	NA
>ENSP00000378539:map.8/144801278/C:p.V195A:n.T584C:c.gTg/gCg:SIFTprediction.deleterious:PolyPhenScore.0.999	Mutation around phosphorylation site	3,1	N	N	N	NA	NA	NA	NA	NA	NA	N	NA	NA	NA	NA	NA
>ENSP00000332772:map.4/44652030/T:p.A54T:n.G177A:c.Gcc/Acc:SIFTprediction.tolerated:PolyPhenScore.0.004	Mutation around phosphorylation site	-5	N	N	N	NA	NA	NA	NA	NA	NA	N	NA	NA	NA	NA	NA
>ENSP00000290291:map.20/61442929/G:p.Q194R:n.A606G:c.cAg/cGg:SIFTprediction.tolerated:PolyPhenScore.0.049	Mutation around phosphorylation site	-2	N	N	N	NA	NA	NA	NA	NA	NA	N	NA	NA	NA	NA	NA
>ENSP00000233154:map.2/106498333/T:p.P259L:n.C1218T:c.cCt/cTt:SIFTprediction.tolerated:PolyPhenScore.0.431	Uninterpreted mutation on SH2 protein	NA	NA	NA	N	NA	NA	NA	NA	NA	NA	Y	NCK2	N	NA	NA	NA
>ENSP00000355402:map.15/74425505/T:p.S137F:n.C1179T:c.tCt/tTt:SIFTprediction.tolerated:PolyPhenScore.0.091	Destruction of phosphorylation site	0	Y	N	N	NA	NA	NA	NA	NA	NA	N	NA	NA	NA	NA	NA
>ENSP00000391227:map.17/74878259/A:p.V81I:n.G344A:c.Gtc/Atc:SIFTprediction.tolerated:PolyPhenScore.0.082	Mutation around phosphorylation site	-5	N	N	N	NA	NA	NA	NA	NA	NA	N	NA	NA	NA	NA	NA
>ENSP00000332118:map.3/184293738/A:p.R326H:n.G1429A:c.cGt/cAt:SIFTprediction.deleterious:PolyPhenScore.0.935	Uninterpreted mutation on kinase protein	NA	NA	NA	Y	TK-Eph--EphB3	N	NA	NA	NA	NA	N	NA	NA	NA	NA	NA
>ENSP00000429829:map.8/131124559/C:p.I142V:n.A422G:c.Atc/Gtc:SIFTprediction.tolerated:PolyPhenScore.0.068	Mutation around phosphorylation site	2	N	N	N	NA	NA	NA	NA	NA	NA	N	NA	NA	NA	NA	NA
>ENSP00000333920:map.9/135277130/A:p.G360V:n.G1119T:c.gGa/gTa:SIFTprediction.deleterious:PolyPhenScore.0.995	Mutation around phosphorylation site	-1,-5	N	N	N	NA	NA	NA	NA	NA	NA	N	NA	NA	NA	NA	NA
>ENSP00000333920:map.9/135277301/G:p.V303A:n.T948C:c.gTt/gCt:SIFTprediction.tolerated:PolyPhenScore.0	Mutation around phosphorylation site	2	N	N	N	NA	NA	NA	NA	NA	NA	N	NA	NA	NA	NA	NA
>ENSP00000301037:map.17/26938195/A:p.S326F:n.C1009T:c.tCt/tTt:SIFTprediction.tolerated:PolyPhenScore.0.005	Uninterpreted mutation on kinase domain	NA	NA	NA	Y	AGC-RSKR--SgK494	Y	1325	N	N	N	N	NA	NA	NA	NA	NA
>ENSP00000291823:map.19/40886993/T:p.R302Q:n.G1190A:c.cGg/cAg:SIFTprediction.tolerated:PolyPhenScore.0.007	Kinase downstream rewiring on kinase domain	NA	NA	NA	Y	CMGC-DYRK-HIPK-HIPK4	Y	1327	N	Y	N	N	NA	NA	NA	NA	NA
>ENSP00000216911:map.20/54961463/C:p.I57V:n.A437G:c.Att/Gtt:SIFTprediction.tolerated:PolyPhenScore.0.001	Uninterpreted mutation on kinase protein	NA	NA	NA	Y	Other-Aur--AurA	N	NA	NA	NA	NA	N	NA	NA	NA	NA	NA
>ENSP00000216911:map.20/54961541/T:p.F31I:n.T359A:c.Ttt/Att:SIFTprediction.tolerated:PolyPhenScore.0.001	Uninterpreted mutation on kinase protein	NA	NA	NA	Y	Other-Aur--AurA	N	NA	NA	NA	NA	N	NA	NA	NA	NA	NA
>ENSP00000349274:map.9/138376972/G:p.K206E:n.A1165G:c.Aag/Gag:SIFTprediction.tolerated:PolyPhenScore.0	Phosphomimicking mutation	1	N	Y	N	NA	NA	NA	NA	NA	NA	N	NA	NA	NA	NA	NA
>ENSP00000349274:map.9/138377657/C:p.M434T:n.T1850C:c.aTg/aCg:SIFTprediction.tolerated:PolyPhenScore.0	Mutation around phosphorylation site	1	N	N	N	NA	NA	NA	NA	NA	NA	N	NA	NA	NA	NA	NA
>ENSP00000353452:map.3/123419573/T:p.D914E:n.C3024A:c.gaC/gaA:SIFTprediction.tolerated:PolyPhenScore.0.007	Uninterpreted mutation on kinase protein	NA	NA	NA	Y	CAMK-MLCK--smMLCK	N	NA	NA	NA	NA	N	NA	NA	NA	NA	NA
>ENSP00000353452:map.3/123419733/G:p.L861P:n.T2864C:c.cTa/cCa:SIFTprediction.tolerated:PolyPhenScore.0	Uninterpreted mutation on kinase protein	NA	NA	NA	Y	CAMK-MLCK--smMLCK	N	NA	NA	NA	NA	N	NA	NA	NA	NA	NA
>ENSP00000353452:map.3/123451773/C:p.L496V:n.C1768G:c.Ctg/Gtg:SIFTprediction.tolerated:PolyPhenScore.0.001	Uninterpreted mutation on kinase protein	NA	NA	NA	Y	CAMK-MLCK--smMLCK	N	NA	NA	NA	NA	N	NA	NA	NA	NA	NA
>ENSP00000353452:map.3/123453061/G:p.V261A:n.T1064C:c.gTg/gCg:SIFTprediction.tolerated:PolyPhenScore.0	Uninterpreted mutation on kinase protein	NA	NA	NA	Y	CAMK-MLCK--smMLCK	N	NA	NA	NA	NA	N	NA	NA	NA	NA	NA
>ENSP00000353452:map.3/123457893/A:p.P147S:n.C721T:c.Cca/Tca:SIFTprediction.tolerated:PolyPhenScore.0.011	Uninterpreted mutation on kinase protein	NA	NA	NA	Y	CAMK-MLCK--smMLCK	N	NA	NA	NA	NA	N	NA	NA	NA	NA	NA
>ENSP00000356560:map.1/180913597/G:p.N1078D:n.A3287G:c.Aac/Gac:SIFTprediction.tolerated:PolyPhenScore.0	Mutation around phosphorylation site	4,3,-5	N	N	N	NA	NA	NA	NA	NA	NA	N	NA	NA	NA	NA	NA
>ENSP00000230340:map.6/41895150/A:p.E103K:n.G682A:c.Gag/Aag:SIFTprediction.tolerated:PolyPhenScore.0.208	Mutation around phosphorylation site	5	N	N	N	NA	NA	NA	NA	NA	NA	N	NA	NA	NA	NA	NA
>ENSP00000370021:map.9/17394536/T:p.T695I:n.C2168T:c.aCt/aTt:SIFTprediction.tolerated:PolyPhenScore.0	Mutation around phosphorylation site	5	N	N	N	NA	NA	NA	NA	NA	NA	N	NA	NA	NA	NA	NA
>ENSP00000373565:map.8/144808831/C:p.R934G:n.A2926G:c.Agg/Ggg:SIFTprediction.deleterious:PolyPhenScore.0.049	Mutation around phosphorylation site	-2	N	N	N	NA	NA	NA	NA	NA	NA	N	NA	NA	NA	NA	NA
>ENSP00000388987:map.21/15974409/C:p.N92D:n.A272G:c.Aat/Gat:SIFTprediction.tolerated:PolyPhenScore.0	Mutation around phosphorylation site	-4	N	N	N	NA	NA	NA	NA	NA	NA	N	NA	NA	NA	NA	NA
>ENSP00000296125:map.3/44948479/T:p.R372C:n.C1182T:c.Cgc/Tgc:SIFTprediction.tolerated:PolyPhenScore.0.169	Mutation around phosphorylation site	3	N	N	N	NA	NA	NA	NA	NA	NA	N	NA	NA	NA	NA	NA
>ENSP00000262193:map.6/170862300/C:p.P11A:n.C130G:c.Cct/Gct:SIFTprediction.tolerated:PolyPhenScore.0	Mutation around phosphorylation site	3	N	N	N	NA	NA	NA	NA	NA	NA	N	NA	NA	NA	NA	NA
>ENSP00000278616:map.11/108183167/G:p.N1983S:n.A6333G:c.aAt/aGt:SIFTprediction.tolerated:PolyPhenScore.0.001	Uninterpreted mutation on kinase protein	NA	NA	NA	Y	PKL-PIKK-ATM-ATM	N	NA	NA	NA	NA	N	NA	NA	NA	NA	NA
>ENSP00000360671:map.X/118603844/G:p.L111R:n.T448G:c.cTc/cGc:SIFTprediction.tolerated:PolyPhenScore.0.001	Mutation around phosphorylation site	-1	N	N	N	NA	NA	NA	NA	NA	NA	N	NA	NA	NA	NA	NA
>ENSP00000348385:map.9/116931099/A:p.A422T:n.G1655A:c.Gca/Aca:SIFTprediction.tolerated:PolyPhenScore.0	Mutation around phosphorylation site	3	N	N	N	NA	NA	NA	NA	NA	NA	N	NA	NA	NA	NA	NA
>ENSP00000275820:map.7/156743264/A:p.A278E:n.C848A:c.gCg/gAg:SIFTprediction.tolerated:PolyPhenScore.0.05	Mutation around phosphorylation site	-2	N	N	N	NA	NA	NA	NA	NA	NA	N	NA	NA	NA	NA	NA
>ENSP00000239165:map.17/46688256/C:p.T9A:n.A124G:c.Act/Gct:SIFTprediction.tolerated:PolyPhenScore.0	Mutation around phosphorylation site	3	N	N	N	NA	NA	NA	NA	NA	NA	N	NA	NA	NA	NA	NA
>ENSP00000364230:map.1/20671961/A:p.R880H:n.G2835A:c.cGc/cAc:SIFTprediction.deleterious:PolyPhenScore.0.992	Mutation around phosphorylation site	-1	N	N	N	NA	NA	NA	NA	NA	NA	N	NA	NA	NA	NA	NA
>ENSP00000399863:map.14/102798055/A:p.A430T:n.G1303A:c.Gca/Aca:SIFTprediction.tolerated:PolyPhenScore.0.718	Mutation around phosphorylation site	-2	N	N	N	NA	NA	NA	NA	NA	NA	N	NA	NA	NA	NA	NA
>ENSP00000303686:map.2/11810095/A:p.A54V:n.C196T:c.gCg/gTg:SIFTprediction.tolerated:PolyPhenScore.0.004	Mutation around phosphorylation site	1	N	N	N	NA	NA	NA	NA	NA	NA	N	NA	NA	NA	NA	NA
>ENSP00000341882:map.3/1427479/A:p.S901Y:n.C3253A:c.tCt/tAt:SIFTprediction.deleterious:PolyPhenScore.0.849	Mutation around phosphorylation site	4	N	N	N	NA	NA	NA	NA	NA	NA	N	NA	NA	NA	NA	NA
>ENSP00000357669:map.1/153653757/C:p.M341I:n.G1495C:c.atG/atC:SIFTprediction.tolerated:PolyPhenScore.0.001	Uninterpreted mutation on kinase protein	NA	NA	NA	Y	RGC-RGC--ANPa	N	NA	NA	NA	NA	N	NA	NA	NA	NA	NA
>ENSP00000357669:map.1/153655966/A:p.E460K:n.G1850A:c.Gaa/Aaa:SIFTprediction.deleterious:PolyPhenScore.0.026	Uninterpreted mutation on kinase protein	NA	NA	NA	Y	RGC-RGC--ANPa	N	NA	NA	NA	NA	N	NA	NA	NA	NA	NA
>ENSP00000376250:map.3/191093285/T:p.D295Y:n.G1473T:c.Gac/Tac:SIFTprediction.deleterious:PolyPhenScore.0.715	Mutation around phosphorylation site	3	N	N	N	NA	NA	NA	NA	NA	NA	N	NA	NA	NA	NA	NA
>ENSP00000352995:map.19/7533850/G:p.N1019S:n.A3309G:c.aAc/aGc:SIFTprediction.tolerated:PolyPhenScore.0	Mutation around phosphorylation site	5	N	N	N	NA	NA	NA	NA	NA	NA	N	NA	NA	NA	NA	NA
>ENSP00000216286:map.14/52520368/T:p.G453D:n.G1358A:c.gGt/gAt:SIFTprediction.tolerated:PolyPhenScore.0.003	Mutation around phosphorylation site	4	N	N	N	NA	NA	NA	NA	NA	NA	N	NA	NA	NA	NA	NA
>ENSP00000349238:map.11/64121190/G:p.D1279E:n.C3881G:c.gaC/gaG:SIFTprediction.deleterious:PolyPhenScore.0.341	Mutation around phosphorylation site	2	N	N	N	NA	NA	NA	NA	NA	NA	N	NA	NA	NA	NA	NA
>ENSP00000417401:map.20/62198348/T:p.S788N:n.G2433A:c.aGc/aAc:SIFTprediction.tolerated:PolyPhenScore.0.006	Destruction of phosphorylation site	0	Y	N	N	NA	NA	NA	NA	NA	NA	N	NA	NA	NA	NA	NA
>ENSP00000417401:map.20/62200576/A:p.S338L:n.C1083T:c.tCa/tTa:SIFTprediction.deleterious:PolyPhenScore.0.142	Destruction of phosphorylation site	0	Y	N	N	NA	NA	NA	NA	NA	NA	N	NA	NA	NA	NA	NA
>ENSP00000243914:map.20/56099114/G:p.E50Q:n.G341C:c.Gag/Cag:SIFTprediction.tolerated:PolyPhenScore.0.005	Mutation around phosphorylation site	-3,-2	N	N	N	NA	NA	NA	NA	NA	NA	N	NA	NA	NA	NA	NA
>ENSP00000265348:map.6/43010858/G:p.I1139T:n.T3502C:c.aTc/aCc:SIFTprediction.tolerated:PolyPhenScore.0.993	Mutation around phosphorylation site	-5,2	N	N	N	NA	NA	NA	NA	NA	NA	N	NA	NA	NA	NA	NA
>ENSP00000342681:map.11/60892606/G:p.H461R:n.A1548G:c.cAc/cGc:SIFTprediction.tolerated:PolyPhenScore.0	Mutation around phosphorylation site	-4,1	N	N	N	NA	NA	NA	NA	NA	NA	N	NA	NA	NA	NA	NA
>ENSP00000342681:map.11/60893235/T:p.A471V:n.C1578T:c.gCt/gTt:SIFTprediction.deleterious:PolyPhenScore.0.964	Mutation around phosphorylation site	-5	N	N	N	NA	NA	NA	NA	NA	NA	N	NA	NA	NA	NA	NA
>ENSP00000283905:map.7/25194665/C:p.T187S:n.C1223G:c.aCc/aGc:SIFTprediction.tolerated:PolyPhenScore.0.985	Destruction of phosphorylation site	0	Y	N	N	NA	NA	NA	NA	NA	NA	N	NA	NA	NA	NA	NA
>ENSP00000259030:map.3/187088812/T:p.T131M:n.C502T:c.aCg/aTg:SIFTprediction.tolerated:PolyPhenScore.0.036	Destruction of phosphorylation site	4,0	Y	N	N	NA	NA	NA	NA	NA	NA	N	NA	NA	NA	NA	NA
>ENSP00000384416:map.7/31682453/T:p.A490V:n.C1507T:c.gCg/gTg:SIFTprediction.tolerated:PolyPhenScore.0.026	Mutation around phosphorylation site	3,4	N	N	N	NA	NA	NA	NA	NA	NA	N	NA	NA	NA	NA	NA
>ENSP00000463778:map.17/21318770/A:p.R39Q:n.G1011A:c.cGg/cAg:SIFTprediction.tolerated:PolyPhenScore.0.262	Mutation around phosphorylation site	1	N	N	N	NA	NA	NA	NA	NA	NA	N	NA	NA	NA	NA	NA
>ENSP00000463778:map.17/21318773/A:p.R40H:n.G1014A:c.cGc/cAc:SIFTprediction.deleterious:PolyPhenScore.0.041	Mutation around phosphorylation site	2	N	N	N	NA	NA	NA	NA	NA	NA	N	NA	NA	NA	NA	NA
>ENSP00000463778:map.17/21318782/A:p.R43H:n.G1023A:c.cGc/cAc:SIFTprediction.deleterious:PolyPhenScore.0.031	Mutation around phosphorylation site	5	N	N	N	NA	NA	NA	NA	NA	NA	N	NA	NA	NA	NA	NA
>ENSP00000463778:map.17/21319868/T:p.S405I:n.G2109T:c.aGc/aTc:SIFTprediction.deleterious:PolyPhenScore.0.029	Destruction of phosphorylation site	0	Y	N	N	NA	NA	NA	NA	NA	NA	N	NA	NA	NA	NA	NA
>ENSP00000275815:map.7/143088867/C:p.M900V:n.A2785G:c.Atg/Gtg:SIFTprediction.tolerated:PolyPhenScore.0	Uninterpreted mutation on kinase protein	NA	NA	NA	Y	TK-Eph--EphA1	N	NA	NA	NA	NA	N	NA	NA	NA	NA	NA
>ENSP00000275815:map.7/143095978/T:p.R351H:n.G1139A:c.cGt/cAt:SIFTprediction.tolerated:PolyPhenScore.0	Uninterpreted mutation on kinase protein	NA	NA	NA	Y	TK-Eph--EphA1	N	NA	NA	NA	NA	N	NA	NA	NA	NA	NA
>ENSP00000275815:map.7/143097100/G:p.V160A:n.T566C:c.gTg/gCg:SIFTprediction.tolerated:PolyPhenScore.0	Mutation around phosphorylation site on kinase protein	5	N	N	Y	TK-Eph--EphA1	N	NA	NA	NA	NA	N	NA	NA	NA	NA	NA
>ENSP00000310623:map.12/108956433/T:p.A12V:n.C57T:c.gCg/gTg:SIFTprediction.tolerated:PolyPhenScore.0	Mutation around phosphorylation site	-2	N	N	N	NA	NA	NA	NA	NA	NA	N	NA	NA	NA	NA	NA
>ENSP00000415430:map.22/46722400/C:p.W525R:n.T1785C:c.Tgg/Cgg:SIFTprediction.tolerated:PolyPhenScore.0	Mutation around phosphorylation site	2,5,-3	N	N	N	NA	NA	NA	NA	NA	NA	N	NA	NA	NA	NA	NA
>ENSP00000342710:map.12/53085089/C:p.R533G:n.A1626G:c.Agg/Ggg:SIFTprediction.tolerated:PolyPhenScore.0	Mutation around phosphorylation site	-1	N	N	N	NA	NA	NA	NA	NA	NA	N	NA	NA	NA	NA	NA
>ENSP00000365016:map.13/110434964/T:p.R1146H:n.G3952A:c.cGc/cAc:SIFTprediction.deleterious:PolyPhenScore.0.965	Mutation around phosphorylation site	-3,-2,-5	N	N	N	NA	NA	NA	NA	NA	NA	N	NA	NA	NA	NA	NA
>ENSP00000365016:map.13/110436386/T:p.S672N:n.G2530A:c.aGc/aAc:SIFTprediction.tolerated:PolyPhenScore.0.013	Destruction of phosphorylation site	-3,0	Y	N	N	NA	NA	NA	NA	NA	NA	N	NA	NA	NA	NA	NA
>ENSP00000350990:map.11/57080871/A:p.G431C:n.G1444T:c.Ggt/Tgt:SIFTprediction.deleterious:PolyPhenScore.1	Mutation around phosphorylation site	2,-4	N	N	N	NA	NA	NA	NA	NA	NA	N	NA	NA	NA	NA	NA
>ENSP00000396067:map.8/53586706/G:p.M234T:n.T1216C:c.aTg/aCg:SIFTprediction.tolerated:PolyPhenScore.0.001	Mutation around phosphorylation site	-3,-4	N	N	N	NA	NA	NA	NA	NA	NA	N	NA	NA	NA	NA	NA
>ENSP00000288050:map.16/70161263/C:p.Y110H:n.T1285C:c.Tat/Cat:SIFTprediction.tolerated:PolyPhenScore.0	Destruction of phosphorylation site	1,0	Y	N	N	NA	NA	NA	NA	NA	NA	N	NA	NA	NA	NA	NA
>ENSP00000350616:map.7/50611735/C:p.M17V:n.A118G:c.Atg/Gtg:SIFTprediction.tolerated:PolyPhenScore.0	Mutation around phosphorylation site	-3	N	N	N	NA	NA	NA	NA	NA	NA	N	NA	NA	NA	NA	NA
>ENSP00000374507:map.14/91773494/A:p.A1028V:n.C3170T:c.gCg/gTg:SIFTprediction.tolerated:PolyPhenScore.0.002	Mutation around phosphorylation site	5	N	N	N	NA	NA	NA	NA	NA	NA	N	NA	NA	NA	NA	NA
>ENSP00000363259:map.10/50534599/A:p.G1337S:n.G4297A:c.Ggc/Agc:SIFTprediction.deleterious:PolyPhenScore.0.727	Mutation around phosphorylation site	5	N	N	N	NA	NA	NA	NA	NA	NA	N	NA	NA	NA	NA	NA
>ENSP00000258443:map.2/109513601/G:p.V370A:n.T1540C:c.gTt/gCt:SIFTprediction.deleterious:PolyPhenScore.0.461	Mutation around phosphorylation site	4	N	N	N	NA	NA	NA	NA	NA	NA	N	NA	NA	NA	NA	NA
>ENSP00000226094:map.17/66533655/G:p.L530S:n.T1877C:c.tTg/tCg:SIFTprediction.tolerated:PolyPhenScore.0	Uninterpreted mutation on kinase protein	NA	NA	NA	Y	PKL-FJ--FAM20A	N	NA	NA	NA	NA	N	NA	NA	NA	NA	NA
>ENSP00000226094:map.17/66538239/T:p.N332K:n.C1284A:c.aaC/aaA:SIFTprediction.tolerated:PolyPhenScore.0.38	Uninterpreted mutation on kinase domain	NA	NA	NA	Y	PKL-FJ--FAM20A	Y	487	N	N	N	N	NA	NA	NA	NA	NA
>ENSP00000354877:map.17/19713740/T:p.V370M:n.G1627A:c.Gtg/Atg:SIFTprediction.tolerated:PolyPhenScore.0.001	Uninterpreted mutation on kinase protein	NA	NA	NA	Y	Other-ULK-ULK-ULK2	N	NA	NA	NA	NA	N	NA	NA	NA	NA	NA
>ENSP00000334418:map.11/50003191/A:p.V283L:n.G881T:c.Gtg/Ttg:SIFTprediction.tolerated:PolyPhenScore.0	Mutation around phosphorylation site	-2	N	N	N	NA	NA	NA	NA	NA	NA	N	NA	NA	NA	NA	NA
>ENSP00000367276:map.13/53035925/G:p.I323V:n.A1057G:c.Ata/Gta:SIFTprediction.tolerated:PolyPhenScore.0	Mutation around phosphorylation site	3,-5	N	N	N	NA	NA	NA	NA	NA	NA	N	NA	NA	NA	NA	NA
>ENSP00000437046:map.1/36643685/A:p.R114S:n.C338A:c.Cgc/Agc:SIFTprediction.tolerated:PolyPhenScore.0.592	Mutation around phosphorylation site	-3,2	N	N	N	NA	NA	NA	NA	NA	NA	N	NA	NA	NA	NA	NA
>ENSP00000345917:map.4/4276132/C:p.H265R:n.A1035G:c.cAc/cGc:SIFTprediction.tolerated:PolyPhenScore.0	Mutation around phosphorylation site	5	N	N	N	NA	NA	NA	NA	NA	NA	N	NA	NA	NA	NA	NA
>ENSP00000307235:map.2/88874891/A:p.A704S:n.G2412T:c.Gct/Tct:SIFTprediction.tolerated:PolyPhenScore.0.005	Mutation around phosphorylation site on kinase domain	-1	N	N	Y	Other-PEK-PEK-PEK	Y	283	N	N	N	N	NA	NA	NA	NA	NA
>ENSP00000307235:map.2/88895123/C:p.Q166R:n.A799G:c.cAa/cGa:SIFTprediction.tolerated:PolyPhenScore.0	Uninterpreted mutation on kinase protein	NA	NA	NA	Y	Other-PEK-PEK-PEK	N	NA	NA	NA	NA	N	NA	NA	NA	NA	NA
>ENSP00000295220:map.2/120409616/T:p.M509I:n.G2656T:c.atG/atT:SIFTprediction.tolerated:PolyPhenScore.0.003	Mutation around phosphorylation site	-3	N	N	N	NA	NA	NA	NA	NA	NA	N	NA	NA	NA	NA	NA
>ENSP00000353608:map.18/28610988/T:p.R102K:n.G386A:c.aGg/aAg:SIFTprediction.tolerated:PolyPhenScore.0.005	Mutation around phosphorylation site	3	N	N	N	NA	NA	NA	NA	NA	NA	N	NA	NA	NA	NA	NA
>ENSP00000353608:map.18/28611061/T:p.S78T:n.T313A:c.Tca/Aca:SIFTprediction.tolerated:PolyPhenScore.0.506	Mutation around phosphorylation site	-3	N	N	N	NA	NA	NA	NA	NA	NA	N	NA	NA	NA	NA	NA
>ENSP00000204726:map.12/133384864/A:p.P264L:n.C1350T:c.cCg/cTg:SIFTprediction.tolerated:PolyPhenScore.0.002	Mutation around phosphorylation site	-5,-4	N	N	N	NA	NA	NA	NA	NA	NA	N	NA	NA	NA	NA	NA
>ENSP00000344563:map.12/10163375/A:p.T6N:n.C145A:c.aCc/aAc:SIFTprediction.tolerated:PolyPhenScore.0.987	Mutation around phosphorylation site	-1	N	N	N	NA	NA	NA	NA	NA	NA	N	NA	NA	NA	NA	NA
>ENSP00000260324:map.15/45968435/C:p.I264T:n.T1177C:c.aTt/aCt:SIFTprediction.tolerated:PolyPhenScore.0.047	Mutation around phosphorylation site	5	N	N	N	NA	NA	NA	NA	NA	NA	N	NA	NA	NA	NA	NA
>ENSP00000339973:map.17/18542519/G:p.E56A:n.A867C:c.gAg/gCg:SIFTprediction.deleterious:PolyPhenScore.0.183	Mutation around phosphorylation site	-5	N	N	N	NA	NA	NA	NA	NA	NA	N	NA	NA	NA	NA	NA
>ENSP00000362304:map.10/72513635/A:p.L940M:n.C2818A:c.Ctg/Atg:SIFTprediction.tolerated:PolyPhenScore.0.903	Mutation around phosphorylation site	-3	N	N	N	NA	NA	NA	NA	NA	NA	N	NA	NA	NA	NA	NA
>ENSP00000318799:map.8/65493429/G:p.S28A:n.T616G:c.Tcc/Gcc:SIFTprediction.tolerated:PolyPhenScore.0	Mutation around phosphorylation site	4	N	N	N	NA	NA	NA	NA	NA	NA	N	NA	NA	NA	NA	NA
>ENSP00000369777:map.16/30537271/T:p.G64R:n.G366A:c.Ggg/Agg:SIFTprediction.deleterious:PolyPhenScore.0.674	Mutation around phosphorylation site	-5,2	N	N	N	NA	NA	NA	NA	NA	NA	N	NA	NA	NA	NA	NA
>ENSP00000345629:map.X/19482476/T:p.A192T:n.G574A:c.Gct/Act:SIFTprediction.tolerated:PolyPhenScore.0.408	Uninterpreted mutation on kinase protein	NA	NA	NA	Y	STE-STE11-ASK-MAP3K7	N	NA	NA	NA	NA	N	NA	NA	NA	NA	NA
>ENSP00000383234:map.18/48190440/A:p.V38M:n.G1112A:c.Gtg/Atg:SIFTprediction.tolerated:PolyPhenScore.0.357	Uninterpreted mutation on kinase domain	NA	NA	NA	Y	CMGC-MAPK-ERK3-ERK4	Y	64	N	N	N	N	NA	NA	NA	NA	NA
>ENSP00000433548:map.12/990912/C:p.T1554P:n.A4660C:c.Acc/Ccc:SIFTprediction.tolerated:PolyPhenScore.0	Uninterpreted mutation on kinase protein	NA	NA	NA	Y	Other-WNK--Wnk1	N	NA	NA	NA	NA	N	NA	NA	NA	NA	NA
>ENSP00000433548:map.12/994487/C:p.C2004S:n.G6011C:c.tGc/tCc:SIFTprediction.tolerated:PolyPhenScore.0	Uninterpreted mutation on kinase protein	NA	NA	NA	Y	Other-WNK--Wnk1	N	NA	NA	NA	NA	N	NA	NA	NA	NA	NA
>ENSP00000353099:map.6/32557483/C:p.T13A:n.A143G:c.Aca/Gca:SIFTprediction.tolerated:PolyPhenScore.0	Destruction of phosphorylation site	3,0	Y	N	N	NA	NA	NA	NA	NA	NA	N	NA	NA	NA	NA	NA
>ENSP00000353099:map.6/32557504/A:p.L6F:n.C122T:c.Ctc/Ttc:SIFTprediction.tolerated:PolyPhenScore.0.012	Mutation around phosphorylation site	-4	N	N	N	NA	NA	NA	NA	NA	NA	N	NA	NA	NA	NA	NA
>ENSP00000310216:map.12/10562089/C:p.I29S:n.T268G:c.aTc/aGc:SIFTprediction.tolerated:PolyPhenScore.0	Mutation around phosphorylation site	-3	N	N	N	NA	NA	NA	NA	NA	NA	N	NA	NA	NA	NA	NA
>ENSP00000322180:map.8/120847188/C:p.H376R:n.A1342G:c.cAt/cGt:SIFTprediction.tolerated:PolyPhenScore.0	Mutation around phosphorylation site	2	N	N	N	NA	NA	NA	NA	NA	NA	N	NA	NA	NA	NA	NA
>ENSP00000375672:map.19/52497250/A:p.T365I:n.C1154T:c.aCt/aTt:SIFTprediction.tolerated:PolyPhenScore.0	Mutation around phosphorylation site	-5	N	N	N	NA	NA	NA	NA	NA	NA	N	NA	NA	NA	NA	NA
>ENSP00000293845:map.17/8644854/T:p.A144T:n.G657A:c.Gcc/Acc:SIFTprediction.tolerated:PolyPhenScore.0.006	Mutation around phosphorylation site	-5	N	N	N	NA	NA	NA	NA	NA	NA	N	NA	NA	NA	NA	NA
>ENSP00000256649:map.1/117656088/G:p.M496T:n.T2014C:c.aTg/aCg:SIFTprediction.tolerated:PolyPhenScore.0	Mutation around phosphorylation site	5	N	N	N	NA	NA	NA	NA	NA	NA	N	NA	NA	NA	NA	NA
>ENSP00000386022:map.11/60531346/G:p.L47R:n.T219G:c.cTg/cGg:SIFTprediction.tolerated:PolyPhenScore.0.012	Mutation around phosphorylation site	-4	N	N	N	NA	NA	NA	NA	NA	NA	N	NA	NA	NA	NA	NA
>ENSP00000295872:map.3/113165480/G:p.T824P:n.A2730C:c.Acc/Ccc:SIFTprediction.deleterious:PolyPhenScore.0.672	Destruction of phosphorylation site	0,-1,5	Y	N	N	NA	NA	NA	NA	NA	NA	N	NA	NA	NA	NA	NA
>ENSP00000233954:map.2/102968356/T:p.T549I:n.C1917T:c.aCt/aTt:SIFTprediction.tolerated:PolyPhenScore.0.012	Mutation around phosphorylation site	3	N	N	N	NA	NA	NA	NA	NA	NA	N	NA	NA	NA	NA	NA
>ENSP00000233954:map.2/102968362/C:p.L551S:n.T1923C:c.tTg/tCg:SIFTprediction.tolerated:PolyPhenScore.0.503	Mutation around phosphorylation site	5	N	N	N	NA	NA	NA	NA	NA	NA	N	NA	NA	NA	NA	NA
>ENSP00000385486:map.22/51009953/T:p.E531K:n.G1696A:c.Gag/Aag:SIFTprediction.tolerated:PolyPhenScore.0.17	Mutation around phosphorylation site	-2,-3	N	N	N	NA	NA	NA	NA	NA	NA	N	NA	NA	NA	NA	NA
>ENSP00000257189:map.18/29054297/T:p.T772I:n.C2398T:c.aCt/aTt:SIFTprediction.deleterious:PolyPhenScore.0.908	Destruction of phosphorylation site	0,-3,4,1	Y	N	N	NA	NA	NA	NA	NA	NA	N	NA	NA	NA	NA	NA
>ENSP00000280333:map.10/129249662/A:p.A1857T:n.G5678A:c.Gca/Aca:SIFTprediction.tolerated:PolyPhenScore.0	Mutation around phosphorylation site	-1	N	N	N	NA	NA	NA	NA	NA	NA	N	NA	NA	NA	NA	NA
>ENSP00000356130:map.1/205130413/G:p.C641R:n.T1952C:c.Tgt/Cgt:SIFTprediction.tolerated:PolyPhenScore.0	Uninterpreted mutation on kinase protein	NA	NA	NA	Y	Other-Dusty--Dusty	N	NA	NA	NA	NA	N	NA	NA	NA	NA	NA
>ENSP00000356130:map.1/205180474/A:p.L64F:n.C221T:c.Ctc/Ttc:SIFTprediction.deleterious:PolyPhenScore.0.025	Uninterpreted mutation on kinase protein	NA	NA	NA	Y	Other-Dusty--Dusty	N	NA	NA	NA	NA	N	NA	NA	NA	NA	NA
>ENSP00000424595:map.7/18066569/A:p.E279D:n.G918T:c.gaG/gaT:SIFTprediction.tolerated:PolyPhenScore.0.001	Mutation around phosphorylation site	5	N	N	N	NA	NA	NA	NA	NA	NA	N	NA	NA	NA	NA	NA
>ENSP00000320176:map.3/121351338/T:p.E361K:n.G1173A:c.Gaa/Aaa:SIFTprediction.tolerated:PolyPhenScore.0.326	Mutation around phosphorylation site	1	N	N	N	NA	NA	NA	NA	NA	NA	N	NA	NA	NA	NA	NA
>ENSP00000267540:map.14/81744736/G:p.S307P:n.T1120C:c.Tca/Cca:SIFTprediction.tolerated:PolyPhenScore.0	Mutation around phosphorylation site	5	N	N	N	NA	NA	NA	NA	NA	NA	N	NA	NA	NA	NA	NA
>ENSP00000321365:map.19/13059147/G:p.T131A:n.A500G:c.Acg/Gcg:SIFTprediction.tolerated:PolyPhenScore.0	Mutation around phosphorylation site	3,-5,-2,-1	N	N	N	NA	NA	NA	NA	NA	NA	N	NA	NA	NA	NA	NA
>ENSP00000372035:map.13/21562832/T:p.G363S:n.G1493A:c.Ggc/Agc:SIFTprediction.tolerated:PolyPhenScore.0.005	Uninterpreted mutation on kinase protein	NA	NA	NA	Y	AGC-NDR-LATS-LATS2	N	NA	NA	NA	NA	N	NA	NA	NA	NA	NA
>ENSP00000372035:map.13/21562948/A:p.A324V:n.C1377T:c.gCg/gTg:SIFTprediction.tolerated:PolyPhenScore.0.031	Uninterpreted mutation on kinase protein	NA	NA	NA	Y	AGC-NDR-LATS-LATS2	N	NA	NA	NA	NA	N	NA	NA	NA	NA	NA
>ENSP00000332134:map.1/12853579/T:p.S68L:n.C306T:c.tCa/tTa:SIFTprediction.tolerated:PolyPhenScore.0.858	Mutation around phosphorylation site	-4	N	N	N	NA	NA	NA	NA	NA	NA	N	NA	NA	NA	NA	NA
>ENSP00000345988:map.3/155198866/A:p.T1658M:n.C4973T:c.aCg/aTg:SIFTprediction.deleterious:PolyPhenScore.0.018	Mutation around phosphorylation site	-4	N	N	N	NA	NA	NA	NA	NA	NA	N	NA	NA	NA	NA	NA
>ENSP00000282397:map.13/29001375/A:p.T453S:n.A1609T:c.Act/Tct:SIFTprediction.deleterious:PolyPhenScore.0.92	Uninterpreted mutation on kinase protein	NA	NA	NA	Y	TK-PVR-VEGFR-FLT1	N	NA	NA	NA	NA	N	NA	NA	NA	NA	NA
>ENSP00000440495:map.19/5135392/G:p.K744E:n.A2270G:c.Aag/Gag:SIFTprediction.tolerated:PolyPhenScore.0	Mutation around phosphorylation site	3	N	N	N	NA	NA	NA	NA	NA	NA	N	NA	NA	NA	NA	NA
>ENSP00000360158:map.6/51910905/C:p.N830S:n.A2765G:c.aAt/aGt:SIFTprediction.tolerated:PolyPhenScore.0.013	Mutation around phosphorylation site	2	N	N	N	NA	NA	NA	NA	NA	NA	N	NA	NA	NA	NA	NA
>ENSP00000421258:map.19/58213773/C:p.L182V:n.C741G:c.Ctt/Gtt:SIFTprediction.tolerated:PolyPhenScore.0.002	Mutation around phosphorylation site	-2	N	N	N	NA	NA	NA	NA	NA	NA	N	NA	NA	NA	NA	NA
>ENSP00000269228:map.18/21112206/T:p.R1266Q:n.G4071A:c.cGa/cAa:SIFTprediction.tolerated:PolyPhenScore.0.002	Mutation around phosphorylation site	-4	N	N	N	NA	NA	NA	NA	NA	NA	N	NA	NA	NA	NA	NA
>ENSP00000268138:map.15/90167658/A:p.V1373I:n.G4222A:c.Gtc/Atc:SIFTprediction.tolerated:PolyPhenScore.0.001	Mutation around phosphorylation site	1	N	N	N	NA	NA	NA	NA	NA	NA	N	NA	NA	NA	NA	NA
>ENSP00000268138:map.15/90170237/T:p.R1885C:n.C5758T:c.Cgc/Tgc:SIFTprediction.deleterious:PolyPhenScore.0.73	Mutation around phosphorylation site	4	N	N	N	NA	NA	NA	NA	NA	NA	N	NA	NA	NA	NA	NA
>ENSP00000265944:map.10/26355906/A:p.R319H:n.G1122A:c.cGt/cAt:SIFTprediction.tolerated:PolyPhenScore.0	Uninterpreted mutation on kinase protein	NA	NA	NA	Y	STE-STE20-NinaC-MYO3A	N	NA	NA	NA	NA	N	NA	NA	NA	NA	NA
>ENSP00000265944:map.10/26355992/G:p.I348V:n.A1208G:c.Att/Gtt:SIFTprediction.tolerated:PolyPhenScore.0	Uninterpreted mutation on kinase protein	NA	NA	NA	Y	STE-STE20-NinaC-MYO3A	N	NA	NA	NA	NA	N	NA	NA	NA	NA	NA
>ENSP00000265944:map.10/26357748/A:p.V369I:n.G1271A:c.Gtc/Atc:SIFTprediction.tolerated:PolyPhenScore.0	Uninterpreted mutation on kinase protein	NA	NA	NA	Y	STE-STE20-NinaC-MYO3A	N	NA	NA	NA	NA	N	NA	NA	NA	NA	NA
>ENSP00000265944:map.10/26446312/A:p.S956N:n.G3033A:c.aGt/aAt:SIFTprediction.tolerated:PolyPhenScore.0.003	Uninterpreted mutation on kinase protein	NA	NA	NA	Y	STE-STE20-NinaC-MYO3A	N	NA	NA	NA	NA	N	NA	NA	NA	NA	NA
>ENSP00000265944:map.10/26463043/T:p.T1284S:n.A4016T:c.Act/Tct:SIFTprediction.tolerated:PolyPhenScore.0.003	Mutation around phosphorylation site on kinase protein	5,4	N	N	Y	STE-STE20-NinaC-MYO3A	N	NA	NA	NA	NA	N	NA	NA	NA	NA	NA
>ENSP00000265944:map.10/26463130/A:p.R1313S:n.C4103A:c.Cgt/Agt:SIFTprediction.tolerated:PolyPhenScore.0	Uninterpreted mutation on kinase protein	NA	NA	NA	Y	STE-STE20-NinaC-MYO3A	N	NA	NA	NA	NA	N	NA	NA	NA	NA	NA
>ENSP00000389015:map.19/56041255/G:p.A298P:n.G930C:c.Gcc/Ccc:SIFTprediction.tolerated:PolyPhenScore.0.004	Uninterpreted mutation on kinase domain	NA	NA	NA	Y	Other-NKF1--SgK069	Y	1351	N	N	N	N	NA	NA	NA	NA	NA
>ENSP00000389015:map.19/56047448/G:p.C72R:n.T252C:c.Tgc/Cgc:SIFTprediction.tolerated:PolyPhenScore.0	Uninterpreted mutation on kinase domain	NA	NA	NA	Y	Other-NKF1--SgK069	Y	52	N	N	N	N	NA	NA	NA	NA	NA
>ENSP00000395929:map.5/176637576/C:p.S726P:n.T2221C:c.Tct/Cct:SIFTprediction.deleterious:PolyPhenScore.0.89	Destruction of phosphorylation site	0	Y	N	N	NA	NA	NA	NA	NA	NA	N	NA	NA	NA	NA	NA
>ENSP00000295746:map.3/108298260/T:p.R229Q:n.G763A:c.cGa/cAa:SIFTprediction.tolerated:PolyPhenScore.0.022	Mutation around phosphorylation site	-5	N	N	N	NA	NA	NA	NA	NA	NA	N	NA	NA	NA	NA	NA
>ENSP00000262056:map.12/53433936/C:p.S589P:n.T2091C:c.Tct/Cct:SIFTprediction.deleterious:PolyPhenScore.0.632	Mutation around phosphorylation site	-2,-4	N	N	N	NA	NA	NA	NA	NA	NA	N	NA	NA	NA	NA	NA
>ENSP00000369731:map.11/4967468/A:p.T288M:n.C889T:c.aCg/aTg:SIFTprediction.tolerated:PolyPhenScore.0.004	Destruction of phosphorylation site	0	Y	N	N	NA	NA	NA	NA	NA	NA	N	NA	NA	NA	NA	NA
>ENSP00000408464:map.9/271638/T:p.A22V:n.C177T:c.gCg/gTg:SIFTprediction.deleterious:PolyPhenScore.0.001	Mutation around phosphorylation site	3	N	N	N	NA	NA	NA	NA	NA	NA	N	NA	NA	NA	NA	NA
>ENSP00000307265:map.19/46387792/C:p.A414G:n.C1585G:c.gCt/gGt:SIFTprediction.tolerated:PolyPhenScore.0.002	Mutation around phosphorylation site	1,-2	N	N	N	NA	NA	NA	NA	NA	NA	N	NA	NA	NA	NA	NA
>ENSP00000256644:map.1/110950439/T:p.S17N:n.G126A:c.aGc/aAc:SIFTprediction.deleterious:PolyPhenScore.0.545	Destruction of phosphorylation site	0	Y	N	N	NA	NA	NA	NA	NA	NA	N	NA	NA	NA	NA	NA
>ENSP00000368244:map.20/5903223/A:p.D145N:n.G637A:c.Gac/Aac:SIFTprediction.tolerated:PolyPhenScore.0.005	Mutation around phosphorylation site	-4	N	N	N	NA	NA	NA	NA	NA	NA	N	NA	NA	NA	NA	NA
>ENSP00000368244:map.20/5903323/A:p.R178Q:n.G737A:c.cGa/cAa:SIFTprediction.tolerated:PolyPhenScore.0.004	Mutation around phosphorylation site	-5,-4,5	N	N	N	NA	NA	NA	NA	NA	NA	N	NA	NA	NA	NA	NA
>ENSP00000368244:map.20/5903563/A:p.R258Q:n.G977A:c.cGa/cAa:SIFTprediction.tolerated:PolyPhenScore.0.001	Mutation around phosphorylation site	-1,-5	N	N	N	NA	NA	NA	NA	NA	NA	N	NA	NA	NA	NA	NA
>ENSP00000369349:map.12/52681925/C:p.L248R:n.T812G:c.cTc/cGc:SIFTprediction.tolerated:PolyPhenScore.0.001	Mutation around phosphorylation site	-4	N	N	N	NA	NA	NA	NA	NA	NA	N	NA	NA	NA	NA	NA
>ENSP00000303769:map.9/117103973/G:p.S1303P:n.T4069C:c.Tct/Cct:SIFTprediction.tolerated:PolyPhenScore.0	Destruction of phosphorylation site	0,-4	Y	N	N	NA	NA	NA	NA	NA	NA	N	NA	NA	NA	NA	NA
>ENSP00000353518:map.6/35027927/C:p.L694S:n.T2219C:c.tTa/tCa:SIFTprediction.tolerated:PolyPhenScore.0	Mutation around phosphorylation site	2,-2	N	N	N	NA	NA	NA	NA	NA	NA	N	NA	NA	NA	NA	NA
>ENSP00000361025:map.9/136268084/G:p.K473E:n.A1524G:c.Aaa/Gaa:SIFTprediction.tolerated:PolyPhenScore.0	Uninterpreted mutation on kinase protein	NA	NA	NA	Y	Other-SgK071--SgK071	N	NA	NA	NA	NA	N	NA	NA	NA	NA	NA
>ENSP00000273320:map.3/44612050/T:p.T483I:n.C1877T:c.aCt/aTt:SIFTprediction.tolerated:PolyPhenScore.0	Mutation around phosphorylation site	-5	N	N	N	NA	NA	NA	NA	NA	NA	N	NA	NA	NA	NA	NA
>ENSP00000348984:map.21/34926260/T:p.R1575C:n.C5198T:c.Cgc/Tgc:SIFTprediction.tolerated:PolyPhenScore.0	Mutation around phosphorylation site	-1,3	N	N	N	NA	NA	NA	NA	NA	NA	N	NA	NA	NA	NA	NA
>ENSP00000364165:map.10/33123746/A:p.T398N:n.C1193A:c.aCt/aAt:SIFTprediction.deleterious:PolyPhenScore.0.307	Mutation around phosphorylation site	3	N	N	N	NA	NA	NA	NA	NA	NA	N	NA	NA	NA	NA	NA
>ENSP00000387882:map.14/92268615/G:p.K151T:n.A776C:c.aAg/aCg:SIFTprediction.tolerated:PolyPhenScore.0	Mutation around phosphorylation site	-3,-5	N	N	N	NA	NA	NA	NA	NA	NA	N	NA	NA	NA	NA	NA
>ENSP00000406024:map.10/6151955/A:p.R97Q:n.G289A:c.cGa/cAa:SIFTprediction.tolerated:PolyPhenScore.0.114	Mutation around phosphorylation site	-4	N	N	N	NA	NA	NA	NA	NA	NA	N	NA	NA	NA	NA	NA
>ENSP00000364475:map.9/97369149/T:p.R218K:n.G850A:c.aGg/aAg:SIFTprediction.tolerated:PolyPhenScore.0.001	Mutation around phosphorylation site	2	N	N	N	NA	NA	NA	NA	NA	NA	N	NA	NA	NA	NA	NA
>ENSP00000378198:map.4/107168431/C:p.Q266E:n.C1161G:c.Caa/Gaa:SIFTprediction.tolerated:PolyPhenScore.0.001	Uninterpreted mutation on kinase domain	NA	NA	NA	Y	Other-TBCK--TBCK	Y	1383	N	N	N	N	NA	NA	NA	NA	NA
>ENSP00000329165:map.17/39643646/A:p.T315M:n.C944T:c.aCg/aTg:SIFTprediction.deleterious:PolyPhenScore.0.399	Destruction of phosphorylation site	0	Y	N	N	NA	NA	NA	NA	NA	NA	N	NA	NA	NA	NA	NA
>ENSP00000444063:map.7/29186576/G:p.N92D:n.A274G:c.Aat/Gat:SIFTprediction.tolerated:PolyPhenScore.0.001	Uninterpreted mutation on SH2 protein	NA	NA	NA	N	NA	NA	NA	NA	NA	NA	Y	CHN2	N	NA	NA	NA
>ENSP00000368253:map.X/30326505/A:p.R326W:n.C1211T:c.Cgg/Tgg:SIFTprediction.deleterious:PolyPhenScore.0.73	Mutation around phosphorylation site	-2	N	N	N	NA	NA	NA	NA	NA	NA	N	NA	NA	NA	NA	NA
>ENSP00000358045:map.1/150484987/A:p.G442S:n.G1458A:c.Ggt/Agt:SIFTprediction.tolerated:PolyPhenScore.0.001	Mutation around phosphorylation site	-3	N	N	N	NA	NA	NA	NA	NA	NA	N	NA	NA	NA	NA	NA
>ENSP00000302707:map.19/52249211/G:p.E346A:n.A1132C:c.gAg/gCg:SIFTprediction.tolerated:PolyPhenScore.0.359	Mutation around phosphorylation site	4	N	N	N	NA	NA	NA	NA	NA	NA	N	NA	NA	NA	NA	NA
>ENSP00000310593:map.4/156273768/C:p.N601D:n.A2065G:c.Aat/Gat:SIFTprediction.tolerated:PolyPhenScore.0	Mutation around phosphorylation site	-2	N	N	N	NA	NA	NA	NA	NA	NA	N	NA	NA	NA	NA	NA
>ENSP00000261868:map.15/44849698/A:p.A141T:n.G559A:c.Gca/Aca:SIFTprediction.tolerated:PolyPhenScore.0.01	Mutation around phosphorylation site	-2	N	N	N	NA	NA	NA	NA	NA	NA	N	NA	NA	NA	NA	NA
>ENSP00000365630:map.9/85627408/A:p.R262C:n.C1045T:c.Cgc/Tgc:SIFTprediction.tolerated:PolyPhenScore.0.007	Mutation around phosphorylation site	-2	N	N	N	NA	NA	NA	NA	NA	NA	N	NA	NA	NA	NA	NA
>ENSP00000339566:map.6/26056539/T:p.V40M:n.G161A:c.Gtg/Atg:SIFTprediction.deleterious:PolyPhenScore.0.995	Mutation around phosphorylation site	4,-1	N	N	N	NA	NA	NA	NA	NA	NA	N	NA	NA	NA	NA	NA
>ENSP00000297661:map.9/34241328/C:p.M102T:n.T540C:c.aTg/aCg:SIFTprediction.tolerated:PolyPhenScore.0.006	Mutation around phosphorylation site	-3,2	N	N	N	NA	NA	NA	NA	NA	NA	N	NA	NA	NA	NA	NA
>ENSP00000329360:map.17/79637367/G:p.H127Q:n.C784G:c.caC/caG:SIFTprediction.tolerated:PolyPhenScore.0.001	Mutation around phosphorylation site	2	N	N	N	NA	NA	NA	NA	NA	NA	N	NA	NA	NA	NA	NA
>ENSP00000329360:map.17/79639550/A:p.R229Q:n.G1089A:c.cGg/cAg:SIFTprediction.tolerated:PolyPhenScore.0.042	Mutation around phosphorylation site	-4	N	N	N	NA	NA	NA	NA	NA	NA	N	NA	NA	NA	NA	NA
>ENSP00000312789:map.19/40318235/C:p.Y290C:n.A1149G:c.tAc/tGc:SIFTprediction.deleterious:PolyPhenScore.0.998	Uninterpreted mutation on kinase domain	NA	NA	NA	Y	CMGC-DYRK-DYRK1-DYRK1B	Y	1118	N	N	N	N	NA	NA	NA	NA	NA
>ENSP00000369126:map.13/37678766/T:p.V210I:n.G1038A:c.Gtt/Att:SIFTprediction.deleterious:PolyPhenScore.0.694	Mutation around phosphorylation site on kinase domain	4,-3,1	N	N	Y	CK1-CK1-CK1-A-CK1a2	Y	1130	N	N	N	N	NA	NA	NA	NA	NA
>ENSP00000369126:map.13/37679268/T:p.D42E:n.C536A:c.gaC/gaA:SIFTprediction.tolerated:PolyPhenScore.0.004	Uninterpreted mutation on kinase domain	NA	NA	NA	Y	CK1-CK1-CK1-A-CK1a2	Y	99	N	N	N	N	NA	NA	NA	NA	NA
>ENSP00000410216:map.5/75003678/C:p.H36R:n.A297G:c.cAt/cGt:SIFTprediction.tolerated:PolyPhenScore.0	Mutation around phosphorylation site	-1	N	N	N	NA	NA	NA	NA	NA	NA	N	NA	NA	NA	NA	NA
>ENSP00000369146:map.16/56667282/A:p.T20K:n.C558A:c.aCg/aAg:SIFTprediction.tolerated:PolyPhenScore.0	Mutation around phosphorylation site	2	N	N	N	NA	NA	NA	NA	NA	NA	N	NA	NA	NA	NA	NA
>ENSP00000294168:map.11/62543374/C:p.V40A:n.T320C:c.gTg/gCg:SIFTprediction.tolerated:PolyPhenScore.0.422	Mutation around phosphorylation site	-2	N	N	N	NA	NA	NA	NA	NA	NA	N	NA	NA	NA	NA	NA
>ENSP00000347978:map.13/103515085/C:p.C529S:n.G3009C:c.tGt/tCt:SIFTprediction.tolerated:PolyPhenScore.0	Mutation around phosphorylation site	3	N	N	N	NA	NA	NA	NA	NA	NA	N	NA	NA	NA	NA	NA
>ENSP00000343966:map.13/20277413/C:p.M492V:n.A1634G:c.Atg/Gtg:SIFTprediction.tolerated:PolyPhenScore.0.126	Mutation around phosphorylation site	-1	N	N	N	NA	NA	NA	NA	NA	NA	N	NA	NA	NA	NA	NA
>ENSP00000386135:map.9/90322023/A:p.S1346N:n.G4372A:c.aGt/aAt:SIFTprediction.tolerated:PolyPhenScore.0	Uninterpreted mutation on kinase protein	NA	NA	NA	Y	CAMK-DAPK-DAPK-DAPK1	N	NA	NA	NA	NA	N	NA	NA	NA	NA	NA
>ENSP00000269834:map.19/57647236/C:p.N157D:n.A855G:c.Aat/Gat:SIFTprediction.tolerated:PolyPhenScore.0	Mutation around phosphorylation site	-3	N	N	N	NA	NA	NA	NA	NA	NA	N	NA	NA	NA	NA	NA
>ENSP00000350937:map.7/115890510/T:p.A221V:n.C877T:c.gCc/gTc:SIFTprediction.tolerated:PolyPhenScore.0.05	Mutation around phosphorylation site	-5	N	N	N	NA	NA	NA	NA	NA	NA	N	NA	NA	NA	NA	NA
>ENSP00000274938:map.6/35209353/T:p.S410L:n.C1229T:c.tCg/tTg:SIFTprediction.deleterious:PolyPhenScore.0.002	Destruction of phosphorylation site	0,4	Y	N	N	NA	NA	NA	NA	NA	NA	N	NA	NA	NA	NA	NA
>ENSP00000305221:map.4/70360886/G:p.W232R:n.T741C:c.Tgg/Cgg:SIFTprediction.deleterious:PolyPhenScore.0.994	Mutation around phosphorylation site	-4	N	N	N	NA	NA	NA	NA	NA	NA	N	NA	NA	NA	NA	NA
>ENSP00000331342:map.8/37728017/G:p.M1185T:n.T3567C:c.aTg/aCg:SIFTprediction.tolerated:PolyPhenScore.0	Mutation around phosphorylation site	-2	N	N	N	NA	NA	NA	NA	NA	NA	N	NA	NA	NA	NA	NA
>ENSP00000262219:map.8/124710729/T:p.R127H:n.G448A:c.cGt/cAt:SIFTprediction.deleterious:PolyPhenScore.0.024	Mutation around phosphorylation site	-4	N	N	N	NA	NA	NA	NA	NA	NA	N	NA	NA	NA	NA	NA
>ENSP00000241891:map.10/88422116/T:p.T394I:n.C1348T:c.aCc/aTc:SIFTprediction.tolerated:PolyPhenScore.0.001	Mutation around phosphorylation site	-3,3,2	N	N	N	NA	NA	NA	NA	NA	NA	N	NA	NA	NA	NA	NA
>ENSP00000402505:map.19/17111297/G:p.M323T:n.T967C:c.aTg/aCg:SIFTprediction.tolerated:PolyPhenScore.0.001	Mutation around phosphorylation site	-4	N	N	N	NA	NA	NA	NA	NA	NA	N	NA	NA	NA	NA	NA
>ENSP00000363089:map.9/120474915/G:p.Y170C:n.A610G:c.tAt/tGt:SIFTprediction.deleterious:PolyPhenScore.0.999	Mutation around phosphorylation site	-5	N	N	N	NA	NA	NA	NA	NA	NA	N	NA	NA	NA	NA	NA
>ENSP00000431759:map.12/97098549/C:p.L2168P:n.T6526C:c.cTt/cCt:SIFTprediction.tolerated:PolyPhenScore.0	Mutation around phosphorylation site	3,-2,-3	N	N	N	NA	NA	NA	NA	NA	NA	N	NA	NA	NA	NA	NA
>ENSP00000431759:map.12/97102578/A:p.E2241K:n.G6744A:c.Gaa/Aaa:SIFTprediction.tolerated:PolyPhenScore.0	Mutation around phosphorylation site	-4	N	N	N	NA	NA	NA	NA	NA	NA	N	NA	NA	NA	NA	NA
>ENSP00000431759:map.12/97157933/A:p.P2682H:n.C8068A:c.cCt/cAt:SIFTprediction.tolerated:PolyPhenScore.0.017	Mutation around phosphorylation site	4	N	N	N	NA	NA	NA	NA	NA	NA	N	NA	NA	NA	NA	NA
>ENSP00000296589:map.5/33963849/T:p.V279I:n.G982A:c.Gta/Ata:SIFTprediction.tolerated:PolyPhenScore.0.008	Mutation around phosphorylation site	1	N	N	N	NA	NA	NA	NA	NA	NA	N	NA	NA	NA	NA	NA
>ENSP00000374857:map.22/23248758/A:p.R83K:n.G247A:c.aGa/aAa:SIFTprediction.tolerated:PolyPhenScore.0	Mutation around phosphorylation site	-3	N	N	N	NA	NA	NA	NA	NA	NA	N	NA	NA	NA	NA	NA
>ENSP00000330101:map.12/53165940/T:p.A359T:n.G1129A:c.Gcc/Acc:SIFTprediction.tolerated:PolyPhenScore.0.913	Mutation around phosphorylation site	-2	N	N	N	NA	NA	NA	NA	NA	NA	N	NA	NA	NA	NA	NA
>ENSP00000225426:map.17/36909499/T:p.M34L:n.A191T:c.Atg/Ttg:SIFTprediction.deleterious:PolyPhenScore.0.01	Mutation around phosphorylation site	-2,-3	N	N	N	NA	NA	NA	NA	NA	NA	N	NA	NA	NA	NA	NA
>ENSP00000362993:map.10/60588553/C:p.S943P:n.T2831C:c.Tcg/Ccg:SIFTprediction.tolerated:PolyPhenScore.0	Destruction of phosphorylation site	0	Y	N	N	NA	NA	NA	NA	NA	NA	N	NA	NA	NA	NA	NA
>ENSP00000357130:map.1/158619728/C:p.S1163A:n.T3668G:c.Tcc/Gcc:SIFTprediction.tolerated:PolyPhenScore.0.002	Mutation around phosphorylation site	-4	N	N	N	NA	NA	NA	NA	NA	NA	N	NA	NA	NA	NA	NA
>ENSP00000262577:map.8/144620183/C:p.S452G:n.A1386G:c.Agc/Ggc:SIFTprediction.tolerated:PolyPhenScore.0	Destruction of phosphorylation site	-2,-1,0	Y	N	N	NA	NA	NA	NA	NA	NA	N	NA	NA	NA	NA	NA
>ENSP00000433459:map.11/85375300/T:p.T207K:n.C847A:c.aCa/aAa:SIFTprediction.tolerated:PolyPhenScore.0.064	Destruction of phosphorylation site	0	Y	N	N	NA	NA	NA	NA	NA	NA	N	NA	NA	NA	NA	NA
>ENSP00000308548:map.11/64884653/A:p.P158L:n.C518T:c.cCt/cTt:SIFTprediction.tolerated:PolyPhenScore.0.002	Mutation around phosphorylation site	-3	N	N	N	NA	NA	NA	NA	NA	NA	N	NA	NA	NA	NA	NA
>ENSP00000371236:map.21/34897113/T:p.V421I:n.G1376A:c.Gtc/Atc:SIFTprediction.tolerated:PolyPhenScore.0.001	Mutation around phosphorylation site	4	N	N	N	NA	NA	NA	NA	NA	NA	N	NA	NA	NA	NA	NA
>ENSP00000270233:map.19/45323987/T:p.H597Y:n.C1833T:c.Cac/Tac:SIFTprediction.deleterious:PolyPhenScore.0.412	Mutation around phosphorylation site	1,-1	N	N	N	NA	NA	NA	NA	NA	NA	N	NA	NA	NA	NA	NA
>ENSP00000356745:map.1/169823718/C:p.Q567R:n.A1915G:c.cAa/cGa:SIFTprediction.tolerated:PolyPhenScore.0.116	Uninterpreted mutation on kinase protein	NA	NA	NA	Y	Other-SCY1--SCYL3	N	NA	NA	NA	NA	N	NA	NA	NA	NA	NA
>ENSP00000315557:map.2/232458443/C:p.S261P:n.T869C:c.Tcc/Ccc:SIFTprediction.tolerated:PolyPhenScore.0	Mutation around phosphorylation site	-4	N	N	N	NA	NA	NA	NA	NA	NA	N	NA	NA	NA	NA	NA
>ENSP00000254854:map.17/7915912/T:p.P701S:n.C2251T:c.Ccc/Tcc:SIFTprediction.tolerated:PolyPhenScore.0.259	Kinase downstream rewiring on kinase domain	NA	NA	NA	Y	RGC-RGC--CYGD	Y	1073	N	Y	Y	N	NA	NA	NA	NA	NA
>ENSP00000364884:map.10/28378758/C:p.K322R:n.A1225G:c.aAa/aGa:SIFTprediction.tolerated:PolyPhenScore.0	Mutation around phosphorylation site	-1	N	N	N	NA	NA	NA	NA	NA	NA	N	NA	NA	NA	NA	NA
>ENSP00000350195:map.1/27688633/A:p.T455I:n.C1633T:c.aCc/aTc:SIFTprediction.tolerated:PolyPhenScore.0.002	Uninterpreted mutation on kinase protein	NA	NA	NA	Y	STE-STE11-ASK-MAP3K6	N	NA	NA	NA	NA	N	NA	NA	NA	NA	NA
>ENSP00000259457:map.9/127177161/G:p.V39A:n.T130C:c.gTc/gCc:SIFTprediction.tolerated:PolyPhenScore.0	Mutation around phosphorylation site	-5	N	N	N	NA	NA	NA	NA	NA	NA	N	NA	NA	NA	NA	NA
>ENSP00000409898:map.19/56320663/A:p.P438L:n.C2024T:c.cCg/cTg:SIFTprediction.tolerated:PolyPhenScore.0.543	Mutation around phosphorylation site	-1	N	N	N	NA	NA	NA	NA	NA	NA	N	NA	NA	NA	NA	NA
>ENSP00000290765:map.22/24300580/T:p.M139I:n.G472A:c.atG/atA:SIFTprediction.tolerated:PolyPhenScore.0.002	Mutation around phosphorylation site	2	N	N	N	NA	NA	NA	NA	NA	NA	N	NA	NA	NA	NA	NA
>ENSP00000406487:map.17/4796274/C:p.V751A:n.T2252C:c.gTc/gCc:SIFTprediction.tolerated:PolyPhenScore.0.002	Mutation around phosphorylation site on kinase protein	-2,-1	N	N	Y	STE-STE20-MSN-MINK	N	NA	NA	NA	NA	N	NA	NA	NA	NA	NA
>ENSP00000406487:map.17/4796286/T:p.P755L:n.C2264T:c.cCg/cTg:SIFTprediction.tolerated:PolyPhenScore.0.002	Mutation around phosphorylation site on kinase protein	2,3	N	N	Y	STE-STE20-MSN-MINK	N	NA	NA	NA	NA	N	NA	NA	NA	NA	NA
>ENSP00000415208:map.9/13219593/A:p.L351F:n.C1094T:c.Ctc/Ttc:SIFTprediction.tolerated:PolyPhenScore.0.01	Mutation around phosphorylation site	-3,1,-2	N	N	N	NA	NA	NA	NA	NA	NA	N	NA	NA	NA	NA	NA
>ENSP00000322323:map.7/299881/G:p.N564D:n.A1921G:c.Aac/Gac:SIFTprediction.tolerated:PolyPhenScore.0.001	Uninterpreted mutation on kinase protein	NA	NA	NA	Y	PKL-FJ--FAM20C	N	NA	NA	NA	NA	N	NA	NA	NA	NA	NA
>ENSP00000298139:map.8/30999280/T:p.L1074F:n.G3471T:c.ttG/ttT:SIFTprediction.tolerated:PolyPhenScore.0	Mutation around phosphorylation site	-5	N	N	N	NA	NA	NA	NA	NA	NA	N	NA	NA	NA	NA	NA
>ENSP00000442008:map.16/57806168/A:p.Q138H:n.G425T:c.caG/caT:SIFTprediction.deleterious:PolyPhenScore.0.942	Mutation around phosphorylation site	1	N	N	N	NA	NA	NA	NA	NA	NA	N	NA	NA	NA	NA	NA
>ENSP00000255006:map.20/19951534/A:p.S246T:n.T885A:c.Tcg/Acg:SIFTprediction.tolerated:PolyPhenScore.0	Uninterpreted mutation on SH2 protein	NA	NA	NA	N	NA	NA	NA	NA	NA	NA	Y	RIN2	N	NA	NA	NA
>ENSP00000281282:map.15/57731335/C:p.T380P:n.A1216C:c.Aca/Cca:SIFTprediction.tolerated:PolyPhenScore.0	Destruction of phosphorylation site	0	Y	N	N	NA	NA	NA	NA	NA	NA	N	NA	NA	NA	NA	NA
>ENSP00000303830:map.19/7117203/A:p.E1338V:n.A4122T:c.gAg/gTg:SIFTprediction.deleterious:PolyPhenScore.0.008	Mutation around phosphorylation site on kinase protein	5	N	N	Y	TK-InsR--INSR	N	NA	NA	NA	NA	N	NA	NA	NA	NA	NA
>ENSP00000388320:map.16/88781040/G:p.Q416R:n.A1315G:c.cAg/cGg:SIFTprediction.tolerated:PolyPhenScore.0.008	Mutation around phosphorylation site	1,-3	N	N	N	NA	NA	NA	NA	NA	NA	N	NA	NA	NA	NA	NA
>ENSP00000362368:map.20/39794282/G:p.S539G:n.A2020G:c.Agc/Ggc:SIFTprediction.tolerated:PolyPhenScore.0.005	Uninterpreted mutation on SH2 protein	NA	NA	NA	N	NA	NA	NA	NA	NA	NA	Y	PLCG1-1,PLCG1-2	N	NA	NA	NA
>ENSP00000362368:map.20/39795383/C:p.S729P:n.T2590C:c.Tcg/Ccg:SIFTprediction.tolerated:PolyPhenScore.0.921	SH2 downstream rewiring on SH2 domain	NA	NA	NA	N	NA	NA	NA	NA	NA	NA	Y	PLCG1-1,PLCG1-2	Y	291	N	Y
>ENSP00000362368:map.20/39797465/C:p.I813T:n.T2843C:c.aTc/aCc:SIFTprediction.tolerated:PolyPhenScore.0	Uninterpreted mutation on SH2 protein	NA	NA	NA	N	NA	NA	NA	NA	NA	NA	Y	PLCG1-1,PLCG1-2	N	NA	NA	NA
>ENSP00000397925:map.16/84476161/T:p.M453L:n.A1446T:c.Atg/Ttg:SIFTprediction.tolerated:PolyPhenScore.0.002	Mutation around phosphorylation site	-4	N	N	N	NA	NA	NA	NA	NA	NA	N	NA	NA	NA	NA	NA
>ENSP00000397925:map.16/84476200/T:p.M466L:n.A1485T:c.Atg/Ttg:SIFTprediction.tolerated:PolyPhenScore.0.18	Mutation around phosphorylation site	-5	N	N	N	NA	NA	NA	NA	NA	NA	N	NA	NA	NA	NA	NA
>ENSP00000446989:map.14/23311650/C:p.Y144H:n.T430C:c.Tat/Cat:SIFTprediction.tolerated:PolyPhenScore.0.008	Destruction of phosphorylation site	0,-3,-2	Y	N	N	NA	NA	NA	NA	NA	NA	N	NA	NA	NA	NA	NA
>ENSP00000385079:map.7/77256713/G:p.T81A:n.A241G:c.Aca/Gca:SIFTprediction.tolerated:PolyPhenScore.0.046	Destruction of phosphorylation site	4,2,0	Y	N	N	NA	NA	NA	NA	NA	NA	N	NA	NA	NA	NA	NA
>ENSP00000346702:map.6/151669875/G:p.K19E:n.A228G:c.Aaa/Gaa:SIFTprediction.tolerated:PolyPhenScore.0	Mutation around phosphorylation site	-3	N	N	N	NA	NA	NA	NA	NA	NA	N	NA	NA	NA	NA	NA
>ENSP00000262306:map.16/2821573/T:p.S129N:n.G424A:c.aGc/aAc:SIFTprediction.deleterious:PolyPhenScore.0.012	Mutation around phosphorylation site	-4	N	N	N	NA	NA	NA	NA	NA	NA	N	NA	NA	NA	NA	NA
>ENSP00000407005:map.13/33344336/C:p.L186F:n.G558C:c.ttG/ttC:SIFTprediction.tolerated:PolyPhenScore.0.998	Mutation around phosphorylation site	-1	N	N	N	NA	NA	NA	NA	NA	NA	N	NA	NA	NA	NA	NA
>ENSP00000382707:map.11/320746/T:p.L23H:n.T305A:c.cTc/cAc:SIFTprediction.tolerated:PolyPhenScore.0.05	Mutation around phosphorylation site	3	N	N	N	NA	NA	NA	NA	NA	NA	N	NA	NA	NA	NA	NA
>ENSP00000336661:map.1/156902222/A:p.R483H:n.G1602A:c.cGc/cAc:SIFTprediction.deleterious:PolyPhenScore.0.658	Mutation around phosphorylation site	-2	N	N	N	NA	NA	NA	NA	NA	NA	N	NA	NA	NA	NA	NA
>ENSP00000355601:map.1/231557255/G:p.C127S:n.G3536C:c.tGt/tCt:SIFTprediction.tolerated:PolyPhenScore.0	Mutation around phosphorylation site	2	N	N	N	NA	NA	NA	NA	NA	NA	N	NA	NA	NA	NA	NA
>ENSP00000320232:map.13/103385015/G:p.L1382P:n.T4145C:c.cTa/cCa:SIFTprediction.tolerated:PolyPhenScore.0	Mutation around phosphorylation site	-1	N	N	N	NA	NA	NA	NA	NA	NA	N	NA	NA	NA	NA	NA
>ENSP00000261884:map.15/64706364/G:p.P375R:n.C1184G:c.cCt/cGt:SIFTprediction.tolerated:PolyPhenScore.0.009	Mutation around phosphorylation site	4	N	N	N	NA	NA	NA	NA	NA	NA	N	NA	NA	NA	NA	NA
>ENSP00000322617:map.3/183778010/C:p.G405A:n.G1248C:c.gGa/gCa:SIFTprediction.tolerated:PolyPhenScore.0.014	Mutation around phosphorylation site	-2,1	N	N	N	NA	NA	NA	NA	NA	NA	N	NA	NA	NA	NA	NA
>ENSP00000317039:map.9/86617265/G:p.N455S:n.A1696G:c.aAt/aGt:SIFTprediction.tolerated:PolyPhenScore.0	Mutation around phosphorylation site	5,-1	N	N	N	NA	NA	NA	NA	NA	NA	N	NA	NA	NA	NA	NA
>ENSP00000229446:map.6/136597281/T:p.L459H:n.T1629A:c.cTt/cAt:SIFTprediction.tolerated:PolyPhenScore.0.796	Mutation around phosphorylation site	-5,2,-3	N	N	N	NA	NA	NA	NA	NA	NA	N	NA	NA	NA	NA	NA
>ENSP00000229446:map.6/136597288/C:p.Y457D:n.T1622G:c.Tat/Gat:SIFTprediction.tolerated:PolyPhenScore.0.547	Destruction of phosphorylation site, Phosphomimicking mutation	0,-5	Y	Y	N	NA	NA	NA	NA	NA	NA	N	NA	NA	NA	NA	NA
>ENSP00000370505:map.X/3235724/T:p.G2000S:n.G6125A:c.Ggc/Agc:SIFTprediction.tolerated:PolyPhenScore.0.345	Mutation around phosphorylation site	4	N	N	N	NA	NA	NA	NA	NA	NA	N	NA	NA	NA	NA	NA
>ENSP00000370505:map.X/3239545/T:p.G1394D:n.G4308A:c.gGc/gAc:SIFTprediction.tolerated:PolyPhenScore.0	Phosphomimicking mutation	1	N	Y	N	NA	NA	NA	NA	NA	NA	N	NA	NA	NA	NA	NA
>ENSP00000411012:map.8/59508134/C:p.Y657C:n.A2158G:c.tAt/tGt:SIFTprediction.deleterious:PolyPhenScore.0.658	Destruction of phosphorylation site	0	Y	N	N	NA	NA	NA	NA	NA	NA	N	NA	NA	NA	NA	NA
>ENSP00000342512:map.3/155485302/T:p.S160N:n.G578A:c.aGt/aAt:SIFTprediction.tolerated:PolyPhenScore.0.001	Mutation around phosphorylation site	-4	N	N	N	NA	NA	NA	NA	NA	NA	N	NA	NA	NA	NA	NA
>ENSP00000163416:map.14/93263982/G:p.A67G:n.C456G:c.gCt/gGt:SIFTprediction.deleterious:PolyPhenScore.0.752	Mutation around phosphorylation site	5,3	N	N	N	NA	NA	NA	NA	NA	NA	N	NA	NA	NA	NA	NA
>ENSP00000337466:map.20/44333159/T:p.R39H:n.G144A:c.cGc/cAc:SIFTprediction.tolerated:PolyPhenScore.0.362	Mutation around phosphorylation site	5	N	N	N	NA	NA	NA	NA	NA	NA	N	NA	NA	NA	NA	NA
>ENSP00000275364:map.7/2883666/T:p.D44N:n.G293A:c.Gac/Aac:SIFTprediction.deleterious:PolyPhenScore.0.959	Mutation around phosphorylation site	4	N	N	N	NA	NA	NA	NA	NA	NA	N	NA	NA	NA	NA	NA
>ENSP00000322545:map.19/57839567/A:p.L246H:n.T1094A:c.cTc/cAc:SIFTprediction.tolerated:PolyPhenScore.0	Mutation around phosphorylation site	-4	N	N	N	NA	NA	NA	NA	NA	NA	N	NA	NA	NA	NA	NA
>ENSP00000298552:map.9/135786004/C:p.Y406C:n.A1439G:c.tAc/tGc:SIFTprediction.tolerated:PolyPhenScore.0.005	Destruction of phosphorylation site	0	Y	N	N	NA	NA	NA	NA	NA	NA	N	NA	NA	NA	NA	NA
>ENSP00000414887:map.5/178459283/G:p.T112A:n.A522G:c.Aca/Gca:SIFTprediction.tolerated:PolyPhenScore.0	Destruction of phosphorylation site	0	Y	N	N	NA	NA	NA	NA	NA	NA	N	NA	NA	NA	NA	NA
>ENSP00000402046:map.1/204199614/T:p.R857K:n.G2887A:c.aGg/aAg:SIFTprediction.tolerated:PolyPhenScore.0	Mutation around phosphorylation site	-5	N	N	N	NA	NA	NA	NA	NA	NA	N	NA	NA	NA	NA	NA
>ENSP00000363881:map.10/35360134/A:p.R38C:n.C322T:c.Cgt/Tgt:SIFTprediction.tolerated:PolyPhenScore.0.005	Mutation around phosphorylation site	-5	N	N	N	NA	NA	NA	NA	NA	NA	N	NA	NA	NA	NA	NA
>ENSP00000362217:map.X/85969688/T:p.S357C:n.A1069T:c.Agt/Tgt:SIFTprediction.deleterious:PolyPhenScore.0.979	Destruction of phosphorylation site	0	Y	N	N	NA	NA	NA	NA	NA	NA	N	NA	NA	NA	NA	NA
>ENSP00000319417:map.13/21742311/T:p.V187I:n.G684A:c.Gta/Ata:SIFTprediction.tolerated:PolyPhenScore.0.003	Mutation around phosphorylation site	-3	N	N	N	NA	NA	NA	NA	NA	NA	N	NA	NA	NA	NA	NA
>ENSP00000452643:map.15/65748662/G:p.L258F:n.G772C:c.ttG/ttC:SIFTprediction.deleterious:PolyPhenScore.0	Mutation around phosphorylation site	-2	N	N	N	NA	NA	NA	NA	NA	NA	N	NA	NA	NA	NA	NA
>ENSP00000378517:map.4/88903996/C:p.L298P:n.T1020C:c.cTg/cCg:SIFTprediction.deleterious:PolyPhenScore.0.99	Mutation around phosphorylation site	-5	N	N	N	NA	NA	NA	NA	NA	NA	N	NA	NA	NA	NA	NA
>ENSP00000457810:map.16/67863672/A:p.R394S:n.G1731T:c.agG/agT:SIFTprediction.deleterious:PolyPhenScore.0.384	Mutation around phosphorylation site	-3	N	N	N	NA	NA	NA	NA	NA	NA	N	NA	NA	NA	NA	NA
>ENSP00000325525:map.19/55378008/T:p.T397M:n.C1223T:c.aCg/aTg:SIFTprediction.deleterious:PolyPhenScore.0.846	Mutation around phosphorylation site	-1	N	N	N	NA	NA	NA	NA	NA	NA	N	NA	NA	NA	NA	NA
>ENSP00000312946:map.3/52554304/C:p.A1833P:n.G5573C:c.Gcc/Ccc:SIFTprediction.tolerated:PolyPhenScore.0	Mutation around phosphorylation site	4	N	N	N	NA	NA	NA	NA	NA	NA	N	NA	NA	NA	NA	NA
>ENSP00000263857:map.2/86260785/T:p.R1387Q:n.G4539A:c.cGg/cAg:SIFTprediction.tolerated:PolyPhenScore.0.002	Mutation around phosphorylation site	1	N	N	N	NA	NA	NA	NA	NA	NA	N	NA	NA	NA	NA	NA
>ENSP00000384580:map.14/24026493/G:p.H176R:n.A879G:c.cAc/cGc:SIFTprediction.tolerated:PolyPhenScore.0.023	Mutation around phosphorylation site	-4	N	N	N	NA	NA	NA	NA	NA	NA	N	NA	NA	NA	NA	NA
>ENSP00000356574:map.1/180165699/C:p.N591H:n.A1845C:c.Aac/Cac:SIFTprediction.tolerated:PolyPhenScore.0.242	Mutation around phosphorylation site	3,-1	N	N	N	NA	NA	NA	NA	NA	NA	N	NA	NA	NA	NA	NA
>ENSP00000335153:map.14/102568367/A:p.M71L:n.A493T:c.Atg/Ttg:SIFTprediction.tolerated:PolyPhenScore.0	Mutation around phosphorylation site	-4,-2	N	N	N	NA	NA	NA	NA	NA	NA	N	NA	NA	NA	NA	NA
>ENSP00000379368:map.3/44692564/G:p.T2S:n.C240G:c.aCt/aGt:SIFTprediction.deleterious:PolyPhenScore.0.626	Destruction of phosphorylation site	0	Y	N	N	NA	NA	NA	NA	NA	NA	N	NA	NA	NA	NA	NA
>ENSP00000366843:map.12/111947754/A:p.N762I:n.A2447T:c.aAt/aTt:SIFTprediction.tolerated:PolyPhenScore.0.144	Mutation around phosphorylation site	4	N	N	N	NA	NA	NA	NA	NA	NA	N	NA	NA	NA	NA	NA
>ENSP00000441692:map.14/32562162/A:p.V763M:n.G2524A:c.Gtg/Atg:SIFTprediction.tolerated:PolyPhenScore.0.032	Mutation around phosphorylation site	-2	N	N	N	NA	NA	NA	NA	NA	NA	N	NA	NA	NA	NA	NA
>ENSP00000379702:map.19/53669273/C:p.H157R:n.A570G:c.cAt/cGt:SIFTprediction.tolerated:PolyPhenScore.0	Mutation around phosphorylation site	-5	N	N	N	NA	NA	NA	NA	NA	NA	N	NA	NA	NA	NA	NA
>ENSP00000392843:map.7/6026775/C:p.K435E:n.A1303G:c.Aaa/Gaa:SIFTprediction.tolerated:PolyPhenScore.0.001	Phosphomimicking mutation	-1	N	Y	N	NA	NA	NA	NA	NA	NA	N	NA	NA	NA	NA	NA
>ENSP00000392843:map.7/6026942/T:p.T379K:n.C1136A:c.aCg/aAg:SIFTprediction.tolerated:PolyPhenScore.0.002	Destruction of phosphorylation site	0,3	Y	N	N	NA	NA	NA	NA	NA	NA	N	NA	NA	NA	NA	NA
>ENSP00000263847:map.11/59345799/A:p.T628M:n.C2363T:c.aCg/aTg:SIFTprediction.deleterious:PolyPhenScore.0.987	Destruction of phosphorylation site	0	Y	N	N	NA	NA	NA	NA	NA	NA	N	NA	NA	NA	NA	NA
>ENSP00000363216:map.10/50950976/A:p.T637M:n.C1996T:c.aCg/aTg:SIFTprediction.tolerated:PolyPhenScore.0.046	Destruction of phosphorylation site	0,4	Y	N	N	NA	NA	NA	NA	NA	NA	N	NA	NA	NA	NA	NA
>ENSP00000309555:map.X/153220360/G:p.S1164P:n.T4457C:c.Tcc/Ccc:SIFTprediction.tolerated:PolyPhenScore.0	Destruction of phosphorylation site	0	Y	N	N	NA	NA	NA	NA	NA	NA	N	NA	NA	NA	NA	NA
>ENSP00000199764:map.19/42265889/T:p.G239V:n.G934T:c.gGc/gTc:SIFTprediction.tolerated:PolyPhenScore.0.002	Mutation around phosphorylation site	-4	N	N	N	NA	NA	NA	NA	NA	NA	N	NA	NA	NA	NA	NA
>ENSP00000261937:map.5/180046344/C:p.H890Q:n.C2749G:c.caC/caG:SIFTprediction.deleterious:PolyPhenScore.0.32	Mutation around phosphorylation site on kinase domain	4	N	N	Y	TK-PVR-VEGFR-FLT4	Y	137	N	N	N	N	NA	NA	NA	NA	NA
>ENSP00000362682:map.9/127566378/G:p.T309A:n.A925G:c.Acc/Gcc:SIFTprediction.tolerated:PolyPhenScore.0.001	Destruction of phosphorylation site	0	Y	N	N	NA	NA	NA	NA	NA	NA	N	NA	NA	NA	NA	NA
>ENSP00000353377:map.18/66513615/G:p.K298R:n.A1010G:c.aAg/aGg:SIFTprediction.tolerated:PolyPhenScore.0.036	Mutation around phosphorylation site	-1	N	N	N	NA	NA	NA	NA	NA	NA	N	NA	NA	NA	NA	NA
>ENSP00000342493:map.15/41046863/T:p.R40H:n.G304A:c.cGt/cAt:SIFTprediction.deleterious:PolyPhenScore.0.006	Mutation around phosphorylation site	-4	N	N	N	NA	NA	NA	NA	NA	NA	N	NA	NA	NA	NA	NA
>ENSP00000366244:map.X/47426120/C:p.S214P:n.T834C:c.Tcc/Ccc:SIFTprediction.deleterious:PolyPhenScore.0.005	Destruction of phosphorylation site on kinase protein	0,2,1,-1	Y	N	Y	TKL-RAF-RAF-ARAF	N	NA	NA	NA	NA	N	NA	NA	NA	NA	NA
>ENSP00000362181:map.6/41318438/G:p.M223V:n.A755G:c.Atg/Gtg:SIFTprediction.tolerated:PolyPhenScore.0	Mutation around phosphorylation site	-5	N	N	N	NA	NA	NA	NA	NA	NA	N	NA	NA	NA	NA	NA
>ENSP00000417970:map.6/170627586/T:p.D370Y:n.G1216T:c.Gat/Tat:SIFTprediction.tolerated:PolyPhenScore.0.578	Mutation around phosphorylation site	2	N	N	N	NA	NA	NA	NA	NA	NA	N	NA	NA	NA	NA	NA
>ENSP00000417970:map.6/170627761/G:p.Y428C:n.A1391G:c.tAt/tGt:SIFTprediction.tolerated:PolyPhenScore.0	Mutation around phosphorylation site	-1	N	N	N	NA	NA	NA	NA	NA	NA	N	NA	NA	NA	NA	NA
>ENSP00000417970:map.6/170627797/G:p.Y440C:n.A1427G:c.tAt/tGt:SIFTprediction.tolerated:PolyPhenScore.0.003	Mutation around phosphorylation site	-1	N	N	N	NA	NA	NA	NA	NA	NA	N	NA	NA	NA	NA	NA
>ENSP00000301905:map.8/27679981/C:p.N107S:n.A784G:c.aAt/aGt:SIFTprediction.tolerated:PolyPhenScore.0.001	Kinase downstream rewiring on kinase domain	NA	NA	NA	Y	Other-TOPK--PBK	Y	460	N	Y	N	N	NA	NA	NA	NA	NA
>ENSP00000368468:map.6/13801615/C:p.T216A:n.A785G:c.Act/Gct:SIFTprediction.tolerated:PolyPhenScore.0.078	Destruction of phosphorylation site	0	Y	N	N	NA	NA	NA	NA	NA	NA	N	NA	NA	NA	NA	NA
>ENSP00000251472:map.19/12969370/A:p.D395N:n.G1311A:c.Gac/Aac:SIFTprediction.deleterious:PolyPhenScore.0.119	Uninterpreted mutation on kinase domain	NA	NA	NA	Y	AGC-MAST-MAST-MAST1	Y	80	N	N	N	N	NA	NA	NA	NA	NA
>ENSP00000233027:map.3/52797634/C:p.P225A:n.C876G:c.Cca/Gca:SIFTprediction.deleterious:PolyPhenScore.0.784	Uninterpreted mutation on kinase domain	NA	NA	NA	Y	Other-NEK-NEK4-NEK4	Y	1275	N	N	N	N	NA	NA	NA	NA	NA
>ENSP00000285947:map.5/56207123/A:p.S76T:n.T612A:c.Tct/Act:SIFTprediction.tolerated:PolyPhenScore.0	Mutation around phosphorylation site	-5	N	N	N	NA	NA	NA	NA	NA	NA	N	NA	NA	NA	NA	NA
>ENSP00000226218:map.17/26694861/A:p.T400M:n.C1818T:c.aCg/aTg:SIFTprediction.tolerated:PolyPhenScore.0.479	Mutation around phosphorylation site	3	N	N	N	NA	NA	NA	NA	NA	NA	N	NA	NA	NA	NA	NA
>ENSP00000252999:map.20/60900481/G:p.F1807S:n.T5487C:c.tTc/tCc:SIFTprediction.tolerated:PolyPhenScore.0	Mutation around phosphorylation site	3	N	N	N	NA	NA	NA	NA	NA	NA	N	NA	NA	NA	NA	NA
>ENSP00000384515:map.22/44489868/C:p.V91A:n.T402C:c.gTg/gCg:SIFTprediction.tolerated:PolyPhenScore.0.003	Mutation around phosphorylation site	4	N	N	N	NA	NA	NA	NA	NA	NA	N	NA	NA	NA	NA	NA
>ENSP00000283109:map.5/96513471/C:p.S96C:n.C356G:c.tCt/tGt:SIFTprediction.deleterious:PolyPhenScore.0.987	Uninterpreted mutation on kinase domain	NA	NA	NA	Y	PKL-RIO-RIO2-RIOK2	Y	27	N	N	N	N	NA	NA	NA	NA	NA
>ENSP00000367686:map.20/9543622/T:p.S511N:n.G2079A:c.aGc/aAc:SIFTprediction.tolerated:PolyPhenScore.0	Uninterpreted mutation on kinase domain	NA	NA	NA	Y	STE-STE20-PAKB-PAK5	Y	235	N	N	N	N	NA	NA	NA	NA	NA
>ENSP00000367686:map.20/9547018/G:p.R335P:n.G1551C:c.cGa/cCa:SIFTprediction.tolerated:PolyPhenScore.0.039	Uninterpreted mutation on kinase protein	NA	NA	NA	Y	STE-STE20-PAKB-PAK5	N	NA	NA	NA	NA	N	NA	NA	NA	NA	NA
>ENSP00000305027:map.18/8784723/G:p.D898G:n.A2693G:c.gAt/gGt:SIFTprediction.None:PolyPhenScore.None	Mutation around phosphorylation site	-3	N	N	N	NA	NA	NA	NA	NA	NA	N	NA	NA	NA	NA	NA
>ENSP00000334198:map.16/1270162/A:p.R2077H:n.G6478A:c.cGc/cAc:SIFTprediction.tolerated:PolyPhenScore.0.002	Mutation around phosphorylation site	4	N	N	N	NA	NA	NA	NA	NA	NA	N	NA	NA	NA	NA	NA
>ENSP00000360939:map.1/47834209/T:p.Q80H:n.G389T:c.caG/caT:SIFTprediction.deleterious:PolyPhenScore.0.31	Mutation around phosphorylation site	-1	N	N	N	NA	NA	NA	NA	NA	NA	N	NA	NA	NA	NA	NA
>ENSP00000395751:map.21/47545768/A:p.R237H:n.G710A:c.cGt/cAt:SIFTprediction.tolerated:PolyPhenScore.0.073	Mutation around phosphorylation site	-3	N	N	N	NA	NA	NA	NA	NA	NA	N	NA	NA	NA	NA	NA
>ENSP00000355062:map.1/222803204/G:p.E464G:n.A1389G:c.gAg/gGg:SIFTprediction.deleterious:PolyPhenScore.0.978	Mutation around phosphorylation site	5	N	N	N	NA	NA	NA	NA	NA	NA	N	NA	NA	NA	NA	NA
>ENSP00000346466:map.7/134889141/A:p.P257L:n.C802T:c.cCt/cTt:SIFTprediction.deleterious:PolyPhenScore.0.395	Mutation around phosphorylation site	1	N	N	N	NA	NA	NA	NA	NA	NA	N	NA	NA	NA	NA	NA
>ENSP00000398617:map.19/55870104/C:p.P711R:n.C2318G:c.cCc/cGc:SIFTprediction.tolerated:PolyPhenScore.0	Mutation around phosphorylation site	4	N	N	N	NA	NA	NA	NA	NA	NA	N	NA	NA	NA	NA	NA
>ENSP00000355922:map.1/214813782/G:p.M701V:n.A2269G:c.Atg/Gtg:SIFTprediction.tolerated:PolyPhenScore.0	Mutation around phosphorylation site	1	N	N	N	NA	NA	NA	NA	NA	NA	N	NA	NA	NA	NA	NA
>ENSP00000355922:map.1/214816297/G:p.K1539R:n.A4784G:c.aAa/aGa:SIFTprediction.tolerated:PolyPhenScore.0.011	Mutation around phosphorylation site	-4,-2	N	N	N	NA	NA	NA	NA	NA	NA	N	NA	NA	NA	NA	NA
>ENSP00000355922:map.1/214818846/G:p.D1978G:n.A6101G:c.gAt/gGt:SIFTprediction.tolerated:PolyPhenScore.0.014	Mutation around phosphorylation site	4	N	N	N	NA	NA	NA	NA	NA	NA	N	NA	NA	NA	NA	NA
>ENSP00000355922:map.1/214819587/G:p.Q2225R:n.A6842G:c.cAg/cGg:SIFTprediction.tolerated:PolyPhenScore.0.014	Mutation around phosphorylation site	-2	N	N	N	NA	NA	NA	NA	NA	NA	N	NA	NA	NA	NA	NA
>ENSP00000387261:map.18/43568717/C:p.N322D:n.A1060G:c.Aat/Gat:SIFTprediction.tolerated:PolyPhenScore.0	Phosphomimicking mutation	-1	N	Y	N	NA	NA	NA	NA	NA	NA	N	NA	NA	NA	NA	NA
>ENSP00000281623:map.5/41925435/G:p.S8R:n.C80G:c.agC/agG:SIFTprediction.tolerated:PolyPhenScore.0	Mutation around phosphorylation site	-4,-2	N	N	N	NA	NA	NA	NA	NA	NA	N	NA	NA	NA	NA	NA
>ENSP00000275493:map.7/55229255/A:p.R521K:n.G1739A:c.aGg/aAg:SIFTprediction.tolerated:PolyPhenScore.0	Uninterpreted mutation on kinase protein	NA	NA	NA	Y	TK-EGFR--EGFR	N	NA	NA	NA	NA	N	NA	NA	NA	NA	NA
>ENSP00000371308:map.13/25479588/A:p.S863L:n.C2774T:c.tCg/tTg:SIFTprediction.deleterious:PolyPhenScore.0.911	Mutation around phosphorylation site	4	N	N	N	NA	NA	NA	NA	NA	NA	N	NA	NA	NA	NA	NA
>ENSP00000392057:map.13/29898768/C:p.Q952P:n.A2913C:c.cAg/cCg:SIFTprediction.deleterious:PolyPhenScore.0.989	Mutation around phosphorylation site	5	N	N	N	NA	NA	NA	NA	NA	NA	N	NA	NA	NA	NA	NA
>ENSP00000348132:map.7/23794029/A:p.G410E:n.G1348A:c.gGa/gAa:SIFTprediction.tolerated:PolyPhenScore.0	Uninterpreted mutation on kinase protein	NA	NA	NA	Y	Other-Other-Unique--SgK396	N	NA	NA	NA	NA	N	NA	NA	NA	NA	NA
>ENSP00000267890:map.15/43067401/G:p.A644P:n.G2039C:c.Gct/Cct:SIFTprediction.deleterious:PolyPhenScore.0.612	Uninterpreted mutation on kinase protein	NA	NA	NA	Y	CK1-TTBK--TTBK2	N	NA	NA	NA	NA	N	NA	NA	NA	NA	NA
>ENSP00000267890:map.15/43170793/G:p.L8P:n.T132C:c.cTg/cCg:SIFTprediction.tolerated:PolyPhenScore.0	Uninterpreted mutation on kinase protein	NA	NA	NA	Y	CK1-TTBK--TTBK2	N	NA	NA	NA	NA	N	NA	NA	NA	NA	NA
>ENSP00000228463:map.12/109017898/T:p.M78I:n.G411A:c.atG/atA:SIFTprediction.tolerated:PolyPhenScore.0	Mutation around phosphorylation site	-5	N	N	N	NA	NA	NA	NA	NA	NA	N	NA	NA	NA	NA	NA
>ENSP00000343629:map.1/171514731/G:p.S1624C:n.C5108G:c.tCt/tGt:SIFTprediction.None:PolyPhenScore.0	Destruction of phosphorylation site	0,-1	Y	N	N	NA	NA	NA	NA	NA	NA	N	NA	NA	NA	NA	NA
>ENSP00000311135:map.12/125434580/T:p.R1081Q:n.G3341A:c.cGg/cAg:SIFTprediction.tolerated:PolyPhenScore.0.004	Mutation around phosphorylation site	1	N	N	N	NA	NA	NA	NA	NA	NA	N	NA	NA	NA	NA	NA
>ENSP00000311135:map.12/125467158/T:p.M96I:n.G387A:c.atG/atA:SIFTprediction.tolerated:PolyPhenScore.0	Mutation around phosphorylation site	5	N	N	N	NA	NA	NA	NA	NA	NA	N	NA	NA	NA	NA	NA
>ENSP00000286955:map.19/5832209/A:p.P124S:n.C1423T:c.Ccg/Tcg:SIFTprediction.deleterious:PolyPhenScore.0.121	Mutation around phosphorylation site	1	N	N	N	NA	NA	NA	NA	NA	NA	N	NA	NA	NA	NA	NA
>ENSP00000218006:map.X/108708516/T:p.R296Q:n.G1179A:c.cGg/cAg:SIFTprediction.tolerated:PolyPhenScore.0	Uninterpreted mutation on kinase protein	NA	NA	NA	Y	RGC-RGC--CYGF	N	NA	NA	NA	NA	N	NA	NA	NA	NA	NA
>ENSP00000365005:map.2/135745129/A:p.T438I:n.C1344T:c.aCt/aTt:SIFTprediction.deleterious:PolyPhenScore.0.445	Uninterpreted mutation on kinase protein	NA	NA	NA	Y	STE-STE11-MEKK15-MEKK15	N	NA	NA	NA	NA	N	NA	NA	NA	NA	NA
>ENSP00000336888:map.19/10736320/C:p.E4A:n.A150C:c.gAg/gCg:SIFTprediction.deleterious:PolyPhenScore.0.001	Mutation around phosphorylation site	-4	N	N	N	NA	NA	NA	NA	NA	NA	N	NA	NA	NA	NA	NA
>ENSP00000268695:map.16/88891240/A:p.A393S:n.G1266T:c.Gcc/Tcc:SIFTprediction.tolerated:PolyPhenScore.0.039	Mutation around phosphorylation site	-1	N	N	N	NA	NA	NA	NA	NA	NA	N	NA	NA	NA	NA	NA
>ENSP00000449956:map.12/94671810/T:p.S44T:n.T520A:c.Tcc/Acc:SIFTprediction.None:PolyPhenScore.0	Mutation around phosphorylation site	5	N	N	N	NA	NA	NA	NA	NA	NA	N	NA	NA	NA	NA	NA
>ENSP00000369270:map.6/7231843/A:p.D1171N:n.G4048A:c.Gac/Aac:SIFTprediction.deleterious:PolyPhenScore.0.996	Mutation around phosphorylation site	4,-4,-3	N	N	N	NA	NA	NA	NA	NA	NA	N	NA	NA	NA	NA	NA
>ENSP00000369270:map.6/7246998/A:p.G1439R:n.G4852A:c.Ggg/Agg:SIFTprediction.tolerated:PolyPhenScore.0.165	Mutation around phosphorylation site	-4	N	N	N	NA	NA	NA	NA	NA	NA	N	NA	NA	NA	NA	NA
>ENSP00000369270:map.6/7248971/G:p.M1667V:n.A5536G:c.Atg/Gtg:SIFTprediction.tolerated:PolyPhenScore.0.002	Mutation around phosphorylation site	3,-3	N	N	N	NA	NA	NA	NA	NA	NA	N	NA	NA	NA	NA	NA
>ENSP00000270115:map.11/554166/G:p.R507G:n.C2019G:c.Cgc/Ggc:SIFTprediction.tolerated:PolyPhenScore.0	Mutation around phosphorylation site	1,-2	N	N	N	NA	NA	NA	NA	NA	NA	N	NA	NA	NA	NA	NA
>ENSP00000267584:map.14/96922752/G:p.N389K:n.C1211G:c.aaC/aaG:SIFTprediction.tolerated:PolyPhenScore.0	Mutation around phosphorylation site	-1,-2	N	N	N	NA	NA	NA	NA	NA	NA	N	NA	NA	NA	NA	NA
>ENSP00000218364:map.X/135579944/T:p.A34V:n.C275T:c.gCc/gTc:SIFTprediction.deleterious:PolyPhenScore.0.133	Mutation around phosphorylation site	2,4	N	N	N	NA	NA	NA	NA	NA	NA	N	NA	NA	NA	NA	NA
>ENSP00000421339:map.5/101724448/C:p.T654R:n.C2133G:c.aCa/aGa:SIFTprediction.tolerated:PolyPhenScore.0.01	Destruction of phosphorylation site	0	Y	N	N	NA	NA	NA	NA	NA	NA	N	NA	NA	NA	NA	NA
>ENSP00000219400:map.16/81010073/T:p.V53I:n.G573A:c.Gta/Ata:SIFTprediction.tolerated:PolyPhenScore.0.001	Mutation around phosphorylation site	1	N	N	N	NA	NA	NA	NA	NA	NA	N	NA	NA	NA	NA	NA
>ENSP00000270162:map.21/44837555/A:p.A615V:n.C1977T:c.gCc/gTc:SIFTprediction.deleterious:PolyPhenScore.0.031	Uninterpreted mutation on kinase protein	NA	NA	NA	Y	CAMK-CAMKL-QIK-SIK	N	NA	NA	NA	NA	N	NA	NA	NA	NA	NA
>ENSP00000270162:map.21/44846016/T:p.G15S:n.G176A:c.Ggt/Agt:SIFTprediction.tolerated:PolyPhenScore.0.002	Uninterpreted mutation on kinase protein	NA	NA	NA	Y	CAMK-CAMKL-QIK-SIK	N	NA	NA	NA	NA	N	NA	NA	NA	NA	NA
>ENSP00000295268:map.4/99049593/G:p.Y125H:n.T463C:c.Tac/Cac:SIFTprediction.deleterious:PolyPhenScore.1	Destruction of phosphorylation site	0,1	Y	N	N	NA	NA	NA	NA	NA	NA	N	NA	NA	NA	NA	NA
>ENSP00000315118:map.19/41211056/C:p.H174R:n.A823G:c.cAc/cGc:SIFTprediction.tolerated:PolyPhenScore.0	Uninterpreted mutation on kinase protein	NA	NA	NA	Y	PKL-ABC1-ABC1-A-ADCK4	N	NA	NA	NA	NA	N	NA	NA	NA	NA	NA
>ENSP00000409952:map.6/33235504/T:p.A316T:n.G1165A:c.Gct/Act:SIFTprediction.tolerated:PolyPhenScore.0.711	Mutation around phosphorylation site	4	N	N	N	NA	NA	NA	NA	NA	NA	N	NA	NA	NA	NA	NA
>ENSP00000348898:map.5/137665323/A:p.R70C:n.C479T:c.Cgt/Tgt:SIFTprediction.tolerated:PolyPhenScore.0.001	Mutation around phosphorylation site	3	N	N	N	NA	NA	NA	NA	NA	NA	N	NA	NA	NA	NA	NA
>ENSP00000335500:map.7/48081095/T:p.A74S:n.G432T:c.Gcg/Tcg:SIFTprediction.deleterious:PolyPhenScore.0.999	Mutation around phosphorylation site	4	N	N	N	NA	NA	NA	NA	NA	NA	N	NA	NA	NA	NA	NA
>ENSP00000335040:map.19/17648350/C:p.I229T:n.T824C:c.aTa/aCa:SIFTprediction.tolerated:PolyPhenScore.0	Mutation around phosphorylation site	-5	N	N	N	NA	NA	NA	NA	NA	NA	N	NA	NA	NA	NA	NA
>ENSP00000243347:map.2/152226570/G:p.Q144R:n.A506G:c.cAa/cGa:SIFTprediction.tolerated:PolyPhenScore.0	Mutation around phosphorylation site	-4	N	N	N	NA	NA	NA	NA	NA	NA	N	NA	NA	NA	NA	NA
>ENSP00000386213:map.2/171356274/A:p.R1082K:n.G3388A:c.aGg/aAg:SIFTprediction.tolerated:PolyPhenScore.0.005	Uninterpreted mutation on kinase protein	NA	NA	NA	Y	STE-STE20-NinaC-MYO3B	N	NA	NA	NA	NA	N	NA	NA	NA	NA	NA
>ENSP00000454950:map.16/84228770/C:p.G144R:n.G429C:c.Ggg/Cgg:SIFTprediction.tolerated:PolyPhenScore.0.094	Mutation around phosphorylation site	-1	N	N	N	NA	NA	NA	NA	NA	NA	N	NA	NA	NA	NA	NA
>ENSP00000410843:map.1/236702210/G:p.M56V:n.A311G:c.Atg/Gtg:SIFTprediction.tolerated:PolyPhenScore.0	Mutation around phosphorylation site	1,2	N	N	N	NA	NA	NA	NA	NA	NA	N	NA	NA	NA	NA	NA
>ENSP00000262741:map.1/46521559/T:p.N283K:n.T1539A:c.aaT/aaA:SIFTprediction.tolerated:PolyPhenScore.0	Uninterpreted mutation on SH2 protein	NA	NA	NA	N	NA	NA	NA	NA	NA	NA	Y	PIK3R3-2,PIK3R3-1	N	NA	NA	NA
>ENSP00000363208:map.10/51465552/T:p.Y302N:n.T1030A:c.Tat/Aat:SIFTprediction.tolerated:PolyPhenScore.0	Mutation around phosphorylation site	3	N	N	N	NA	NA	NA	NA	NA	NA	N	NA	NA	NA	NA	NA
>ENSP00000324196:map.17/79093822/G:p.F1266S:n.T3822C:c.tTc/tCc:SIFTprediction.tolerated:PolyPhenScore.0.003	Uninterpreted mutation on kinase protein	NA	NA	NA	Y	TK-Lmr--LMR1	N	NA	NA	NA	NA	N	NA	NA	NA	NA	NA
>ENSP00000324196:map.17/79095629/A:p.G703C:n.G2132T:c.Ggc/Tgc:SIFTprediction.tolerated:PolyPhenScore.0.003	Mutation around phosphorylation site on kinase protein	3	N	N	Y	TK-Lmr--LMR1	N	NA	NA	NA	NA	N	NA	NA	NA	NA	NA
>ENSP00000381240:map.6/123687288/C:p.I438S:n.T1335G:c.aTt/aGt:SIFTprediction.tolerated:PolyPhenScore.0	Mutation around phosphorylation site	1	N	N	N	NA	NA	NA	NA	NA	NA	N	NA	NA	NA	NA	NA
>ENSP00000261308:map.5/64867950/T:p.T269I:n.C878T:c.aCt/aTt:SIFTprediction.deleterious:PolyPhenScore.0.227	Mutation around phosphorylation site	-5	N	N	N	NA	NA	NA	NA	NA	NA	N	NA	NA	NA	NA	NA
>ENSP00000281543:map.4/44680775/A:p.D46N:n.G330A:c.Gac/Aac:SIFTprediction.tolerated:PolyPhenScore.0.014	Mutation around phosphorylation site	4	N	N	N	NA	NA	NA	NA	NA	NA	N	NA	NA	NA	NA	NA
>ENSP00000258888:map.15/85360271/G:p.H65R:n.A361G:c.cAc/cGc:SIFTprediction.tolerated:PolyPhenScore.0	Uninterpreted mutation on kinase protein	NA	NA	NA	Y	PKL-Alpha-Alpha-Unclassified-AlphaK3	N	NA	NA	NA	NA	N	NA	NA	NA	NA	NA
>ENSP00000258888:map.15/85401259/T:p.P1299L:n.C4063T:c.cCt/cTt:SIFTprediction.tolerated:PolyPhenScore.0	Uninterpreted mutation on kinase protein	NA	NA	NA	Y	PKL-Alpha-Alpha-Unclassified-AlphaK3	N	NA	NA	NA	NA	N	NA	NA	NA	NA	NA
>ENSP00000258888:map.15/85401597/T:p.R1412W:n.C4401T:c.Cgg/Tgg:SIFTprediction.deleterious:PolyPhenScore.0.949	Uninterpreted mutation on kinase protein	NA	NA	NA	Y	PKL-Alpha-Alpha-Unclassified-AlphaK3	N	NA	NA	NA	NA	N	NA	NA	NA	NA	NA
>ENSP00000307908:map.18/14105016/A:p.R508I:n.G1736T:c.aGa/aTa:SIFTprediction.tolerated:PolyPhenScore.0.353	Mutation around phosphorylation site	-3	N	N	N	NA	NA	NA	NA	NA	NA	N	NA	NA	NA	NA	NA
>ENSP00000381488:map.17/39346518/C:p.I127T:n.T380C:c.aTc/aCc:SIFTprediction.tolerated:PolyPhenScore.0	Mutation around phosphorylation site	-5	N	N	N	NA	NA	NA	NA	NA	NA	N	NA	NA	NA	NA	NA
>ENSP00000252338:map.X/68725640/C:p.L172P:n.T557C:c.cTt/cCt:SIFTprediction.tolerated:PolyPhenScore.0	Mutation around phosphorylation site	1	N	N	N	NA	NA	NA	NA	NA	NA	N	NA	NA	NA	NA	NA
>ENSP00000262126:map.18/9255982/G:p.K906R:n.A2957G:c.aAg/aGg:SIFTprediction.tolerated:PolyPhenScore.0.984	Mutation around phosphorylation site	3	N	N	N	NA	NA	NA	NA	NA	NA	N	NA	NA	NA	NA	NA
>ENSP00000340445:map.15/82563991/T:p.P34L:n.C170T:c.cCa/cTa:SIFTprediction.deleterious:PolyPhenScore.0.583	Mutation around phosphorylation site	-3	N	N	N	NA	NA	NA	NA	NA	NA	N	NA	NA	NA	NA	NA
>ENSP00000375429:map.17/39156027/A:p.R27C:n.C112T:c.Cgc/Tgc:SIFTprediction.deleterious:PolyPhenScore.0.998	Mutation around phosphorylation site	5	N	N	N	NA	NA	NA	NA	NA	NA	N	NA	NA	NA	NA	NA
>ENSP00000322885:map.7/76131645/G:p.T421A:n.A1771G:c.Aca/Gca:SIFTprediction.tolerated:PolyPhenScore.0.002	Mutation around phosphorylation site	-4	N	N	N	NA	NA	NA	NA	NA	NA	N	NA	NA	NA	NA	NA
>ENSP00000362778:map.6/36922684/C:p.T50P:n.A476C:c.Acg/Ccg:SIFTprediction.tolerated:PolyPhenScore.0	Mutation around phosphorylation site	-2	N	N	N	NA	NA	NA	NA	NA	NA	N	NA	NA	NA	NA	NA
>ENSP00000259750:map.6/43251912/G:p.K1145R:n.A3517G:c.aAg/aGg:SIFTprediction.deleterious:PolyPhenScore.0.326	Uninterpreted mutation on kinase protein	NA	NA	NA	Y	CK1-TTBK--TTBK1	N	NA	NA	NA	NA	N	NA	NA	NA	NA	NA
>ENSP00000259750:map.6/43252029/C:p.L1184S:n.T3634C:c.tTg/tCg:SIFTprediction.tolerated:PolyPhenScore.0	Uninterpreted mutation on kinase protein	NA	NA	NA	Y	CK1-TTBK--TTBK1	N	NA	NA	NA	NA	N	NA	NA	NA	NA	NA
>ENSP00000254043:map.17/39670912/C:p.A421G:n.C4848G:c.gCc/gGc:SIFTprediction.tolerated:PolyPhenScore.0.002	Mutation around phosphorylation site	-5	N	N	N	NA	NA	NA	NA	NA	NA	N	NA	NA	NA	NA	NA
>ENSP00000254043:map.17/39674641/C:p.T147A:n.A4025G:c.Acc/Gcc:SIFTprediction.tolerated:PolyPhenScore.0.01	Mutation around phosphorylation site	-1	N	N	N	NA	NA	NA	NA	NA	NA	N	NA	NA	NA	NA	NA
>ENSP00000347845:map.3/56667682/C:p.T985R:n.C3185G:c.aCa/aGa:SIFTprediction.tolerated:PolyPhenScore.0	Mutation around phosphorylation site	3,4,-3	N	N	N	NA	NA	NA	NA	NA	NA	N	NA	NA	NA	NA	NA
>ENSP00000252992:map.1/26582091/A:p.S213N:n.G769A:c.aGc/aAc:SIFTprediction.tolerated:PolyPhenScore.0.002	Mutation around phosphorylation site	-2	N	N	N	NA	NA	NA	NA	NA	NA	N	NA	NA	NA	NA	NA
>ENSP00000395902:map.10/42907260/C:p.I288V:n.A862G:c.Att/Gtt:SIFTprediction.tolerated:PolyPhenScore.0	Mutation around phosphorylation site	4	N	N	N	NA	NA	NA	NA	NA	NA	N	NA	NA	NA	NA	NA
>ENSP00000382610:map.9/38588602/C:p.Y688C:n.A2438G:c.tAt/tGt:SIFTprediction.tolerated:PolyPhenScore.0.825	Mutation around phosphorylation site	-1	N	N	N	NA	NA	NA	NA	NA	NA	N	NA	NA	NA	NA	NA
>ENSP00000040877:map.1/234603322/T:p.S392T:n.T1174A:c.Tcc/Acc:SIFTprediction.tolerated:PolyPhenScore.0	Destruction of phosphorylation site	0	Y	N	N	NA	NA	NA	NA	NA	NA	N	NA	NA	NA	NA	NA
>ENSP00000356087:map.1/206665052/T:p.A602V:n.C2178T:c.gCg/gTg:SIFTprediction.tolerated:PolyPhenScore.0.007	Uninterpreted mutation on kinase protein	NA	NA	NA	Y	Other-IKK--IKKe	N	NA	NA	NA	NA	N	NA	NA	NA	NA	NA
>ENSP00000256001:map.7/152520521/G:p.N260S:n.A913G:c.aAt/aGt:SIFTprediction.tolerated:PolyPhenScore.0.27	Mutation around phosphorylation site	4	N	N	N	NA	NA	NA	NA	NA	NA	N	NA	NA	NA	NA	NA
>ENSP00000260229:map.11/102565731/T:p.E334K:n.G1092A:c.Gag/Aag:SIFTprediction.deleterious:PolyPhenScore.0.993	Mutation around phosphorylation site	1	N	N	N	NA	NA	NA	NA	NA	NA	N	NA	NA	NA	NA	NA
>ENSP00000442053:map.12/114377899/C:p.Q602E:n.C1883G:c.Cag/Gag:SIFTprediction.tolerated:PolyPhenScore.0	Mutation around phosphorylation site	-4	N	N	N	NA	NA	NA	NA	NA	NA	N	NA	NA	NA	NA	NA
>ENSP00000354412:map.17/33806987/G:p.V110A:n.T1208C:c.gTt/gCt:SIFTprediction.deleterious:PolyPhenScore.0.065	Mutation around phosphorylation site	-5	N	N	N	NA	NA	NA	NA	NA	NA	N	NA	NA	NA	NA	NA
>ENSP00000352929:map.22/38689321/T:p.S408N:n.G1334A:c.aGt/aAt:SIFTprediction.deleterious:PolyPhenScore.0.067	Mutation around phosphorylation site on kinase protein	3	N	N	Y	CK1-CK1-CK1-D-CK1e	N	NA	NA	NA	NA	N	NA	NA	NA	NA	NA
>ENSP00000426899:map.4/122824104/T:p.F661Y:n.T1982A:c.tTt/tAt:SIFTprediction.deleterious:PolyPhenScore.0.067	Mutation around phosphorylation site	4	N	N	N	NA	NA	NA	NA	NA	NA	N	NA	NA	NA	NA	NA
>ENSP00000265769:map.8/24178791/C:p.Y237H:n.T819C:c.Tat/Cat:SIFTprediction.deleterious:PolyPhenScore.0.982	Destruction of phosphorylation site	0	Y	N	N	NA	NA	NA	NA	NA	NA	N	NA	NA	NA	NA	NA
>ENSP00000395772:map.3/52727257/A:p.V367M:n.G1272A:c.Gtg/Atg:SIFTprediction.tolerated:PolyPhenScore.0	Mutation around phosphorylation site	1	N	N	N	NA	NA	NA	NA	NA	NA	N	NA	NA	NA	NA	NA
>ENSP00000345448:map.12/10137557/C:p.K211Q:n.A631C:c.Aaa/Caa:SIFTprediction.tolerated:PolyPhenScore.0.039	Mutation around phosphorylation site	2	N	N	N	NA	NA	NA	NA	NA	NA	N	NA	NA	NA	NA	NA
>ENSP00000337194:map.6/4031998/G:p.I83V:n.A347G:c.Att/Gtt:SIFTprediction.tolerated:PolyPhenScore.0.001	Mutation around phosphorylation site on kinase protein	-4	N	N	Y	CMGC-DYRK-PRP4-PRP4	N	NA	NA	NA	NA	N	NA	NA	NA	NA	NA
>ENSP00000380315:map.19/22154954/T:p.S961N:n.G3031A:c.aGt/aAt:SIFTprediction.tolerated:PolyPhenScore.0.001	Mutation around phosphorylation site	2	N	N	N	NA	NA	NA	NA	NA	NA	N	NA	NA	NA	NA	NA
>ENSP00000408695:map.17/64783081/A:p.V568I:n.G1728A:c.Gtc/Atc:SIFTprediction.tolerated:PolyPhenScore.0	Uninterpreted mutation on kinase domain	NA	NA	NA	Y	AGC-PKC-PKCa-PKCa	Y	1356	N	N	N	N	NA	NA	NA	NA	NA
>ENSP00000362139:map.1/38188748/A:p.A642V:n.C1925T:c.gCg/gTg:SIFTprediction.tolerated:PolyPhenScore.0.025	Uninterpreted mutation on kinase protein	NA	NA	NA	Y	TK-Eph--EphA10	N	NA	NA	NA	NA	N	NA	NA	NA	NA	NA
>ENSP00000362139:map.1/38227086/T:p.F281I:n.T841A:c.Ttc/Atc:SIFTprediction.tolerated:PolyPhenScore.0	Uninterpreted mutation on kinase protein	NA	NA	NA	Y	TK-Eph--EphA10	N	NA	NA	NA	NA	N	NA	NA	NA	NA	NA
>ENSP00000362139:map.1/38227268/T:p.T220K:n.C659A:c.aCg/aAg:SIFTprediction.tolerated:PolyPhenScore.0.177	Uninterpreted mutation on kinase protein	NA	NA	NA	Y	TK-Eph--EphA10	N	NA	NA	NA	NA	N	NA	NA	NA	NA	NA
>ENSP00000263681:map.11/74323965/G:p.Y101C:n.A431G:c.tAc/tGc:SIFTprediction.deleterious:PolyPhenScore.1	Destruction of phosphorylation site	0	Y	N	N	NA	NA	NA	NA	NA	NA	N	NA	NA	NA	NA	NA
>ENSP00000366620:map.1/9323910/A:p.R453Q:n.G1631A:c.cGg/cAg:SIFTprediction.tolerated:PolyPhenScore.0.001	Mutation around phosphorylation site	4	N	N	N	NA	NA	NA	NA	NA	NA	N	NA	NA	NA	NA	NA
>ENSP00000262113:map.8/2021421/T:p.V321L:n.G1102T:c.Gtg/Ttg:SIFTprediction.tolerated:PolyPhenScore.0.022	Mutation around phosphorylation site	4	N	N	N	NA	NA	NA	NA	NA	NA	N	NA	NA	NA	NA	NA
>ENSP00000333374:map.12/119866533/G:p.I46V:n.A601G:c.Ata/Gta:SIFTprediction.tolerated:PolyPhenScore.0.893	Mutation around phosphorylation site	5	N	N	N	NA	NA	NA	NA	NA	NA	N	NA	NA	NA	NA	NA
>ENSP00000170564:map.19/33600764/C:p.L476P:n.T1741C:c.cTc/cCc:SIFTprediction.tolerated:PolyPhenScore.0.001	Mutation around phosphorylation site	-1	N	N	N	NA	NA	NA	NA	NA	NA	N	NA	NA	NA	NA	NA
>ENSP00000351947:map.4/95170839/A:p.S247N:n.G914A:c.aGt/aAt:SIFTprediction.tolerated:PolyPhenScore.0	Mutation around phosphorylation site	2,5	N	N	N	NA	NA	NA	NA	NA	NA	N	NA	NA	NA	NA	NA
>ENSP00000351947:map.4/95173779/C:p.V301A:n.T1076C:c.gTa/gCa:SIFTprediction.tolerated:PolyPhenScore.0	Mutation around phosphorylation site	-1	N	N	N	NA	NA	NA	NA	NA	NA	N	NA	NA	NA	NA	NA
>ENSP00000268097:map.15/72643574/C:p.D191G:n.A1076G:c.gAt/gGt:SIFTprediction.deleterious:PolyPhenScore.0.999	Mutation around phosphorylation site	2	N	N	N	NA	NA	NA	NA	NA	NA	N	NA	NA	NA	NA	NA
>ENSP00000244050:map.20/48600631/C:p.V118A:n.T414C:c.gTc/gCc:SIFTprediction.tolerated:PolyPhenScore.0	Mutation around phosphorylation site	3,-1	N	N	N	NA	NA	NA	NA	NA	NA	N	NA	NA	NA	NA	NA
>ENSP00000270238:map.19/49001201/A:p.T1071M:n.C3212T:c.aCg/aTg:SIFTprediction.deleterious:PolyPhenScore.0	Uninterpreted mutation on kinase protein	NA	NA	NA	Y	TK-Lmr--LMR3	N	NA	NA	NA	NA	N	NA	NA	NA	NA	NA
>ENSP00000358576:map.1/114454529/T:p.D439Y:n.G1761T:c.Gat/Tat:SIFTprediction.deleterious:PolyPhenScore.0.345	Mutation around phosphorylation site	-5	N	N	N	NA	NA	NA	NA	NA	NA	N	NA	NA	NA	NA	NA
>ENSP00000170168:map.19/1821637/G:p.S759P:n.T2370C:c.Tcc/Ccc:SIFTprediction.tolerated:PolyPhenScore.0.001	Mutation around phosphorylation site	2	N	N	N	NA	NA	NA	NA	NA	NA	N	NA	NA	NA	NA	NA
>ENSP00000264316:map.4/48115264/T:p.R45H:n.G220A:c.cGt/cAt:SIFTprediction.tolerated:PolyPhenScore.0	Uninterpreted mutation on kinase protein on SH2 protein	NA	NA	NA	Y	TK-Tec--TXK	N	NA	NA	NA	NA	Y	TXK	N	NA	NA	NA
>ENSP00000275034:map.6/79708000/C:p.V663G:n.T2156G:c.gTt/gGt:SIFTprediction.tolerated:PolyPhenScore.0	Mutation around phosphorylation site	4	N	N	N	NA	NA	NA	NA	NA	NA	N	NA	NA	NA	NA	NA
>ENSP00000263867:map.2/85622059/C:p.H335R:n.A1254G:c.cAt/cGt:SIFTprediction.tolerated:PolyPhenScore.0	Mutation around phosphorylation site	-2	N	N	N	NA	NA	NA	NA	NA	NA	N	NA	NA	NA	NA	NA
>ENSP00000399718:map.14/36789775/T:p.L7H:n.T108A:c.cTt/cAt:SIFTprediction.tolerated:PolyPhenScore.0.001	Mutation around phosphorylation site	-4	N	N	N	NA	NA	NA	NA	NA	NA	N	NA	NA	NA	NA	NA
>ENSP00000355938:map.1/213031948/C:p.A52P:n.G352C:c.Gcc/Ccc:SIFTprediction.tolerated:PolyPhenScore.0.013	Mutation around phosphorylation site	-4	N	N	N	NA	NA	NA	NA	NA	NA	N	NA	NA	NA	NA	NA
>ENSP00000306261:map.12/53242641/T:p.R25H:n.G138A:c.cGc/cAc:SIFTprediction.tolerated:PolyPhenScore.0	Mutation around phosphorylation site	-1	N	N	N	NA	NA	NA	NA	NA	NA	N	NA	NA	NA	NA	NA
>ENSP00000364691:map.1/17265560/T:p.P511S:n.C1600T:c.Ccc/Tcc:SIFTprediction.tolerated:PolyPhenScore.0	Mutation around phosphorylation site	5	N	N	N	NA	NA	NA	NA	NA	NA	N	NA	NA	NA	NA	NA
>ENSP00000364477:map.10/30728042/T:p.R59C:n.C864T:c.Cgt/Tgt:SIFTprediction.tolerated:PolyPhenScore.0.001	Mutation around phosphorylation site on kinase protein	-3	N	N	Y	STE-STE-Unique--COT	N	NA	NA	NA	NA	N	NA	NA	NA	NA	NA
>ENSP00000326477:map.13/50057097/A:p.V473M:n.G2242A:c.Gtg/Atg:SIFTprediction.tolerated:PolyPhenScore.0.005	Mutation around phosphorylation site	-4,-2	N	N	N	NA	NA	NA	NA	NA	NA	N	NA	NA	NA	NA	NA
>ENSP00000376039:map.1/160793560/G:p.M472V:n.A1484G:c.Atg/Gtg:SIFTprediction.tolerated:PolyPhenScore.0	Mutation around phosphorylation site	-1	N	N	N	NA	NA	NA	NA	NA	NA	N	NA	NA	NA	NA	NA
>ENSP00000234160:map.2/171822576/T:p.S432F:n.C2110T:c.tCc/tTc:SIFTprediction.deleterious:PolyPhenScore.0.593	Destruction of phosphorylation site	0,-1,-4	Y	N	N	NA	NA	NA	NA	NA	NA	N	NA	NA	NA	NA	NA
>ENSP00000298296:map.X/140967165/C:p.S155P:n.T463C:c.Tcc/Ccc:SIFTprediction.tolerated:PolyPhenScore.0	Destruction of phosphorylation site	0,3,-5,2	Y	N	N	NA	NA	NA	NA	NA	NA	N	NA	NA	NA	NA	NA
>ENSP00000298296:map.X/140967195/A:p.L165M:n.T493A:c.Ttg/Atg:SIFTprediction.tolerated:PolyPhenScore.0	Mutation around phosphorylation site	5	N	N	N	NA	NA	NA	NA	NA	NA	N	NA	NA	NA	NA	NA
>ENSP00000344446:map.12/95604590/T:p.S157N:n.G694A:c.aGt/aAt:SIFTprediction.tolerated:PolyPhenScore.0.03	Mutation around phosphorylation site	-5	N	N	N	NA	NA	NA	NA	NA	NA	N	NA	NA	NA	NA	NA
>ENSP00000447987:map.7/63538334/G:p.K303E:n.A1086G:c.Aag/Gag:SIFTprediction.deleterious:PolyPhenScore.0.869	Mutation around phosphorylation site	-4	N	N	N	NA	NA	NA	NA	NA	NA	N	NA	NA	NA	NA	NA
>ENSP00000275358:map.7/12400783/T:p.C1050Y:n.G3338A:c.tGt/tAt:SIFTprediction.deleterious:PolyPhenScore.0.982	Mutation around phosphorylation site	5	N	N	N	NA	NA	NA	NA	NA	NA	N	NA	NA	NA	NA	NA
>ENSP00000275358:map.7/12400837/A:p.T1032M:n.C3284T:c.aCg/aTg:SIFTprediction.tolerated:PolyPhenScore.0	Mutation around phosphorylation site	-3	N	N	N	NA	NA	NA	NA	NA	NA	N	NA	NA	NA	NA	NA
>ENSP00000275358:map.7/12409752/A:p.A727V:n.C2369T:c.gCc/gTc:SIFTprediction.tolerated:PolyPhenScore.0.002	Mutation around phosphorylation site	-4	N	N	N	NA	NA	NA	NA	NA	NA	N	NA	NA	NA	NA	NA
>ENSP00000355958:map.1/212273639/T:p.A436V:n.C1621T:c.gCa/gTa:SIFTprediction.tolerated:PolyPhenScore.0.001	Mutation around phosphorylation site	-5	N	N	N	NA	NA	NA	NA	NA	NA	N	NA	NA	NA	NA	NA
>ENSP00000355958:map.1/212274413/C:p.K694T:n.A2395C:c.aAa/aCa:SIFTprediction.tolerated:PolyPhenScore.0	Mutation around phosphorylation site	-3	N	N	N	NA	NA	NA	NA	NA	NA	N	NA	NA	NA	NA	NA
>ENSP00000376429:map.1/153004853/T:p.T11I:n.C32T:c.aCc/aTc:SIFTprediction.tolerated:PolyPhenScore.0	Destruction of phosphorylation site	0	Y	N	N	NA	NA	NA	NA	NA	NA	N	NA	NA	NA	NA	NA
>ENSP00000333568:map.14/30105665/G:p.M341L:n.A1251C:c.Atg/Ctg:SIFTprediction.tolerated:PolyPhenScore.0.004	Mutation around phosphorylation site on kinase protein	-4	N	N	Y	CAMK-PKD--PKD1	N	NA	NA	NA	NA	N	NA	NA	NA	NA	NA
>ENSP00000222254:map.19/18273047/C:p.S313P:n.T1537C:c.Tcc/Ccc:SIFTprediction.tolerated:PolyPhenScore.0	Uninterpreted mutation on SH2 protein	NA	NA	NA	N	NA	NA	NA	NA	NA	NA	Y	PIK3R2-1,PIK3R2-2	N	NA	NA	NA
>ENSP00000401980:map.20/3838441/G:p.Q93E:n.C405G:c.Cag/Gag:SIFTprediction.tolerated:PolyPhenScore.0.082	Phosphomimicking mutation	1	N	Y	N	NA	NA	NA	NA	NA	NA	N	NA	NA	NA	NA	NA
>ENSP00000332454:map.21/43161345/T:p.G670S:n.G2073A:c.Ggc/Agc:SIFTprediction.deleterious:PolyPhenScore.0.916	Uninterpreted mutation on kinase protein	NA	NA	NA	Y	TKL-RIPK--ANKRD3	N	NA	NA	NA	NA	N	NA	NA	NA	NA	NA
>ENSP00000332454:map.21/43161357/C:p.M666V:n.A2061G:c.Atg/Gtg:SIFTprediction.tolerated:PolyPhenScore.0	Uninterpreted mutation on kinase protein	NA	NA	NA	Y	TKL-RIPK--ANKRD3	N	NA	NA	NA	NA	N	NA	NA	NA	NA	NA
>ENSP00000263095:map.19/57723007/C:p.R181T:n.G956C:c.aGa/aCa:SIFTprediction.tolerated:PolyPhenScore.0	Mutation around phosphorylation site	4	N	N	N	NA	NA	NA	NA	NA	NA	N	NA	NA	NA	NA	NA
>ENSP00000425401:map.4/47839929/T:p.C13Y:n.G38A:c.tGc/tAc:SIFTprediction.tolerated:PolyPhenScore.0	Mutation around phosphorylation site	-5	N	N	N	NA	NA	NA	NA	NA	NA	N	NA	NA	NA	NA	NA
>ENSP00000398470:map.15/40494618/T:p.P541L:n.C1776T:c.cCt/cTt:SIFTprediction.deleterious:PolyPhenScore.0.253	Uninterpreted mutation on kinase protein	NA	NA	NA	Y	Other-BUB--BUBR1	N	NA	NA	NA	NA	N	NA	NA	NA	NA	NA
>ENSP00000340671:map.12/57910909/T:p.E65K:n.G373A:c.Gag/Aag:SIFTprediction.deleterious:PolyPhenScore.0.074	Mutation around phosphorylation site	1	N	N	N	NA	NA	NA	NA	NA	NA	N	NA	NA	NA	NA	NA
>ENSP00000371917:map.19/1233425/A:p.G347C:n.G1314T:c.Ggt/Tgt:SIFTprediction.deleterious:PolyPhenScore.0.995	Mutation around phosphorylation site	2	N	N	N	NA	NA	NA	NA	NA	NA	N	NA	NA	NA	NA	NA
>ENSP00000421768:map.4/79786856/A:p.G405S:n.G1379A:c.Ggt/Agt:SIFTprediction.tolerated:PolyPhenScore.0.038	Uninterpreted mutation on kinase protein	NA	NA	NA	Y	Other-NAK-BIKE-BIKE	N	NA	NA	NA	NA	N	NA	NA	NA	NA	NA
>ENSP00000360916:map.9/136726515/T:p.A121T:n.G393A:c.Gcg/Acg:SIFTprediction.deleterious:PolyPhenScore.0.083	Uninterpreted mutation on SH2 protein	NA	NA	NA	N	NA	NA	NA	NA	NA	NA	Y	VAV2	N	NA	NA	NA
>ENSP00000387027:map.5/157102185/G:p.T100A:n.A360G:c.Aca/Gca:SIFTprediction.tolerated:PolyPhenScore.0	Mutation around phosphorylation site	-4	N	N	N	NA	NA	NA	NA	NA	NA	N	NA	NA	NA	NA	NA
>ENSP00000356905:map.6/133015271/C:p.N131S:n.A406G:c.aAc/aGc:SIFTprediction.tolerated:PolyPhenScore.0.896	Mutation around phosphorylation site	-3	N	N	N	NA	NA	NA	NA	NA	NA	N	NA	NA	NA	NA	NA
>ENSP00000369129:map.6/7580958/G:p.Y1512C:n.A4876G:c.tAt/tGt:SIFTprediction.tolerated:PolyPhenScore.0.153	Destruction of phosphorylation site	0	Y	N	N	NA	NA	NA	NA	NA	NA	N	NA	NA	NA	NA	NA
>ENSP00000356771:map.1/169519112/T:p.R513K:n.G1740A:c.aGa/aAa:SIFTprediction.tolerated:PolyPhenScore.0.638	Mutation around phosphorylation site	-4	N	N	N	NA	NA	NA	NA	NA	NA	N	NA	NA	NA	NA	NA
>ENSP00000321997:map.4/129043204/G:p.P462R:n.C1596G:c.cCt/cGt:SIFTprediction.deleterious:PolyPhenScore.1	Mutation around phosphorylation site	-5,5	N	N	N	NA	NA	NA	NA	NA	NA	N	NA	NA	NA	NA	NA
>ENSP00000345492:map.12/111884608/C:p.W262R:n.T1141C:c.Tgg/Cgg:SIFTprediction.tolerated:PolyPhenScore.0	Uninterpreted mutation on SH2 protein	NA	NA	NA	N	NA	NA	NA	NA	NA	NA	Y	SH2B3	N	NA	NA	NA
>ENSP00000245663:map.20/62422080/C:p.T11A:n.A187G:c.Acg/Gcg:SIFTprediction.tolerated:PolyPhenScore.0.001	Destruction of phosphorylation site	0	Y	N	N	NA	NA	NA	NA	NA	NA	N	NA	NA	NA	NA	NA
>ENSP00000308413:map.11/67202156/T:p.A420V:n.C1304T:c.gCc/gTc:SIFTprediction.tolerated:PolyPhenScore.0.01	Mutation around phosphorylation site on kinase protein	3,-3,4	N	N	Y	AGC-RSK-RSKp70-p70S6Kb	N	NA	NA	NA	NA	N	NA	NA	NA	NA	NA
>ENSP00000386190:map.2/27804432/C:p.S1665P:n.T5044C:c.Tcc/Ccc:SIFTprediction.tolerated:PolyPhenScore.0	Destruction of phosphorylation site	0,-1,1	Y	N	N	NA	NA	NA	NA	NA	NA	N	NA	NA	NA	NA	NA
>ENSP00000351049:map.19/39663762/T:p.R137W:n.C571T:c.Cgg/Tgg:SIFTprediction.deleterious:PolyPhenScore.0.186	Mutation around phosphorylation site on kinase protein	-5	N	N	Y	STE-STE20-PAKB-PAK4	N	NA	NA	NA	NA	N	NA	NA	NA	NA	NA
>ENSP00000351049:map.19/39669196/G:p.M585V:n.A1915G:c.Atg/Gtg:SIFTprediction.tolerated:PolyPhenScore.0.035	Uninterpreted mutation on kinase protein	NA	NA	NA	Y	STE-STE20-PAKB-PAK4	N	NA	NA	NA	NA	N	NA	NA	NA	NA	NA
>ENSP00000369375:map.9/27183463/C:p.Q346P:n.A1479C:c.cAg/cCg:SIFTprediction.tolerated:PolyPhenScore.0	Uninterpreted mutation on kinase protein	NA	NA	NA	Y	TK-Tie--TIE2	N	NA	NA	NA	NA	N	NA	NA	NA	NA	NA
>ENSP00000365938:map.13/96555149/T:p.A821T:n.G2532A:c.Gct/Act:SIFTprediction.tolerated:PolyPhenScore.0.198	Mutation around phosphorylation site	-2	N	N	N	NA	NA	NA	NA	NA	NA	N	NA	NA	NA	NA	NA
>ENSP00000320239:map.15/50897133/C:p.Y973C:n.A3200G:c.tAt/tGt:SIFTprediction.deleterious:PolyPhenScore.0.128	Uninterpreted mutation on kinase protein	NA	NA	NA	Y	PKL-Alpha-ChaK-ChaK1	N	NA	NA	NA	NA	N	NA	NA	NA	NA	NA
>ENSP00000339250:map.12/7867847/C:p.E51Q:n.G268C:c.Gaa/Caa:SIFTprediction.tolerated:PolyPhenScore.0.002	Mutation around phosphorylation site	1,-1	N	N	N	NA	NA	NA	NA	NA	NA	N	NA	NA	NA	NA	NA
>ENSP00000287097:map.6/74497152/A:p.V845I:n.G2645A:c.Gtc/Atc:SIFTprediction.tolerated:PolyPhenScore.0.003	Mutation around phosphorylation site	5	N	N	N	NA	NA	NA	NA	NA	NA	N	NA	NA	NA	NA	NA
>ENSP00000337289:map.6/49459978/G,T:p.D266G:n.A886G:c.gAt/gGt:SIFTprediction.deleterious:PolyPhenScore.0.287	Mutation around phosphorylation site	-2	N	N	N	NA	NA	NA	NA	NA	NA	N	NA	NA	NA	NA	NA
>ENSP00000337289:map.6/49459978/G,T:p.D266V:n.A886T:c.gAt/gTt:SIFTprediction.deleterious:PolyPhenScore.0.748	Mutation around phosphorylation site	-2	N	N	N	NA	NA	NA	NA	NA	NA	N	NA	NA	NA	NA	NA
>ENSP00000405289:map.16/89294381/C:p.I534T:n.T1933C:c.aTa/aCa:SIFTprediction.deleterious:PolyPhenScore.0.874	Mutation around phosphorylation site	-2	N	N	N	NA	NA	NA	NA	NA	NA	N	NA	NA	NA	NA	NA
>ENSP00000334456:map.11/55563776/G:p.S249A:n.T745G:c.Tct/Gct:SIFTprediction.tolerated:PolyPhenScore.0	Destruction of phosphorylation site	0	Y	N	N	NA	NA	NA	NA	NA	NA	N	NA	NA	NA	NA	NA
>ENSP00000341781:map.14/64447776/C:p.I574T:n.T1933C:c.aTa/aCa:SIFTprediction.None:PolyPhenScore.0.016	Mutation around phosphorylation site	4	N	N	N	NA	NA	NA	NA	NA	NA	N	NA	NA	NA	NA	NA
>ENSP00000341781:map.14/64522674/C:p.D3253H:n.G9969C:c.Gat/Cat:SIFTprediction.None:PolyPhenScore.0.405	Mutation around phosphorylation site	-2	N	N	N	NA	NA	NA	NA	NA	NA	N	NA	NA	NA	NA	NA
>ENSP00000325355:map.17/73498483/C:p.E891G:n.A3259G:c.gAg/gGg:SIFTprediction.tolerated:PolyPhenScore.0	Mutation around phosphorylation site	-1	N	N	N	NA	NA	NA	NA	NA	NA	N	NA	NA	NA	NA	NA
>ENSP00000426638:map.4/159601676/T:p.T31I:n.C424T:c.aCa/aTa:SIFTprediction.tolerated:PolyPhenScore.0.008	Destruction of phosphorylation site	0	Y	N	N	NA	NA	NA	NA	NA	NA	N	NA	NA	NA	NA	NA
>ENSP00000395590:map.17/41165493/G:p.M128V:n.A590G:c.Atg/Gtg:SIFTprediction.tolerated:PolyPhenScore.0	Mutation around phosphorylation site	-5	N	N	N	NA	NA	NA	NA	NA	NA	N	NA	NA	NA	NA	NA
>ENSP00000378438:map.15/75499861/A:p.G491D:n.G1705A:c.gGc/gAc:SIFTprediction.tolerated:PolyPhenScore.0	Mutation around phosphorylation site	-5	N	N	N	NA	NA	NA	NA	NA	NA	N	NA	NA	NA	NA	NA
>ENSP00000272117:map.1/226924642/T:p.R173H:n.G518A:c.cGc/cAc:SIFTprediction.deleterious:PolyPhenScore.0.983	Mutation around phosphorylation site	-1,-3	N	N	N	NA	NA	NA	NA	NA	NA	N	NA	NA	NA	NA	NA
>ENSP00000251507:map.1/174244993/T:p.D359V:n.A1250T:c.gAt/gTt:SIFTprediction.deleterious:PolyPhenScore.0.978	Mutation around phosphorylation site	1	N	N	N	NA	NA	NA	NA	NA	NA	N	NA	NA	NA	NA	NA
>ENSP00000317992:map.1/881624/C:p.T616A:n.A1896G:c.Acc/Gcc:SIFTprediction.tolerated:PolyPhenScore.0.277	Destruction of phosphorylation site	-4,-2,0	Y	N	N	NA	NA	NA	NA	NA	NA	N	NA	NA	NA	NA	NA
>ENSP00000386126:map.21/43531553/C:p.T741P:n.A2221C:c.Act/Cct:SIFTprediction.tolerated:PolyPhenScore.0	Mutation around phosphorylation site	5	N	N	N	NA	NA	NA	NA	NA	NA	N	NA	NA	NA	NA	NA
>ENSP00000305503:map.19/50412217/G:p.S283T:n.G1284C:c.aGc/aCc:SIFTprediction.tolerated:PolyPhenScore.0.001	Mutation around phosphorylation site	2	N	N	N	NA	NA	NA	NA	NA	NA	N	NA	NA	NA	NA	NA
>ENSP00000426915:map.1/183515428/A:p.V858I:n.G2787A:c.Gtc/Atc:SIFTprediction.deleterious:PolyPhenScore.0.082	Mutation around phosphorylation site	3	N	N	N	NA	NA	NA	NA	NA	NA	N	NA	NA	NA	NA	NA
>ENSP00000352028:map.5/145442203/C:p.G710A:n.G2351C:c.gGc/gCc:SIFTprediction.tolerated:PolyPhenScore.0.005	Mutation around phosphorylation site	-3,3	N	N	N	NA	NA	NA	NA	NA	NA	N	NA	NA	NA	NA	NA
>ENSP00000256458:map.3/10276163/A:p.D431E:n.T1383A:c.gaT/gaA:SIFTprediction.tolerated:PolyPhenScore.0	Mutation around phosphorylation site on kinase domain	-3,1	N	N	Y	TKL-IRAK--IRAK2	Y	1214	N	N	N	N	NA	NA	NA	NA	NA
>ENSP00000373136:map.6/29555809/T:p.L30F:n.C127T:c.Ctc/Ttc:SIFTprediction.tolerated:PolyPhenScore.0.043	Mutation around phosphorylation site	-1	N	N	N	NA	NA	NA	NA	NA	NA	N	NA	NA	NA	NA	NA
>ENSP00000324560:map.12/132403161/G:p.T816A:n.A2797G:c.Act/Gct:SIFTprediction.tolerated:PolyPhenScore.0.002	Uninterpreted mutation on kinase protein	NA	NA	NA	Y	Other-ULK-ULK-ULK1	N	NA	NA	NA	NA	N	NA	NA	NA	NA	NA
>ENSP00000355026:map.17/8224276/C:p.S831P:n.T2601C:c.Tct/Cct:SIFTprediction.tolerated:PolyPhenScore.0	Mutation around phosphorylation site	-4	N	N	N	NA	NA	NA	NA	NA	NA	N	NA	NA	NA	NA	NA
>ENSP00000428326:map.1/242042545/G:p.E69G:n.A204G:c.gAg/gGg:SIFTprediction.tolerated:PolyPhenScore.0	Mutation around phosphorylation site	-4	N	N	N	NA	NA	NA	NA	NA	NA	N	NA	NA	NA	NA	NA
>ENSP00000371472:map.14/51202311/C:p.Q1934E:n.C5991G:c.Caa/Gaa:SIFTprediction.deleterious:PolyPhenScore.0.067	Mutation around phosphorylation site	3	N	N	N	NA	NA	NA	NA	NA	NA	N	NA	NA	NA	NA	NA
>ENSP00000351740:map.4/38880046/C:p.L116P:n.T523C:c.cTg/cCg:SIFTprediction.tolerated:PolyPhenScore.0	Mutation around phosphorylation site	1,-4	N	N	N	NA	NA	NA	NA	NA	NA	N	NA	NA	NA	NA	NA
>ENSP00000371328:map.12/10571091/G:p.H113P:n.A338C:c.cAt/cCt:SIFTprediction.tolerated:PolyPhenScore.0.05	Mutation around phosphorylation site	5	N	N	N	NA	NA	NA	NA	NA	NA	N	NA	NA	NA	NA	NA
>ENSP00000403459:map.17/37898543/C:p.C20R:n.T193C:c.Tgc/Cgc:SIFTprediction.tolerated:PolyPhenScore.0	Uninterpreted mutation on SH2 protein	NA	NA	NA	N	NA	NA	NA	NA	NA	NA	Y	GRB7	N	NA	NA	NA
>ENSP00000435150:map.6/127768472/A:p.S331L:n.C1329T:c.tCg/tTg:SIFTprediction.tolerated:PolyPhenScore.0	Destruction of phosphorylation site	0,1	Y	N	N	NA	NA	NA	NA	NA	NA	N	NA	NA	NA	NA	NA
>ENSP00000250113:map.17/7496305/T:p.S509T:n.T1860A:c.Tca/Aca:SIFTprediction.deleterious:PolyPhenScore.0.955	Destruction of phosphorylation site	0,5	Y	N	N	NA	NA	NA	NA	NA	NA	N	NA	NA	NA	NA	NA
>ENSP00000354158:map.12/1137117/C:p.Q16H:n.G180C:c.caG/caC:SIFTprediction.tolerated:PolyPhenScore.0.972	Mutation around phosphorylation site	2,-5,-1,1	N	N	N	NA	NA	NA	NA	NA	NA	N	NA	NA	NA	NA	NA
>ENSP00000250066:map.17/5072333/G:p.I1167S:n.T5199G:c.aTc/aGc:SIFTprediction.tolerated:PolyPhenScore.0.106	Mutation around phosphorylation site	-1	N	N	N	NA	NA	NA	NA	NA	NA	N	NA	NA	NA	NA	NA
>ENSP00000366002:map.6/29911203/C:p.K168Q:n.A811C:c.Aag/Cag:SIFTprediction.None:PolyPhenScore.0.003	Mutation around phosphorylation site	1	N	N	N	NA	NA	NA	NA	NA	NA	N	NA	NA	NA	NA	NA
>ENSP00000333845:map.11/111404529/T:p.S160L:n.C479T:c.tCg/tTg:SIFTprediction.tolerated:PolyPhenScore.0.003	Mutation around phosphorylation site	-5	N	N	N	NA	NA	NA	NA	NA	NA	N	NA	NA	NA	NA	NA
>ENSP00000291281:map.19/47177913/G:p.V835A:n.T3261C:c.gTg/gCg:SIFTprediction.tolerated:PolyPhenScore.0	Uninterpreted mutation on kinase protein	NA	NA	NA	Y	CAMK-PKD--PKD2	N	NA	NA	NA	NA	N	NA	NA	NA	NA	NA
>ENSP00000310590:map.17/76817090/T:p.V271I:n.G1136A:c.Gtc/Atc:SIFTprediction.tolerated:PolyPhenScore.0.031	Mutation around phosphorylation site	3	N	N	N	NA	NA	NA	NA	NA	NA	N	NA	NA	NA	NA	NA
>ENSP00000412654:map.6/33048538/C:p.F41L:n.T121C:c.Ttc/Ctc:SIFTprediction.tolerated:PolyPhenScore.0.009	Mutation around phosphorylation site	5,-5	N	N	N	NA	NA	NA	NA	NA	NA	N	NA	NA	NA	NA	NA
>ENSP00000412654:map.6/33048542/T:p.A42V:n.C125T:c.gCg/gTg:SIFTprediction.tolerated:PolyPhenScore.0.002	Mutation around phosphorylation site	-4	N	N	N	NA	NA	NA	NA	NA	NA	N	NA	NA	NA	NA	NA
>ENSP00000372221:map.18/61170782/G:p.I319V:n.A1247G:c.Atc/Gtc:SIFTprediction.tolerated:PolyPhenScore.0.004	Mutation around phosphorylation site	3	N	N	N	NA	NA	NA	NA	NA	NA	N	NA	NA	NA	NA	NA
>ENSP00000367817:map.7/131195712/A:p.S194L:n.C829T:c.tCg/tTg:SIFTprediction.tolerated:PolyPhenScore.0.022	Destruction of phosphorylation site	0,1,-1	Y	N	N	NA	NA	NA	NA	NA	NA	N	NA	NA	NA	NA	NA
>ENSP00000360329:map.1/55182300/A:p.S47T:n.T226A:c.Tcg/Acg:SIFTprediction.tolerated:PolyPhenScore.0	Mutation around phosphorylation site	-4	N	N	N	NA	NA	NA	NA	NA	NA	N	NA	NA	NA	NA	NA
>ENSP00000431512:map.8/145535881/A:p.P365T:n.C1253A:c.Ccg/Acg:SIFTprediction.tolerated:PolyPhenScore.0.003	Mutation around phosphorylation site	-4,2,-2,-3	N	N	N	NA	NA	NA	NA	NA	NA	N	NA	NA	NA	NA	NA
>ENSP00000371419:map.13/25009285/C:p.R1332G:n.C4100G:c.Cgc/Ggc:SIFTprediction.tolerated:PolyPhenScore.0.048	Mutation around phosphorylation site	-3	N	N	N	NA	NA	NA	NA	NA	NA	N	NA	NA	NA	NA	NA
>ENSP00000371419:map.13/25029218/T:p.A899T:n.G2801A:c.Gcc/Acc:SIFTprediction.deleterious:PolyPhenScore.0.999	Mutation around phosphorylation site	-5	N	N	N	NA	NA	NA	NA	NA	NA	N	NA	NA	NA	NA	NA
>ENSP00000385616:map.22/39148537/C:p.T33A:n.A371G:c.Acc/Gcc:SIFTprediction.tolerated:PolyPhenScore.0.124	Mutation around phosphorylation site	1,-5,3	N	N	N	NA	NA	NA	NA	NA	NA	N	NA	NA	NA	NA	NA
>ENSP00000427123:map.5/34824555/T:p.A873S:n.G3109T:c.Gct/Tct:SIFTprediction.tolerated:PolyPhenScore.0	Mutation around phosphorylation site	1	N	N	N	NA	NA	NA	NA	NA	NA	N	NA	NA	NA	NA	NA
>ENSP00000302620:map.2/241812461/A:p.R197Q:n.G977A:c.cGg/cAg:SIFTprediction.tolerated:PolyPhenScore.0	Mutation around phosphorylation site	3	N	N	N	NA	NA	NA	NA	NA	NA	N	NA	NA	NA	NA	NA
>ENSP00000453854:map.15/49285001/C:p.P916A:n.C3010G:c.Cca/Gca:SIFTprediction.tolerated:PolyPhenScore.0.019	Mutation around phosphorylation site	2	N	N	N	NA	NA	NA	NA	NA	NA	N	NA	NA	NA	NA	NA
>ENSP00000238616:map.14/75555305/T:p.P828T:n.C2641A:c.Cca/Aca:SIFTprediction.deleterious:PolyPhenScore.0.035	Mutation around phosphorylation site on kinase protein	1,-4,-1	N	N	Y	Other-NEK-NEK9-NEK9	N	NA	NA	NA	NA	N	NA	NA	NA	NA	NA
>ENSP00000238616:map.14/75574087/T:p.R429H:n.G1445A:c.cGt/cAt:SIFTprediction.tolerated:PolyPhenScore.0.004	Uninterpreted mutation on kinase protein	NA	NA	NA	Y	Other-NEK-NEK9-NEK9	N	NA	NA	NA	NA	N	NA	NA	NA	NA	NA
>ENSP00000360987:map.1/47282772/T:p.R361C:n.C1081T:c.Cgc/Tgc:SIFTprediction.deleterious:PolyPhenScore.1	Mutation around phosphorylation site	2,-2	N	N	N	NA	NA	NA	NA	NA	NA	N	NA	NA	NA	NA	NA
>ENSP00000329380:map.17/4836381/T:p.T161M:n.C557T:c.aCg/aTg:SIFTprediction.tolerated:PolyPhenScore.0.018	Mutation around phosphorylation site	-2	N	N	N	NA	NA	NA	NA	NA	NA	N	NA	NA	NA	NA	NA
>ENSP00000369927:map.10/5141058/A:p.C145Y:n.G1086A:c.tGt/tAt:SIFTprediction.deleterious:PolyPhenScore.0.951	Mutation around phosphorylation site	-2	N	N	N	NA	NA	NA	NA	NA	NA	N	NA	NA	NA	NA	NA
>ENSP00000329009:map.14/102391577/C:p.A531P:n.G1600C:c.Gcc/Ccc:SIFTprediction.tolerated:PolyPhenScore.0.015	Mutation around phosphorylation site	-5	N	N	N	NA	NA	NA	NA	NA	NA	N	NA	NA	NA	NA	NA
>ENSP00000310547:map.8/145603114/C:p.R17S:n.A95C:c.agA/agC:SIFTprediction.tolerated:PolyPhenScore.0.001	Uninterpreted mutation on kinase protein	NA	NA	NA	Y	PKL-ABC1-ABC1-D-ADCK5	N	NA	NA	NA	NA	N	NA	NA	NA	NA	NA
>ENSP00000224140:map.9/135173685/C:p.T1855A:n.A5746G:c.Act/Gct:SIFTprediction.tolerated:PolyPhenScore.0	Mutation around phosphorylation site	-5	N	N	N	NA	NA	NA	NA	NA	NA	N	NA	NA	NA	NA	NA
>ENSP00000224140:map.9/135203530/C:p.F1152C:n.T3638G:c.tTt/tGt:SIFTprediction.deleterious:PolyPhenScore.0.525	Mutation around phosphorylation site	4	N	N	N	NA	NA	NA	NA	NA	NA	N	NA	NA	NA	NA	NA
>ENSP00000286234:map.8/121061879/A:p.S389N:n.G1296A:c.aGc/aAc:SIFTprediction.tolerated:PolyPhenScore.0.009	Destruction of phosphorylation site	0,2	Y	N	N	NA	NA	NA	NA	NA	NA	N	NA	NA	NA	NA	NA
>ENSP00000417658:map.10/27688109/C:p.D473G:n.A1536G:c.gAt/gGt:SIFTprediction.tolerated:PolyPhenScore.0.01	Mutation around phosphorylation site	4	N	N	N	NA	NA	NA	NA	NA	NA	N	NA	NA	NA	NA	NA
>ENSP00000366453:map.9/71843023/A:p.D482E:n.C1654A:c.gaC/gaA:SIFTprediction.tolerated:PolyPhenScore.0.001	Mutation around phosphorylation site	3	N	N	N	NA	NA	NA	NA	NA	NA	N	NA	NA	NA	NA	NA
>ENSP00000288912:map.12/122392038/T:p.L445F:n.C2187T:c.Ctt/Ttt:SIFTprediction.tolerated:PolyPhenScore.0.291	Mutation around phosphorylation site	4	N	N	N	NA	NA	NA	NA	NA	NA	N	NA	NA	NA	NA	NA
>ENSP00000447908:map.12/103696182/G:p.S263R:n.A875C:c.Agc/Cgc:SIFTprediction.tolerated:PolyPhenScore.0.012	Destruction of phosphorylation site	0	Y	N	N	NA	NA	NA	NA	NA	NA	N	NA	NA	NA	NA	NA
>ENSP00000308576:map.11/66837965/C:p.C134R:n.T485C:c.Tgc/Cgc:SIFTprediction.tolerated:PolyPhenScore.0	Mutation around phosphorylation site	-4	N	N	N	NA	NA	NA	NA	NA	NA	N	NA	NA	NA	NA	NA
>ENSP00000352846:map.19/53057925/A:p.R586S:n.C1936A:c.Cgt/Agt:SIFTprediction.deleterious:PolyPhenScore.0.191	Mutation around phosphorylation site	-4	N	N	N	NA	NA	NA	NA	NA	NA	N	NA	NA	NA	NA	NA
>ENSP00000263805:map.15/42742464/G:p.I646T:n.T2264C:c.aTa/aCa:SIFTprediction.tolerated:PolyPhenScore.0	Mutation around phosphorylation site	5	N	N	N	NA	NA	NA	NA	NA	NA	N	NA	NA	NA	NA	NA
>ENSP00000223398:map.7/73814749/C:p.R977P:n.G3257C:c.cGg/cCg:SIFTprediction.tolerated:PolyPhenScore.0	Mutation around phosphorylation site	4	N	N	N	NA	NA	NA	NA	NA	NA	N	NA	NA	NA	NA	NA
>ENSP00000262999:map.4/141489068/T:p.A64T:n.G266A:c.Gct/Act:SIFTprediction.tolerated:PolyPhenScore.0	Mutation around phosphorylation site	3	N	N	N	NA	NA	NA	NA	NA	NA	N	NA	NA	NA	NA	NA
>ENSP00000319140:map.19/43519270/G:p.I321T:n.T1102C:c.aTt/aCt:SIFTprediction.tolerated:PolyPhenScore.0.002	Mutation around phosphorylation site	4	N	N	N	NA	NA	NA	NA	NA	NA	N	NA	NA	NA	NA	NA
>ENSP00000373594:map.15/76496232/A:p.R391H:n.G1448A:c.cGc/cAc:SIFTprediction.tolerated:PolyPhenScore.0.001	Mutation around phosphorylation site	3,1,-1	N	N	N	NA	NA	NA	NA	NA	NA	N	NA	NA	NA	NA	NA
>ENSP00000366249:map.6/29523676/G:p.C160S:n.G703C:c.tGt/tCt:SIFTprediction.tolerated:PolyPhenScore.0	Mutation around phosphorylation site	-1	N	N	N	NA	NA	NA	NA	NA	NA	N	NA	NA	NA	NA	NA
>ENSP00000366249:map.6/29523952/G:p.I68T:n.T427C:c.aTt/aCt:SIFTprediction.deleterious:PolyPhenScore.0.959	Mutation around phosphorylation site	-5	N	N	N	NA	NA	NA	NA	NA	NA	N	NA	NA	NA	NA	NA
>ENSP00000380351:map.19/20117685/A:p.T209I:n.C749T:c.aCc/aTc:SIFTprediction.deleterious:PolyPhenScore.0.108	Destruction of phosphorylation site	0	Y	N	N	NA	NA	NA	NA	NA	NA	N	NA	NA	NA	NA	NA
>ENSP00000263915:map.2/165476253/T:p.F90I:n.T807A:c.Ttt/Att:SIFTprediction.tolerated:PolyPhenScore.0.029	Uninterpreted mutation on SH2 protein	NA	NA	NA	N	NA	NA	NA	NA	NA	NA	Y	GRB14	N	NA	NA	NA
>ENSP00000253255:map.22/46652697/G:p.Y2175H:n.T6523C:c.Tat/Cat:SIFTprediction.deleterious:PolyPhenScore.0.921	Mutation around phosphorylation site	2	N	N	N	NA	NA	NA	NA	NA	NA	N	NA	NA	NA	NA	NA
>ENSP00000303963:map.16/75238103/T:p.A250T:n.G792A:c.Gcc/Acc:SIFTprediction.tolerated:PolyPhenScore.0.001	Mutation around phosphorylation site	4	N	N	N	NA	NA	NA	NA	NA	NA	N	NA	NA	NA	NA	NA
>ENSP00000361883:map.1/40533347/G:p.S256A:n.T1327G:c.Tca/Gca:SIFTprediction.tolerated:PolyPhenScore.0	Mutation around phosphorylation site	1	N	N	N	NA	NA	NA	NA	NA	NA	N	NA	NA	NA	NA	NA
>ENSP00000314949:map.17/7417086/A:p.A1835T:n.G5902A:c.Gcc/Acc:SIFTprediction.tolerated:PolyPhenScore.0	Mutation around phosphorylation site	-4,3,2,4,-1	N	N	N	NA	NA	NA	NA	NA	NA	N	NA	NA	NA	NA	NA
>ENSP00000349818:map.7/50742212/A:p.P95S:n.C314T:c.Cct/Tct:SIFTprediction.tolerated:PolyPhenScore.0.001	Uninterpreted mutation on SH2 protein	NA	NA	NA	N	NA	NA	NA	NA	NA	NA	Y	GRB10	N	NA	NA	NA
>ENSP00000349818:map.7/50799974/G:p.Y16H:n.T77C:c.Tac/Cac:SIFTprediction.deleterious:PolyPhenScore.0.331	Uninterpreted mutation on SH2 protein	NA	NA	NA	N	NA	NA	NA	NA	NA	NA	Y	GRB10	N	NA	NA	NA
>ENSP00000339299:map.5/14508347/T:p.K3037M:n.A9134T:c.aAg/aTg:SIFTprediction.deleterious:PolyPhenScore.0.995	Uninterpreted mutation on kinase domain	NA	NA	NA	Y	CAMK-Trio--Trio	Y	1370	N	N	N	N	NA	NA	NA	NA	NA
>ENSP00000357823:map.1/151733335/G:p.E210A:n.A714C:c.gAa/gCa:SIFTprediction.tolerated:PolyPhenScore.0.615	Mutation around phosphorylation site	5	N	N	N	NA	NA	NA	NA	NA	NA	N	NA	NA	NA	NA	NA
>ENSP00000405514:map.7/94903420/A:p.S1079N:n.G3518A:c.aGc/aAc:SIFTprediction.tolerated:PolyPhenScore.0	Destruction of phosphorylation site	0	Y	N	N	NA	NA	NA	NA	NA	NA	N	NA	NA	NA	NA	NA
>ENSP00000330930:map.8/8176221/T:p.G1222S:n.G3664A:c.Ggc/Agc:SIFTprediction.tolerated:PolyPhenScore.0.265	Uninterpreted mutation on kinase domain	NA	NA	NA	Y	Other-NKF3--SgK223	Y	1068	N	N	Y	N	NA	NA	NA	NA	NA
>ENSP00000330930:map.8/8176554/T:p.A1111T:n.G3331A:c.Gcg/Acg:SIFTprediction.tolerated:PolyPhenScore.0.066	Uninterpreted mutation on kinase domain	NA	NA	NA	Y	Other-NKF3--SgK223	Y	602	N	N	N	N	NA	NA	NA	NA	NA
>ENSP00000330930:map.8/8185932/G:p.K787T:n.A2360C:c.aAg/aCg:SIFTprediction.deleterious:PolyPhenScore.0.192	Uninterpreted mutation on kinase protein	NA	NA	NA	Y	Other-NKF3--SgK223	N	NA	NA	NA	NA	N	NA	NA	NA	NA	NA
>ENSP00000330930:map.8/8234192/C:p.S576C:n.C1727G:c.tCt/tGt:SIFTprediction.tolerated:PolyPhenScore.0.001	Uninterpreted mutation on kinase protein	NA	NA	NA	Y	Other-NKF3--SgK223	N	NA	NA	NA	NA	N	NA	NA	NA	NA	NA
>ENSP00000330930:map.8/8234219/A:p.P567L:n.C1700T:c.cCg/cTg:SIFTprediction.deleterious:PolyPhenScore.0.224	Uninterpreted mutation on kinase protein	NA	NA	NA	Y	Other-NKF3--SgK223	N	NA	NA	NA	NA	N	NA	NA	NA	NA	NA
>ENSP00000330930:map.8/8234714/T:p.R402Q:n.G1205A:c.cGg/cAg:SIFTprediction.tolerated:PolyPhenScore.0.198	Uninterpreted mutation on kinase protein	NA	NA	NA	Y	Other-NKF3--SgK223	N	NA	NA	NA	NA	N	NA	NA	NA	NA	NA
>ENSP00000287143:map.11/57147016/G:p.I109T:n.T436C:c.aTc/aCc:SIFTprediction.tolerated:PolyPhenScore.0	Mutation around phosphorylation site	5	N	N	N	NA	NA	NA	NA	NA	NA	N	NA	NA	NA	NA	NA
>ENSP00000325381:map.11/123777497/A:p.C120Y:n.G389A:c.tGc/tAc:SIFTprediction.tolerated:PolyPhenScore.0	Mutation around phosphorylation site	-3	N	N	N	NA	NA	NA	NA	NA	NA	N	NA	NA	NA	NA	NA
>ENSP00000325381:map.11/123777536/A:p.R133K:n.G428A:c.aGg/aAg:SIFTprediction.tolerated:PolyPhenScore.0	Mutation around phosphorylation site	1	N	N	N	NA	NA	NA	NA	NA	NA	N	NA	NA	NA	NA	NA
>ENSP00000325290:map.17/3627473/T:p.R82C:n.C263T:c.Cgt/Tgt:SIFTprediction.tolerated:PolyPhenScore.0.137	Uninterpreted mutation on kinase protein	NA	NA	NA	Y	Other-Haspin--Haspin	N	NA	NA	NA	NA	N	NA	NA	NA	NA	NA
>ENSP00000325290:map.17/3627840/A:p.G204D:n.G630A:c.gGc/gAc:SIFTprediction.tolerated:PolyPhenScore.0.068	Uninterpreted mutation on kinase protein	NA	NA	NA	Y	Other-Haspin--Haspin	N	NA	NA	NA	NA	N	NA	NA	NA	NA	NA
>ENSP00000325290:map.17/3628212/C:p.I328T:n.T1002C:c.aTa/aCa:SIFTprediction.tolerated:PolyPhenScore.0.021	Uninterpreted mutation on kinase protein	NA	NA	NA	Y	Other-Haspin--Haspin	N	NA	NA	NA	NA	N	NA	NA	NA	NA	NA
>ENSP00000325290:map.17/3628362/C:p.V378A:n.T1152C:c.gTc/gCc:SIFTprediction.tolerated:PolyPhenScore.0	Mutation around phosphorylation site on kinase protein	5	N	N	Y	Other-Haspin--Haspin	N	NA	NA	NA	NA	N	NA	NA	NA	NA	NA
>ENSP00000354991:map.18/56149099/C:p.I2157V:n.A6683G:c.Ata/Gta:SIFTprediction.tolerated:PolyPhenScore.0	Uninterpreted mutation on kinase protein	NA	NA	NA	Y	PKL-Alpha-Alpha-Unclassified-AlphaK2	N	NA	NA	NA	NA	N	NA	NA	NA	NA	NA
>ENSP00000354991:map.18/56184412/G:p.C1890R:n.T5882C:c.Tgt/Cgt:SIFTprediction.deleterious:PolyPhenScore.0.866	Uninterpreted mutation on kinase protein	NA	NA	NA	Y	PKL-Alpha-Alpha-Unclassified-AlphaK2	N	NA	NA	NA	NA	N	NA	NA	NA	NA	NA
>ENSP00000354991:map.18/56202231/C:p.K1730E:n.A5402G:c.Aaa/Gaa:SIFTprediction.deleterious:PolyPhenScore.0.626	Uninterpreted mutation on kinase protein	NA	NA	NA	Y	PKL-Alpha-Alpha-Unclassified-AlphaK2	N	NA	NA	NA	NA	N	NA	NA	NA	NA	NA
>ENSP00000354991:map.18/56203898/G:p.H1174P:n.A3735C:c.cAc/cCc:SIFTprediction.deleterious:PolyPhenScore.0.744	Uninterpreted mutation on kinase protein	NA	NA	NA	Y	PKL-Alpha-Alpha-Unclassified-AlphaK2	N	NA	NA	NA	NA	N	NA	NA	NA	NA	NA
>ENSP00000354991:map.18/56204250/C:p.L1057V:n.T3383G:c.Ttg/Gtg:SIFTprediction.tolerated:PolyPhenScore.0.626	Uninterpreted mutation on kinase protein	NA	NA	NA	Y	PKL-Alpha-Alpha-Unclassified-AlphaK2	N	NA	NA	NA	NA	N	NA	NA	NA	NA	NA
>ENSP00000354991:map.18/56204747/A:p.T891I:n.C2886T:c.aCc/aTc:SIFTprediction.tolerated:PolyPhenScore.0	Uninterpreted mutation on kinase protein	NA	NA	NA	Y	PKL-Alpha-Alpha-Unclassified-AlphaK2	N	NA	NA	NA	NA	N	NA	NA	NA	NA	NA
>ENSP00000354991:map.18/56204768/A:p.S884L:n.C2865T:c.tCa/tTa:SIFTprediction.deleterious:PolyPhenScore.0.628	Uninterpreted mutation on kinase protein	NA	NA	NA	Y	PKL-Alpha-Alpha-Unclassified-AlphaK2	N	NA	NA	NA	NA	N	NA	NA	NA	NA	NA
>ENSP00000354991:map.18/56247600/A:p.R136S:n.G622T:c.agG/agT:SIFTprediction.tolerated:PolyPhenScore.0	Uninterpreted mutation on kinase protein	NA	NA	NA	Y	PKL-Alpha-Alpha-Unclassified-AlphaK2	N	NA	NA	NA	NA	N	NA	NA	NA	NA	NA
>ENSP00000354991:map.18/56279025/G:p.K2T:n.A219C:c.aAa/aCa:SIFTprediction.tolerated:PolyPhenScore.0	Uninterpreted mutation on kinase protein	NA	NA	NA	Y	PKL-Alpha-Alpha-Unclassified-AlphaK2	N	NA	NA	NA	NA	N	NA	NA	NA	NA	NA
>ENSP00000251642:map.17/40255812/T:p.R523Q:n.G1791A:c.cGg/cAg:SIFTprediction.tolerated:PolyPhenScore.0.002	Mutation around phosphorylation site	5	N	N	N	NA	NA	NA	NA	NA	NA	N	NA	NA	NA	NA	NA
>ENSP00000310448:map.11/65735174/C:p.G485A:n.G1546C:c.gGg/gCg:SIFTprediction.tolerated:PolyPhenScore.0.132	Mutation around phosphorylation site	-1	N	N	N	NA	NA	NA	NA	NA	NA	N	NA	NA	NA	NA	NA
>ENSP00000247815:map.12/66725160/T:p.P966L:n.C2956T:c.cCg/cTg:SIFTprediction.tolerated:PolyPhenScore.0.003	Mutation around phosphorylation site	-1	N	N	N	NA	NA	NA	NA	NA	NA	N	NA	NA	NA	NA	NA
>ENSP00000389600:map.4/38830736/G:p.I120T:n.T479C:c.aTt/aCt:SIFTprediction.tolerated:PolyPhenScore.0.003	Mutation around phosphorylation site	4	N	N	N	NA	NA	NA	NA	NA	NA	N	NA	NA	NA	NA	NA
>ENSP00000311747:map.11/66394072/G:p.Y648C:n.A2082G:c.tAt/tGt:SIFTprediction.deleterious:PolyPhenScore.0	Destruction of phosphorylation site	-1,5,0,3,-4	Y	N	N	NA	NA	NA	NA	NA	NA	N	NA	NA	NA	NA	NA
>ENSP00000296121:map.3/44794881/C:p.I139M:n.T477G:c.atT/atG:SIFTprediction.deleterious:PolyPhenScore.0.517	Mutation around phosphorylation site	4	N	N	N	NA	NA	NA	NA	NA	NA	N	NA	NA	NA	NA	NA
>ENSP00000398048:map.4/113352397/A:p.G565D:n.G1973A:c.gGt/gAt:SIFTprediction.tolerated:PolyPhenScore.0.57	Uninterpreted mutation on kinase protein	NA	NA	NA	Y	PKL-Alpha-Alpha-Unclassified-AlphaK1	N	NA	NA	NA	NA	N	NA	NA	NA	NA	NA
>ENSP00000398048:map.4/113352628/G:p.H642R:n.A2204G:c.cAt/cGt:SIFTprediction.tolerated:PolyPhenScore.0	Uninterpreted mutation on kinase protein	NA	NA	NA	Y	PKL-Alpha-Alpha-Unclassified-AlphaK1	N	NA	NA	NA	NA	N	NA	NA	NA	NA	NA
>ENSP00000398048:map.4/113352899/A:p.M732I:n.G2475A:c.atG/atA:SIFTprediction.tolerated:PolyPhenScore.0	Uninterpreted mutation on kinase protein	NA	NA	NA	Y	PKL-Alpha-Alpha-Unclassified-AlphaK1	N	NA	NA	NA	NA	N	NA	NA	NA	NA	NA
>ENSP00000398048:map.4/113353285/C:p.M861T:n.T2861C:c.aTg/aCg:SIFTprediction.tolerated:PolyPhenScore.0	Uninterpreted mutation on kinase protein	NA	NA	NA	Y	PKL-Alpha-Alpha-Unclassified-AlphaK1	N	NA	NA	NA	NA	N	NA	NA	NA	NA	NA
>ENSP00000362441:map.X/76937963/C:p.Q929E:n.C3000G:c.Cag/Gag:SIFTprediction.None:PolyPhenScore.0	Mutation around phosphorylation site	4	N	N	N	NA	NA	NA	NA	NA	NA	N	NA	NA	NA	NA	NA
>ENSP00000265299:map.7/30831181/T:p.A355V:n.C1141T:c.gCa/gTa:SIFTprediction.tolerated:PolyPhenScore.0.001	Mutation around phosphorylation site	3	N	N	N	NA	NA	NA	NA	NA	NA	N	NA	NA	NA	NA	NA
>ENSP00000333776:map.7/57188718/C:p.Y135C:n.A675G:c.tAt/tGt:SIFTprediction.tolerated:PolyPhenScore.0	Destruction of phosphorylation site	0,4	Y	N	N	NA	NA	NA	NA	NA	NA	N	NA	NA	NA	NA	NA
>ENSP00000229758:map.6/153296541/C:p.Q107E:n.C378G:c.Caa/Gaa:SIFTprediction.tolerated:PolyPhenScore.0	Mutation around phosphorylation site	5	N	N	N	NA	NA	NA	NA	NA	NA	N	NA	NA	NA	NA	NA
>ENSP00000342531:map.18/47800179/C:p.P345A:n.C1470G:c.Cca/Gca:SIFTprediction.tolerated:PolyPhenScore.0.179	Mutation around phosphorylation site	-2,2	N	N	N	NA	NA	NA	NA	NA	NA	N	NA	NA	NA	NA	NA
>ENSP00000232607:map.3/124456742/C:p.G213A:n.G744C:c.gGt/gCt:SIFTprediction.tolerated:PolyPhenScore.0.004	Mutation around phosphorylation site	-1,-4	N	N	N	NA	NA	NA	NA	NA	NA	N	NA	NA	NA	NA	NA
>ENSP00000358640:map.1/113456546/T:p.D490E:n.T1833A:c.gaT/gaA:SIFTprediction.tolerated:PolyPhenScore.0	Mutation around phosphorylation site	1	N	N	N	NA	NA	NA	NA	NA	NA	N	NA	NA	NA	NA	NA
>ENSP00000301286:map.19/4512669/C:p.T421A:n.A1261G:c.Acc/Gcc:SIFTprediction.tolerated:PolyPhenScore.0.028	Mutation around phosphorylation site	3	N	N	N	NA	NA	NA	NA	NA	NA	N	NA	NA	NA	NA	NA
>ENSP00000301286:map.19/4513143/T:p.G263S:n.G787A:c.Ggt/Agt:SIFTprediction.tolerated:PolyPhenScore.0.21	Mutation around phosphorylation site	1	N	N	N	NA	NA	NA	NA	NA	NA	N	NA	NA	NA	NA	NA
>ENSP00000451476:map.9/112898456/G:p.D211G:n.A632G:c.gAc/gGc:SIFTprediction.None:PolyPhenScore.0.793	Mutation around phosphorylation site	-2	N	N	N	NA	NA	NA	NA	NA	NA	N	NA	NA	NA	NA	NA
>ENSP00000327786:map.19/49244220/A:p.A333V:n.C1546T:c.gCg/gTg:SIFTprediction.tolerated:PolyPhenScore.0	Mutation around phosphorylation site	2	N	N	N	NA	NA	NA	NA	NA	NA	N	NA	NA	NA	NA	NA
>ENSP00000375986:map.6/161469774/A:p.R157H:n.G618A:c.cGt/cAt:SIFTprediction.tolerated:PolyPhenScore.0	Uninterpreted mutation on kinase protein	NA	NA	NA	Y	STE-STE11-MEKK4-MAP3K4	N	NA	NA	NA	NA	N	NA	NA	NA	NA	NA
>ENSP00000216181:map.22/36684354/C:p.I1626V:n.A5107G:c.Atc/Gtc:SIFTprediction.tolerated:PolyPhenScore.0.013	Mutation around phosphorylation site	-2	N	N	N	NA	NA	NA	NA	NA	NA	N	NA	NA	NA	NA	NA
>ENSP00000383185:map.7/20180717/G:p.R804T:n.G2720C:c.aGa/aCa:SIFTprediction.deleterious:PolyPhenScore.0.8	Mutation around phosphorylation site	1	N	N	N	NA	NA	NA	NA	NA	NA	N	NA	NA	NA	NA	NA
>ENSP00000291707:map.19/52000624/G:p.Y494S:n.A1537C:c.tAc/tCc:SIFTprediction.tolerated:PolyPhenScore.0	Destruction of phosphorylation site	0	Y	N	N	NA	NA	NA	NA	NA	NA	N	NA	NA	NA	NA	NA
>ENSP00000291707:map.19/52000672/A:p.T478M:n.C1489T:c.aCg/aTg:SIFTprediction.tolerated:PolyPhenScore.0.065	Destruction of phosphorylation site	0,3	Y	N	N	NA	NA	NA	NA	NA	NA	N	NA	NA	NA	NA	NA
>ENSP00000339957:map.11/11913585/T:p.G75V:n.G987T:c.gGg/gTg:SIFTprediction.tolerated:PolyPhenScore.0	Mutation around phosphorylation site	-3,1	N	N	N	NA	NA	NA	NA	NA	NA	N	NA	NA	NA	NA	NA
>ENSP00000339957:map.11/11964359/T:p.D863Y:n.G3350T:c.Gac/Tac:SIFTprediction.deleterious:PolyPhenScore.0.997	Mutation around phosphorylation site	5	N	N	N	NA	NA	NA	NA	NA	NA	N	NA	NA	NA	NA	NA
>ENSP00000406273:map.19/50713713/A:p.P31T:n.C138A:c.Ccc/Acc:SIFTprediction.deleterious:PolyPhenScore.0.091	Mutation around phosphorylation site	-4	N	N	N	NA	NA	NA	NA	NA	NA	N	NA	NA	NA	NA	NA
>ENSP00000406273:map.19/50792843/A:p.E1635K:n.G4950A:c.Gag/Aag:SIFTprediction.deleterious:PolyPhenScore.0.895	Mutation around phosphorylation site	3	N	N	N	NA	NA	NA	NA	NA	NA	N	NA	NA	NA	NA	NA
>ENSP00000341214:map.6/26107837/C:p.K162R:n.A528G:c.aAa/aGa:SIFTprediction.deleterious:PolyPhenScore.0.006	Mutation around phosphorylation site	2,3	N	N	N	NA	NA	NA	NA	NA	NA	N	NA	NA	NA	NA	NA
>ENSP00000404923:map.7/97852399/A:p.P944L:n.C3131T:c.cCg/cTg:SIFTprediction.tolerated:PolyPhenScore.0.015	Mutation around phosphorylation site	1,-5	N	N	N	NA	NA	NA	NA	NA	NA	N	NA	NA	NA	NA	NA
>ENSP00000381129:map.4/3039150/C:p.V486A:n.T1800C:c.gTg/gCg:SIFTprediction.tolerated:PolyPhenScore.0.002	Mutation around phosphorylation site on kinase protein	1	N	N	Y	AGC-GRK-GRK-GPRK4	N	NA	NA	NA	NA	N	NA	NA	NA	NA	NA
>ENSP00000329920:map.19/7742557/T:p.L43F:n.G154T:c.ttG/ttT:SIFTprediction.tolerated:PolyPhenScore.0.98	Mutation around phosphorylation site	5,1	N	N	N	NA	NA	NA	NA	NA	NA	N	NA	NA	NA	NA	NA
>ENSP00000360031:map.10/99116903/T:p.R1281Q:n.G3954A:c.cGg/cAg:SIFTprediction.tolerated:PolyPhenScore.0.001	Mutation around phosphorylation site	-3	N	N	N	NA	NA	NA	NA	NA	NA	N	NA	NA	NA	NA	NA
>ENSP00000386166:map.2/240981262/C:p.S380A:n.T1138G:c.Tct/Gct:SIFTprediction.None:PolyPhenScore.0.596	Destruction of phosphorylation site	0	Y	N	N	NA	NA	NA	NA	NA	NA	N	NA	NA	NA	NA	NA
>ENSP00000450895:map.1/74905205/T:p.T738M:n.C2213T:c.aCg/aTg:SIFTprediction.tolerated:PolyPhenScore.0.731	Uninterpreted mutation on kinase domain	NA	NA	NA	Y	TKL-MLK-HH498-HH498	Y	1088	N	N	N	N	NA	NA	NA	NA	NA
>ENSP00000357615:map.6/116381272/C:p.K68R:n.A650G:c.aAa/aGa:SIFTprediction.tolerated:PolyPhenScore.0.029	Uninterpreted mutation on kinase protein on SH2 protein	NA	NA	NA	Y	TK-Src-Frk-FRK	N	NA	NA	NA	NA	Y	FRK	N	NA	NA	NA
>ENSP00000405600:map.7/150761314/A:p.G26E:n.G333A:c.gGg/gAg:SIFTprediction.deleterious:PolyPhenScore.0.019	Phosphomimicking mutation	-1	N	Y	N	NA	NA	NA	NA	NA	NA	N	NA	NA	NA	NA	NA
>ENSP00000264553:map.19/548586/A:p.S86N:n.G302A:c.aGc/aAc:SIFTprediction.tolerated:PolyPhenScore.0.004	Mutation around phosphorylation site	3	N	N	N	NA	NA	NA	NA	NA	NA	N	NA	NA	NA	NA	NA
>ENSP00000264553:map.19/549678/G:p.R221G:n.A706G:c.Aga/Gga:SIFTprediction.tolerated:PolyPhenScore.0	Mutation around phosphorylation site	-5,-3	N	N	N	NA	NA	NA	NA	NA	NA	N	NA	NA	NA	NA	NA
>ENSP00000223210:map.7/149545115/C:p.I178T:n.T778C:c.aTa/aCa:SIFTprediction.deleterious:PolyPhenScore.0.986	Mutation around phosphorylation site	-4,-3	N	N	N	NA	NA	NA	NA	NA	NA	N	NA	NA	NA	NA	NA
>ENSP00000376227:map.3/194338423/T:p.R232H:n.G901A:c.cGt/cAt:SIFTprediction.tolerated:PolyPhenScore.0.001	Mutation around phosphorylation site	3	N	N	N	NA	NA	NA	NA	NA	NA	N	NA	NA	NA	NA	NA
>ENSP00000263881:map.2/39542465/T:p.R328H:n.G1308A:c.cGc/cAc:SIFTprediction.tolerated:PolyPhenScore.0.572	Mutation around phosphorylation site on kinase protein	-1,1	N	N	Y	STE-STE20-KHS-KHS2	N	NA	NA	NA	NA	N	NA	NA	NA	NA	NA
>ENSP00000216832:map.14/39650924/G:p.S671G:n.A2078G:c.Agt/Ggt:SIFTprediction.deleterious:PolyPhenScore.0	Destruction of phosphorylation site	5,4,-1,0	Y	N	N	NA	NA	NA	NA	NA	NA	N	NA	NA	NA	NA	NA
>ENSP00000362082:map.6/41903782/C:p.S259A:n.T974G:c.Tct/Gct:SIFTprediction.tolerated:PolyPhenScore.0.001	Mutation around phosphorylation site	-4,-5,-2	N	N	N	NA	NA	NA	NA	NA	NA	N	NA	NA	NA	NA	NA
>ENSP00000245957:map.20/20144772/A:p.V369I:n.G1181A:c.Gta/Ata:SIFTprediction.tolerated:PolyPhenScore.0	Mutation around phosphorylation site	2,5	N	N	N	NA	NA	NA	NA	NA	NA	N	NA	NA	NA	NA	NA
>ENSP00000013125:map.14/50901768/A:p.T633M:n.C2217T:c.aCg/aTg:SIFTprediction.deleterious:PolyPhenScore.0.751	Uninterpreted mutation on kinase protein	NA	NA	NA	Y	STE-STE20-KHS-KHS1	N	NA	NA	NA	NA	N	NA	NA	NA	NA	NA
>ENSP00000441477:map.1/152975941/G:p.L141V:n.C421G:c.Cta/Gta:SIFTprediction.tolerated:PolyPhenScore.0.001	Mutation around phosphorylation site	2,3	N	N	N	NA	NA	NA	NA	NA	NA	N	NA	NA	NA	NA	NA
>ENSP00000291971:map.19/56487603/G:p.K937R:n.A2881G:c.aAg/aGg:SIFTprediction.tolerated:PolyPhenScore.0.078	Mutation around phosphorylation site	2	N	N	N	NA	NA	NA	NA	NA	NA	N	NA	NA	NA	NA	NA
>ENSP00000352268:map.1/12779618/C:p.S47P:n.T344C:c.Tcc/Ccc:SIFTprediction.tolerated:PolyPhenScore.0	Mutation around phosphorylation site	-4	N	N	N	NA	NA	NA	NA	NA	NA	N	NA	NA	NA	NA	NA
>ENSP00000360120:map.1/64643277/T:p.T518M:n.C1928T:c.aCg/aTg:SIFTprediction.deleterious:PolyPhenScore.0.495	Uninterpreted mutation on kinase domain	NA	NA	NA	Y	TK-Ror--ROR1	Y	185	N	N	N	N	NA	NA	NA	NA	NA
>ENSP00000307387:map.3/33905566/T:p.S730L:n.C2566T:c.tCa/tTa:SIFTprediction.deleterious:PolyPhenScore.0.102	Destruction of phosphorylation site	0,3	Y	N	N	NA	NA	NA	NA	NA	NA	N	NA	NA	NA	NA	NA
>ENSP00000236495:map.1/48698153/C:p.I363L:n.A1137C:c.Atc/Ctc:SIFTprediction.deleterious:PolyPhenScore.0.667	Mutation around phosphorylation site	-1	N	N	N	NA	NA	NA	NA	NA	NA	N	NA	NA	NA	NA	NA
>ENSP00000334714:map.1/201180100/T:p.R2027W:n.C6209T:c.Cgg/Tgg:SIFTprediction.deleterious:PolyPhenScore.0.04	Mutation around phosphorylation site	-1	N	N	N	NA	NA	NA	NA	NA	NA	N	NA	NA	NA	NA	NA
>ENSP00000334714:map.1/201180340/G:p.R2107G:n.A6449G:c.Agg/Ggg:SIFTprediction.deleterious:PolyPhenScore.0.028	Mutation around phosphorylation site	1	N	N	N	NA	NA	NA	NA	NA	NA	N	NA	NA	NA	NA	NA
>ENSP00000334714:map.1/201195119/T:p.H3552Y:n.C10784T:c.Cac/Tac:SIFTprediction.tolerated:PolyPhenScore.0.171	Mutation around phosphorylation site	-5,-1	N	N	N	NA	NA	NA	NA	NA	NA	N	NA	NA	NA	NA	NA
>ENSP00000357791:map.1/152187554/T:p.S2184N:n.G6627A:c.aGc/aAc:SIFTprediction.None:PolyPhenScore.0	Destruction of phosphorylation site	0,2	Y	N	N	NA	NA	NA	NA	NA	NA	N	NA	NA	NA	NA	NA
>ENSP00000357791:map.1/152192114/T:p.R664Q:n.G2067A:c.cGa/cAa:SIFTprediction.None:PolyPhenScore.0	Mutation around phosphorylation site	5,3	N	N	N	NA	NA	NA	NA	NA	NA	N	NA	NA	NA	NA	NA
>ENSP00000357791:map.1/152192631/T:p.G492R:n.G1550A:c.Gga/Aga:SIFTprediction.None:PolyPhenScore.0	Mutation around phosphorylation site	-4	N	N	N	NA	NA	NA	NA	NA	NA	N	NA	NA	NA	NA	NA
>ENSP00000357791:map.1/152193286/T:p.H273Q:n.C895A:c.caC/caA:SIFTprediction.None:PolyPhenScore.0	Mutation around phosphorylation site	-2,5	N	N	N	NA	NA	NA	NA	NA	NA	N	NA	NA	NA	NA	NA
>ENSP00000357178:map.1/156812807/C:p.C1039G:n.T3512G:c.Tgt/Ggt:SIFTprediction.deleterious:PolyPhenScore.0.959	Kinase downstream rewiring on kinase domain	NA	NA	NA	Y	TK-InsR--IRR	Y	211	N	Y	N	N	NA	NA	NA	NA	NA
>ENSP00000357178:map.1/156814027/A:p.P928L:n.C3180T:c.cCt/cTt:SIFTprediction.tolerated:PolyPhenScore.0.053	Uninterpreted mutation on kinase protein	NA	NA	NA	Y	TK-InsR--IRR	N	NA	NA	NA	NA	N	NA	NA	NA	NA	NA
>ENSP00000261405:map.12/6127891/A:p.V1565L:n.G4948T:c.Gtg/Ttg:SIFTprediction.tolerated:PolyPhenScore.0.104	Mutation around phosphorylation site	-5	N	N	N	NA	NA	NA	NA	NA	NA	N	NA	NA	NA	NA	NA
>ENSP00000387641:map.3/12875443/A:p.A1225T:n.G3714A:c.Gct/Act:SIFTprediction.tolerated:PolyPhenScore.0.001	Mutation around phosphorylation site	1	N	N	N	NA	NA	NA	NA	NA	NA	N	NA	NA	NA	NA	NA
>ENSP00000458715:map.17/78171944/C:p.R547S:n.G2177C:c.agG/agC:SIFTprediction.tolerated:PolyPhenScore.0	Mutation around phosphorylation site	3	N	N	N	NA	NA	NA	NA	NA	NA	N	NA	NA	NA	NA	NA
>ENSP00000297293:map.7/97821855/C:p.I693T:n.T2371C:c.aTt/aCt:SIFTprediction.deleterious:PolyPhenScore.0.001	Uninterpreted mutation on kinase protein	NA	NA	NA	Y	TK-Lmr--LMR2	N	NA	NA	NA	NA	N	NA	NA	NA	NA	NA
>ENSP00000371377:map.17/3101691/T:p.W293C:n.G879T:c.tgG/tgT:SIFTprediction.deleterious:PolyPhenScore.0.004	Mutation around phosphorylation site	5	N	N	N	NA	NA	NA	NA	NA	NA	N	NA	NA	NA	NA	NA
>ENSP00000287908:map.7/89861890/T:p.M475I:n.G1818T:c.atG/atT:SIFTprediction.tolerated:PolyPhenScore.0.001	Mutation around phosphorylation site	-3	N	N	N	NA	NA	NA	NA	NA	NA	N	NA	NA	NA	NA	NA
>ENSP00000349076:map.12/7047842/A:p.V906M:n.G2953A:c.Gtg/Atg:SIFTprediction.tolerated:PolyPhenScore.0.622	Mutation around phosphorylation site	1	N	N	N	NA	NA	NA	NA	NA	NA	N	NA	NA	NA	NA	NA
>ENSP00000423157:map.5/60982841/A:p.A57T:n.G244A:c.Gct/Act:SIFTprediction.None:PolyPhenScore.0	Mutation around phosphorylation site	-3	N	N	N	NA	NA	NA	NA	NA	NA	N	NA	NA	NA	NA	NA
>ENSP00000251269:map.19/44470663/C:p.A337P:n.G1337C:c.Gca/Cca:SIFTprediction.tolerated:PolyPhenScore.0	Mutation around phosphorylation site	4	N	N	N	NA	NA	NA	NA	NA	NA	N	NA	NA	NA	NA	NA
>ENSP00000301740:map.16/2814652/C:p.S1375P:n.T4672C:c.Tcg/Ccg:SIFTprediction.None:PolyPhenScore.0	Mutation around phosphorylation site	-4	N	N	N	NA	NA	NA	NA	NA	NA	N	NA	NA	NA	NA	NA
>ENSP00000295542:map.1/155019710/C:p.M512L:n.A1630C:c.Atg/Ctg:SIFTprediction.tolerated:PolyPhenScore.0.037	Mutation around phosphorylation site	1	N	N	N	NA	NA	NA	NA	NA	NA	N	NA	NA	NA	NA	NA
>ENSP00000441055:map.19/54578105/T:p.R119H:n.G356A:c.cGc/cAc:SIFTprediction.tolerated:PolyPhenScore.0.019	Mutation around phosphorylation site	2	N	N	N	NA	NA	NA	NA	NA	NA	N	NA	NA	NA	NA	NA
>ENSP00000293897:map.16/1129872/T:p.P335L:n.C1092T:c.cCg/cTg:SIFTprediction.tolerated:PolyPhenScore.0.012	Mutation around phosphorylation site	2	N	N	N	NA	NA	NA	NA	NA	NA	N	NA	NA	NA	NA	NA
>ENSP00000351856:map.18/14524959/T:p.E384K:n.G1150A:c.Gag/Aag:SIFTprediction.tolerated:PolyPhenScore.0.022	Mutation around phosphorylation site	1	N	N	N	NA	NA	NA	NA	NA	NA	N	NA	NA	NA	NA	NA
>ENSP00000364589:map.13/113909339/G:p.K644R:n.A2015G:c.aAa/aGa:SIFTprediction.tolerated:PolyPhenScore.0.021	Mutation around phosphorylation site	2	N	N	N	NA	NA	NA	NA	NA	NA	N	NA	NA	NA	NA	NA
>ENSP00000260970:map.2/170487397/C:p.S221R:n.A881C:c.Agt/Cgt:SIFTprediction.tolerated:PolyPhenScore.0	Mutation around phosphorylation site	-2	N	N	N	NA	NA	NA	NA	NA	NA	N	NA	NA	NA	NA	NA
>ENSP00000387713:map.10/38343858/T:p.P268L:n.C961T:c.cCg/cTg:SIFTprediction.deleterious:PolyPhenScore.0.001	Mutation around phosphorylation site	1	N	N	N	NA	NA	NA	NA	NA	NA	N	NA	NA	NA	NA	NA
>ENSP00000310338:map.12/32137565/A:p.V1226I:n.G4090A:c.Gtc/Atc:SIFTprediction.tolerated:PolyPhenScore.0.02	Mutation around phosphorylation site	-1	N	N	N	NA	NA	NA	NA	NA	NA	N	NA	NA	NA	NA	NA
>ENSP00000397219:map.17/7592168/G:p.R68G:n.C357G:c.Cgg/Ggg:SIFTprediction.tolerated:PolyPhenScore.0	Mutation around phosphorylation site	4	N	N	N	NA	NA	NA	NA	NA	NA	N	NA	NA	NA	NA	NA
>ENSP00000403392:map.15/68628163/T:p.V433M:n.G1393A:c.Gtg/Atg:SIFTprediction.tolerated:PolyPhenScore.0.29	Mutation around phosphorylation site	-1,2,3	N	N	N	NA	NA	NA	NA	NA	NA	N	NA	NA	NA	NA	NA
>ENSP00000340688:map.19/14261785/C:p.Q1442R:n.A4596G:c.cAg/cGg:SIFTprediction.deleterious:PolyPhenScore.0.873	Mutation around phosphorylation site	1,2	N	N	N	NA	NA	NA	NA	NA	NA	N	NA	NA	NA	NA	NA
>ENSP00000386911:map.2/69046420/A:p.R390Q:n.G1534A:c.cGa/cAa:SIFTprediction.tolerated:PolyPhenScore.0.049	Mutation around phosphorylation site	-4	N	N	N	NA	NA	NA	NA	NA	NA	N	NA	NA	NA	NA	NA
>ENSP00000355124:map.17/39684321/C:p.A60G:n.C240G:c.gCc/gGc:SIFTprediction.tolerated:PolyPhenScore.0	Mutation around phosphorylation site	-5,-1,2,5	N	N	N	NA	NA	NA	NA	NA	NA	N	NA	NA	NA	NA	NA
>ENSP00000312741:map.12/121691096/A:p.R363C:n.C1916T:c.Cgc/Tgc:SIFTprediction.tolerated:PolyPhenScore.0.038	Uninterpreted mutation on kinase domain	NA	NA	NA	Y	Other-CAMKK-CAMKK-Meta-CaMKK2	Y	1095	N	N	N	N	NA	NA	NA	NA	NA
>ENSP00000312741:map.12/121712077/A:p.T85S:n.A1082T:c.Acc/Tcc:SIFTprediction.tolerated:PolyPhenScore.0	Uninterpreted mutation on kinase protein	NA	NA	NA	Y	Other-CAMKK-CAMKK-Meta-CaMKK2	N	NA	NA	NA	NA	N	NA	NA	NA	NA	NA
>ENSP00000443772:map.12/122326812/C:p.V17A:n.T121C:c.gTc/gCc:SIFTprediction.tolerated:PolyPhenScore.0.001	Mutation around phosphorylation site	4	N	N	N	NA	NA	NA	NA	NA	NA	N	NA	NA	NA	NA	NA
>ENSP00000381577:map.2/61575308/G:p.M661T:n.T2059C:c.aTg/aCg:SIFTprediction.tolerated:PolyPhenScore.0	Mutation around phosphorylation site	3	N	N	N	NA	NA	NA	NA	NA	NA	N	NA	NA	NA	NA	NA
>ENSP00000291670:map.21/47565391/A:p.E400D:n.G1244T:c.gaG/gaT:SIFTprediction.tolerated:PolyPhenScore.0.012	Mutation around phosphorylation site	-2	N	N	N	NA	NA	NA	NA	NA	NA	N	NA	NA	NA	NA	NA
>ENSP00000400312:map.15/75130093/C:p.K445R:n.A1426G:c.aAg/aGg:SIFTprediction.tolerated:PolyPhenScore.0.098	Uninterpreted mutation on kinase protein	NA	NA	NA	Y	Other-ULK-ULK-ULK3	N	NA	NA	NA	NA	N	NA	NA	NA	NA	NA
>ENSP00000400312:map.15/75130524/A:p.P419L:n.C1348T:c.cCg/cTg:SIFTprediction.tolerated:PolyPhenScore.0.081	Uninterpreted mutation on kinase protein	NA	NA	NA	Y	Other-ULK-ULK-ULK3	N	NA	NA	NA	NA	N	NA	NA	NA	NA	NA
>ENSP00000345133:map.11/64599013/A:p.P1090S:n.C3268T:c.Ccg/Tcg:SIFTprediction.tolerated:PolyPhenScore.0.086	Uninterpreted mutation on kinase protein	NA	NA	NA	Y	AGC-DMPK-GEK-DMPK2	N	NA	NA	NA	NA	N	NA	NA	NA	NA	NA
>ENSP00000432908:map.11/128805557/C:p.R98G:n.A292G:c.Aga/Gga:SIFTprediction.None:PolyPhenScore.0.438	Mutation around phosphorylation site	3	N	N	N	NA	NA	NA	NA	NA	NA	N	NA	NA	NA	NA	NA
>ENSP00000459451:map.16/20494408/T:p.S513L:n.C1652T:c.tCg/tTg:SIFTprediction.deleterious:PolyPhenScore.0.002	Mutation around phosphorylation site	-4	N	N	N	NA	NA	NA	NA	NA	NA	N	NA	NA	NA	NA	NA
>ENSP00000298694:map.14/21549893/C:p.V956L:n.G2993C:c.Gtg/Ctg:SIFTprediction.tolerated:PolyPhenScore.0	Mutation around phosphorylation site	-5	N	N	N	NA	NA	NA	NA	NA	NA	N	NA	NA	NA	NA	NA
>ENSP00000298694:map.14/21551069/C:p.L1189S:n.T3693C:c.tTa/tCa:SIFTprediction.tolerated:PolyPhenScore.0	Mutation around phosphorylation site	-4	N	N	N	NA	NA	NA	NA	NA	NA	N	NA	NA	NA	NA	NA
>ENSP00000226951:map.4/10567732/C:p.S65G:n.A433G:c.Agt/Ggt:SIFTprediction.tolerated:PolyPhenScore.0.019	Uninterpreted mutation on SH2 protein	NA	NA	NA	N	NA	NA	NA	NA	NA	NA	Y	MIST	N	NA	NA	NA
>ENSP00000263026:map.16/22269867/G:p.Q361R:n.A1556G:c.cAa/cGa:SIFTprediction.tolerated:PolyPhenScore.0	Mutation around phosphorylation site on kinase protein	-5,2,-3	N	N	Y	PKL-Alpha-eEF2K-eEF2K	N	NA	NA	NA	NA	N	NA	NA	NA	NA	NA
>ENSP00000298910:map.12/40619082/A:p.R50H:n.G207A:c.cGc/cAc:SIFTprediction.tolerated:PolyPhenScore.0	Uninterpreted mutation on kinase protein	NA	NA	NA	Y	TKL-LRRK--LRRK2	N	NA	NA	NA	NA	N	NA	NA	NA	NA	NA
>ENSP00000298910:map.12/40671989/G:p.I723V:n.A2225G:c.Atc/Gtc:SIFTprediction.tolerated:PolyPhenScore.0.001	Uninterpreted mutation on kinase protein	NA	NA	NA	Y	TKL-LRRK--LRRK2	N	NA	NA	NA	NA	N	NA	NA	NA	NA	NA
>ENSP00000357712:map.1/153431406/G:p.E28D:n.G195C:c.gaG/gaC:SIFTprediction.tolerated:PolyPhenScore.0	Mutation around phosphorylation site	-3	N	N	N	NA	NA	NA	NA	NA	NA	N	NA	NA	NA	NA	NA
>ENSP00000274278:map.5/35965970/C:p.C121G:n.T719G:c.Tgt/Ggt:SIFTprediction.deleterious:PolyPhenScore.1	Mutation around phosphorylation site	-2	N	N	N	NA	NA	NA	NA	NA	NA	N	NA	NA	NA	NA	NA
>ENSP00000301178:map.19/41743861/G:p.N266D:n.A986G:c.Aac/Gac:SIFTprediction.tolerated:PolyPhenScore.0	Uninterpreted mutation on kinase protein	NA	NA	NA	Y	TK-Axl--AXL	N	NA	NA	NA	NA	N	NA	NA	NA	NA	NA
>ENSP00000244230:map.2/71376999/A:p.E634K:n.G2252A:c.Gaa/Aaa:SIFTprediction.tolerated:PolyPhenScore.0.226	Mutation around phosphorylation site	5	N	N	N	NA	NA	NA	NA	NA	NA	N	NA	NA	NA	NA	NA
>ENSP00000335306:map.3/109052732/C:p.I55V:n.A218G:c.Atc/Gtc:SIFTprediction.tolerated:PolyPhenScore.0.001	Mutation around phosphorylation site	1	N	N	N	NA	NA	NA	NA	NA	NA	N	NA	NA	NA	NA	NA
>ENSP00000263071:map.17/1538628/G:p.E639D:n.G1967C:c.gaG/gaC:SIFTprediction.tolerated:PolyPhenScore.0.416	Mutation around phosphorylation site	4	N	N	N	NA	NA	NA	NA	NA	NA	N	NA	NA	NA	NA	NA
>ENSP00000244020:map.20/42088880/T:p.R197W:n.A695T:c.Agg/Tgg:SIFTprediction.deleterious:PolyPhenScore.0	Mutation around phosphorylation site	5,1,3	N	N	N	NA	NA	NA	NA	NA	NA	N	NA	NA	NA	NA	NA
>ENSP00000351380:map.4/164440581/C:p.I176T:n.T868C:c.aTt/aCt:SIFTprediction.tolerated:PolyPhenScore.0.001	Mutation around phosphorylation site	1,-2	N	N	N	NA	NA	NA	NA	NA	NA	N	NA	NA	NA	NA	NA
>ENSP00000369604:map.8/28304769/T:p.M254I:n.G911A:c.atG/atA:SIFTprediction.tolerated:PolyPhenScore.0.009	Mutation around phosphorylation site	-1	N	N	N	NA	NA	NA	NA	NA	NA	N	NA	NA	NA	NA	NA
>ENSP00000376930:map.3/129546729/C:p.S165G:n.A834G:c.Agc/Ggc:SIFTprediction.deleterious:PolyPhenScore.0.018	Mutation around phosphorylation site	5	N	N	N	NA	NA	NA	NA	NA	NA	N	NA	NA	NA	NA	NA
>ENSP00000273695:map.3/196054439/G:p.Q8P:n.A149C:c.cAg/cCg:SIFTprediction.tolerated:PolyPhenScore.0	Mutation around phosphorylation site	5	N	N	N	NA	NA	NA	NA	NA	NA	N	NA	NA	NA	NA	NA
>ENSP00000322640:map.9/90502458/A:p.V1019E:n.T3122A:c.gTg/gAg:SIFTprediction.tolerated:PolyPhenScore.0	Mutation around phosphorylation site	5	N	N	N	NA	NA	NA	NA	NA	NA	N	NA	NA	NA	NA	NA
>ENSP00000296847:map.6/2624053/A:p.I2F:n.A528T:c.Atc/Ttc:SIFTprediction.None:PolyPhenScore.0	Mutation around phosphorylation site	-1	N	N	N	NA	NA	NA	NA	NA	NA	N	NA	NA	NA	NA	NA
>ENSP00000331105:map.2/43797619/T:p.V409I:n.G1225A:c.Gta/Ata:SIFTprediction.deleterious:PolyPhenScore.0.068	Mutation around phosphorylation site	3,-2,2	N	N	N	NA	NA	NA	NA	NA	NA	N	NA	NA	NA	NA	NA
>ENSP00000356530:map.1/182551337/C:p.D541E:n.T1877G:c.gaT/gaG:SIFTprediction.tolerated:PolyPhenScore.0	Uninterpreted mutation on kinase domain	NA	NA	NA	Y	Other-Other-Unique--RNAseL	Y	1158	N	N	N	N	NA	NA	NA	NA	NA
>ENSP00000359485:map.1/89847372/T:p.A331S:n.G1084T:c.Gct/Tct:SIFTprediction.tolerated:PolyPhenScore.0.484	Mutation around phosphorylation site	-3,-2	N	N	N	NA	NA	NA	NA	NA	NA	N	NA	NA	NA	NA	NA
>ENSP00000344403:map.2/186654592/G:p.N999S:n.A2996G:c.aAt/aGt:SIFTprediction.tolerated:PolyPhenScore.0	Mutation around phosphorylation site	-5	N	N	N	NA	NA	NA	NA	NA	NA	N	NA	NA	NA	NA	NA
>ENSP00000344403:map.2/186670979/C:p.I5738T:n.T17213C:c.aTt/aCt:SIFTprediction.tolerated:PolyPhenScore.0	Mutation around phosphorylation site	5,-3	N	N	N	NA	NA	NA	NA	NA	NA	N	NA	NA	NA	NA	NA
>ENSP00000347742:map.11/119059404/A:p.R372Q:n.G1130A:c.cGg/cAg:SIFTprediction.tolerated:PolyPhenScore.0	Mutation around phosphorylation site	2	N	N	N	NA	NA	NA	NA	NA	NA	N	NA	NA	NA	NA	NA
>ENSP00000366549:map.2/86088311/C:p.H104R:n.A420G:c.cAt/cGt:SIFTprediction.tolerated:PolyPhenScore.0	Mutation around phosphorylation site	5	N	N	N	NA	NA	NA	NA	NA	NA	N	NA	NA	NA	NA	NA
>ENSP00000171887:map.2/218695102/A:p.R1004W:n.C3463T:c.Cgg/Tgg:SIFTprediction.tolerated:PolyPhenScore.0	Uninterpreted mutation on SH2 protein	NA	NA	NA	N	NA	NA	NA	NA	NA	NA	Y	TNS1	N	NA	NA	NA
>ENSP00000171887:map.2/218713282/A:p.T528I:n.C2036T:c.aCc/aTc:SIFTprediction.tolerated:PolyPhenScore.0.186	Uninterpreted mutation on SH2 protein	NA	NA	NA	N	NA	NA	NA	NA	NA	NA	Y	TNS1	N	NA	NA	NA
>ENSP00000341677:map.9/6328947/C:p.F118L:n.T599C:c.Ttc/Ctc:SIFTprediction.deleterious:PolyPhenScore.0.992	Mutation around phosphorylation site	3,-2	N	N	N	NA	NA	NA	NA	NA	NA	N	NA	NA	NA	NA	NA
>ENSP00000319217:map.14/20528207/A:p.D2N:n.G4A:c.Gat/Aat:SIFTprediction.tolerated:PolyPhenScore.0.016	Mutation around phosphorylation site	-5	N	N	N	NA	NA	NA	NA	NA	NA	N	NA	NA	NA	NA	NA
>ENSP00000328773:map.17/43226837/A:p.G94R:n.G2154A:c.Ggg/Agg:SIFTprediction.deleterious:PolyPhenScore.0.805	Mutation around phosphorylation site	-3,-4	N	N	N	NA	NA	NA	NA	NA	NA	N	NA	NA	NA	NA	NA
>ENSP00000261994:map.14/94756750/C:p.S61G:n.A314G:c.Agt/Ggt:SIFTprediction.tolerated:PolyPhenScore.0	Destruction of phosphorylation site	0,5	Y	N	N	NA	NA	NA	NA	NA	NA	N	NA	NA	NA	NA	NA
>ENSP00000353796:map.2/71212405/C:p.L523P:n.T1602C:c.cTg/cCg:SIFTprediction.tolerated:PolyPhenScore.0.999	Mutation around phosphorylation site	-2	N	N	N	NA	NA	NA	NA	NA	NA	N	NA	NA	NA	NA	NA
>ENSP00000379396:map.11/20077387/T:p.A1595V:n.C4883T:c.gCt/gTt:SIFTprediction.tolerated:PolyPhenScore.0.683	Mutation around phosphorylation site	4	N	N	N	NA	NA	NA	NA	NA	NA	N	NA	NA	NA	NA	NA
>ENSP00000265713:map.8/41906095/G:p.L134S:n.T813C:c.tTa/tCa:SIFTprediction.None:PolyPhenScore.0	Mutation around phosphorylation site	-4,2	N	N	N	NA	NA	NA	NA	NA	NA	N	NA	NA	NA	NA	NA
>ENSP00000410852:map.12/129153986/A:p.V444I:n.G1330A:c.Gta/Ata:SIFTprediction.tolerated:PolyPhenScore.0.001	Mutation around phosphorylation site	-2	N	N	N	NA	NA	NA	NA	NA	NA	N	NA	NA	NA	NA	NA
>ENSP00000357911:map.10/124330427/T:p.S54L:n.C267T:c.tCg/tTg:SIFTprediction.tolerated:PolyPhenScore.0.031	Destruction of phosphorylation site	0	Y	N	N	NA	NA	NA	NA	NA	NA	N	NA	NA	NA	NA	NA
>ENSP00000382423:map.5/56177443/A:p.D806N:n.G2416A:c.Gat/Aat:SIFTprediction.tolerated:PolyPhenScore.0.111	Uninterpreted mutation on kinase protein	NA	NA	NA	Y	STE-STE11-MEKK1-MAP3K1	N	NA	NA	NA	NA	N	NA	NA	NA	NA	NA
>ENSP00000382423:map.5/56177743/A:p.V906I:n.G2716A:c.Gtc/Atc:SIFTprediction.tolerated:PolyPhenScore.0	Uninterpreted mutation on kinase protein	NA	NA	NA	Y	STE-STE11-MEKK1-MAP3K1	N	NA	NA	NA	NA	N	NA	NA	NA	NA	NA
>ENSP00000360200:map.1/62261168/G:p.I400V:n.A1312G:c.Ata/Gta:SIFTprediction.tolerated:PolyPhenScore.0.029	Mutation around phosphorylation site	4	N	N	N	NA	NA	NA	NA	NA	NA	N	NA	NA	NA	NA	NA
>ENSP00000258381:map.2/231077725/G:p.W112R:n.T412C:c.Tgg/Cgg:SIFTprediction.tolerated:PolyPhenScore.0.002	Mutation around phosphorylation site	-5	N	N	N	NA	NA	NA	NA	NA	NA	N	NA	NA	NA	NA	NA
>ENSP00000344818:map.12/125397750/G:p.S190P:n.T1132C:c.Tct/Cct:SIFTprediction.tolerated:PolyPhenScore.0	Destruction of phosphorylation site	0	Y	N	N	NA	NA	NA	NA	NA	NA	N	NA	NA	NA	NA	NA
>ENSP00000360811:map.9/139090593/C:p.Y232C:n.A814G:c.tAt/tGt:SIFTprediction.deleterious:PolyPhenScore.0.074	Destruction of phosphorylation site	0	Y	N	N	NA	NA	NA	NA	NA	NA	N	NA	NA	NA	NA	NA
>ENSP00000357789:map.1/152277553/T:p.R3270H:n.G9845A:c.cGc/cAc:SIFTprediction.None:PolyPhenScore.0.004	Mutation around phosphorylation site	-4	N	N	N	NA	NA	NA	NA	NA	NA	N	NA	NA	NA	NA	NA
>ENSP00000354006:map.9/77376647/C:p.K1584E:n.A4988G:c.Aag/Gag:SIFTprediction.deleterious:PolyPhenScore.0.377	Uninterpreted mutation on kinase protein	NA	NA	NA	Y	PKL-Alpha-ChaK-ChaK2	N	NA	NA	NA	NA	N	NA	NA	NA	NA	NA
>ENSP00000261726:map.12/111786082/C:p.V1472L:n.G4568C:c.Gta/Cta:SIFTprediction.tolerated:PolyPhenScore.0	Mutation around phosphorylation site	2	N	N	N	NA	NA	NA	NA	NA	NA	N	NA	NA	NA	NA	NA
>ENSP00000388552:map.11/66411104/T:p.T174M:n.C616T:c.aCg/aTg:SIFTprediction.tolerated:PolyPhenScore.0.005	Mutation around phosphorylation site	-2,5	N	N	N	NA	NA	NA	NA	NA	NA	N	NA	NA	NA	NA	NA
>ENSP00000256509:map.3/391100/G:p.T303A:n.A1549G:c.Aca/Gca:SIFTprediction.tolerated:PolyPhenScore.0.025	Mutation around phosphorylation site	-4	N	N	N	NA	NA	NA	NA	NA	NA	N	NA	NA	NA	NA	NA
>ENSP00000357718:map.1/153390642/C:p.E28D:n.G196C:c.gaG/gaC:SIFTprediction.tolerated:PolyPhenScore.0.002	Mutation around phosphorylation site	-3	N	N	N	NA	NA	NA	NA	NA	NA	N	NA	NA	NA	NA	NA
>ENSP00000256367:map.14/71109153/G:p.P103A:n.C650G:c.Ccg/Gcg:SIFTprediction.tolerated:PolyPhenScore.0	Mutation around phosphorylation site	-2	N	N	N	NA	NA	NA	NA	NA	NA	N	NA	NA	NA	NA	NA
>ENSP00000296782:map.5/38955796/A:p.S837F:n.C2532T:c.tCc/tTc:SIFTprediction.tolerated:PolyPhenScore.0.045	Destruction of phosphorylation site	0,2	Y	N	N	NA	NA	NA	NA	NA	NA	N	NA	NA	NA	NA	NA
>ENSP00000288065:map.6/35716385/C:p.F281S:n.T869C:c.tTt/tCt:SIFTprediction.deleterious:PolyPhenScore.0.968	Mutation around phosphorylation site	-5	N	N	N	NA	NA	NA	NA	NA	NA	N	NA	NA	NA	NA	NA
>ENSP00000319141:map.2/172411273/A:p.S266N:n.G995A:c.aGt/aAt:SIFTprediction.tolerated:PolyPhenScore.0	Mutation around phosphorylation site	4	N	N	N	NA	NA	NA	NA	NA	NA	N	NA	NA	NA	NA	NA
>ENSP00000346442:map.12/25242595/G:p.L141V:n.C1250G:c.Ctt/Gtt:SIFTprediction.tolerated:PolyPhenScore.0.013	Mutation around phosphorylation site	-3,3	N	N	N	NA	NA	NA	NA	NA	NA	N	NA	NA	NA	NA	NA
>ENSP00000364132:map.6/32372863/T:p.W94R:n.T280A:c.Tgg/Agg:SIFTprediction.tolerated:PolyPhenScore.0	Mutation around phosphorylation site	3	N	N	N	NA	NA	NA	NA	NA	NA	N	NA	NA	NA	NA	NA
>ENSP00000356782:map.1/169345868/G:p.Q40R:n.A542G:c.cAa/cGa:SIFTprediction.tolerated:PolyPhenScore.0.066	Mutation around phosphorylation site	3	N	N	N	NA	NA	NA	NA	NA	NA	N	NA	NA	NA	NA	NA
>ENSP00000388955:map.13/76382029/A:p.R213K:n.G636A:c.aGa/aAa:SIFTprediction.tolerated:PolyPhenScore.0.021	Mutation around phosphorylation site	5	N	N	N	NA	NA	NA	NA	NA	NA	N	NA	NA	NA	NA	NA
>ENSP00000388955:map.13/76395464/T:p.P463S:n.C1385T:c.Cct/Tct:SIFTprediction.tolerated:PolyPhenScore.0.005	Mutation around phosphorylation site	1	N	N	N	NA	NA	NA	NA	NA	NA	N	NA	NA	NA	NA	NA
>ENSP00000440217:map.X/150869267/G:p.N153S:n.A507G:c.aAc/aGc:SIFTprediction.tolerated:PolyPhenScore.0	Mutation around phosphorylation site	-1	N	N	N	NA	NA	NA	NA	NA	NA	N	NA	NA	NA	NA	NA
>ENSP00000355583:map.1/233514934/A:p.V728I:n.G2443A:c.Gtc/Atc:SIFTprediction.deleterious:PolyPhenScore.0.086	Mutation around phosphorylation site on kinase protein	4	N	N	Y	TKL-MLK-MLK-MLK4	N	NA	NA	NA	NA	N	NA	NA	NA	NA	NA
>ENSP00000355583:map.1/233514975/T:p.E741D:n.G2484T:c.gaG/gaT:SIFTprediction.deleterious:PolyPhenScore.0.074	Uninterpreted mutation on kinase protein	NA	NA	NA	Y	TKL-MLK-MLK-MLK4	N	NA	NA	NA	NA	N	NA	NA	NA	NA	NA
>ENSP00000355583:map.1/233515102/G:p.C784G:n.T2611G:c.Tgt/Ggt:SIFTprediction.tolerated:PolyPhenScore.0	Uninterpreted mutation on kinase protein	NA	NA	NA	Y	TKL-MLK-MLK-MLK4	N	NA	NA	NA	NA	N	NA	NA	NA	NA	NA
>ENSP00000299860:map.19/58004931/G:p.I304V:n.A1120G:c.Att/Gtt:SIFTprediction.tolerated:PolyPhenScore.0	Mutation around phosphorylation site	-2	N	N	N	NA	NA	NA	NA	NA	NA	N	NA	NA	NA	NA	NA
>ENSP00000387262:map.2/86400824/A:p.P124S:n.C758T:c.Cct/Tct:SIFTprediction.deleterious:PolyPhenScore.0.882	Mutation around phosphorylation site	-2	N	N	N	NA	NA	NA	NA	NA	NA	N	NA	NA	NA	NA	NA
>ENSP00000264144:map.1/183191324/A:p.D247E:n.C806A:c.gaC/gaA:SIFTprediction.tolerated:PolyPhenScore.0.056	Mutation around phosphorylation site	-3	N	N	N	NA	NA	NA	NA	NA	NA	N	NA	NA	NA	NA	NA
>ENSP00000353687:map.11/101454192/A:p.P15S:n.C43T:c.Ccc/Tcc:SIFTprediction.tolerated:PolyPhenScore.0	Mutation around phosphorylation site	1,2	N	N	N	NA	NA	NA	NA	NA	NA	N	NA	NA	NA	NA	NA
>ENSP00000379369:map.15/60298130/T:p.A323V:n.C1447T:c.gCg/gTg:SIFTprediction.tolerated:PolyPhenScore.0.306	Mutation around phosphorylation site	2	N	N	N	NA	NA	NA	NA	NA	NA	N	NA	NA	NA	NA	NA
>ENSP00000375909:map.2/228882970/C:p.Q867R:n.A2647G:c.cAg/cGg:SIFTprediction.tolerated:PolyPhenScore.0.002	Mutation around phosphorylation site	3	N	N	N	NA	NA	NA	NA	NA	NA	N	NA	NA	NA	NA	NA
>ENSP00000309230:map.15/77450964/T:p.R1071K:n.G3491A:c.aGg/aAg:SIFTprediction.tolerated:PolyPhenScore.0.003	Mutation around phosphorylation site on kinase protein	-3	N	N	Y	Other-NKF3--SgK269	N	NA	NA	NA	NA	N	NA	NA	NA	NA	NA
>ENSP00000358210:map.6/100868779/T:p.P352T:n.C1837A:c.Cca/Aca:SIFTprediction.deleterious:PolyPhenScore.0.02	Mutation around phosphorylation site	-3	N	N	N	NA	NA	NA	NA	NA	NA	N	NA	NA	NA	NA	NA
>ENSP00000215659:map.22/50694283/G:p.M216T:n.T963C:c.aTg/aCg:SIFTprediction.deleterious:PolyPhenScore.0.997	Uninterpreted mutation on kinase domain	NA	NA	NA	Y	CMGC-MAPK-p38-p38g	Y	1131	N	N	N	N	NA	NA	NA	NA	NA
>ENSP00000215659:map.22/50696678/A:p.T103M:n.C624T:c.aCg/aTg:SIFTprediction.tolerated:PolyPhenScore.0.003	Uninterpreted mutation on kinase domain	NA	NA	NA	Y	CMGC-MAPK-p38-p38g	Y	461	N	N	N	N	NA	NA	NA	NA	NA
>ENSP00000353292:map.12/6457062/C:p.T722A:n.A2428G:c.Acc/Gcc:SIFTprediction.tolerated:PolyPhenScore.0	Destruction of phosphorylation site	0	Y	N	N	NA	NA	NA	NA	NA	NA	N	NA	NA	NA	NA	NA
>ENSP00000396935:map.13/46946157/T:p.G152R:n.G1059A:c.Ggg/Agg:SIFTprediction.tolerated:PolyPhenScore.0	Mutation around phosphorylation site	-5,2	N	N	N	NA	NA	NA	NA	NA	NA	N	NA	NA	NA	NA	NA
>ENSP00000396970:map.17/71232881/C:p.Q420H:n.G1429C:c.caG/caC:SIFTprediction.tolerated:PolyPhenScore.0.3	Mutation around phosphorylation site	-4	N	N	N	NA	NA	NA	NA	NA	NA	N	NA	NA	NA	NA	NA
>ENSP00000403636:map.6/33412394/T:p.R1194S:n.G3683T:c.agG/agT:SIFTprediction.tolerated:PolyPhenScore.0.503	Mutation around phosphorylation site	4	N	N	N	NA	NA	NA	NA	NA	NA	N	NA	NA	NA	NA	NA
>ENSP00000263125:map.10/6527143/A:p.P330L:n.C1089T:c.cCg/cTg:SIFTprediction.tolerated:PolyPhenScore.0	Uninterpreted mutation on kinase protein	NA	NA	NA	Y	AGC-PKC-PKCd-PKCt	N	NA	NA	NA	NA	N	NA	NA	NA	NA	NA
>ENSP00000404002:map.3/14199887/A:p.A462V:n.C1385T:c.gCg/gTg:SIFTprediction.tolerated:PolyPhenScore.0.054	Mutation around phosphorylation site	-3,-2,3	N	N	N	NA	NA	NA	NA	NA	NA	N	NA	NA	NA	NA	NA
>ENSP00000421985:map.5/131066725/A:p.G76C:n.G322T:c.Ggc/Tgc:SIFTprediction.tolerated:PolyPhenScore.0	Mutation around phosphorylation site	-1	N	N	N	NA	NA	NA	NA	NA	NA	N	NA	NA	NA	NA	NA
>ENSP00000373884:map.15/34016274/A:p.G2270E:n.G6879A:c.gGg/gAg:SIFTprediction.tolerated:PolyPhenScore.0	Mutation around phosphorylation site	2	N	N	N	NA	NA	NA	NA	NA	NA	N	NA	NA	NA	NA	NA
>ENSP00000358770:map.10/105762591/A:p.C552Y:n.G2200A:c.tGt/tAt:SIFTprediction.tolerated:PolyPhenScore.0	Mutation around phosphorylation site on kinase protein	1	N	N	Y	STE-STE20-SLK-SLK	N	NA	NA	NA	NA	N	NA	NA	NA	NA	NA
>ENSP00000358770:map.10/105763026/T:p.T697I:n.C2635T:c.aCt/aTt:SIFTprediction.tolerated:PolyPhenScore.0.002	Uninterpreted mutation on kinase protein	NA	NA	NA	Y	STE-STE20-SLK-SLK	N	NA	NA	NA	NA	N	NA	NA	NA	NA	NA
>ENSP00000309392:map.17/39883672/A:p.R437W:n.C1319T:c.Cgg/Tgg:SIFTprediction.tolerated:PolyPhenScore.0.001	Mutation around phosphorylation site	-3	N	N	N	NA	NA	NA	NA	NA	NA	N	NA	NA	NA	NA	NA
>ENSP00000327916:map.16/20441020/A:p.R341K:n.G1169A:c.aGg/aAg:SIFTprediction.tolerated:PolyPhenScore.0.005	Mutation around phosphorylation site	-4	N	N	N	NA	NA	NA	NA	NA	NA	N	NA	NA	NA	NA	NA
>ENSP00000366488:map.9/71628207/C:p.H268D:n.C833G:c.Cat/Gat:SIFTprediction.tolerated:PolyPhenScore.0	Uninterpreted mutation on kinase domain	NA	NA	NA	Y	AGC-PKA--PKACg	Y	1355	N	N	N	N	NA	NA	NA	NA	NA
>ENSP00000354623:map.9/117166246/G:p.V783A:n.T2517C:c.gTg/gCg:SIFTprediction.tolerated:PolyPhenScore.0	Mutation around phosphorylation site	-4	N	N	N	NA	NA	NA	NA	NA	NA	N	NA	NA	NA	NA	NA
>ENSP00000347046:map.4/120528327/A:p.A93V:n.C598T:c.gCc/gTc:SIFTprediction.tolerated:PolyPhenScore.0.001	Mutation around phosphorylation site	1	N	N	N	NA	NA	NA	NA	NA	NA	N	NA	NA	NA	NA	NA
>ENSP00000321746:map.4/95496882/T:p.S136F:n.C543T:c.tCt/tTt:SIFTprediction.deleterious:PolyPhenScore.0.543	Destruction of phosphorylation site	2,0,-1	Y	N	N	NA	NA	NA	NA	NA	NA	N	NA	NA	NA	NA	NA
>ENSP00000367125:map.1/6313938/T:p.R209H:n.G886A:c.cGc/cAc:SIFTprediction.tolerated:PolyPhenScore.0.014	Mutation around phosphorylation site	-4	N	N	N	NA	NA	NA	NA	NA	NA	N	NA	NA	NA	NA	NA
>ENSP00000432556:map.11/88045583/G:p.I110T:n.T328C:c.aTa/aCa:SIFTprediction.tolerated:PolyPhenScore.0	Mutation around phosphorylation site	3	N	N	N	NA	NA	NA	NA	NA	NA	N	NA	NA	NA	NA	NA
>ENSP00000263897:map.19/17330060/C:p.L154S:n.T521C:c.tTg/tCg:SIFTprediction.tolerated:PolyPhenScore.0	Mutation around phosphorylation site	4	N	N	N	NA	NA	NA	NA	NA	NA	N	NA	NA	NA	NA	NA
>ENSP00000401501:map.2/179547564/G:p.R599P:n.G1796C:c.cGg/cCg:SIFTprediction.tolerated:PolyPhenScore.0	Mutation around phosphorylation site	-4	N	N	N	NA	NA	NA	NA	NA	NA	N	NA	NA	NA	NA	NA
>ENSP00000262848:map.X/3631167/G:p.V43A:n.T483C:c.gTg/gCg:SIFTprediction.tolerated:PolyPhenScore.0	Uninterpreted mutation on kinase protein	NA	NA	NA	Y	AGC-PKA--PRKX	N	NA	NA	NA	NA	N	NA	NA	NA	NA	NA
>ENSP00000369798:map.10/5415954/G:p.R91G:n.A499G:c.Aga/Gga:SIFTprediction.tolerated:PolyPhenScore.0	Mutation around phosphorylation site	-4	N	N	N	NA	NA	NA	NA	NA	NA	N	NA	NA	NA	NA	NA
>ENSP00000369996:map.X/13337059/T:p.G332D:n.G1460A:c.gGc/gAc:SIFTprediction.tolerated:PolyPhenScore.0	Mutation around phosphorylation site	2	N	N	N	NA	NA	NA	NA	NA	NA	N	NA	NA	NA	NA	NA
>ENSP00000424143:map.4/2916762/G:p.S323C:n.C967G:c.tCt/tGt:SIFTprediction.tolerated:PolyPhenScore.0.846	Destruction of phosphorylation site	0	Y	N	N	NA	NA	NA	NA	NA	NA	N	NA	NA	NA	NA	NA
>ENSP00000329056:map.11/51516144/G:p.K288R:n.A863G:c.aAg/aGg:SIFTprediction.tolerated:PolyPhenScore.0.001	Mutation around phosphorylation site	3	N	N	N	NA	NA	NA	NA	NA	NA	N	NA	NA	NA	NA	NA
>ENSP00000352925:map.7/98547146/T:p.R1625L:n.G5083T:c.cGc/cTc:SIFTprediction.tolerated:PolyPhenScore.0.007	Mutation around phosphorylation site on kinase protein	3,-3	N	N	Y	PKL-PIKK-TRRAP-TRRAP	N	NA	NA	NA	NA	N	NA	NA	NA	NA	NA
>ENSP00000431595:map.11/67430748/C:p.T366A:n.A1365G:c.Acc/Gcc:SIFTprediction.tolerated:PolyPhenScore.0.004	Mutation around phosphorylation site	1,4	N	N	N	NA	NA	NA	NA	NA	NA	N	NA	NA	NA	NA	NA
>ENSP00000431595:map.11/67430762/C:p.H361R:n.A1351G:c.cAc/cGc:SIFTprediction.tolerated:PolyPhenScore.0	Mutation around phosphorylation site	-4,-1	N	N	N	NA	NA	NA	NA	NA	NA	N	NA	NA	NA	NA	NA
>ENSP00000385461:map.X/132351165/G:p.Y375H:n.T1212C:c.Tac/Cac:SIFTprediction.deleterious:PolyPhenScore.0.867	Mutation around phosphorylation site	-1,-3	N	N	N	NA	NA	NA	NA	NA	NA	N	NA	NA	NA	NA	NA
>ENSP00000357907:map.6/110944542/G:p.K295T:n.A1064C:c.aAg/aCg:SIFTprediction.tolerated:PolyPhenScore.0.954	Uninterpreted mutation on kinase domain	NA	NA	NA	Y	CMGC-CDK-CDK8-CDK19	Y	1321	N	N	N	N	NA	NA	NA	NA	NA
>ENSP00000386456:map.2/69741854/G:p.K509Q:n.A1902C:c.Aaa/Caa:SIFTprediction.tolerated:PolyPhenScore.0.002	Uninterpreted mutation on kinase protein	NA	NA	NA	Y	Other-NAK-BIKE-AAK1	N	NA	NA	NA	NA	N	NA	NA	NA	NA	NA
>ENSP00000434583:map.8/144995009/A:p.R3017C:n.C9049T:c.Cgc/Tgc:SIFTprediction.None:PolyPhenScore.0	Mutation around phosphorylation site	-3	N	N	N	NA	NA	NA	NA	NA	NA	N	NA	NA	NA	NA	NA
>ENSP00000325785:map.22/24761467/A:p.V951M:n.G3136A:c.Gtg/Atg:SIFTprediction.tolerated:PolyPhenScore.0	Mutation around phosphorylation site	3	N	N	N	NA	NA	NA	NA	NA	NA	N	NA	NA	NA	NA	NA
>ENSP00000155926:map.2/12880708/G:p.P274A:n.C2239G:c.Cca/Gca:SIFTprediction.deleterious:PolyPhenScore.0.998	Uninterpreted mutation on kinase domain	NA	NA	NA	Y	CAMK-Trbl--Trb2	Y	1274	N	N	N	N	NA	NA	NA	NA	NA
>ENSP00000343392:map.14/104165753/A:p.T241M:n.C1063T:c.aCg/aTg:SIFTprediction.tolerated:PolyPhenScore.0.622	Destruction of phosphorylation site	0	Y	N	N	NA	NA	NA	NA	NA	NA	N	NA	NA	NA	NA	NA
>ENSP00000231420:map.5/35033605/A:p.T212I:n.C836T:c.aCc/aTc:SIFTprediction.tolerated:PolyPhenScore.0.024	Destruction of phosphorylation site	0	Y	N	N	NA	NA	NA	NA	NA	NA	N	NA	NA	NA	NA	NA
>ENSP00000344545:map.11/193865/G:p.I70R:n.T229G:c.aTa/aGa:SIFTprediction.deleterious:PolyPhenScore.0.936	Mutation around phosphorylation site	2	N	N	N	NA	NA	NA	NA	NA	NA	N	NA	NA	NA	NA	NA
>ENSP00000344465:map.1/156883493/A:p.R885H:n.G2879A:c.cGc/cAc:SIFTprediction.tolerated:PolyPhenScore.0	Mutation around phosphorylation site	-5	N	N	N	NA	NA	NA	NA	NA	NA	N	NA	NA	NA	NA	NA
>ENSP00000382476:map.5/41049397/T:p.V496I:n.G1937A:c.Gtc/Atc:SIFTprediction.tolerated:PolyPhenScore.0.001	Mutation around phosphorylation site	5,-1,4,-2	N	N	N	NA	NA	NA	NA	NA	NA	N	NA	NA	NA	NA	NA
>ENSP00000233948:map.2/219738286/A:p.V273I:n.G1034A:c.Gtc/Atc:SIFTprediction.tolerated:PolyPhenScore.0.141	Mutation around phosphorylation site	-2	N	N	N	NA	NA	NA	NA	NA	NA	N	NA	NA	NA	NA	NA
>ENSP00000301280:map.19/4442999/G:p.S950A:n.T2948G:c.Tcg/Gcg:SIFTprediction.tolerated:PolyPhenScore.0.003	Mutation around phosphorylation site	-1	N	N	N	NA	NA	NA	NA	NA	NA	N	NA	NA	NA	NA	NA
>ENSP00000400410:map.6/31238930/C:p.L180R:n.T537G:c.cTg/cGg:SIFTprediction.None:PolyPhenScore.0.029	Mutation around phosphorylation site	-3	N	N	N	NA	NA	NA	NA	NA	NA	N	NA	NA	NA	NA	NA
>ENSP00000410943:map.6/116574012/G:p.M387T:n.T1250C:c.aTg/aCg:SIFTprediction.deleterious:PolyPhenScore.0.072	Mutation around phosphorylation site	3	N	N	N	NA	NA	NA	NA	NA	NA	N	NA	NA	NA	NA	NA
>ENSP00000382241:map.11/32956244/G:p.N1018S:n.A3388G:c.aAt/aGt:SIFTprediction.tolerated:PolyPhenScore.0.001	Mutation around phosphorylation site	3,5	N	N	N	NA	NA	NA	NA	NA	NA	N	NA	NA	NA	NA	NA
>ENSP00000296862:map.6/47649265/A:p.L324M:n.T970A:c.Ttg/Atg:SIFTprediction.deleterious:PolyPhenScore.0.78	Mutation around phosphorylation site	4	N	N	N	NA	NA	NA	NA	NA	NA	N	NA	NA	NA	NA	NA
>ENSP00000321706:map.17/650658/T:p.A209T:n.G744A:c.Gcg/Acg:SIFTprediction.tolerated:PolyPhenScore.0.041	Mutation around phosphorylation site	4,-3	N	N	N	NA	NA	NA	NA	NA	NA	N	NA	NA	NA	NA	NA
>ENSP00000335347:map.14/103934488/C:p.F433S:n.T1298C:c.tTt/tCt:SIFTprediction.tolerated:PolyPhenScore.0	Uninterpreted mutation on kinase protein	NA	NA	NA	Y	CAMK-CAMKL-MARK-MARK3	N	NA	NA	NA	NA	N	NA	NA	NA	NA	NA
>ENSP00000364860:map.9/94486321/T:p.V819I:n.G2654A:c.Gtc/Atc:SIFTprediction.tolerated:PolyPhenScore.0	Mutation around phosphorylation site on kinase protein	-5	N	N	Y	TK-Ror--ROR2	N	NA	NA	NA	NA	N	NA	NA	NA	NA	NA
>ENSP00000364860:map.9/94495608/C:p.T245A:n.A932G:c.Aca/Gca:SIFTprediction.tolerated:PolyPhenScore.0.002	Uninterpreted mutation on kinase protein	NA	NA	NA	Y	TK-Ror--ROR2	N	NA	NA	NA	NA	N	NA	NA	NA	NA	NA
>ENSP00000301459:map.11/63682418/G:p.Y92H:n.T662C:c.Tac/Cac:SIFTprediction.deleterious:PolyPhenScore.0.998	Destruction of phosphorylation site	0	Y	N	N	NA	NA	NA	NA	NA	NA	N	NA	NA	NA	NA	NA
>ENSP00000349967:map.3/46450070/A:p.F179Y:n.T649A:c.tTc/tAc:SIFTprediction.tolerated:PolyPhenScore.0.318	Mutation around phosphorylation site	-3	N	N	N	NA	NA	NA	NA	NA	NA	N	NA	NA	NA	NA	NA
>ENSP00000313803:map.17/3195698/T:p.T60N:n.C179A:c.aCc/aAc:SIFTprediction.deleterious:PolyPhenScore.0.048	Destruction of phosphorylation site	0	Y	N	N	NA	NA	NA	NA	NA	NA	N	NA	NA	NA	NA	NA
>ENSP00000241453:map.13/28624294/A:p.T227M:n.C762T:c.aCg/aTg:SIFTprediction.deleterious:PolyPhenScore.0.803	Uninterpreted mutation on kinase protein	NA	NA	NA	Y	TK-PVR-Kit-FLT3	N	NA	NA	NA	NA	N	NA	NA	NA	NA	NA
>ENSP00000297151:map.5/159835658/G:p.M229T:n.T1074C:c.aTg/aCg:SIFTprediction.tolerated:PolyPhenScore.0	Mutation around phosphorylation site	2	N	N	N	NA	NA	NA	NA	NA	NA	N	NA	NA	NA	NA	NA
>ENSP00000202816:map.20/13695607/G:p.I824L:n.A2578C:c.Att/Ctt:SIFTprediction.tolerated:PolyPhenScore.0.013	Mutation around phosphorylation site	1	N	N	N	NA	NA	NA	NA	NA	NA	N	NA	NA	NA	NA	NA
>ENSP00000446007:map.10/17271546/A:p.S42N:n.G538A:c.aGc/aAc:SIFTprediction.deleterious:PolyPhenScore.0.982	Destruction of phosphorylation site	-5,3,4,5,0	Y	N	N	NA	NA	NA	NA	NA	NA	N	NA	NA	NA	NA	NA
>ENSP00000335076:map.1/236557771/A:p.M9I:n.G194A:c.atG/atA:SIFTprediction.deleterious:PolyPhenScore.0.174	Mutation around phosphorylation site	4	N	N	N	NA	NA	NA	NA	NA	NA	N	NA	NA	NA	NA	NA
>ENSP00000380299:map.22/37581422/C:p.P42R:n.C198G:c.cCt/cGt:SIFTprediction.tolerated:PolyPhenScore.0.486	Mutation around phosphorylation site	-5	N	N	N	NA	NA	NA	NA	NA	NA	N	NA	NA	NA	NA	NA
>ENSP00000301831:map.3/41841716/C:p.S640A:n.T2381G:c.Tcc/Gcc:SIFTprediction.tolerated:PolyPhenScore.0	Mutation around phosphorylation site on kinase protein	-5	N	N	Y	Other-ULK-ULK-ULK4	N	NA	NA	NA	NA	N	NA	NA	NA	NA	NA
>ENSP00000301831:map.3/41925398/T:p.A542T:n.G2087A:c.Gct/Act:SIFTprediction.tolerated:PolyPhenScore.0	Uninterpreted mutation on kinase protein	NA	NA	NA	Y	Other-ULK-ULK-ULK4	N	NA	NA	NA	NA	N	NA	NA	NA	NA	NA
>ENSP00000301831:map.3/41960006/C:p.I224V:n.A1133G:c.Att/Gtt:SIFTprediction.tolerated:PolyPhenScore.0.002	Kinase downstream rewiring on kinase domain	NA	NA	NA	Y	Other-ULK-ULK-ULK4	Y	1206	N	Y	N	N	NA	NA	NA	NA	NA
>ENSP00000301831:map.3/41996136/C:p.K39R:n.A579G:c.aAa/aGa:SIFTprediction.tolerated:PolyPhenScore.0.111	Kinase downstream rewiring on kinase domain	NA	NA	NA	Y	Other-ULK-ULK-ULK4	Y	109	N	Y	N	N	NA	NA	NA	NA	NA
>ENSP00000354691:map.1/157514097/G:p.Y267H:n.T957C:c.Tac/Cac:SIFTprediction.tolerated:PolyPhenScore.0.003	Mutation around phosphorylation site	3	N	N	N	NA	NA	NA	NA	NA	NA	N	NA	NA	NA	NA	NA
>ENSP00000364246:map.1/20442054/C:p.S80G:n.A297G:c.Agc/Ggc:SIFTprediction.tolerated:PolyPhenScore.0	Mutation around phosphorylation site	-5,-2	N	N	N	NA	NA	NA	NA	NA	NA	N	NA	NA	NA	NA	NA
>ENSP00000310565:map.18/65179829/A:p.P683S:n.C3521T:c.Ccc/Tcc:SIFTprediction.tolerated:PolyPhenScore.0	Mutation around phosphorylation site	-3	N	N	N	NA	NA	NA	NA	NA	NA	N	NA	NA	NA	NA	NA
>ENSP00000385163:map.19/44500761/A:p.R262H:n.G978A:c.cGt/cAt:SIFTprediction.tolerated:PolyPhenScore.0.002	Mutation around phosphorylation site	-4	N	N	N	NA	NA	NA	NA	NA	NA	N	NA	NA	NA	NA	NA
>ENSP00000385163:map.19/44501116/G,C:p.E380D:n.A1333C:c.gaA/gaC:SIFTprediction.deleterious:PolyPhenScore.0.009	Mutation around phosphorylation site	2	N	N	N	NA	NA	NA	NA	NA	NA	N	NA	NA	NA	NA	NA
>ENSP00000297979:map.9/97522829/A:p.R255Q:n.G939A:c.cGa/cAa:SIFTprediction.tolerated:PolyPhenScore.0.453	Mutation around phosphorylation site	-3	N	N	N	NA	NA	NA	NA	NA	NA	N	NA	NA	NA	NA	NA
>ENSP00000288135:map.4/55561756/A:p.R49H:n.G243A:c.cGc/cAc:SIFTprediction.tolerated:PolyPhenScore.0.178	Uninterpreted mutation on kinase protein	NA	NA	NA	Y	TK-PVR-Kit-KIT	N	NA	NA	NA	NA	N	NA	NA	NA	NA	NA
>ENSP00000381101:map.18/61471523/A:p.R266Q:n.G1122A:c.cGa/cAa:SIFTprediction.tolerated:PolyPhenScore.0.247	Mutation around phosphorylation site	4	N	N	N	NA	NA	NA	NA	NA	NA	N	NA	NA	NA	NA	NA
>ENSP00000364114:map.6/32487398/T:p.R134K:n.G464A:c.aGg/aAg:SIFTprediction.tolerated:PolyPhenScore.0	Mutation around phosphorylation site	3,5	N	N	N	NA	NA	NA	NA	NA	NA	N	NA	NA	NA	NA	NA
>ENSP00000405218:map.19/53645291/C:p.N265D:n.A1220G:c.Aat/Gat:SIFTprediction.tolerated:PolyPhenScore.0.056	Mutation around phosphorylation site	3	N	N	N	NA	NA	NA	NA	NA	NA	N	NA	NA	NA	NA	NA
>ENSP00000396976:map.15/40751016/A:p.R118H:n.G424A:c.cGc/cAc:SIFTprediction.deleterious:PolyPhenScore.0.988	Mutation around phosphorylation site	-3	N	N	N	NA	NA	NA	NA	NA	NA	N	NA	NA	NA	NA	NA
>ENSP00000261893:map.15/63433766/A:p.R469K:n.G1478A:c.aGg/aAg:SIFTprediction.tolerated:PolyPhenScore.0	Mutation around phosphorylation site	-4	N	N	N	NA	NA	NA	NA	NA	NA	N	NA	NA	NA	NA	NA
>ENSP00000357182:map.1/156784982/C:p.N52S:n.A309G:c.aAc/aGc:SIFTprediction.tolerated:PolyPhenScore.0	Uninterpreted mutation on SH2 protein	NA	NA	NA	N	NA	NA	NA	NA	NA	NA	Y	SH2D2A	N	NA	NA	NA
>ENSP00000291577:map.21/45564766/G:p.L248V:n.C835G:c.Ctc/Gtc:SIFTprediction.tolerated:PolyPhenScore.0.106	Mutation around phosphorylation site	-2	N	N	N	NA	NA	NA	NA	NA	NA	N	NA	NA	NA	NA	NA
>ENSP00000239587:map.6/167754661/G:p.R425G:n.A1361G:c.Aga/Gga:SIFTprediction.deleterious:PolyPhenScore.0.001	Mutation around phosphorylation site	-3	N	N	N	NA	NA	NA	NA	NA	NA	N	NA	NA	NA	NA	NA
>ENSP00000362773:map.X/71401607/A:p.R16Q:n.G79A:c.cGg/cAg:SIFTprediction.tolerated:PolyPhenScore.0	Mutation around phosphorylation site	-2	N	N	N	NA	NA	NA	NA	NA	NA	N	NA	NA	NA	NA	NA
>ENSP00000362773:map.X/71401614/A:p.S18R:n.C86A:c.agC/agA:SIFTprediction.tolerated:PolyPhenScore.0	Destruction of phosphorylation site	0	Y	N	N	NA	NA	NA	NA	NA	NA	N	NA	NA	NA	NA	NA
>ENSP00000357345:map.1/155233072/T:p.F479L:n.C1753A:c.ttC/ttA:SIFTprediction.deleterious:PolyPhenScore.0.99	Uninterpreted mutation on kinase domain	NA	NA	NA	Y	CMGC-CLK--CLK2	Y	1432	N	N	N	N	NA	NA	NA	NA	NA
>ENSP00000355306:map.1/3807593/C:p.T53R:n.C257G:c.aCg/aGg:SIFTprediction.tolerated:PolyPhenScore.0	Mutation around phosphorylation site	-2	N	N	N	NA	NA	NA	NA	NA	NA	N	NA	NA	NA	NA	NA
>ENSP00000359965:map.X/129765535/C:p.R508G:n.A1544G:c.Agg/Ggg:SIFTprediction.tolerated:PolyPhenScore.0.001	Mutation around phosphorylation site	4	N	N	N	NA	NA	NA	NA	NA	NA	N	NA	NA	NA	NA	NA
>ENSP00000365757:map.10/22839628/C:p.N251S:n.A981G:c.aAc/aGc:SIFTprediction.tolerated:PolyPhenScore.0.009	Mutation around phosphorylation site	5	N	N	N	NA	NA	NA	NA	NA	NA	N	NA	NA	NA	NA	NA
>ENSP00000376633:map.7/143657936/A:p.S291R:n.C910A:c.agC/agA:SIFTprediction.deleterious:PolyPhenScore.0.934	Destruction of phosphorylation site	0	Y	N	N	NA	NA	NA	NA	NA	NA	N	NA	NA	NA	NA	NA
>ENSP00000247001:map.19/19390075/C:p.E492G:n.A1488G:c.gAg/gGg:SIFTprediction.deleterious:PolyPhenScore.0.799	Mutation around phosphorylation site	1	N	N	N	NA	NA	NA	NA	NA	NA	N	NA	NA	NA	NA	NA
>ENSP00000380982:map.9/2828765/G:p.R289P:n.G1073C:c.cGa/cCa:SIFTprediction.tolerated:PolyPhenScore.0	Mutation around phosphorylation site	4	N	N	N	NA	NA	NA	NA	NA	NA	N	NA	NA	NA	NA	NA
>ENSP00000360488:map.10/95459817/T:p.R16H:n.G245A:c.cGc/cAc:SIFTprediction.tolerated:PolyPhenScore.0	Mutation around phosphorylation site	4	N	N	N	NA	NA	NA	NA	NA	NA	N	NA	NA	NA	NA	NA
>ENSP00000357643:map.10/129901747/T:p.R2786Q:n.G8733A:c.cGg/cAg:SIFTprediction.tolerated:PolyPhenScore.0.825	Mutation around phosphorylation site	5	N	N	N	NA	NA	NA	NA	NA	NA	N	NA	NA	NA	NA	NA
>ENSP00000357643:map.10/129903802/G:p.I2101T:n.T6678C:c.aTa/aCa:SIFTprediction.deleterious:PolyPhenScore.0.87	Mutation around phosphorylation site	-4	N	N	N	NA	NA	NA	NA	NA	NA	N	NA	NA	NA	NA	NA
>ENSP00000357643:map.10/129917560/C:p.N104S:n.A687G:c.aAt/aGt:SIFTprediction.tolerated:PolyPhenScore.0.626	Mutation around phosphorylation site	-4,-5	N	N	N	NA	NA	NA	NA	NA	NA	N	NA	NA	NA	NA	NA
>ENSP00000239374:map.6/151894505/C:p.F324S:n.T1070C:c.tTc/tCc:SIFTprediction.tolerated:PolyPhenScore.0	Mutation around phosphorylation site	5,1	N	N	N	NA	NA	NA	NA	NA	NA	N	NA	NA	NA	NA	NA
>ENSP00000365908:map.9/79320640/T:p.A2184T:n.G6674A:c.Gcc/Acc:SIFTprediction.tolerated:PolyPhenScore.0.002	Mutation around phosphorylation site	-5	N	N	N	NA	NA	NA	NA	NA	NA	N	NA	NA	NA	NA	NA
>ENSP00000353950:map.20/36014550/A:p.G108D:n.G425A:c.gGc/gAc:SIFTprediction.deleterious:PolyPhenScore.0.913	Mutation around phosphorylation site on kinase protein on SH2 protein	4	N	N	Y	TK-Src-SrcA-SRC	N	NA	NA	NA	NA	Y	Src	N	NA	NA	NA
>ENSP00000319192:map.7/43664280/G:p.K362E:n.A1263G:c.Aag/Gag:SIFTprediction.tolerated:PolyPhenScore.0	Uninterpreted mutation on kinase protein	NA	NA	NA	Y	CAMK-DAPK-DRAK-DRAK1	N	NA	NA	NA	NA	N	NA	NA	NA	NA	NA
>ENSP00000359778:map.1/79392756/A:p.V300L:n.G962T:c.Gta/Tta:SIFTprediction.tolerated:PolyPhenScore.0.001	Mutation around phosphorylation site	-1,-2	N	N	N	NA	NA	NA	NA	NA	NA	N	NA	NA	NA	NA	NA
>ENSP00000363676:map.1/24020357/G:p.T73R:n.C263G:c.aCa/aGa:SIFTprediction.deleterious:PolyPhenScore.0.915	Destruction of phosphorylation site	0	Y	N	N	NA	NA	NA	NA	NA	NA	N	NA	NA	NA	NA	NA
>ENSP00000429058:map.8/22428658/C:p.I228T:n.T681C:c.aTc/aCc:SIFTprediction.tolerated:PolyPhenScore.0	Mutation around phosphorylation site	5	N	N	N	NA	NA	NA	NA	NA	NA	N	NA	NA	NA	NA	NA
>ENSP00000325682:map.1/247614896/C:p.I130S:n.T413G:c.aTc/aGc:SIFTprediction.deleterious:PolyPhenScore.0.96	Mutation around phosphorylation site	3	N	N	N	NA	NA	NA	NA	NA	NA	N	NA	NA	NA	NA	NA
>ENSP00000399168:map.6/31324064/A:p.T167S:n.A528T:c.Acc/Tcc:SIFTprediction.None:PolyPhenScore.0.003	Destruction of phosphorylation site	0	Y	N	N	NA	NA	NA	NA	NA	NA	N	NA	NA	NA	NA	NA
>ENSP00000216487:map.14/93118668/T:p.T425M:n.C1433T:c.aCg/aTg:SIFTprediction.tolerated:PolyPhenScore.0.005	Uninterpreted mutation on SH2 protein	NA	NA	NA	N	NA	NA	NA	NA	NA	NA	Y	RIN3	N	NA	NA	NA
>ENSP00000270586:map.17/4701334/A:p.V155I:n.G514A:c.Gta/Ata:SIFTprediction.tolerated:PolyPhenScore.0.02	Mutation around phosphorylation site	-3	N	N	N	NA	NA	NA	NA	NA	NA	N	NA	NA	NA	NA	NA
>ENSP00000376333:map.17/73552185/A:p.R45H:n.G251A:c.cGc/cAc:SIFTprediction.tolerated:PolyPhenScore.0.001	Mutation around phosphorylation site	5	N	N	N	NA	NA	NA	NA	NA	NA	N	NA	NA	NA	NA	NA
>ENSP00000409879:map.16/21190853/C:p.E178D:n.A690C:c.gaA/gaC:SIFTprediction.tolerated:PolyPhenScore.0	Mutation around phosphorylation site	-5	N	N	N	NA	NA	NA	NA	NA	NA	N	NA	NA	NA	NA	NA
>ENSP00000390651:map.12/44180295/A:p.A428T:n.G1353A:c.Gct/Act:SIFTprediction.tolerated:PolyPhenScore.0	Mutation around phosphorylation site on kinase domain	-2	N	N	Y	TKL-IRAK--IRAK4	Y	1352	N	N	N	N	NA	NA	NA	NA	NA
>ENSP00000337103:map.10/50856652/A:p.V461M:n.G1534A:c.Gtg/Atg:SIFTprediction.tolerated:PolyPhenScore.0.029	Mutation around phosphorylation site	-3,-1,-4	N	N	N	NA	NA	NA	NA	NA	NA	N	NA	NA	NA	NA	NA
>ENSP00000403153:map.22/36623731/C:p.I357V:n.A1078G:c.Atc/Gtc:SIFTprediction.tolerated:PolyPhenScore.0.001	Mutation around phosphorylation site	-5	N	N	N	NA	NA	NA	NA	NA	NA	N	NA	NA	NA	NA	NA
>ENSP00000367715:map.6/24291203/C:p.S221G:n.A963G:c.Agt/Ggt:SIFTprediction.tolerated:PolyPhenScore.0	Destruction of phosphorylation site	0	Y	N	N	NA	NA	NA	NA	NA	NA	N	NA	NA	NA	NA	NA
>ENSP00000309142:map.3/57542173/T:p.R23W:n.C170T:c.Cgg/Tgg:SIFTprediction.deleterious:PolyPhenScore.0.101	Mutation around phosphorylation site	1	N	N	N	NA	NA	NA	NA	NA	NA	N	NA	NA	NA	NA	NA
>ENSP00000264952:map.3/141497469/T:p.S115C:n.A480T:c.Agt/Tgt:SIFTprediction.tolerated:PolyPhenScore.0.053	Uninterpreted mutation on kinase protein	NA	NA	NA	Y	AGC-GRK-GRK-GPRK7	N	NA	NA	NA	NA	N	NA	NA	NA	NA	NA
>ENSP00000357259:map.1/156202173/G:p.Q75R:n.A233G:c.cAa/cGa:SIFTprediction.tolerated:PolyPhenScore.0	Mutation around phosphorylation site	-2	N	N	N	NA	NA	NA	NA	NA	NA	N	NA	NA	NA	NA	NA
>ENSP00000351905:map.3/30664732/C:p.S46R:n.A419C:c.Agc/Cgc:SIFTprediction.deleterious:PolyPhenScore.0.002	Uninterpreted mutation on kinase protein	NA	NA	NA	Y	TKL-STKR-STKR2-TGFbR2	N	NA	NA	NA	NA	N	NA	NA	NA	NA	NA
>ENSP00000216190:map.22/36908519/C:p.Y446C:n.A1708G:c.tAc/tGc:SIFTprediction.tolerated:PolyPhenScore.0.95	Destruction of phosphorylation site	0	Y	N	N	NA	NA	NA	NA	NA	NA	N	NA	NA	NA	NA	NA
>ENSP00000296129:map.3/45127515/C:p.D709G:n.A2261G:c.gAc/gGc:SIFTprediction.tolerated:PolyPhenScore.0	Mutation around phosphorylation site	2	N	N	N	NA	NA	NA	NA	NA	NA	N	NA	NA	NA	NA	NA
>ENSP00000361669:map.X/103499511/C:p.Y7C:n.A104G:c.tAc/tGc:SIFTprediction.tolerated:PolyPhenScore.0.001	Destruction of phosphorylation site	0	Y	N	N	NA	NA	NA	NA	NA	NA	N	NA	NA	NA	NA	NA
>ENSP00000382175:map.15/52609367/C:p.S468G:n.A1402G:c.Agt/Ggt:SIFTprediction.deleterious:PolyPhenScore.0.056	Mutation around phosphorylation site	-5	N	N	N	NA	NA	NA	NA	NA	NA	N	NA	NA	NA	NA	NA
>ENSP00000222462:map.7/120979089/T:p.T263I:n.C1078T:c.aCa/aTa:SIFTprediction.tolerated:PolyPhenScore.0.005	Destruction of phosphorylation site	0,3	Y	N	N	NA	NA	NA	NA	NA	NA	N	NA	NA	NA	NA	NA
>ENSP00000366221:map.1/10713964/C:p.H717R:n.A2468G:c.cAc/cGc:SIFTprediction.tolerated:PolyPhenScore.0.058	Mutation around phosphorylation site	-3,-4	N	N	N	NA	NA	NA	NA	NA	NA	N	NA	NA	NA	NA	NA
>ENSP00000384442:map.1/1650787/C:p.H112R:n.A415G:c.cAt/cGt:SIFTprediction.tolerated:PolyPhenScore.0	Uninterpreted mutation on kinase protein	NA	NA	NA	Y	CMGC-CDK-CDK11-CDK11b	N	NA	NA	NA	NA	N	NA	NA	NA	NA	NA
>ENSP00000384442:map.1/1650797/G:p.C109R:n.T405C:c.Tgt/Cgt:SIFTprediction.tolerated:PolyPhenScore.0	Uninterpreted mutation on kinase protein	NA	NA	NA	Y	CMGC-CDK-CDK11-CDK11b	N	NA	NA	NA	NA	N	NA	NA	NA	NA	NA
>ENSP00000384442:map.1/1650832/G:p.V97A:n.T370C:c.gTt/gCt:SIFTprediction.tolerated:PolyPhenScore.0.013	Uninterpreted mutation on kinase protein	NA	NA	NA	Y	CMGC-CDK-CDK11-CDK11b	N	NA	NA	NA	NA	N	NA	NA	NA	NA	NA
>ENSP00000384442:map.1/1650845/A:p.R93W:n.C357T:c.Cgg/Tgg:SIFTprediction.deleterious:PolyPhenScore.0.999	Uninterpreted mutation on kinase protein	NA	NA	NA	Y	CMGC-CDK-CDK11-CDK11b	N	NA	NA	NA	NA	N	NA	NA	NA	NA	NA
>ENSP00000367185:map.19/44303066/G:p.A90P:n.G349C:c.Gcg/Ccg:SIFTprediction.tolerated:PolyPhenScore.0	Mutation around phosphorylation site	2	N	N	N	NA	NA	NA	NA	NA	NA	N	NA	NA	NA	NA	NA
>ENSP00000381476:map.12/51236802/C:p.Y19H:n.T87C:c.Tac/Cac:SIFTprediction.tolerated:PolyPhenScore.0	Mutation around phosphorylation site	-1,-4,-5	N	N	N	NA	NA	NA	NA	NA	NA	N	NA	NA	NA	NA	NA
>ENSP00000434305:map.11/65629934/C:p.R105P:n.G312C:c.cGa/cCa:SIFTprediction.tolerated:PolyPhenScore.0.317	Mutation around phosphorylation site	2	N	N	N	NA	NA	NA	NA	NA	NA	N	NA	NA	NA	NA	NA
>ENSP00000412864:map.6/75797302/T:p.G2982S:n.G8944A:c.Ggc/Agc:SIFTprediction.deleterious:PolyPhenScore.0.998	Mutation around phosphorylation site	-4	N	N	N	NA	NA	NA	NA	NA	NA	N	NA	NA	NA	NA	NA
>ENSP00000353114:map.14/105416675/G:p.D1705H:n.G5233C:c.Gac/Cac:SIFTprediction.tolerated:PolyPhenScore.0.958	Mutation around phosphorylation site	-5	N	N	N	NA	NA	NA	NA	NA	NA	N	NA	NA	NA	NA	NA
>ENSP00000367263:map.11/62293754/G:p.I2712T:n.T8410C:c.aTt/aCt:SIFTprediction.tolerated:PolyPhenScore.0.201	Mutation around phosphorylation site	4	N	N	N	NA	NA	NA	NA	NA	NA	N	NA	NA	NA	NA	NA
>ENSP00000293441:map.19/51170706/G:p.V1504A:n.T4530C:c.gTg/gCg:SIFTprediction.None:PolyPhenScore.0	Mutation around phosphorylation site	-2	N	N	N	NA	NA	NA	NA	NA	NA	N	NA	NA	NA	NA	NA
>ENSP00000265462:map.11/64085785/G:p.Y33C:n.A226G:c.tAc/tGc:SIFTprediction.tolerated:PolyPhenScore.0	Mutation around phosphorylation site	-1	N	N	N	NA	NA	NA	NA	NA	NA	N	NA	NA	NA	NA	NA
>ENSP00000307774:map.10/44053013/C:p.A172G:n.C1168G:c.gCt/gGt:SIFTprediction.deleterious:PolyPhenScore.0.596	Mutation around phosphorylation site	4	N	N	N	NA	NA	NA	NA	NA	NA	N	NA	NA	NA	NA	NA
>ENSP00000422684:map.5/118969960/T:p.P173S:n.C689T:c.Ccc/Tcc:SIFTprediction.deleterious:PolyPhenScore.0.992	Mutation around phosphorylation site	-1,2	N	N	N	NA	NA	NA	NA	NA	NA	N	NA	NA	NA	NA	NA
>ENSP00000384770:map.19/43699336/C:p.K267E:n.A1037G:c.Aag/Gag:SIFTprediction.tolerated:PolyPhenScore.0.002	Mutation around phosphorylation site	-4	N	N	N	NA	NA	NA	NA	NA	NA	N	NA	NA	NA	NA	NA
>ENSP00000324806:map.3/119666143/T:p.R113H:n.G570A:c.cGt/cAt:SIFTprediction.deleterious:PolyPhenScore.0.899	Mutation around phosphorylation site on kinase domain	-4	N	N	Y	CMGC-GSK--GSK3B	Y	234	N	N	N	N	NA	NA	NA	NA	NA
>ENSP00000344655:map.12/94772742/T:p.R209Q:n.G1117A:c.cGa/cAa:SIFTprediction.tolerated:PolyPhenScore.0.069	Mutation around phosphorylation site	5	N	N	N	NA	NA	NA	NA	NA	NA	N	NA	NA	NA	NA	NA
>ENSP00000261170:map.12/14829893/C:p.F281L:n.T980G:c.ttT/ttG:SIFTprediction.tolerated:PolyPhenScore.0.02	Uninterpreted mutation on kinase protein	NA	NA	NA	Y	RGC-RGC--HSER	N	NA	NA	NA	NA	N	NA	NA	NA	NA	NA
>ENSP00000401155:map.15/44093927/C:p.S105P:n.T489C:c.Tct/Cct:SIFTprediction.tolerated:PolyPhenScore.0.008	Destruction of phosphorylation site	0	Y	N	N	NA	NA	NA	NA	NA	NA	N	NA	NA	NA	NA	NA
>ENSP00000370278:map.9/14737506/G:p.Q679P:n.A2125C:c.cAa/cCa:SIFTprediction.tolerated:PolyPhenScore.0.003	Mutation around phosphorylation site	1	N	N	N	NA	NA	NA	NA	NA	NA	N	NA	NA	NA	NA	NA
>ENSP00000351790:map.10/69881970/G:p.L259V:n.C1263G:c.Ctg/Gtg:SIFTprediction.tolerated:PolyPhenScore.0.066	Mutation around phosphorylation site	4,2,1,-1	N	N	N	NA	NA	NA	NA	NA	NA	N	NA	NA	NA	NA	NA
>ENSP00000269214:map.18/19154143/A:p.T221M:n.C1600T:c.aCg/aTg:SIFTprediction.deleterious:PolyPhenScore.0.001	Mutation around phosphorylation site	3	N	N	N	NA	NA	NA	NA	NA	NA	N	NA	NA	NA	NA	NA
>ENSP00000354616:map.10/103870401/A:p.T101M:n.C926T:c.aCg/aTg:SIFTprediction.deleterious:PolyPhenScore.0.998	Mutation around phosphorylation site	-3,-4	N	N	N	NA	NA	NA	NA	NA	NA	N	NA	NA	NA	NA	NA
>ENSP00000387128:map.2/133542585/G:p.S600T:n.G2173C:c.aGt/aCt:SIFTprediction.deleterious:PolyPhenScore.0.524	Destruction of phosphorylation site	-2,0	Y	N	N	NA	NA	NA	NA	NA	NA	N	NA	NA	NA	NA	NA
>ENSP00000377304:map.16/69988319/C:p.L100P:n.T538C:c.cTg/cCg:SIFTprediction.tolerated:PolyPhenScore.0	Mutation around phosphorylation site	2	N	N	N	NA	NA	NA	NA	NA	NA	N	NA	NA	NA	NA	NA
>ENSP00000359404:map.1/92647223/G:p.N890S:n.A2767G:c.aAt/aGt:SIFTprediction.tolerated:PolyPhenScore.0	Mutation around phosphorylation site	1	N	N	N	NA	NA	NA	NA	NA	NA	N	NA	NA	NA	NA	NA
>ENSP00000311692:map.17/3493200/G:p.M315I:n.G945C:c.atG/atC:SIFTprediction.tolerated:PolyPhenScore.0	Mutation around phosphorylation site	5	N	N	N	NA	NA	NA	NA	NA	NA	N	NA	NA	NA	NA	NA
>ENSP00000346359:map.14/58937416/C:p.L896P:n.T2931C:c.cTt/cCt:SIFTprediction.tolerated:PolyPhenScore.0.001	Mutation around phosphorylation site	1	N	N	N	NA	NA	NA	NA	NA	NA	N	NA	NA	NA	NA	NA
>ENSP00000345083:map.17/21202191/A:p.P40T:n.C367A:c.Ccc/Acc:SIFTprediction.deleterious:PolyPhenScore.0.904	Mutation around phosphorylation site on kinase protein	1	N	N	Y	STE-STE7-MEK3-MAP2K3	N	NA	NA	NA	NA	N	NA	NA	NA	NA	NA
>ENSP00000345083:map.17/21202237/C:p.R55T:n.G413C:c.aGa/aCa:SIFTprediction.tolerated:PolyPhenScore.0.032	Uninterpreted mutation on kinase protein	NA	NA	NA	Y	STE-STE7-MEK3-MAP2K3	N	NA	NA	NA	NA	N	NA	NA	NA	NA	NA
>ENSP00000345083:map.17/21203893/C:p.S68P:n.T451C:c.Tca/Cca:SIFTprediction.tolerated:PolyPhenScore.0.065	Uninterpreted mutation on kinase domain	NA	NA	NA	Y	STE-STE7-MEK3-MAP2K3	Y	26	N	N	N	N	NA	NA	NA	NA	NA
>ENSP00000345083:map.17/21203941/A:p.A84T:n.G499A:c.Gcc/Acc:SIFTprediction.tolerated:PolyPhenScore.0.371	Kinase downstream rewiring on kinase domain	NA	NA	NA	Y	STE-STE7-MEK3-MAP2K3	Y	66	N	Y	N	N	NA	NA	NA	NA	NA
>ENSP00000345083:map.17/21204187/T:p.R94L:n.G530T:c.cGg/cTg:SIFTprediction.deleterious:PolyPhenScore.0.662	Uninterpreted mutation on kinase domain	NA	NA	NA	Y	STE-STE7-MEK3-MAP2K3	Y	104	N	N	N	N	NA	NA	NA	NA	NA
>ENSP00000345083:map.17/21204192/T:p.R96W:n.C535T:c.Cgg/Tgg:SIFTprediction.deleterious:PolyPhenScore.0.996	Uninterpreted mutation on kinase domain	NA	NA	NA	Y	STE-STE7-MEK3-MAP2K3	Y	106	N	N	N	N	NA	NA	NA	NA	NA
>ENSP00000345083:map.17/21207834/T:p.T222M:n.C914T:c.aCg/aTg:SIFTprediction.deleterious:PolyPhenScore.1	Kinase inactivation by phosphorylation destruction, Destruction of phosphorylation site on kinase domain	4,0	Y	N	Y	STE-STE7-MEK3-MAP2K3	Y	1064	N	N	Y	N	NA	NA	NA	NA	NA
>ENSP00000345083:map.17/21215557/A:p.R293H:n.G1127A:c.cGt/cAt:SIFTprediction.tolerated:PolyPhenScore.0.874	Uninterpreted mutation on kinase domain	NA	NA	NA	Y	STE-STE7-MEK3-MAP2K3	Y	1325	N	N	N	N	NA	NA	NA	NA	NA
>ENSP00000345083:map.17/21217513/A:p.V339M:n.G1264A:c.Gtg/Atg:SIFTprediction.deleterious:PolyPhenScore.0.807	Uninterpreted mutation on kinase protein	NA	NA	NA	Y	STE-STE7-MEK3-MAP2K3	N	NA	NA	NA	NA	N	NA	NA	NA	NA	NA
>ENSP00000296871:map.5/131411460/C:p.I117T:n.T384C:c.aTt/aCt:SIFTprediction.tolerated:PolyPhenScore.0.005	Mutation around phosphorylation site	-2	N	N	N	NA	NA	NA	NA	NA	NA	N	NA	NA	NA	NA	NA
>ENSP00000427550:map.18/13095591/A:p.R2115Q:n.G6424A:c.cGg/cAg:SIFTprediction.tolerated:PolyPhenScore.0.001	Mutation around phosphorylation site	5	N	N	N	NA	NA	NA	NA	NA	NA	N	NA	NA	NA	NA	NA
>ENSP00000427550:map.18/13116432/T:p.R2449L:n.G7426T:c.cGg/cTg:SIFTprediction.tolerated:PolyPhenScore.0	Mutation around phosphorylation site	-3,-2	N	N	N	NA	NA	NA	NA	NA	NA	N	NA	NA	NA	NA	NA
>ENSP00000403302:map.2/96604591/G:p.L540P:n.T1704C:c.cTa/cCa:SIFTprediction.tolerated:PolyPhenScore.0.829	Mutation around phosphorylation site	4	N	N	N	NA	NA	NA	NA	NA	NA	N	NA	NA	NA	NA	NA
>ENSP00000234170:map.2/37456032/T:p.V102I:n.G450A:c.Gtt/Att:SIFTprediction.tolerated:PolyPhenScore.0	Mutation around phosphorylation site	2	N	N	N	NA	NA	NA	NA	NA	NA	N	NA	NA	NA	NA	NA
>ENSP00000263791:map.15/40259848/C:p.I441L:n.A1364C:c.Att/Ctt:SIFTprediction.tolerated:PolyPhenScore.0.003	Uninterpreted mutation on kinase domain	NA	NA	NA	Y	Other-PEK-GCN2-GCN2,Other-PEK-GCN2-GCN2:Domain2	Y	968	N	N	N	N	NA	NA	NA	NA	NA
>ENSP00000263791:map.15/40265799/G:p.E556G:n.A1710G:c.gAa/gGa:SIFTprediction.tolerated:PolyPhenScore.0	Mutation around phosphorylation site on kinase protein	5,1,-4	N	N	Y	Other-PEK-GCN2-GCN2,Other-PEK-GCN2-GCN2:Domain2	N	NA	NA	NA	NA	N	NA	NA	NA	NA	NA
>ENSP00000263791:map.15/40308829/C:p.E1296Q:n.G3929C:c.Gag/Cag:SIFTprediction.deleterious:PolyPhenScore.0.904	Uninterpreted mutation on kinase protein	NA	NA	NA	Y	Other-PEK-GCN2-GCN2,Other-PEK-GCN2-GCN2:Domain2	N	NA	NA	NA	NA	N	NA	NA	NA	NA	NA
>ENSP00000263791:map.15/40309435/A:p.D1353N:n.G4100A:c.Gac/Aac:SIFTprediction.deleterious:PolyPhenScore.0.165	Uninterpreted mutation on kinase protein	NA	NA	NA	Y	Other-PEK-GCN2-GCN2,Other-PEK-GCN2-GCN2:Domain2	N	NA	NA	NA	NA	N	NA	NA	NA	NA	NA
>ENSP00000419119:map.6/29408528/G:p.M246V:n.A1446G:c.Atg/Gtg:SIFTprediction.tolerated:PolyPhenScore.0	Mutation around phosphorylation site	-5	N	N	N	NA	NA	NA	NA	NA	NA	N	NA	NA	NA	NA	NA
Number of proteins mutated:5606
Number of mutations:9307
Number of mutations interpreted:879
