# Supplementary material for: Kinome-wide Decoding of Network-Attacking Mutations Rewiring Cancer Signaling
Source: Cell. 2015 Sep 24;163(1):202–17. doi: 10.1016/j.cell.2015.08.056 (PMC4644236; doi:10.1016/j.cell.2015.08.056)
Supplement: File S1. Data S1–S6 [file mmc10.zip › DataFileS5_ReKINectOutputOvise.xlsx]

## Sheet: Ovise.standardfilteringd10_Mut_
#0.FastaHeader	1.FinalInterpretation	2.NearbyPsites	3.DestroysAPsite?	4.PotentiallyPhosphoMimicking?	5.HitsAProteinKinase?	6.ProteinKinaseName	7.HitsAKinaseDomain	8.KinaseAlignmentPosition	9.HitsKinaseEssentialResidue?	10.HitsKinaseDeterminantOfSpecificity?	11.HitsKinaseActivationSegment?	12.HitsSH2Protein?	13.SH2ProteinName	14.HitsSH2Domain?	15.SH2AlignmentPosition	16.HitsSH2EssentialResidue?	17.HitsSH2DeterminantOfSpecificity?
>ENSP00000298296:map.X/140967195/A:p.L165M:n.T493A:c.Ttg/Atg:SIFTprediction.tolerated:PolyPhenScore.0	Mutation around phosphorylation site	5	N	N	N	NA	NA	NA	NA	NA	NA	N	NA	NA	NA	NA	NA
>ENSP00000260210:map.11/116633763/T:p.R181H:n.G566A:c.cGt/cAt:SIFTprediction.deleterious:PolyPhenScore.0.027	Mutation around phosphorylation site	-4,-3	N	N	N	NA	NA	NA	NA	NA	NA	N	NA	NA	NA	NA	NA
>ENSP00000253024:map.19/59060108/T:p.P442L:n.C1614T:c.cCc/cTc:SIFTprediction.deleterious:PolyPhenScore.0.011	Mutation around phosphorylation site	5,2,3	N	N	N	NA	NA	NA	NA	NA	NA	N	NA	NA	NA	NA	NA
>ENSP00000354671:map.1/46476587/G:p.D388E:n.T1447G:c.gaT/gaG:SIFTprediction.tolerated:PolyPhenScore.0	Uninterpreted mutation on kinase protein	NA	NA	NA	Y	AGC-MAST-MAST-MAST2	N	NA	NA	NA	NA	N	NA	NA	NA	NA	NA
>ENSP00000354671:map.1/46493460/G:p.I659M:n.T2260G:c.atT/atG:SIFTprediction.tolerated:PolyPhenScore.0.491	Uninterpreted mutation on kinase domain	NA	NA	NA	Y	AGC-MAST-MAST-MAST2	Y	1005	N	N	Y	N	NA	NA	NA	NA	NA
>ENSP00000354671:map.1/46500744/C:p.G1468A:n.G4686C:c.gGg/gCg:SIFTprediction.tolerated:PolyPhenScore.0.051	Uninterpreted mutation on kinase protein	NA	NA	NA	Y	AGC-MAST-MAST-MAST2	N	NA	NA	NA	NA	N	NA	NA	NA	NA	NA
>ENSP00000324560:map.12/132403161/G:p.T816A:n.A2797G:c.Act/Gct:SIFTprediction.tolerated:PolyPhenScore.0.002	Uninterpreted mutation on kinase protein	NA	NA	NA	Y	Other-ULK-ULK-ULK1	N	NA	NA	NA	NA	N	NA	NA	NA	NA	NA
>ENSP00000366549:map.2/86088311/C:p.H104R:n.A420G:c.cAt/cGt:SIFTprediction.tolerated:PolyPhenScore.0	Mutation around phosphorylation site	5	N	N	N	NA	NA	NA	NA	NA	NA	N	NA	NA	NA	NA	NA
>ENSP00000336661:map.1/156902222/A:p.R483H:n.G1602A:c.cGc/cAc:SIFTprediction.deleterious:PolyPhenScore.0.658	Mutation around phosphorylation site	-2	N	N	N	NA	NA	NA	NA	NA	NA	N	NA	NA	NA	NA	NA
>ENSP00000353824:map.22/50356693/C:p.V300A:n.T1334C:c.gTc/gCc:SIFTprediction.tolerated:PolyPhenScore.0.001	Uninterpreted mutation on kinase protein	NA	NA	NA	Y	CAMK-PIM--PIM3	N	NA	NA	NA	NA	N	NA	NA	NA	NA	NA
>ENSP00000300022:map.11/57414526/A:p.R19C:n.C499T:c.Cgc/Tgc:SIFTprediction.deleterious:PolyPhenScore.0.93	Mutation around phosphorylation site	4	N	N	N	NA	NA	NA	NA	NA	NA	N	NA	NA	NA	NA	NA
>ENSP00000171887:map.2/218695102/A:p.R1004W:n.C3463T:c.Cgg/Tgg:SIFTprediction.tolerated:PolyPhenScore.0	Uninterpreted mutation on SH2 protein	NA	NA	NA	N	NA	NA	NA	NA	NA	NA	Y	TNS1	N	NA	NA	NA
>ENSP00000171887:map.2/218713282/A:p.T528I:n.C2036T:c.aCc/aTc:SIFTprediction.tolerated:PolyPhenScore.0.186	Uninterpreted mutation on SH2 protein	NA	NA	NA	N	NA	NA	NA	NA	NA	NA	Y	TNS1	N	NA	NA	NA
>ENSP00000322885:map.7/76131645/G:p.T421A:n.A1771G:c.Aca/Gca:SIFTprediction.tolerated:PolyPhenScore.0.002	Mutation around phosphorylation site	-4	N	N	N	NA	NA	NA	NA	NA	NA	N	NA	NA	NA	NA	NA
>ENSP00000262811:map.19/18255359/A:p.G861S:n.G2581A:c.Ggc/Agc:SIFTprediction.tolerated:PolyPhenScore.0.001	Uninterpreted mutation on kinase protein	NA	NA	NA	Y	AGC-MAST-MAST-MAST3	N	NA	NA	NA	NA	N	NA	NA	NA	NA	NA
>ENSP00000381476:map.12/51236802/C:p.Y19H:n.T87C:c.Tac/Cac:SIFTprediction.tolerated:PolyPhenScore.0	Mutation around phosphorylation site	-1,-4,-5	N	N	N	NA	NA	NA	NA	NA	NA	N	NA	NA	NA	NA	NA
>ENSP00000361305:map.10/81923357/T:p.T321N:n.C1200A:c.aCc/aAc:SIFTprediction.tolerated:PolyPhenScore.0.844	Destruction of phosphorylation site	0	Y	N	N	NA	NA	NA	NA	NA	NA	N	NA	NA	NA	NA	NA
>ENSP00000355402:map.15/74425505/T:p.S137F:n.C1179T:c.tCt/tTt:SIFTprediction.tolerated:PolyPhenScore.0.091	Destruction of phosphorylation site	0	Y	N	N	NA	NA	NA	NA	NA	NA	N	NA	NA	NA	NA	NA
>ENSP00000386190:map.2/27804432/C:p.S1665P:n.T5044C:c.Tcc/Ccc:SIFTprediction.tolerated:PolyPhenScore.0	Destruction of phosphorylation site	0,-1,1	Y	N	N	NA	NA	NA	NA	NA	NA	N	NA	NA	NA	NA	NA
>ENSP00000341677:map.9/6328947/C:p.F118L:n.T599C:c.Ttc/Ctc:SIFTprediction.deleterious:PolyPhenScore.0.992	Mutation around phosphorylation site	3,-2	N	N	N	NA	NA	NA	NA	NA	NA	N	NA	NA	NA	NA	NA
>ENSP00000309582:map.9/128117046/G:p.N1207S:n.A3620G:c.aAt/aGt:SIFTprediction.tolerated:PolyPhenScore.0.007	Mutation around phosphorylation site	-5,-4	N	N	N	NA	NA	NA	NA	NA	NA	N	NA	NA	NA	NA	NA
>ENSP00000439601:map.19/1077985/G:p.S455G:n.A1458G:c.Agc/Ggc:SIFTprediction.tolerated:PolyPhenScore.0.003	Mutation around phosphorylation site	-1,-5	N	N	N	NA	NA	NA	NA	NA	NA	N	NA	NA	NA	NA	NA
>ENSP00000221444:map.19/49574125/C:p.P189R:n.C922G:c.cCg/cGg:SIFTprediction.tolerated:PolyPhenScore.0.001	Mutation around phosphorylation site	-4,-5	N	N	N	NA	NA	NA	NA	NA	NA	N	NA	NA	NA	NA	NA
>ENSP00000320232:map.13/103385015/G:p.L1382P:n.T4145C:c.cTa/cCa:SIFTprediction.tolerated:PolyPhenScore.0	Mutation around phosphorylation site	-1	N	N	N	NA	NA	NA	NA	NA	NA	N	NA	NA	NA	NA	NA
>ENSP00000319217:map.14/20528207/A:p.D2N:n.G4A:c.Gat/Aat:SIFTprediction.tolerated:PolyPhenScore.0.016	Mutation around phosphorylation site	-5	N	N	N	NA	NA	NA	NA	NA	NA	N	NA	NA	NA	NA	NA
>ENSP00000369375:map.9/27183463/C:p.Q346P:n.A1479C:c.cAg/cCg:SIFTprediction.tolerated:PolyPhenScore.0	Uninterpreted mutation on kinase protein	NA	NA	NA	Y	TK-Tie--TIE2	N	NA	NA	NA	NA	N	NA	NA	NA	NA	NA
>ENSP00000239165:map.17/46688256/C:p.T9A:n.A124G:c.Act/Gct:SIFTprediction.tolerated:PolyPhenScore.0	Mutation around phosphorylation site	3	N	N	N	NA	NA	NA	NA	NA	NA	N	NA	NA	NA	NA	NA
>ENSP00000386022:map.11/60531346/G:p.L47R:n.T219G:c.cTg/cGg:SIFTprediction.tolerated:PolyPhenScore.0.012	Mutation around phosphorylation site	-4	N	N	N	NA	NA	NA	NA	NA	NA	N	NA	NA	NA	NA	NA
>ENSP00000429829:map.8/131124559/C:p.I142V:n.A422G:c.Atc/Gtc:SIFTprediction.tolerated:PolyPhenScore.0.068	Mutation around phosphorylation site	2	N	N	N	NA	NA	NA	NA	NA	NA	N	NA	NA	NA	NA	NA
>ENSP00000190165:map.9/990653/T:p.G356V:n.G1105T:c.gGg/gTg:SIFTprediction.tolerated:PolyPhenScore.0	Mutation around phosphorylation site	4	N	N	N	NA	NA	NA	NA	NA	NA	N	NA	NA	NA	NA	NA
>ENSP00000310216:map.12/10562089/C:p.I29S:n.T268G:c.aTc/aGc:SIFTprediction.tolerated:PolyPhenScore.0	Mutation around phosphorylation site	-3	N	N	N	NA	NA	NA	NA	NA	NA	N	NA	NA	NA	NA	NA
>ENSP00000352846:map.19/53057925/A:p.R586S:n.C1936A:c.Cgt/Agt:SIFTprediction.deleterious:PolyPhenScore.0.191	Mutation around phosphorylation site	-4	N	N	N	NA	NA	NA	NA	NA	NA	N	NA	NA	NA	NA	NA
>ENSP00000264233:map.3/121154974/C:p.Q2513R:n.A7667G:c.cAa/cGa:SIFTprediction.tolerated:PolyPhenScore.0	Mutation around phosphorylation site	2	N	N	N	NA	NA	NA	NA	NA	NA	N	NA	NA	NA	NA	NA
>ENSP00000399679:map.1/186276394/G:p.S515A:n.T1588G:c.Tca/Gca:SIFTprediction.None:PolyPhenScore.0	Mutation around phosphorylation site	4,-3	N	N	N	NA	NA	NA	NA	NA	NA	N	NA	NA	NA	NA	NA
>ENSP00000322617:map.3/183778010/C:p.G405A:n.G1248C:c.gGa/gCa:SIFTprediction.tolerated:PolyPhenScore.0.014	Mutation around phosphorylation site	-2,1	N	N	N	NA	NA	NA	NA	NA	NA	N	NA	NA	NA	NA	NA
>ENSP00000317039:map.9/86617265/G:p.N455S:n.A1696G:c.aAt/aGt:SIFTprediction.tolerated:PolyPhenScore.0	Mutation around phosphorylation site	5,-1	N	N	N	NA	NA	NA	NA	NA	NA	N	NA	NA	NA	NA	NA
>ENSP00000349274:map.9/138376972/G:p.K206E:n.A1165G:c.Aag/Gag:SIFTprediction.tolerated:PolyPhenScore.0	Phosphomimicking mutation	1	N	Y	N	NA	NA	NA	NA	NA	NA	N	NA	NA	NA	NA	NA
>ENSP00000349274:map.9/138377657/C:p.M434T:n.T1850C:c.aTg/aCg:SIFTprediction.tolerated:PolyPhenScore.0	Mutation around phosphorylation site	1	N	N	N	NA	NA	NA	NA	NA	NA	N	NA	NA	NA	NA	NA
>ENSP00000229446:map.6/136590640/C:p.S716R:n.T2401G:c.agT/agG:SIFTprediction.tolerated:PolyPhenScore.0.87	Destruction of phosphorylation site	0,4,-2	Y	N	N	NA	NA	NA	NA	NA	NA	N	NA	NA	NA	NA	NA
>ENSP00000229446:map.6/136597281/T:p.L459H:n.T1629A:c.cTt/cAt:SIFTprediction.tolerated:PolyPhenScore.0.796	Mutation around phosphorylation site	-5,2,-3	N	N	N	NA	NA	NA	NA	NA	NA	N	NA	NA	NA	NA	NA
>ENSP00000229446:map.6/136597288/C:p.Y457D:n.T1622G:c.Tat/Gat:SIFTprediction.tolerated:PolyPhenScore.0.547	Destruction of phosphorylation site, Phosphomimicking mutation	0,-5	Y	Y	N	NA	NA	NA	NA	NA	NA	N	NA	NA	NA	NA	NA
>ENSP00000353452:map.3/123419573/T:p.D914E:n.C3024A:c.gaC/gaA:SIFTprediction.tolerated:PolyPhenScore.0.007	Uninterpreted mutation on kinase protein	NA	NA	NA	Y	CAMK-MLCK--smMLCK	N	NA	NA	NA	NA	N	NA	NA	NA	NA	NA
>ENSP00000353452:map.3/123419733/G:p.L861P:n.T2864C:c.cTa/cCa:SIFTprediction.tolerated:PolyPhenScore.0	Uninterpreted mutation on kinase protein	NA	NA	NA	Y	CAMK-MLCK--smMLCK	N	NA	NA	NA	NA	N	NA	NA	NA	NA	NA
>ENSP00000353452:map.3/123451773/C:p.L496V:n.C1768G:c.Ctg/Gtg:SIFTprediction.tolerated:PolyPhenScore.0.001	Uninterpreted mutation on kinase protein	NA	NA	NA	Y	CAMK-MLCK--smMLCK	N	NA	NA	NA	NA	N	NA	NA	NA	NA	NA
>ENSP00000353452:map.3/123457893/A:p.P147S:n.C721T:c.Cca/Tca:SIFTprediction.tolerated:PolyPhenScore.0.011	Uninterpreted mutation on kinase protein	NA	NA	NA	Y	CAMK-MLCK--smMLCK	N	NA	NA	NA	NA	N	NA	NA	NA	NA	NA
>ENSP00000332772:map.4/44652030/T:p.A54T:n.G177A:c.Gcc/Acc:SIFTprediction.tolerated:PolyPhenScore.0.004	Mutation around phosphorylation site	-5	N	N	N	NA	NA	NA	NA	NA	NA	N	NA	NA	NA	NA	NA
>ENSP00000384770:map.19/43699336/C:p.K267E:n.A1037G:c.Aag/Gag:SIFTprediction.tolerated:PolyPhenScore.0.002	Mutation around phosphorylation site	-4	N	N	N	NA	NA	NA	NA	NA	NA	N	NA	NA	NA	NA	NA
>ENSP00000287097:map.6/74497152/A:p.V845I:n.G2645A:c.Gtc/Atc:SIFTprediction.tolerated:PolyPhenScore.0.003	Mutation around phosphorylation site	5	N	N	N	NA	NA	NA	NA	NA	NA	N	NA	NA	NA	NA	NA
>ENSP00000411355:map.1/198725242/C:p.S1283R:n.A3994C:c.Agt/Cgt:SIFTprediction.deleterious:PolyPhenScore.0.784	Mutation around phosphorylation site	-2,4	N	N	N	NA	NA	NA	NA	NA	NA	N	NA	NA	NA	NA	NA
>ENSP00000366460:map.10/20506418/A:p.V396I:n.G2027A:c.Gta/Ata:SIFTprediction.tolerated:PolyPhenScore.0.001	Mutation around phosphorylation site	-4,1	N	N	N	NA	NA	NA	NA	NA	NA	N	NA	NA	NA	NA	NA
>ENSP00000356560:map.1/180913597/G:p.N1078D:n.A3287G:c.Aac/Gac:SIFTprediction.tolerated:PolyPhenScore.0	Mutation around phosphorylation site	4,3,-5	N	N	N	NA	NA	NA	NA	NA	NA	N	NA	NA	NA	NA	NA
>ENSP00000370505:map.X/3235724/T:p.G2000S:n.G6125A:c.Ggc/Agc:SIFTprediction.tolerated:PolyPhenScore.0.345	Mutation around phosphorylation site	4	N	N	N	NA	NA	NA	NA	NA	NA	N	NA	NA	NA	NA	NA
>ENSP00000370505:map.X/3239545/T:p.G1394D:n.G4308A:c.gGc/gAc:SIFTprediction.tolerated:PolyPhenScore.0	Phosphomimicking mutation	1	N	Y	N	NA	NA	NA	NA	NA	NA	N	NA	NA	NA	NA	NA
>ENSP00000256797:map.16/23711925/G:p.S535T:n.G1773C:c.aGc/aCc:SIFTprediction.tolerated:PolyPhenScore.0.001	Uninterpreted mutation on kinase protein	NA	NA	NA	Y	Other-IRE--IRE2	N	NA	NA	NA	NA	N	NA	NA	NA	NA	NA
>ENSP00000405289:map.16/89294381/C:p.I534T:n.T1933C:c.aTa/aCa:SIFTprediction.deleterious:PolyPhenScore.0.874	Mutation around phosphorylation site	-2	N	N	N	NA	NA	NA	NA	NA	NA	N	NA	NA	NA	NA	NA
>ENSP00000358778:map.1/111494194/T:p.A438T:n.G1703A:c.Gcc/Acc:SIFTprediction.tolerated:PolyPhenScore.0.266	Mutation around phosphorylation site	2	N	N	N	NA	NA	NA	NA	NA	NA	N	NA	NA	NA	NA	NA
>ENSP00000334456:map.11/55563776/G:p.S249A:n.T745G:c.Tct/Gct:SIFTprediction.tolerated:PolyPhenScore.0	Destruction of phosphorylation site	0	Y	N	N	NA	NA	NA	NA	NA	NA	N	NA	NA	NA	NA	NA
>ENSP00000364691:map.1/17265560/T:p.P511S:n.C1600T:c.Ccc/Tcc:SIFTprediction.tolerated:PolyPhenScore.0	Mutation around phosphorylation site	5	N	N	N	NA	NA	NA	NA	NA	NA	N	NA	NA	NA	NA	NA
>ENSP00000337451:map.3/89521664/A:p.R914H:n.G2966A:c.cGc/cAc:SIFTprediction.tolerated:PolyPhenScore.0.017	Uninterpreted mutation on kinase protein	NA	NA	NA	Y	TK-Eph--EphA3	N	NA	NA	NA	NA	N	NA	NA	NA	NA	NA
>ENSP00000337451:map.3/89521693/C:p.W924R:n.T2995C:c.Tgg/Cgg:SIFTprediction.tolerated:PolyPhenScore.0	Uninterpreted mutation on kinase protein	NA	NA	NA	Y	TK-Eph--EphA3	N	NA	NA	NA	NA	N	NA	NA	NA	NA	NA
>ENSP00000342512:map.3/155485302/T:p.S160N:n.G578A:c.aGt/aAt:SIFTprediction.tolerated:PolyPhenScore.0.001	Mutation around phosphorylation site	-4	N	N	N	NA	NA	NA	NA	NA	NA	N	NA	NA	NA	NA	NA
>ENSP00000357823:map.1/151733335/G:p.E210A:n.A714C:c.gAa/gCa:SIFTprediction.tolerated:PolyPhenScore.0.615	Mutation around phosphorylation site	5	N	N	N	NA	NA	NA	NA	NA	NA	N	NA	NA	NA	NA	NA
>ENSP00000388987:map.21/15974409/C:p.N92D:n.A272G:c.Aat/Gat:SIFTprediction.tolerated:PolyPhenScore.0	Mutation around phosphorylation site	-4	N	N	N	NA	NA	NA	NA	NA	NA	N	NA	NA	NA	NA	NA
>ENSP00000209929:map.1/171168584/T:p.S195L:n.C742T:c.tCa/tTa:SIFTprediction.deleterious:PolyPhenScore.0.968	Destruction of phosphorylation site	0	Y	N	N	NA	NA	NA	NA	NA	NA	N	NA	NA	NA	NA	NA
>ENSP00000376684:map.7/142563904/C:p.V431A:n.T2079C:c.gTc/gCc:SIFTprediction.deleterious:PolyPhenScore.0.999	Uninterpreted mutation on kinase protein	NA	NA	NA	Y	TK-Eph--EphB6	N	NA	NA	NA	NA	N	NA	NA	NA	NA	NA
>ENSP00000357911:map.10/124330427/T:p.S54L:n.C267T:c.tCg/tTg:SIFTprediction.tolerated:PolyPhenScore.0.031	Destruction of phosphorylation site	0	Y	N	N	NA	NA	NA	NA	NA	NA	N	NA	NA	NA	NA	NA
>ENSP00000426638:map.4/159601676/T:p.T31I:n.C424T:c.aCa/aTa:SIFTprediction.tolerated:PolyPhenScore.0.008	Destruction of phosphorylation site	0	Y	N	N	NA	NA	NA	NA	NA	NA	N	NA	NA	NA	NA	NA
>ENSP00000323889:map.17/54981770/T:p.T258N:n.C823A:c.aCc/aAc:SIFTprediction.tolerated:PolyPhenScore.0.001	Destruction of phosphorylation site	0	Y	N	N	NA	NA	NA	NA	NA	NA	N	NA	NA	NA	NA	NA
>ENSP00000360540:map.10/95259979/G:p.H57Q:n.C475G:c.caC/caG:SIFTprediction.tolerated:PolyPhenScore.0.001	Mutation around phosphorylation site	5	N	N	N	NA	NA	NA	NA	NA	NA	N	NA	NA	NA	NA	NA
>ENSP00000306678:map.11/113266821/A:p.A239T:n.G809A:c.Gcg/Acg:SIFTprediction.tolerated:PolyPhenScore.0.324	Uninterpreted mutation on kinase domain	NA	NA	NA	Y	TKL-RIPK--SgK288	Y	1215	N	N	N	N	NA	NA	NA	NA	NA
>ENSP00000306678:map.11/113270015/C:p.G442R:n.G1418C:c.Ggc/Cgc:SIFTprediction.tolerated:PolyPhenScore.0	Uninterpreted mutation on kinase protein	NA	NA	NA	Y	TKL-RIPK--SgK288	N	NA	NA	NA	NA	N	NA	NA	NA	NA	NA
>ENSP00000306678:map.11/113270828/A:p.E713K:n.G2231A:c.Gag/Aag:SIFTprediction.tolerated:PolyPhenScore.0	Uninterpreted mutation on kinase protein	NA	NA	NA	Y	TKL-RIPK--SgK288	N	NA	NA	NA	NA	N	NA	NA	NA	NA	NA
>ENSP00000163416:map.14/93263982/G:p.A67G:n.C456G:c.gCt/gGt:SIFTprediction.deleterious:PolyPhenScore.0.752	Mutation around phosphorylation site	5,3	N	N	N	NA	NA	NA	NA	NA	NA	N	NA	NA	NA	NA	NA
>ENSP00000356481:map.1/184765072/G:p.L609P:n.T2020C:c.cTg/cCg:SIFTprediction.tolerated:PolyPhenScore.0	Mutation around phosphorylation site	-2	N	N	N	NA	NA	NA	NA	NA	NA	N	NA	NA	NA	NA	NA
>ENSP00000360200:map.1/62261168/G:p.I400V:n.A1312G:c.Ata/Gta:SIFTprediction.tolerated:PolyPhenScore.0.029	Mutation around phosphorylation site	4	N	N	N	NA	NA	NA	NA	NA	NA	N	NA	NA	NA	NA	NA
>ENSP00000262193:map.6/170862300/C:p.P11A:n.C130G:c.Cct/Gct:SIFTprediction.tolerated:PolyPhenScore.0	Mutation around phosphorylation site	3	N	N	N	NA	NA	NA	NA	NA	NA	N	NA	NA	NA	NA	NA
>ENSP00000261590:map.18/29122799/A:p.R773K:n.G2527A:c.aGa/aAa:SIFTprediction.tolerated:PolyPhenScore.0.039	Mutation around phosphorylation site	-2	N	N	N	NA	NA	NA	NA	NA	NA	N	NA	NA	NA	NA	NA
>ENSP00000258381:map.2/231077725/G:p.W112R:n.T412C:c.Tgg/Cgg:SIFTprediction.tolerated:PolyPhenScore.0.002	Mutation around phosphorylation site	-5	N	N	N	NA	NA	NA	NA	NA	NA	N	NA	NA	NA	NA	NA
>ENSP00000278616:map.11/108183167/G:p.N1983S:n.A6333G:c.aAt/aGt:SIFTprediction.tolerated:PolyPhenScore.0.001	Uninterpreted mutation on kinase protein	NA	NA	NA	Y	PKL-PIKK-ATM-ATM	N	NA	NA	NA	NA	N	NA	NA	NA	NA	NA
>ENSP00000354877:map.17/19713740/T:p.V370M:n.G1627A:c.Gtg/Atg:SIFTprediction.tolerated:PolyPhenScore.0.001	Uninterpreted mutation on kinase protein	NA	NA	NA	Y	Other-ULK-ULK-ULK2	N	NA	NA	NA	NA	N	NA	NA	NA	NA	NA
>ENSP00000263095:map.19/57723007/C:p.R181T:n.G956C:c.aGa/aCa:SIFTprediction.tolerated:PolyPhenScore.0	Mutation around phosphorylation site	4	N	N	N	NA	NA	NA	NA	NA	NA	N	NA	NA	NA	NA	NA
>ENSP00000348385:map.9/116931099/A:p.A422T:n.G1655A:c.Gca/Aca:SIFTprediction.tolerated:PolyPhenScore.0	Mutation around phosphorylation site	3	N	N	N	NA	NA	NA	NA	NA	NA	N	NA	NA	NA	NA	NA
>ENSP00000371377:map.17/3101691/T:p.W293C:n.G879T:c.tgG/tgT:SIFTprediction.deleterious:PolyPhenScore.0.004	Mutation around phosphorylation site	5	N	N	N	NA	NA	NA	NA	NA	NA	N	NA	NA	NA	NA	NA
>ENSP00000272117:map.1/226924642/T:p.R173H:n.G518A:c.cGc/cAc:SIFTprediction.deleterious:PolyPhenScore.0.983	Mutation around phosphorylation site	-1,-3	N	N	N	NA	NA	NA	NA	NA	NA	N	NA	NA	NA	NA	NA
>ENSP00000327417:map.2/133174764/T:p.A50V:n.C618T:c.gCc/gTc:SIFTprediction.tolerated:PolyPhenScore.0.001	Mutation around phosphorylation site	-1	N	N	N	NA	NA	NA	NA	NA	NA	N	NA	NA	NA	NA	NA
>ENSP00000433246:map.11/1015828/T:p.A110T:n.G326A:c.Gcc/Acc:SIFTprediction.tolerated:PolyPhenScore.0.926	Mutation around phosphorylation site	5	N	N	N	NA	NA	NA	NA	NA	NA	N	NA	NA	NA	NA	NA
>ENSP00000370808:map.X/1508583/C:p.Q50R:n.A864G:c.cAg/cGg:SIFTprediction.tolerated:PolyPhenScore.0.004	Mutation around phosphorylation site	-1	N	N	N	NA	NA	NA	NA	NA	NA	N	NA	NA	NA	NA	NA
>ENSP00000364230:map.1/20671961/A:p.R880H:n.G2835A:c.cGc/cAc:SIFTprediction.deleterious:PolyPhenScore.0.992	Mutation around phosphorylation site	-1	N	N	N	NA	NA	NA	NA	NA	NA	N	NA	NA	NA	NA	NA
>ENSP00000420854:map.3/129140499/C:p.E66G:n.A360G:c.gAg/gGg:SIFTprediction.deleterious:PolyPhenScore.0.541	Mutation around phosphorylation site	-3	N	N	N	NA	NA	NA	NA	NA	NA	N	NA	NA	NA	NA	NA
>ENSP00000414887:map.5/178459283/G:p.T112A:n.A522G:c.Aca/Gca:SIFTprediction.tolerated:PolyPhenScore.0	Destruction of phosphorylation site	0	Y	N	N	NA	NA	NA	NA	NA	NA	N	NA	NA	NA	NA	NA
>ENSP00000345997:map.19/46281758/T:p.V202M:n.G1148A:c.Gtg/Atg:SIFTprediction.deleterious:PolyPhenScore.0.999	Uninterpreted mutation on kinase domain	NA	NA	NA	Y	AGC-DMPK-GEK-DMPK1	Y	644	N	N	N	N	NA	NA	NA	NA	NA
>ENSP00000303686:map.2/11810095/A:p.A54V:n.C196T:c.gCg/gTg:SIFTprediction.tolerated:PolyPhenScore.0.004	Mutation around phosphorylation site	1	N	N	N	NA	NA	NA	NA	NA	NA	N	NA	NA	NA	NA	NA
>ENSP00000402046:map.1/204199614/T:p.R857K:n.G2887A:c.aGg/aAg:SIFTprediction.tolerated:PolyPhenScore.0	Mutation around phosphorylation site	-5	N	N	N	NA	NA	NA	NA	NA	NA	N	NA	NA	NA	NA	NA
>ENSP00000328118:map.3/182897920/G:p.M1015T:n.T3342C:c.aTg/aCg:SIFTprediction.tolerated:PolyPhenScore.0	Mutation around phosphorylation site	-2	N	N	N	NA	NA	NA	NA	NA	NA	N	NA	NA	NA	NA	NA
>ENSP00000384670:map.X/118219347/C:p.E1616G:n.A4847G:c.gAg/gGg:SIFTprediction.tolerated:PolyPhenScore.0	Mutation around phosphorylation site	-4,1	N	N	N	NA	NA	NA	NA	NA	NA	N	NA	NA	NA	NA	NA
>ENSP00000262577:map.8/144620183/C:p.S452G:n.A1386G:c.Agc/Ggc:SIFTprediction.tolerated:PolyPhenScore.0	Destruction of phosphorylation site	-2,-1,0	Y	N	N	NA	NA	NA	NA	NA	NA	N	NA	NA	NA	NA	NA
>ENSP00000357789:map.1/152276149/T:p.R3738H:n.G11249A:c.cGc/cAc:SIFTprediction.None:PolyPhenScore.0.972	Mutation around phosphorylation site	1	N	N	N	NA	NA	NA	NA	NA	NA	N	NA	NA	NA	NA	NA
>ENSP00000357789:map.1/152279729/T:p.G2545R:n.G7669A:c.Gga/Aga:SIFTprediction.None:PolyPhenScore.0	Mutation around phosphorylation site	1	N	N	N	NA	NA	NA	NA	NA	NA	N	NA	NA	NA	NA	NA
>ENSP00000357789:map.1/152279920/G:p.L2481S:n.T7478C:c.tTg/tCg:SIFTprediction.None:PolyPhenScore.0.628	Mutation around phosphorylation site	5	N	N	N	NA	NA	NA	NA	NA	NA	N	NA	NA	NA	NA	NA
>ENSP00000357789:map.1/152280782/G:p.Y2194H:n.T6616C:c.Tat/Cat:SIFTprediction.None:PolyPhenScore.0	Mutation around phosphorylation site	-5	N	N	N	NA	NA	NA	NA	NA	NA	N	NA	NA	NA	NA	NA
>ENSP00000357789:map.1/152281690/T:p.R1891Q:n.G5708A:c.cGg/cAg:SIFTprediction.None:PolyPhenScore.0.022	Mutation around phosphorylation site	-4,-3	N	N	N	NA	NA	NA	NA	NA	NA	N	NA	NA	NA	NA	NA
>ENSP00000357789:map.1/152282267/A:p.R1699C:n.C5131T:c.Cgc/Tgc:SIFTprediction.None:PolyPhenScore.0.007	Mutation around phosphorylation site	-4	N	N	N	NA	NA	NA	NA	NA	NA	N	NA	NA	NA	NA	NA
>ENSP00000305503:map.19/50412217/G:p.S283T:n.G1284C:c.aGc/aCc:SIFTprediction.tolerated:PolyPhenScore.0.001	Mutation around phosphorylation site	2	N	N	N	NA	NA	NA	NA	NA	NA	N	NA	NA	NA	NA	NA
>ENSP00000319417:map.13/21742311/T:p.V187I:n.G684A:c.Gta/Ata:SIFTprediction.tolerated:PolyPhenScore.0.003	Mutation around phosphorylation site	-3	N	N	N	NA	NA	NA	NA	NA	NA	N	NA	NA	NA	NA	NA
>ENSP00000426915:map.1/183515428/A:p.V858I:n.G2787A:c.Gtc/Atc:SIFTprediction.deleterious:PolyPhenScore.0.082	Mutation around phosphorylation site	3	N	N	N	NA	NA	NA	NA	NA	NA	N	NA	NA	NA	NA	NA
>ENSP00000352028:map.5/145442203/C:p.G710A:n.G2351C:c.gGc/gCc:SIFTprediction.tolerated:PolyPhenScore.0.005	Mutation around phosphorylation site	-3,3	N	N	N	NA	NA	NA	NA	NA	NA	N	NA	NA	NA	NA	NA
>ENSP00000318423:map.15/101110302/G:p.S472T:n.G1638C:c.aGc/aCc:SIFTprediction.tolerated:PolyPhenScore.0.195	Mutation around phosphorylation site	-2	N	N	N	NA	NA	NA	NA	NA	NA	N	NA	NA	NA	NA	NA
>ENSP00000354006:map.9/77376647/C:p.K1584E:n.A4988G:c.Aag/Gag:SIFTprediction.deleterious:PolyPhenScore.0.377	Uninterpreted mutation on kinase protein	NA	NA	NA	Y	PKL-Alpha-ChaK-ChaK2	N	NA	NA	NA	NA	N	NA	NA	NA	NA	NA
>ENSP00000373594:map.15/76496232/A:p.R391H:n.G1448A:c.cGc/cAc:SIFTprediction.tolerated:PolyPhenScore.0.001	Mutation around phosphorylation site	3,1,-1	N	N	N	NA	NA	NA	NA	NA	NA	N	NA	NA	NA	NA	NA
>ENSP00000233954:map.2/102968356/T:p.T549I:n.C1917T:c.aCt/aTt:SIFTprediction.tolerated:PolyPhenScore.0.012	Mutation around phosphorylation site	3	N	N	N	NA	NA	NA	NA	NA	NA	N	NA	NA	NA	NA	NA
>ENSP00000233954:map.2/102968362/C:p.L551S:n.T1923C:c.tTg/tCg:SIFTprediction.tolerated:PolyPhenScore.0.503	Mutation around phosphorylation site	5	N	N	N	NA	NA	NA	NA	NA	NA	N	NA	NA	NA	NA	NA
>ENSP00000411242:map.3/171969077/G:p.T179S:n.C708G:c.aCc/aGc:SIFTprediction.tolerated:PolyPhenScore.0	Mutation around phosphorylation site	-1,4	N	N	N	NA	NA	NA	NA	NA	NA	N	NA	NA	NA	NA	NA
>ENSP00000256458:map.3/10276163/A:p.D431E:n.T1383A:c.gaT/gaA:SIFTprediction.tolerated:PolyPhenScore.0	Mutation around phosphorylation site on kinase domain	-3,1	N	N	Y	TKL-IRAK--IRAK2	Y	1214	N	N	N	N	NA	NA	NA	NA	NA
>ENSP00000256509:map.3/391100/G:p.T303A:n.A1549G:c.Aca/Gca:SIFTprediction.tolerated:PolyPhenScore.0.025	Mutation around phosphorylation site	-4	N	N	N	NA	NA	NA	NA	NA	NA	N	NA	NA	NA	NA	NA
>ENSP00000219400:map.16/81010073/T:p.V53I:n.G573A:c.Gta/Ata:SIFTprediction.tolerated:PolyPhenScore.0.001	Mutation around phosphorylation site	1	N	N	N	NA	NA	NA	NA	NA	NA	N	NA	NA	NA	NA	NA
>ENSP00000312946:map.3/52554304/C:p.A1833P:n.G5573C:c.Gcc/Ccc:SIFTprediction.tolerated:PolyPhenScore.0	Mutation around phosphorylation site	4	N	N	N	NA	NA	NA	NA	NA	NA	N	NA	NA	NA	NA	NA
>ENSP00000256367:map.14/71109153/G:p.P103A:n.C650G:c.Ccg/Gcg:SIFTprediction.tolerated:PolyPhenScore.0	Mutation around phosphorylation site	-2	N	N	N	NA	NA	NA	NA	NA	NA	N	NA	NA	NA	NA	NA
>ENSP00000373136:map.6/29555809/T:p.L30F:n.C127T:c.Ctc/Ttc:SIFTprediction.tolerated:PolyPhenScore.0.043	Mutation around phosphorylation site	-1	N	N	N	NA	NA	NA	NA	NA	NA	N	NA	NA	NA	NA	NA
>ENSP00000443772:map.12/122326812/C:p.V17A:n.T121C:c.gTc/gCc:SIFTprediction.tolerated:PolyPhenScore.0.001	Mutation around phosphorylation site	4	N	N	N	NA	NA	NA	NA	NA	NA	N	NA	NA	NA	NA	NA
>ENSP00000352995:map.19/7533850/G:p.N1019S:n.A3309G:c.aAc/aGc:SIFTprediction.tolerated:PolyPhenScore.0	Mutation around phosphorylation site	5	N	N	N	NA	NA	NA	NA	NA	NA	N	NA	NA	NA	NA	NA
>ENSP00000319141:map.2/172411273/A:p.S266N:n.G995A:c.aGt/aAt:SIFTprediction.tolerated:PolyPhenScore.0	Mutation around phosphorylation site	4	N	N	N	NA	NA	NA	NA	NA	NA	N	NA	NA	NA	NA	NA
>ENSP00000342381:map.2/58316814/G:p.I167V:n.A682G:c.Ata/Gta:SIFTprediction.deleterious:PolyPhenScore.0.631	Uninterpreted mutation on kinase domain	NA	NA	NA	Y	CK1-VRK--VRK2	Y	648	N	N	N	N	NA	NA	NA	NA	NA
>ENSP00000315557:map.2/232458443/C:p.S261P:n.T869C:c.Tcc/Ccc:SIFTprediction.tolerated:PolyPhenScore.0	Mutation around phosphorylation site	-4	N	N	N	NA	NA	NA	NA	NA	NA	N	NA	NA	NA	NA	NA
>ENSP00000384580:map.14/24026493/G:p.H176R:n.A879G:c.cAc/cGc:SIFTprediction.tolerated:PolyPhenScore.0.023	Mutation around phosphorylation site	-4	N	N	N	NA	NA	NA	NA	NA	NA	N	NA	NA	NA	NA	NA
>ENSP00000346442:map.12/25242595/G:p.L141V:n.C1250G:c.Ctt/Gtt:SIFTprediction.tolerated:PolyPhenScore.0.013	Mutation around phosphorylation site	-3,3	N	N	N	NA	NA	NA	NA	NA	NA	N	NA	NA	NA	NA	NA
>ENSP00000312143:map.7/47408443/G:p.Q600H:n.G2158C:c.caG/caC:SIFTprediction.tolerated:PolyPhenScore.0.028	Mutation around phosphorylation site on SH2 protein	-1,-2	N	N	N	NA	NA	NA	NA	NA	NA	Y	TNS3	N	NA	NA	NA
>ENSP00000417401:map.20/62198348/T:p.S788N:n.G2433A:c.aGc/aAc:SIFTprediction.tolerated:PolyPhenScore.0.006	Destruction of phosphorylation site	0	Y	N	N	NA	NA	NA	NA	NA	NA	N	NA	NA	NA	NA	NA
>ENSP00000364132:map.6/32372863/T:p.W94R:n.T280A:c.Tgg/Agg:SIFTprediction.tolerated:PolyPhenScore.0	Mutation around phosphorylation site	3	N	N	N	NA	NA	NA	NA	NA	NA	N	NA	NA	NA	NA	NA
>ENSP00000315118:map.19/41211056/C:p.H174R:n.A823G:c.cAc/cGc:SIFTprediction.tolerated:PolyPhenScore.0	Uninterpreted mutation on kinase protein	NA	NA	NA	Y	PKL-ABC1-ABC1-A-ADCK4	N	NA	NA	NA	NA	N	NA	NA	NA	NA	NA
>ENSP00000326708:map.12/29648364/A:p.T103I:n.C308T:c.aCt/aTt:SIFTprediction.tolerated:PolyPhenScore.0.996	Mutation around phosphorylation site	-4	N	N	N	NA	NA	NA	NA	NA	NA	N	NA	NA	NA	NA	NA
>ENSP00000305027:map.18/8784723/G:p.D898G:n.A2693G:c.gAt/gGt:SIFTprediction.None:PolyPhenScore.None	Mutation around phosphorylation site	-3	N	N	N	NA	NA	NA	NA	NA	NA	N	NA	NA	NA	NA	NA
>ENSP00000356574:map.1/180165699/C:p.N591H:n.A1845C:c.Aac/Cac:SIFTprediction.tolerated:PolyPhenScore.0.242	Mutation around phosphorylation site	3,-1	N	N	N	NA	NA	NA	NA	NA	NA	N	NA	NA	NA	NA	NA
>ENSP00000287908:map.7/89861890/T:p.M475I:n.G1818T:c.atG/atT:SIFTprediction.tolerated:PolyPhenScore.0.001	Mutation around phosphorylation site	-3	N	N	N	NA	NA	NA	NA	NA	NA	N	NA	NA	NA	NA	NA
>ENSP00000356782:map.1/169345868/G:p.Q40R:n.A542G:c.cAa/cGa:SIFTprediction.tolerated:PolyPhenScore.0.066	Mutation around phosphorylation site	3	N	N	N	NA	NA	NA	NA	NA	NA	N	NA	NA	NA	NA	NA
>ENSP00000388955:map.13/76395620/T:p.R515C:n.C1541T:c.Cgt/Tgt:SIFTprediction.deleterious:PolyPhenScore.0.996	Mutation around phosphorylation site	-4	N	N	N	NA	NA	NA	NA	NA	NA	N	NA	NA	NA	NA	NA
>ENSP00000335153:map.14/102568367/A:p.M71L:n.A493T:c.Atg/Ttg:SIFTprediction.tolerated:PolyPhenScore.0	Mutation around phosphorylation site	-4,-2	N	N	N	NA	NA	NA	NA	NA	NA	N	NA	NA	NA	NA	NA
>ENSP00000428326:map.1/242042545/G:p.E69G:n.A204G:c.gAg/gGg:SIFTprediction.tolerated:PolyPhenScore.0	Mutation around phosphorylation site	-4	N	N	N	NA	NA	NA	NA	NA	NA	N	NA	NA	NA	NA	NA
>ENSP00000428326:map.1/242048674/T:p.P122L:n.C363T:c.cCt/cTt:SIFTprediction.deleterious:PolyPhenScore.0.592	Mutation around phosphorylation site	5	N	N	N	NA	NA	NA	NA	NA	NA	N	NA	NA	NA	NA	NA
>ENSP00000371472:map.14/51202311/C:p.Q1934E:n.C5991G:c.Caa/Gaa:SIFTprediction.deleterious:PolyPhenScore.0.067	Mutation around phosphorylation site	3	N	N	N	NA	NA	NA	NA	NA	NA	N	NA	NA	NA	NA	NA
>ENSP00000369568:map.11/5373114/A:p.S126N:n.G377A:c.aGc/aAc:SIFTprediction.tolerated:PolyPhenScore.0.001	Mutation around phosphorylation site	-4,-5	N	N	N	NA	NA	NA	NA	NA	NA	N	NA	NA	NA	NA	NA
>ENSP00000342681:map.11/60892606/G:p.H461R:n.A1548G:c.cAc/cGc:SIFTprediction.tolerated:PolyPhenScore.0	Mutation around phosphorylation site	-4,1	N	N	N	NA	NA	NA	NA	NA	NA	N	NA	NA	NA	NA	NA
>ENSP00000342681:map.11/60893235/T:p.A471V:n.C1578T:c.gCt/gTt:SIFTprediction.deleterious:PolyPhenScore.0.964	Mutation around phosphorylation site	-5	N	N	N	NA	NA	NA	NA	NA	NA	N	NA	NA	NA	NA	NA
>ENSP00000366249:map.6/29523676/G:p.C160S:n.G703C:c.tGt/tCt:SIFTprediction.tolerated:PolyPhenScore.0	Mutation around phosphorylation site	-1	N	N	N	NA	NA	NA	NA	NA	NA	N	NA	NA	NA	NA	NA
>ENSP00000366249:map.6/29523952/G:p.I68T:n.T427C:c.aTt/aCt:SIFTprediction.deleterious:PolyPhenScore.0.959	Mutation around phosphorylation site	-5	N	N	N	NA	NA	NA	NA	NA	NA	N	NA	NA	NA	NA	NA
>ENSP00000283905:map.7/25194665/C:p.T187S:n.C1223G:c.aCc/aGc:SIFTprediction.tolerated:PolyPhenScore.0.985	Destruction of phosphorylation site	0	Y	N	N	NA	NA	NA	NA	NA	NA	N	NA	NA	NA	NA	NA
>ENSP00000440217:map.X/150869267/G:p.N153S:n.A507G:c.aAc/aGc:SIFTprediction.tolerated:PolyPhenScore.0	Mutation around phosphorylation site	-1	N	N	N	NA	NA	NA	NA	NA	NA	N	NA	NA	NA	NA	NA
>ENSP00000371328:map.12/10571091/G:p.H113P:n.A338C:c.cAt/cCt:SIFTprediction.tolerated:PolyPhenScore.0.05	Mutation around phosphorylation site	5	N	N	N	NA	NA	NA	NA	NA	NA	N	NA	NA	NA	NA	NA
>ENSP00000351575:map.5/70806457/A:p.G1180S:n.G3801A:c.Ggt/Agt:SIFTprediction.tolerated:PolyPhenScore.0	Mutation around phosphorylation site	-2,4,-1	N	N	N	NA	NA	NA	NA	NA	NA	N	NA	NA	NA	NA	NA
>ENSP00000403459:map.17/37898543/C:p.C20R:n.T193C:c.Tgc/Cgc:SIFTprediction.tolerated:PolyPhenScore.0	Uninterpreted mutation on SH2 protein	NA	NA	NA	N	NA	NA	NA	NA	NA	NA	Y	GRB7	N	NA	NA	NA
>ENSP00000360502:map.10/95381773/A:p.S270T:n.T946A:c.Tca/Aca:SIFTprediction.tolerated:PolyPhenScore.0	Mutation around phosphorylation site	4	N	N	N	NA	NA	NA	NA	NA	NA	N	NA	NA	NA	NA	NA
>ENSP00000215885:map.22/31533796/C:p.S322R:n.C1219G:c.agC/agG:SIFTprediction.tolerated:PolyPhenScore.0.388	Mutation around phosphorylation site	-5,-4	N	N	N	NA	NA	NA	NA	NA	NA	N	NA	NA	NA	NA	NA
>ENSP00000311183:map.19/58868480/T:p.H174Q:n.C711A:c.caC/caA:SIFTprediction.tolerated:PolyPhenScore.0.744	Mutation around phosphorylation site	-1	N	N	N	NA	NA	NA	NA	NA	NA	N	NA	NA	NA	NA	NA
>ENSP00000355583:map.1/233514934/A:p.V728I:n.G2443A:c.Gtc/Atc:SIFTprediction.deleterious:PolyPhenScore.0.086	Mutation around phosphorylation site on kinase protein	4	N	N	Y	TKL-MLK-MLK-MLK4	N	NA	NA	NA	NA	N	NA	NA	NA	NA	NA
>ENSP00000355583:map.1/233514975/T:p.E741D:n.G2484T:c.gaG/gaT:SIFTprediction.deleterious:PolyPhenScore.0.074	Uninterpreted mutation on kinase protein	NA	NA	NA	Y	TKL-MLK-MLK-MLK4	N	NA	NA	NA	NA	N	NA	NA	NA	NA	NA
>ENSP00000355583:map.1/233515102/G:p.C784G:n.T2611G:c.Tgt/Ggt:SIFTprediction.tolerated:PolyPhenScore.0	Uninterpreted mutation on kinase protein	NA	NA	NA	Y	TKL-MLK-MLK-MLK4	N	NA	NA	NA	NA	N	NA	NA	NA	NA	NA
>ENSP00000343966:map.13/20277413/C:p.M492V:n.A1634G:c.Atg/Gtg:SIFTprediction.tolerated:PolyPhenScore.0.126	Mutation around phosphorylation site	-1	N	N	N	NA	NA	NA	NA	NA	NA	N	NA	NA	NA	NA	NA
>ENSP00000319192:map.7/43663423/C:p.E286Q:n.G1035C:c.Gaa/Caa:SIFTprediction.tolerated:PolyPhenScore.0.761	Uninterpreted mutation on kinase domain	NA	NA	NA	Y	CAMK-DAPK-DRAK-DRAK1	Y	1322	N	N	N	N	NA	NA	NA	NA	NA
>ENSP00000319192:map.7/43664280/G:p.K362E:n.A1263G:c.Aag/Gag:SIFTprediction.tolerated:PolyPhenScore.0	Uninterpreted mutation on kinase protein	NA	NA	NA	Y	CAMK-DAPK-DRAK-DRAK1	N	NA	NA	NA	NA	N	NA	NA	NA	NA	NA
>ENSP00000297001:map.7/50180972/T:p.T358I:n.C1123T:c.aCa/aTa:SIFTprediction.deleterious:PolyPhenScore.0.212	Mutation around phosphorylation site	1	N	N	N	NA	NA	NA	NA	NA	NA	N	NA	NA	NA	NA	NA
>ENSP00000240361:map.17/56659018/T:p.G1088D:n.G3349A:c.gGt/gAt:SIFTprediction.tolerated:PolyPhenScore.0.033	Uninterpreted mutation on kinase protein	NA	NA	NA	Y	Other-NKF5--SgK307	N	NA	NA	NA	NA	N	NA	NA	NA	NA	NA
>ENSP00000379702:map.19/53669273/C:p.H157R:n.A570G:c.cAt/cGt:SIFTprediction.tolerated:PolyPhenScore.0	Mutation around phosphorylation site	-5	N	N	N	NA	NA	NA	NA	NA	NA	N	NA	NA	NA	NA	NA
>ENSP00000442434:map.11/73620537/G:p.A50G:n.C147G:c.gCc/gGc:SIFTprediction.tolerated:PolyPhenScore.0.127	Mutation around phosphorylation site	1	N	N	N	NA	NA	NA	NA	NA	NA	N	NA	NA	NA	NA	NA
>ENSP00000353687:map.11/101454192/A:p.P15S:n.C43T:c.Ccc/Tcc:SIFTprediction.tolerated:PolyPhenScore.0	Mutation around phosphorylation site	1,2	N	N	N	NA	NA	NA	NA	NA	NA	N	NA	NA	NA	NA	NA
>ENSP00000270649:map.19/52519608/T:p.V415I:n.G1645A:c.Gtt/Att:SIFTprediction.tolerated:PolyPhenScore.0.005	Mutation around phosphorylation site	-5	N	N	N	NA	NA	NA	NA	NA	NA	N	NA	NA	NA	NA	NA
>ENSP00000199447:map.7/37890267/A:p.R43K:n.G500A:c.aGa/aAa:SIFTprediction.tolerated:PolyPhenScore.0	Uninterpreted mutation on kinase protein	NA	NA	NA	Y	NDK-NDK--TXNDC3	N	NA	NA	NA	NA	N	NA	NA	NA	NA	NA
>ENSP00000199447:map.7/37907304/C:p.C208R:n.T994C:c.Tgt/Cgt:SIFTprediction.tolerated:PolyPhenScore.0.003	Uninterpreted mutation on kinase protein	NA	NA	NA	Y	NDK-NDK--TXNDC3	N	NA	NA	NA	NA	N	NA	NA	NA	NA	NA
>ENSP00000384416:map.7/31682453/T:p.A490V:n.C1507T:c.gCg/gTg:SIFTprediction.tolerated:PolyPhenScore.0.026	Mutation around phosphorylation site	3,4	N	N	N	NA	NA	NA	NA	NA	NA	N	NA	NA	NA	NA	NA
>ENSP00000198767:map.16/15178499/A:p.S199L:n.C680T:c.tCg/tTg:SIFTprediction.tolerated:PolyPhenScore.0.052	Destruction of phosphorylation site	0,-1	Y	N	N	NA	NA	NA	NA	NA	NA	N	NA	NA	NA	NA	NA
>ENSP00000366002:map.6/29911203/C:p.K168Q:n.A811C:c.Aag/Cag:SIFTprediction.None:PolyPhenScore.0.003	Mutation around phosphorylation site	1	N	N	N	NA	NA	NA	NA	NA	NA	N	NA	NA	NA	NA	NA
>ENSP00000375909:map.2/228882970/C:p.Q867R:n.A2647G:c.cAg/cGg:SIFTprediction.tolerated:PolyPhenScore.0.002	Mutation around phosphorylation site	3	N	N	N	NA	NA	NA	NA	NA	NA	N	NA	NA	NA	NA	NA
>ENSP00000348128:map.10/29839787/G:p.V189A:n.T1319C:c.gTg/gCg:SIFTprediction.tolerated:PolyPhenScore.0	Mutation around phosphorylation site	4	N	N	N	NA	NA	NA	NA	NA	NA	N	NA	NA	NA	NA	NA
>ENSP00000463778:map.17/21318770/A:p.R39Q:n.G1011A:c.cGg/cAg:SIFTprediction.tolerated:PolyPhenScore.0.262	Mutation around phosphorylation site	1	N	N	N	NA	NA	NA	NA	NA	NA	N	NA	NA	NA	NA	NA
>ENSP00000463778:map.17/21318773/A:p.R40H:n.G1014A:c.cGc/cAc:SIFTprediction.deleterious:PolyPhenScore.0.041	Mutation around phosphorylation site	2	N	N	N	NA	NA	NA	NA	NA	NA	N	NA	NA	NA	NA	NA
>ENSP00000431790:map.11/119986119/C:p.Y82C:n.A243G:c.tAt/tGt:SIFTprediction.deleterious:PolyPhenScore.0.838	Destruction of phosphorylation site	0,4	Y	N	N	NA	NA	NA	NA	NA	NA	N	NA	NA	NA	NA	NA
>ENSP00000356087:map.1/206665052/T:p.A602V:n.C2178T:c.gCg/gTg:SIFTprediction.tolerated:PolyPhenScore.0.007	Uninterpreted mutation on kinase protein	NA	NA	NA	Y	Other-IKK--IKKe	N	NA	NA	NA	NA	N	NA	NA	NA	NA	NA
>ENSP00000356087:map.1/206669465/T:p.P713L:n.C2511T:c.cCt/cTt:SIFTprediction.tolerated:PolyPhenScore.0.008	Uninterpreted mutation on kinase protein	NA	NA	NA	Y	Other-IKK--IKKe	N	NA	NA	NA	NA	N	NA	NA	NA	NA	NA
>ENSP00000319756:map.12/53442956/C:p.R10T:n.G224C:c.aGg/aCg:SIFTprediction.deleterious:PolyPhenScore.0.007	Uninterpreted mutation on SH2 protein	NA	NA	NA	N	NA	NA	NA	NA	NA	NA	Y	TENC1	N	NA	NA	NA
>ENSP00000309555:map.X/153220360/G:p.S1164P:n.T4457C:c.Tcc/Ccc:SIFTprediction.tolerated:PolyPhenScore.0	Destruction of phosphorylation site	0	Y	N	N	NA	NA	NA	NA	NA	NA	N	NA	NA	NA	NA	NA
>ENSP00000354958:map.1/155220196/C:p.R461G:n.C1891G:c.Cgt/Ggt:SIFTprediction.tolerated:PolyPhenScore.0.942	Mutation around phosphorylation site	5	N	N	N	NA	NA	NA	NA	NA	NA	N	NA	NA	NA	NA	NA
>ENSP00000412654:map.6/33048542/T:p.A42V:n.C125T:c.gCg/gTg:SIFTprediction.tolerated:PolyPhenScore.0.002	Mutation around phosphorylation site	-4	N	N	N	NA	NA	NA	NA	NA	NA	N	NA	NA	NA	NA	NA
>ENSP00000371221:map.13/25823441/T:p.A599T:n.G2557A:c.Gca/Aca:SIFTprediction.tolerated:PolyPhenScore.0.001	Mutation around phosphorylation site	4,3,1	N	N	N	NA	NA	NA	NA	NA	NA	N	NA	NA	NA	NA	NA
>ENSP00000381488:map.17/39346518/C:p.I127T:n.T380C:c.aTc/aCc:SIFTprediction.tolerated:PolyPhenScore.0	Mutation around phosphorylation site	-5	N	N	N	NA	NA	NA	NA	NA	NA	N	NA	NA	NA	NA	NA
>ENSP00000367817:map.7/131195712/A:p.S194L:n.C829T:c.tCg/tTg:SIFTprediction.tolerated:PolyPhenScore.0.022	Destruction of phosphorylation site	0,1,-1	Y	N	N	NA	NA	NA	NA	NA	NA	N	NA	NA	NA	NA	NA
>ENSP00000353292:map.12/6457062/C:p.T722A:n.A2428G:c.Acc/Gcc:SIFTprediction.tolerated:PolyPhenScore.0	Destruction of phosphorylation site	0	Y	N	N	NA	NA	NA	NA	NA	NA	N	NA	NA	NA	NA	NA
>ENSP00000342710:map.12/53085089/C:p.R533G:n.A1626G:c.Agg/Ggg:SIFTprediction.tolerated:PolyPhenScore.0	Mutation around phosphorylation site	-1	N	N	N	NA	NA	NA	NA	NA	NA	N	NA	NA	NA	NA	NA
>ENSP00000360329:map.1/55182300/A:p.S47T:n.T226A:c.Tcg/Acg:SIFTprediction.tolerated:PolyPhenScore.0	Mutation around phosphorylation site	-4	N	N	N	NA	NA	NA	NA	NA	NA	N	NA	NA	NA	NA	NA
>ENSP00000391295:map.11/116728630/C:p.P1178R:n.C3531G:c.cCt/cGt:SIFTprediction.deleterious:PolyPhenScore.0.629	Uninterpreted mutation on kinase protein	NA	NA	NA	Y	CAMK-CAMKL-QIK-QSK	N	NA	NA	NA	NA	N	NA	NA	NA	NA	NA
>ENSP00000371419:map.13/25029218/T:p.A899T:n.G2801A:c.Gcc/Acc:SIFTprediction.deleterious:PolyPhenScore.0.999	Mutation around phosphorylation site	-5	N	N	N	NA	NA	NA	NA	NA	NA	N	NA	NA	NA	NA	NA
>ENSP00000005905:map.17/26955330/C:p.V1516G:n.T4646G:c.gTt/gGt:SIFTprediction.deleterious:PolyPhenScore.0.008	Mutation around phosphorylation site	-2	N	N	N	NA	NA	NA	NA	NA	NA	N	NA	NA	NA	NA	NA
>ENSP00000382562:map.7/1976457/T:p.R558H:n.G2002A:c.cGc/cAc:SIFTprediction.tolerated:PolyPhenScore.0.001	Mutation around phosphorylation site	-4	N	N	N	NA	NA	NA	NA	NA	NA	N	NA	NA	NA	NA	NA
>ENSP00000350686:map.12/133303973/G:p.G891A:n.G2762C:c.gGc/gCc:SIFTprediction.tolerated:PolyPhenScore.0.04	Mutation around phosphorylation site	-3,-5	N	N	N	NA	NA	NA	NA	NA	NA	N	NA	NA	NA	NA	NA
>ENSP00000294008:map.16/3639827/A:p.S1271F:n.C4453T:c.tCc/tTc:SIFTprediction.deleterious:PolyPhenScore.0.996	Destruction of phosphorylation site	-2,0	Y	N	N	NA	NA	NA	NA	NA	NA	N	NA	NA	NA	NA	NA
>ENSP00000396067:map.8/53586706/G:p.M234T:n.T1216C:c.aTg/aCg:SIFTprediction.tolerated:PolyPhenScore.0.001	Mutation around phosphorylation site	-3,-4	N	N	N	NA	NA	NA	NA	NA	NA	N	NA	NA	NA	NA	NA
>ENSP00000362682:map.9/127566378/G:p.T309A:n.A925G:c.Acc/Gcc:SIFTprediction.tolerated:PolyPhenScore.0.001	Destruction of phosphorylation site	0	Y	N	N	NA	NA	NA	NA	NA	NA	N	NA	NA	NA	NA	NA
>ENSP00000378438:map.15/75499861/A:p.G491D:n.G1705A:c.gGc/gAc:SIFTprediction.tolerated:PolyPhenScore.0	Mutation around phosphorylation site	-5	N	N	N	NA	NA	NA	NA	NA	NA	N	NA	NA	NA	NA	NA
>ENSP00000215582:map.19/757412/G:p.S156G:n.A549G:c.Agc/Ggc:SIFTprediction.tolerated:PolyPhenScore.0	Destruction of phosphorylation site	0,-1,-4,1	Y	N	N	NA	NA	NA	NA	NA	NA	N	NA	NA	NA	NA	NA
>ENSP00000380351:map.19/20117685/A:p.T209I:n.C749T:c.aCc/aTc:SIFTprediction.deleterious:PolyPhenScore.0.108	Destruction of phosphorylation site	0	Y	N	N	NA	NA	NA	NA	NA	NA	N	NA	NA	NA	NA	NA
>ENSP00000350616:map.7/50611735/C:p.M17V:n.A118G:c.Atg/Gtg:SIFTprediction.tolerated:PolyPhenScore.0	Mutation around phosphorylation site	-3	N	N	N	NA	NA	NA	NA	NA	NA	N	NA	NA	NA	NA	NA
>ENSP00000337804:map.1/118565953/A:p.P1348L:n.C4109T:c.cCa/cTa:SIFTprediction.tolerated:PolyPhenScore.0.998	Mutation around phosphorylation site	-4	N	N	N	NA	NA	NA	NA	NA	NA	N	NA	NA	NA	NA	NA
>ENSP00000259407:map.9/104130469/G:p.R201P:n.G711C:c.cGc/cCc:SIFTprediction.deleterious:PolyPhenScore.0	Mutation around phosphorylation site	5	N	N	N	NA	NA	NA	NA	NA	NA	N	NA	NA	NA	NA	NA
>ENSP00000362962:map.9/123880644/A:p.D492E:n.C1736A:c.gaC/gaA:SIFTprediction.tolerated:PolyPhenScore.0.011	Mutation around phosphorylation site	5	N	N	N	NA	NA	NA	NA	NA	NA	N	NA	NA	NA	NA	NA
>ENSP00000269973:map.19/44418776/A:p.T271M:n.C1903T:c.aCg/aTg:SIFTprediction.deleterious:PolyPhenScore.0.244	Destruction of phosphorylation site	0	Y	N	N	NA	NA	NA	NA	NA	NA	N	NA	NA	NA	NA	NA
>ENSP00000238616:map.14/75574087/T:p.R429H:n.G1445A:c.cGt/cAt:SIFTprediction.tolerated:PolyPhenScore.0.004	Uninterpreted mutation on kinase protein	NA	NA	NA	Y	Other-NEK-NEK9-NEK9	N	NA	NA	NA	NA	N	NA	NA	NA	NA	NA
>ENSP00000360987:map.1/47282772/T:p.R361C:n.C1081T:c.Cgc/Tgc:SIFTprediction.deleterious:PolyPhenScore.1	Mutation around phosphorylation site	2,-2	N	N	N	NA	NA	NA	NA	NA	NA	N	NA	NA	NA	NA	NA
>ENSP00000374323:map.3/96533472/G:p.Q2R:n.A43G:c.cAa/cGa:SIFTprediction.deleterious:PolyPhenScore.0	Uninterpreted mutation on kinase protein	NA	NA	NA	Y	TK-Eph--EphA6	N	NA	NA	NA	NA	N	NA	NA	NA	NA	NA
>ENSP00000352516:map.19/10273372/C:p.I327V:n.A1159G:c.Att/Gtt:SIFTprediction.tolerated:PolyPhenScore.0.001	Mutation around phosphorylation site	-1	N	N	N	NA	NA	NA	NA	NA	NA	N	NA	NA	NA	NA	NA
>ENSP00000258443:map.2/109513601/G:p.V370A:n.T1540C:c.gTt/gCt:SIFTprediction.deleterious:PolyPhenScore.0.461	Mutation around phosphorylation site	4	N	N	N	NA	NA	NA	NA	NA	NA	N	NA	NA	NA	NA	NA
>ENSP00000421985:map.5/131066725/A:p.G76C:n.G322T:c.Ggc/Tgc:SIFTprediction.tolerated:PolyPhenScore.0	Mutation around phosphorylation site	-1	N	N	N	NA	NA	NA	NA	NA	NA	N	NA	NA	NA	NA	NA
>ENSP00000340514:map.19/19823270/A:p.T274S:n.A974T:c.Act/Tct:SIFTprediction.tolerated:PolyPhenScore.0.912	Destruction of phosphorylation site	0,2	Y	N	N	NA	NA	NA	NA	NA	NA	N	NA	NA	NA	NA	NA
>ENSP00000226094:map.17/66533655/G:p.L530S:n.T1877C:c.tTg/tCg:SIFTprediction.tolerated:PolyPhenScore.0	Uninterpreted mutation on kinase protein	NA	NA	NA	Y	PKL-FJ--FAM20A	N	NA	NA	NA	NA	N	NA	NA	NA	NA	NA
>ENSP00000226094:map.17/66550951/C:p.K203E:n.A895G:c.Aaa/Gaa:SIFTprediction.deleterious:PolyPhenScore.0.846	Uninterpreted mutation on kinase protein	NA	NA	NA	Y	PKL-FJ--FAM20A	N	NA	NA	NA	NA	N	NA	NA	NA	NA	NA
>ENSP00000247815:map.12/66725160/T:p.P966L:n.C2956T:c.cCg/cTg:SIFTprediction.tolerated:PolyPhenScore.0.003	Mutation around phosphorylation site	-1	N	N	N	NA	NA	NA	NA	NA	NA	N	NA	NA	NA	NA	NA
>ENSP00000247815:map.12/66725202/T:p.T980I:n.C2998T:c.aCa/aTa:SIFTprediction.deleterious:PolyPhenScore.0.111	Destruction of phosphorylation site	0,-2,-4	Y	N	N	NA	NA	NA	NA	NA	NA	N	NA	NA	NA	NA	NA
>ENSP00000362181:map.6/41318438/G:p.M223V:n.A755G:c.Atg/Gtg:SIFTprediction.tolerated:PolyPhenScore.0	Mutation around phosphorylation site	-5	N	N	N	NA	NA	NA	NA	NA	NA	N	NA	NA	NA	NA	NA
>ENSP00000254043:map.17/39670912/C:p.A421G:n.C4848G:c.gCc/gGc:SIFTprediction.tolerated:PolyPhenScore.0.002	Mutation around phosphorylation site	-5	N	N	N	NA	NA	NA	NA	NA	NA	N	NA	NA	NA	NA	NA
>ENSP00000254043:map.17/39674641/C:p.T147A:n.A4025G:c.Acc/Gcc:SIFTprediction.tolerated:PolyPhenScore.0.01	Mutation around phosphorylation site	-1	N	N	N	NA	NA	NA	NA	NA	NA	N	NA	NA	NA	NA	NA
>ENSP00000261991:map.14/91365748/G:p.Q466H:n.A1572C:c.caA/caC:SIFTprediction.deleterious:PolyPhenScore.0.819	Uninterpreted mutation on kinase domain	NA	NA	NA	Y	AGC-RSK-MSK-MSK1,AGC-RSK-MSK-MSK1:Domain2	Y	189	N	N	N	N	NA	NA	NA	NA	NA
>ENSP00000388891:map.19/18649107/T:p.A259T:n.G798A:c.Gcc/Acc:SIFTprediction.tolerated:PolyPhenScore.0.018	Mutation around phosphorylation site	-2	N	N	N	NA	NA	NA	NA	NA	NA	N	NA	NA	NA	NA	NA
>ENSP00000373884:map.15/34016274/A:p.G2270E:n.G6879A:c.gGg/gAg:SIFTprediction.tolerated:PolyPhenScore.0	Mutation around phosphorylation site	2	N	N	N	NA	NA	NA	NA	NA	NA	N	NA	NA	NA	NA	NA
>ENSP00000251269:map.19/44470663/C:p.A337P:n.G1337C:c.Gca/Cca:SIFTprediction.tolerated:PolyPhenScore.0	Mutation around phosphorylation site	4	N	N	N	NA	NA	NA	NA	NA	NA	N	NA	NA	NA	NA	NA
>ENSP00000334418:map.11/50003191/A:p.V283L:n.G881T:c.Gtg/Ttg:SIFTprediction.tolerated:PolyPhenScore.0	Mutation around phosphorylation site	-2	N	N	N	NA	NA	NA	NA	NA	NA	N	NA	NA	NA	NA	NA
>ENSP00000367276:map.13/53035925/G:p.I323V:n.A1057G:c.Ata/Gta:SIFTprediction.tolerated:PolyPhenScore.0	Mutation around phosphorylation site	3,-5	N	N	N	NA	NA	NA	NA	NA	NA	N	NA	NA	NA	NA	NA
>ENSP00000224140:map.9/135173685/C:p.T1855A:n.A5746G:c.Act/Gct:SIFTprediction.tolerated:PolyPhenScore.0	Mutation around phosphorylation site	-5	N	N	N	NA	NA	NA	NA	NA	NA	N	NA	NA	NA	NA	NA
>ENSP00000414273:map.19/55452829/T:p.C112Y:n.G738A:c.tGt/tAt:SIFTprediction.deleterious:PolyPhenScore.0.2	Mutation around phosphorylation site	3	N	N	N	NA	NA	NA	NA	NA	NA	N	NA	NA	NA	NA	NA
>ENSP00000464146:map.19/2271386/T:p.S50F:n.C228T:c.tCc/tTc:SIFTprediction.None:PolyPhenScore.None	Destruction of phosphorylation site	-3,0	Y	N	N	NA	NA	NA	NA	NA	NA	N	NA	NA	NA	NA	NA
>ENSP00000314649:map.6/24503590/T:p.H180Y:n.C566T:c.Cac/Tac:SIFTprediction.tolerated:PolyPhenScore.0	Mutation around phosphorylation site	5,-1	N	N	N	NA	NA	NA	NA	NA	NA	N	NA	NA	NA	NA	NA
>ENSP00000437046:map.1/36643685/A:p.R114S:n.C338A:c.Cgc/Agc:SIFTprediction.tolerated:PolyPhenScore.0.592	Mutation around phosphorylation site	-3,2	N	N	N	NA	NA	NA	NA	NA	NA	N	NA	NA	NA	NA	NA
>ENSP00000328364:map.8/144512545/G:p.L11P:n.T32C:c.cTg/cCg:SIFTprediction.deleterious:PolyPhenScore.0	Mutation around phosphorylation site	-3	N	N	N	NA	NA	NA	NA	NA	NA	N	NA	NA	NA	NA	NA
>ENSP00000252825:map.19/49657621/T:p.D292N:n.G1061A:c.Gac/Aac:SIFTprediction.tolerated:PolyPhenScore.0.079	Mutation around phosphorylation site	-2	N	N	N	NA	NA	NA	NA	NA	NA	N	NA	NA	NA	NA	NA
>ENSP00000406487:map.17/4796274/C:p.V751A:n.T2252C:c.gTc/gCc:SIFTprediction.tolerated:PolyPhenScore.0.002	Mutation around phosphorylation site on kinase protein	-2,-1	N	N	Y	STE-STE20-MSN-MINK	N	NA	NA	NA	NA	N	NA	NA	NA	NA	NA
>ENSP00000406487:map.17/4796286/T:p.P755L:n.C2264T:c.cCg/cTg:SIFTprediction.tolerated:PolyPhenScore.0.002	Mutation around phosphorylation site on kinase protein	2,3	N	N	Y	STE-STE20-MSN-MINK	N	NA	NA	NA	NA	N	NA	NA	NA	NA	NA
>ENSP00000406487:map.17/4797305/A:p.V843I:n.G2527A:c.Gtc/Atc:SIFTprediction.tolerated:PolyPhenScore.0.14	Uninterpreted mutation on kinase protein	NA	NA	NA	Y	STE-STE20-MSN-MINK	N	NA	NA	NA	NA	N	NA	NA	NA	NA	NA
>ENSP00000345917:map.4/4276132/C:p.H265R:n.A1035G:c.cAc/cGc:SIFTprediction.tolerated:PolyPhenScore.0	Mutation around phosphorylation site	5	N	N	N	NA	NA	NA	NA	NA	NA	N	NA	NA	NA	NA	NA
>ENSP00000366453:map.9/71835842/A:p.Q128K:n.C590A:c.Cag/Aag:SIFTprediction.tolerated:PolyPhenScore.0.002	Mutation around phosphorylation site	-2	N	N	N	NA	NA	NA	NA	NA	NA	N	NA	NA	NA	NA	NA
>ENSP00000366453:map.9/71843023/A:p.D482E:n.C1654A:c.gaC/gaA:SIFTprediction.tolerated:PolyPhenScore.0.001	Mutation around phosphorylation site	3	N	N	N	NA	NA	NA	NA	NA	NA	N	NA	NA	NA	NA	NA
>ENSP00000463576:map.22/20710213/T:p.T649S:n.A2129T:c.Acg/Tcg:SIFTprediction.None:PolyPhenScore.None	Mutation around phosphorylation site	4,2	N	N	N	NA	NA	NA	NA	NA	NA	N	NA	NA	NA	NA	NA
>ENSP00000463576:map.22/20710386/T:p.R706S:n.G2302T:c.agG/agT:SIFTprediction.None:PolyPhenScore.None	Mutation around phosphorylation site	5,3,-4	N	N	N	NA	NA	NA	NA	NA	NA	N	NA	NA	NA	NA	NA
>ENSP00000463576:map.22/20710559/G:p.T764R:n.C2475G:c.aCg/aGg:SIFTprediction.None:PolyPhenScore.None	Mutation around phosphorylation site	2	N	N	N	NA	NA	NA	NA	NA	NA	N	NA	NA	NA	NA	NA
>ENSP00000252338:map.X/68725640/C:p.L172P:n.T557C:c.cTt/cCt:SIFTprediction.tolerated:PolyPhenScore.0	Mutation around phosphorylation site	1	N	N	N	NA	NA	NA	NA	NA	NA	N	NA	NA	NA	NA	NA
>ENSP00000244050:map.20/48600631/C:p.V118A:n.T414C:c.gTc/gCc:SIFTprediction.tolerated:PolyPhenScore.0	Mutation around phosphorylation site	3,-1	N	N	N	NA	NA	NA	NA	NA	NA	N	NA	NA	NA	NA	NA
>ENSP00000447908:map.12/103696182/G:p.S263R:n.A875C:c.Agc/Cgc:SIFTprediction.tolerated:PolyPhenScore.0.012	Destruction of phosphorylation site	0	Y	N	N	NA	NA	NA	NA	NA	NA	N	NA	NA	NA	NA	NA
>ENSP00000358770:map.10/105762591/A:p.C552Y:n.G2200A:c.tGt/tAt:SIFTprediction.tolerated:PolyPhenScore.0	Mutation around phosphorylation site on kinase protein	1	N	N	Y	STE-STE20-SLK-SLK	N	NA	NA	NA	NA	N	NA	NA	NA	NA	NA
>ENSP00000358770:map.10/105763026/T:p.T697I:n.C2635T:c.aCt/aTt:SIFTprediction.tolerated:PolyPhenScore.0.002	Uninterpreted mutation on kinase protein	NA	NA	NA	Y	STE-STE20-SLK-SLK	N	NA	NA	NA	NA	N	NA	NA	NA	NA	NA
>ENSP00000307235:map.2/88874891/A:p.A704S:n.G2412T:c.Gct/Tct:SIFTprediction.tolerated:PolyPhenScore.0.005	Mutation around phosphorylation site on kinase domain	-1	N	N	Y	Other-PEK-PEK-PEK	Y	283	N	N	N	N	NA	NA	NA	NA	NA
>ENSP00000307235:map.2/88895123/C:p.Q166R:n.A799G:c.cAa/cGa:SIFTprediction.tolerated:PolyPhenScore.0	Uninterpreted mutation on kinase protein	NA	NA	NA	Y	Other-PEK-PEK-PEK	N	NA	NA	NA	NA	N	NA	NA	NA	NA	NA
>ENSP00000307235:map.2/88913273/C:p.S136C:n.C709G:c.tCc/tGc:SIFTprediction.tolerated:PolyPhenScore.0.007	Uninterpreted mutation on kinase protein	NA	NA	NA	Y	Other-PEK-PEK-PEK	N	NA	NA	NA	NA	N	NA	NA	NA	NA	NA
>ENSP00000308576:map.11/66837965/C:p.C134R:n.T485C:c.Tgc/Cgc:SIFTprediction.tolerated:PolyPhenScore.0	Mutation around phosphorylation site	-4	N	N	N	NA	NA	NA	NA	NA	NA	N	NA	NA	NA	NA	NA
>ENSP00000368468:map.6/13801615/C:p.T216A:n.A785G:c.Act/Gct:SIFTprediction.tolerated:PolyPhenScore.0.078	Destruction of phosphorylation site	0	Y	N	N	NA	NA	NA	NA	NA	NA	N	NA	NA	NA	NA	NA
>ENSP00000223398:map.7/73814749/C:p.R977P:n.G3257C:c.cGg/cCg:SIFTprediction.tolerated:PolyPhenScore.0	Mutation around phosphorylation site	4	N	N	N	NA	NA	NA	NA	NA	NA	N	NA	NA	NA	NA	NA
>ENSP00000204726:map.12/133384864/A:p.P264L:n.C1350T:c.cCg/cTg:SIFTprediction.tolerated:PolyPhenScore.0.002	Mutation around phosphorylation site	-5,-4	N	N	N	NA	NA	NA	NA	NA	NA	N	NA	NA	NA	NA	NA
>ENSP00000233027:map.3/52797634/C:p.P225A:n.C876G:c.Cca/Gca:SIFTprediction.deleterious:PolyPhenScore.0.784	Uninterpreted mutation on kinase domain	NA	NA	NA	Y	Other-NEK-NEK4-NEK4	Y	1275	N	N	N	N	NA	NA	NA	NA	NA
>ENSP00000303058:map.5/122685727/G:p.Q879H:n.G2942C:c.caG/caC:SIFTprediction.tolerated:PolyPhenScore.0.001	Mutation around phosphorylation site	-5	N	N	N	NA	NA	NA	NA	NA	NA	N	NA	NA	NA	NA	NA
>ENSP00000360158:map.6/51612785/C:p.S3210C:n.C9905G:c.tCt/tGt:SIFTprediction.deleterious:PolyPhenScore.0.992	Mutation around phosphorylation site	1	N	N	N	NA	NA	NA	NA	NA	NA	N	NA	NA	NA	NA	NA
>ENSP00000360158:map.6/51910905/C:p.N830S:n.A2765G:c.aAt/aGt:SIFTprediction.tolerated:PolyPhenScore.0.013	Mutation around phosphorylation site	2	N	N	N	NA	NA	NA	NA	NA	NA	N	NA	NA	NA	NA	NA
>ENSP00000227474:map.11/125763746/G:p.E460D:n.G1478C:c.gaG/gaC:SIFTprediction.tolerated:PolyPhenScore.0.214	Mutation around phosphorylation site	4	N	N	N	NA	NA	NA	NA	NA	NA	N	NA	NA	NA	NA	NA
>ENSP00000285947:map.5/56207123/A:p.S76T:n.T612A:c.Tct/Act:SIFTprediction.tolerated:PolyPhenScore.0	Mutation around phosphorylation site	-5	N	N	N	NA	NA	NA	NA	NA	NA	N	NA	NA	NA	NA	NA
>ENSP00000252999:map.20/60900481/G:p.F1807S:n.T5487C:c.tTc/tCc:SIFTprediction.tolerated:PolyPhenScore.0	Mutation around phosphorylation site	3	N	N	N	NA	NA	NA	NA	NA	NA	N	NA	NA	NA	NA	NA
>ENSP00000216911:map.20/54961463/C:p.I57V:n.A437G:c.Att/Gtt:SIFTprediction.tolerated:PolyPhenScore.0.001	Uninterpreted mutation on kinase protein	NA	NA	NA	Y	Other-Aur--AurA	N	NA	NA	NA	NA	N	NA	NA	NA	NA	NA
>ENSP00000216911:map.20/54961541/T:p.F31I:n.T359A:c.Ttt/Att:SIFTprediction.tolerated:PolyPhenScore.0.001	Uninterpreted mutation on kinase protein	NA	NA	NA	Y	Other-Aur--AurA	N	NA	NA	NA	NA	N	NA	NA	NA	NA	NA
>ENSP00000349161:map.19/37310344/C:p.Q301R:n.A1023G:c.cAg/cGg:SIFTprediction.deleterious:PolyPhenScore.0.702	Mutation around phosphorylation site	-4	N	N	N	NA	NA	NA	NA	NA	NA	N	NA	NA	NA	NA	NA
>ENSP00000362441:map.X/76937963/C:p.Q929E:n.C3000G:c.Cag/Gag:SIFTprediction.None:PolyPhenScore.0	Mutation around phosphorylation site	4	N	N	N	NA	NA	NA	NA	NA	NA	N	NA	NA	NA	NA	NA
>ENSP00000389074:map.2/152346979/C:p.I643V:n.A1926G:c.Atc/Gtc:SIFTprediction.tolerated:PolyPhenScore.0.004	Mutation around phosphorylation site	1,-1,4	N	N	N	NA	NA	NA	NA	NA	NA	N	NA	NA	NA	NA	NA
>ENSP00000270162:map.21/44837555/A:p.A615V:n.C1977T:c.gCc/gTc:SIFTprediction.deleterious:PolyPhenScore.0.031	Uninterpreted mutation on kinase protein	NA	NA	NA	Y	CAMK-CAMKL-QIK-SIK	N	NA	NA	NA	NA	N	NA	NA	NA	NA	NA
>ENSP00000433548:map.12/990912/C:p.T1554P:n.A4660C:c.Acc/Ccc:SIFTprediction.tolerated:PolyPhenScore.0	Uninterpreted mutation on kinase protein	NA	NA	NA	Y	Other-WNK--Wnk1	N	NA	NA	NA	NA	N	NA	NA	NA	NA	NA
>ENSP00000433548:map.12/994487/C:p.C2004S:n.G6011C:c.tGc/tCc:SIFTprediction.tolerated:PolyPhenScore.0	Uninterpreted mutation on kinase protein	NA	NA	NA	Y	Other-WNK--Wnk1	N	NA	NA	NA	NA	N	NA	NA	NA	NA	NA
>ENSP00000433548:map.12/998365/T:p.M2306I:n.G6918T:c.atG/atT:SIFTprediction.tolerated:PolyPhenScore.0	Mutation around phosphorylation site on kinase protein	-2	N	N	Y	Other-WNK--Wnk1	N	NA	NA	NA	NA	N	NA	NA	NA	NA	NA
>ENSP00000362900:map.1/29475341/T:p.G356S:n.G1301A:c.Ggc/Agc:SIFTprediction.tolerated:PolyPhenScore.0	Mutation around phosphorylation site	-4	N	N	N	NA	NA	NA	NA	NA	NA	N	NA	NA	NA	NA	NA
>ENSP00000362900:map.1/29475648/G:p.E253D:n.A994C:c.gaA/gaC:SIFTprediction.tolerated:PolyPhenScore.0	Mutation around phosphorylation site	-2,-4	N	N	N	NA	NA	NA	NA	NA	NA	N	NA	NA	NA	NA	NA
>ENSP00000353099:map.6/32557483/C:p.T13A:n.A143G:c.Aca/Gca:SIFTprediction.tolerated:PolyPhenScore.0	Destruction of phosphorylation site	3,0	Y	N	N	NA	NA	NA	NA	NA	NA	N	NA	NA	NA	NA	NA
>ENSP00000353099:map.6/32557506/C:p.K5R:n.A120G:c.aAg/aGg:SIFTprediction.tolerated:PolyPhenScore.0.005	Mutation around phosphorylation site	-5	N	N	N	NA	NA	NA	NA	NA	NA	N	NA	NA	NA	NA	NA
>ENSP00000283109:map.5/96503523/T:p.G349R:n.G1114A:c.Ggg/Agg:SIFTprediction.tolerated:PolyPhenScore.0	Mutation around phosphorylation site on kinase protein	1,-1	N	N	Y	PKL-RIO-RIO2-RIOK2	N	NA	NA	NA	NA	N	NA	NA	NA	NA	NA
>ENSP00000354623:map.9/117166246/G:p.V783A:n.T2517C:c.gTg/gCg:SIFTprediction.tolerated:PolyPhenScore.0	Mutation around phosphorylation site	-4	N	N	N	NA	NA	NA	NA	NA	NA	N	NA	NA	NA	NA	NA
>ENSP00000347046:map.4/120528327/A:p.A93V:n.C598T:c.gCc/gTc:SIFTprediction.tolerated:PolyPhenScore.0.001	Mutation around phosphorylation site	1	N	N	N	NA	NA	NA	NA	NA	NA	N	NA	NA	NA	NA	NA
>ENSP00000375672:map.19/52497250/A:p.T365I:n.C1154T:c.aCt/aTt:SIFTprediction.tolerated:PolyPhenScore.0	Mutation around phosphorylation site	-5	N	N	N	NA	NA	NA	NA	NA	NA	N	NA	NA	NA	NA	NA
>ENSP00000321746:map.4/95496882/T:p.S136F:n.C543T:c.tCt/tTt:SIFTprediction.deleterious:PolyPhenScore.0.543	Destruction of phosphorylation site	2,0,-1	Y	N	N	NA	NA	NA	NA	NA	NA	N	NA	NA	NA	NA	NA
>ENSP00000291281:map.19/47177913/G:p.V835A:n.T3261C:c.gTg/gCg:SIFTprediction.tolerated:PolyPhenScore.0	Uninterpreted mutation on kinase protein	NA	NA	NA	Y	CAMK-PKD--PKD2	N	NA	NA	NA	NA	N	NA	NA	NA	NA	NA
>ENSP00000375590:map.19/57088558/G:p.K254R:n.A1438G:c.aAa/aGa:SIFTprediction.tolerated:PolyPhenScore.0.83	Mutation around phosphorylation site	3	N	N	N	NA	NA	NA	NA	NA	NA	N	NA	NA	NA	NA	NA
>ENSP00000279392:map.16/30005849/T:p.R206K:n.G1448A:c.aGg/aAg:SIFTprediction.tolerated:PolyPhenScore.0.017	Mutation around phosphorylation site	-1	N	N	N	NA	NA	NA	NA	NA	NA	N	NA	NA	NA	NA	NA
>ENSP00000367125:map.1/6313938/T:p.R209H:n.G886A:c.cGc/cAc:SIFTprediction.tolerated:PolyPhenScore.0.014	Mutation around phosphorylation site	-4	N	N	N	NA	NA	NA	NA	NA	NA	N	NA	NA	NA	NA	NA
>ENSP00000376250:map.3/191093285/T:p.D295Y:n.G1473T:c.Gac/Tac:SIFTprediction.deleterious:PolyPhenScore.0.715	Mutation around phosphorylation site	3	N	N	N	NA	NA	NA	NA	NA	NA	N	NA	NA	NA	NA	NA
>ENSP00000415430:map.22/46722400/C:p.W525R:n.T1785C:c.Tgg/Cgg:SIFTprediction.tolerated:PolyPhenScore.0	Mutation around phosphorylation site	2,5,-3	N	N	N	NA	NA	NA	NA	NA	NA	N	NA	NA	NA	NA	NA
>ENSP00000432556:map.11/88045583/G:p.I110T:n.T328C:c.aTa/aCa:SIFTprediction.tolerated:PolyPhenScore.0	Mutation around phosphorylation site	3	N	N	N	NA	NA	NA	NA	NA	NA	N	NA	NA	NA	NA	NA
>ENSP00000395751:map.21/47545768/A:p.R237H:n.G710A:c.cGt/cAt:SIFTprediction.tolerated:PolyPhenScore.0.073	Mutation around phosphorylation site	-3	N	N	N	NA	NA	NA	NA	NA	NA	N	NA	NA	NA	NA	NA
>ENSP00000322323:map.7/193211/A:p.M4I:n.G243A:c.atG/atA:SIFTprediction.tolerated:PolyPhenScore.0	Uninterpreted mutation on kinase protein	NA	NA	NA	Y	PKL-FJ--FAM20C	N	NA	NA	NA	NA	N	NA	NA	NA	NA	NA
>ENSP00000419481:map.17/41223094/C:p.S384G:n.A1150G:c.Agt/Ggt:SIFTprediction.tolerated:PolyPhenScore.0.738	Destruction of phosphorylation site	0	Y	N	N	NA	NA	NA	NA	NA	NA	N	NA	NA	NA	NA	NA
>ENSP00000263915:map.2/165476253/T:p.F90I:n.T807A:c.Ttt/Att:SIFTprediction.tolerated:PolyPhenScore.0.029	Uninterpreted mutation on SH2 protein	NA	NA	NA	N	NA	NA	NA	NA	NA	NA	Y	GRB14	N	NA	NA	NA
>ENSP00000358042:map.6/107088231/T:p.A11V:n.C136T:c.gCg/gTg:SIFTprediction.tolerated:PolyPhenScore.0.002	Mutation around phosphorylation site	1	N	N	N	NA	NA	NA	NA	NA	NA	N	NA	NA	NA	NA	NA
>ENSP00000413479:map.12/53186049/T:p.E388K:n.G1237A:c.Gaa/Aaa:SIFTprediction.deleterious:PolyPhenScore.0.996	Mutation around phosphorylation site	-5	N	N	N	NA	NA	NA	NA	NA	NA	N	NA	NA	NA	NA	NA
>ENSP00000346466:map.7/134889141/A:p.P257L:n.C802T:c.cCt/cTt:SIFTprediction.deleterious:PolyPhenScore.0.395	Mutation around phosphorylation site	1	N	N	N	NA	NA	NA	NA	NA	NA	N	NA	NA	NA	NA	NA
>ENSP00000341781:map.14/64447776/C:p.I574T:n.T1933C:c.aTa/aCa:SIFTprediction.None:PolyPhenScore.0.016	Mutation around phosphorylation site	4	N	N	N	NA	NA	NA	NA	NA	NA	N	NA	NA	NA	NA	NA
>ENSP00000339826:map.10/98380137/C:p.K638R:n.A2033G:c.aAa/aGa:SIFTprediction.tolerated:PolyPhenScore.0.01	Mutation around phosphorylation site	-4	N	N	N	NA	NA	NA	NA	NA	NA	N	NA	NA	NA	NA	NA
>ENSP00000263897:map.19/17330060/C:p.L154S:n.T521C:c.tTg/tCg:SIFTprediction.tolerated:PolyPhenScore.0	Mutation around phosphorylation site	4	N	N	N	NA	NA	NA	NA	NA	NA	N	NA	NA	NA	NA	NA
>ENSP00000280333:map.10/129249662/A:p.A1857T:n.G5678A:c.Gca/Aca:SIFTprediction.tolerated:PolyPhenScore.0	Mutation around phosphorylation site	-1	N	N	N	NA	NA	NA	NA	NA	NA	N	NA	NA	NA	NA	NA
>ENSP00000384231:map.2/241697823/T:p.G846R:n.G2536A:c.Gga/Aga:SIFTprediction.tolerated:PolyPhenScore.0.366	Mutation around phosphorylation site	2,-4	N	N	N	NA	NA	NA	NA	NA	NA	N	NA	NA	NA	NA	NA
>ENSP00000369798:map.10/5415954/G:p.R91G:n.A499G:c.Aga/Gga:SIFTprediction.tolerated:PolyPhenScore.0	Mutation around phosphorylation site	-4	N	N	N	NA	NA	NA	NA	NA	NA	N	NA	NA	NA	NA	NA
>ENSP00000361883:map.1/40533347/G:p.S256A:n.T1327G:c.Tca/Gca:SIFTprediction.tolerated:PolyPhenScore.0	Mutation around phosphorylation site	1	N	N	N	NA	NA	NA	NA	NA	NA	N	NA	NA	NA	NA	NA
>ENSP00000295571:map.3/69031963/C:p.R321G:n.A1366G:c.Aga/Gga:SIFTprediction.deleterious:PolyPhenScore.0.053	Mutation around phosphorylation site	1	N	N	N	NA	NA	NA	NA	NA	NA	N	NA	NA	NA	NA	NA
>ENSP00000262126:map.18/9255982/G:p.K906R:n.A2957G:c.aAg/aGg:SIFTprediction.tolerated:PolyPhenScore.0.984	Mutation around phosphorylation site	3	N	N	N	NA	NA	NA	NA	NA	NA	N	NA	NA	NA	NA	NA
>ENSP00000314949:map.17/7417086/A:p.A1835T:n.G5902A:c.Gcc/Acc:SIFTprediction.tolerated:PolyPhenScore.0	Mutation around phosphorylation site	-4,3,2,4,-1	N	N	N	NA	NA	NA	NA	NA	NA	N	NA	NA	NA	NA	NA
>ENSP00000356130:map.1/205130413/G:p.C641R:n.T1952C:c.Tgt/Cgt:SIFTprediction.tolerated:PolyPhenScore.0	Uninterpreted mutation on kinase protein	NA	NA	NA	Y	Other-Dusty--Dusty	N	NA	NA	NA	NA	N	NA	NA	NA	NA	NA
>ENSP00000396024:map.6/152697940/G:p.K3046N:n.A9575C:c.aaA/aaC:SIFTprediction.None:PolyPhenScore.0.644	Mutation around phosphorylation site	2	N	N	N	NA	NA	NA	NA	NA	NA	N	NA	NA	NA	NA	NA
>ENSP00000421654:map.4/4304605/A:p.A85T:n.G252A:c.Gct/Act:SIFTprediction.tolerated:PolyPhenScore.0.023	Mutation around phosphorylation site	4	N	N	N	NA	NA	NA	NA	NA	NA	N	NA	NA	NA	NA	NA
>ENSP00000386759:map.3/47162886/T:p.M1080I:n.G3283A:c.atG/atA:SIFTprediction.tolerated:PolyPhenScore.0.035	Mutation around phosphorylation site	-4,-3	N	N	N	NA	NA	NA	NA	NA	NA	N	NA	NA	NA	NA	NA
>ENSP00000343392:map.14/104165753/A:p.T241M:n.C1063T:c.aCg/aTg:SIFTprediction.tolerated:PolyPhenScore.0.622	Destruction of phosphorylation site	0	Y	N	N	NA	NA	NA	NA	NA	NA	N	NA	NA	NA	NA	NA
>ENSP00000424143:map.4/2906707/T:p.G166W:n.G495T:c.Ggg/Tgg:SIFTprediction.deleterious:PolyPhenScore.1	Mutation around phosphorylation site	3	N	N	N	NA	NA	NA	NA	NA	NA	N	NA	NA	NA	NA	NA
>ENSP00000424143:map.4/2916762/G:p.S323C:n.C967G:c.tCt/tGt:SIFTprediction.tolerated:PolyPhenScore.0.846	Destruction of phosphorylation site	0	Y	N	N	NA	NA	NA	NA	NA	NA	N	NA	NA	NA	NA	NA
>ENSP00000297151:map.5/159835658/G:p.M229T:n.T1074C:c.aTg/aCg:SIFTprediction.tolerated:PolyPhenScore.0	Mutation around phosphorylation site	2	N	N	N	NA	NA	NA	NA	NA	NA	N	NA	NA	NA	NA	NA
>ENSP00000222254:map.19/18273047/C:p.S313P:n.T1537C:c.Tcc/Ccc:SIFTprediction.tolerated:PolyPhenScore.0	Uninterpreted mutation on SH2 protein	NA	NA	NA	N	NA	NA	NA	NA	NA	NA	Y	PIK3R2-1,PIK3R2-2	N	NA	NA	NA
>ENSP00000335040:map.19/17648350/C:p.I229T:n.T824C:c.aTa/aCa:SIFTprediction.tolerated:PolyPhenScore.0	Mutation around phosphorylation site	-5	N	N	N	NA	NA	NA	NA	NA	NA	N	NA	NA	NA	NA	NA
>ENSP00000315768:map.12/56740682/G:p.M594I:n.G1806C:c.atG/atC:SIFTprediction.tolerated:PolyPhenScore.0	Mutation around phosphorylation site on SH2 domain	-1,-3	N	N	N	NA	NA	NA	NA	NA	NA	Y	STAT2	Y	173	N	N
>ENSP00000431595:map.11/67430762/C:p.H361R:n.A1351G:c.cAc/cGc:SIFTprediction.tolerated:PolyPhenScore.0	Mutation around phosphorylation site	-4,-1	N	N	N	NA	NA	NA	NA	NA	NA	N	NA	NA	NA	NA	NA
>ENSP00000355944:map.1/212965095/A:p.S4F:n.C30T:c.tCt/tTt:SIFTprediction.deleterious:PolyPhenScore.0.001	Destruction of phosphorylation site	0	Y	N	N	NA	NA	NA	NA	NA	NA	N	NA	NA	NA	NA	NA
>ENSP00000325326:map.20/44596207/G:p.S294T:n.G982C:c.aGc/aCc:SIFTprediction.tolerated:PolyPhenScore.0	Mutation around phosphorylation site	5	N	N	N	NA	NA	NA	NA	NA	NA	N	NA	NA	NA	NA	NA
>ENSP00000298694:map.14/21551069/C:p.L1189S:n.T3693C:c.tTa/tCa:SIFTprediction.tolerated:PolyPhenScore.0	Mutation around phosphorylation site	-4	N	N	N	NA	NA	NA	NA	NA	NA	N	NA	NA	NA	NA	NA
>ENSP00000392057:map.13/29898768/C:p.Q952P:n.A2913C:c.cAg/cCg:SIFTprediction.deleterious:PolyPhenScore.0.989	Mutation around phosphorylation site	5	N	N	N	NA	NA	NA	NA	NA	NA	N	NA	NA	NA	NA	NA
>ENSP00000405514:map.7/94903420/A:p.S1079N:n.G3518A:c.aGc/aAc:SIFTprediction.tolerated:PolyPhenScore.0	Destruction of phosphorylation site	0	Y	N	N	NA	NA	NA	NA	NA	NA	N	NA	NA	NA	NA	NA
>ENSP00000372035:map.13/21553898/G:p.I902L:n.A3110C:c.Att/Ctt:SIFTprediction.deleterious:PolyPhenScore.0.939	Uninterpreted mutation on kinase domain	NA	NA	NA	Y	AGC-NDR-LATS-LATS2	Y	1130	N	N	N	N	NA	NA	NA	NA	NA
>ENSP00000372035:map.13/21562832/T:p.G363S:n.G1493A:c.Ggc/Agc:SIFTprediction.tolerated:PolyPhenScore.0.005	Uninterpreted mutation on kinase protein	NA	NA	NA	Y	AGC-NDR-LATS-LATS2	N	NA	NA	NA	NA	N	NA	NA	NA	NA	NA
>ENSP00000372035:map.13/21562948/A:p.A324V:n.C1377T:c.gCg/gTg:SIFTprediction.tolerated:PolyPhenScore.0.031	Uninterpreted mutation on kinase protein	NA	NA	NA	Y	AGC-NDR-LATS-LATS2	N	NA	NA	NA	NA	N	NA	NA	NA	NA	NA
>ENSP00000330930:map.8/8176221/T:p.G1222S:n.G3664A:c.Ggc/Agc:SIFTprediction.tolerated:PolyPhenScore.0.265	Uninterpreted mutation on kinase domain	NA	NA	NA	Y	Other-NKF3--SgK223	Y	1068	N	N	Y	N	NA	NA	NA	NA	NA
>ENSP00000330930:map.8/8176554/T:p.A1111T:n.G3331A:c.Gcg/Acg:SIFTprediction.tolerated:PolyPhenScore.0.066	Uninterpreted mutation on kinase domain	NA	NA	NA	Y	Other-NKF3--SgK223	Y	602	N	N	N	N	NA	NA	NA	NA	NA
>ENSP00000330930:map.8/8234192/C:p.S576C:n.C1727G:c.tCt/tGt:SIFTprediction.tolerated:PolyPhenScore.0.001	Uninterpreted mutation on kinase protein	NA	NA	NA	Y	Other-NKF3--SgK223	N	NA	NA	NA	NA	N	NA	NA	NA	NA	NA
>ENSP00000330930:map.8/8234219/A:p.P567L:n.C1700T:c.cCg/cTg:SIFTprediction.deleterious:PolyPhenScore.0.224	Uninterpreted mutation on kinase protein	NA	NA	NA	Y	Other-NKF3--SgK223	N	NA	NA	NA	NA	N	NA	NA	NA	NA	NA
>ENSP00000330930:map.8/8234714/T:p.R402Q:n.G1205A:c.cGg/cAg:SIFTprediction.tolerated:PolyPhenScore.0.198	Uninterpreted mutation on kinase protein	NA	NA	NA	Y	Other-NKF3--SgK223	N	NA	NA	NA	NA	N	NA	NA	NA	NA	NA
>ENSP00000348132:map.7/23757162/C:p.Q71H:n.G332C:c.caG/caC:SIFTprediction.tolerated:PolyPhenScore.0.006	Uninterpreted mutation on kinase protein	NA	NA	NA	Y	Other-Other-Unique--SgK396	N	NA	NA	NA	NA	N	NA	NA	NA	NA	NA
>ENSP00000170168:map.19/1821637/G:p.S759P:n.T2370C:c.Tcc/Ccc:SIFTprediction.tolerated:PolyPhenScore.0.001	Mutation around phosphorylation site	2	N	N	N	NA	NA	NA	NA	NA	NA	N	NA	NA	NA	NA	NA
>ENSP00000355759:map.1/226576415/A:p.A220V:n.C803T:c.gCg/gTg:SIFTprediction.tolerated:PolyPhenScore.0.005	Mutation around phosphorylation site	-4	N	N	N	NA	NA	NA	NA	NA	NA	N	NA	NA	NA	NA	NA
>ENSP00000267890:map.15/43044193/A:p.T1084M:n.C3360T:c.aCg/aTg:SIFTprediction.deleterious:PolyPhenScore.0.004	Uninterpreted mutation on kinase protein	NA	NA	NA	Y	CK1-TTBK--TTBK2	N	NA	NA	NA	NA	N	NA	NA	NA	NA	NA
>ENSP00000267890:map.15/43170793/G:p.L8P:n.T132C:c.cTg/cCg:SIFTprediction.tolerated:PolyPhenScore.0	Uninterpreted mutation on kinase protein	NA	NA	NA	Y	CK1-TTBK--TTBK2	N	NA	NA	NA	NA	N	NA	NA	NA	NA	NA
>ENSP00000293892:map.16/820888/C:p.T833A:n.A2497G:c.Acc/Gcc:SIFTprediction.tolerated:PolyPhenScore.0	Mutation around phosphorylation site	5	N	N	N	NA	NA	NA	NA	NA	NA	N	NA	NA	NA	NA	NA
>ENSP00000386456:map.2/69741854/G:p.K509Q:n.A1902C:c.Aaa/Caa:SIFTprediction.tolerated:PolyPhenScore.0.002	Uninterpreted mutation on kinase protein	NA	NA	NA	Y	Other-NAK-BIKE-AAK1	N	NA	NA	NA	NA	N	NA	NA	NA	NA	NA
>ENSP00000341987:map.11/5475170/C:p.R151P:n.G533C:c.cGa/cCa:SIFTprediction.deleterious:PolyPhenScore.0.731	Mutation around phosphorylation site	-4,-1	N	N	N	NA	NA	NA	NA	NA	NA	N	NA	NA	NA	NA	NA
>ENSP00000216492:map.14/93399101/T:p.R399W:n.C1475T:c.Cgg/Tgg:SIFTprediction.deleterious:PolyPhenScore.0.547	Mutation around phosphorylation site	-3	N	N	N	NA	NA	NA	NA	NA	NA	N	NA	NA	NA	NA	NA
>ENSP00000325785:map.22/24761467/A:p.V951M:n.G3136A:c.Gtg/Atg:SIFTprediction.tolerated:PolyPhenScore.0	Mutation around phosphorylation site	3	N	N	N	NA	NA	NA	NA	NA	NA	N	NA	NA	NA	NA	NA
>ENSP00000363046:map.10/59956041/T:p.M349I:n.G1370A:c.atG/atA:SIFTprediction.tolerated:PolyPhenScore.0.001	Mutation around phosphorylation site	-1	N	N	N	NA	NA	NA	NA	NA	NA	N	NA	NA	NA	NA	NA
>ENSP00000343629:map.1/171514731/G:p.S1624C:n.C5108G:c.tCt/tGt:SIFTprediction.None:PolyPhenScore.0	Destruction of phosphorylation site	0,-1	Y	N	N	NA	NA	NA	NA	NA	NA	N	NA	NA	NA	NA	NA
>ENSP00000325381:map.11/123777497/A:p.C120Y:n.G389A:c.tGc/tAc:SIFTprediction.tolerated:PolyPhenScore.0	Mutation around phosphorylation site	-3	N	N	N	NA	NA	NA	NA	NA	NA	N	NA	NA	NA	NA	NA
>ENSP00000325381:map.11/123777536/A:p.R133K:n.G428A:c.aGg/aAg:SIFTprediction.tolerated:PolyPhenScore.0	Mutation around phosphorylation site	1	N	N	N	NA	NA	NA	NA	NA	NA	N	NA	NA	NA	NA	NA
>ENSP00000377521:map.10/97174352/C:p.T228A:n.A872G:c.Acg/Gcg:SIFTprediction.tolerated:PolyPhenScore.0.069	Destruction of phosphorylation site	0,-5	Y	N	N	NA	NA	NA	NA	NA	NA	N	NA	NA	NA	NA	NA
>ENSP00000231420:map.5/35033605/A:p.T212I:n.C836T:c.aCc/aTc:SIFTprediction.tolerated:PolyPhenScore.0.024	Destruction of phosphorylation site	0	Y	N	N	NA	NA	NA	NA	NA	NA	N	NA	NA	NA	NA	NA
>ENSP00000409964:map.4/186111639/C:p.T238A:n.A832G:c.Aca/Gca:SIFTprediction.tolerated:PolyPhenScore.0.019	Mutation around phosphorylation site	2	N	N	N	NA	NA	NA	NA	NA	NA	N	NA	NA	NA	NA	NA
>ENSP00000275493:map.7/55229255/A:p.R521K:n.G1739A:c.aGg/aAg:SIFTprediction.tolerated:PolyPhenScore.0	Uninterpreted mutation on kinase protein	NA	NA	NA	Y	TK-EGFR--EGFR	N	NA	NA	NA	NA	N	NA	NA	NA	NA	NA
>ENSP00000328690:map.14/94546058/C:p.K11E:n.A163G:c.Aag/Gag:SIFTprediction.deleterious:PolyPhenScore.0.61	Mutation around phosphorylation site	5	N	N	N	NA	NA	NA	NA	NA	NA	N	NA	NA	NA	NA	NA
>ENSP00000354991:map.18/56149099/C:p.I2157V:n.A6683G:c.Ata/Gta:SIFTprediction.tolerated:PolyPhenScore.0	Uninterpreted mutation on kinase protein	NA	NA	NA	Y	PKL-Alpha-Alpha-Unclassified-AlphaK2	N	NA	NA	NA	NA	N	NA	NA	NA	NA	NA
>ENSP00000354991:map.18/56203898/G:p.H1174P:n.A3735C:c.cAc/cCc:SIFTprediction.deleterious:PolyPhenScore.0.744	Uninterpreted mutation on kinase protein	NA	NA	NA	Y	PKL-Alpha-Alpha-Unclassified-AlphaK2	N	NA	NA	NA	NA	N	NA	NA	NA	NA	NA
>ENSP00000354991:map.18/56204250/C:p.L1057V:n.T3383G:c.Ttg/Gtg:SIFTprediction.tolerated:PolyPhenScore.0.626	Uninterpreted mutation on kinase protein	NA	NA	NA	Y	PKL-Alpha-Alpha-Unclassified-AlphaK2	N	NA	NA	NA	NA	N	NA	NA	NA	NA	NA
>ENSP00000354991:map.18/56204747/A:p.T891I:n.C2886T:c.aCc/aTc:SIFTprediction.tolerated:PolyPhenScore.0	Uninterpreted mutation on kinase protein	NA	NA	NA	Y	PKL-Alpha-Alpha-Unclassified-AlphaK2	N	NA	NA	NA	NA	N	NA	NA	NA	NA	NA
>ENSP00000431179:map.1/39876419/T:p.S25L:n.C269T:c.tCa/tTa:SIFTprediction.deleterious:PolyPhenScore.0.795	Destruction of phosphorylation site	-3,0	Y	N	N	NA	NA	NA	NA	NA	NA	N	NA	NA	NA	NA	NA
>ENSP00000440495:map.19/5135392/G:p.K744E:n.A2270G:c.Aag/Gag:SIFTprediction.tolerated:PolyPhenScore.0	Mutation around phosphorylation site	3	N	N	N	NA	NA	NA	NA	NA	NA	N	NA	NA	NA	NA	NA
>ENSP00000441858:map.15/51828434/C:p.I748S:n.T2333G:c.aTt/aGt:SIFTprediction.deleterious:PolyPhenScore.0.995	Mutation around phosphorylation site	5	N	N	N	NA	NA	NA	NA	NA	NA	N	NA	NA	NA	NA	NA
>ENSP00000311135:map.12/125434580/T:p.R1081Q:n.G3341A:c.cGg/cAg:SIFTprediction.tolerated:PolyPhenScore.0.004	Mutation around phosphorylation site	1	N	N	N	NA	NA	NA	NA	NA	NA	N	NA	NA	NA	NA	NA
>ENSP00000311135:map.12/125467158/T:p.M96I:n.G387A:c.atG/atA:SIFTprediction.tolerated:PolyPhenScore.0	Mutation around phosphorylation site	5	N	N	N	NA	NA	NA	NA	NA	NA	N	NA	NA	NA	NA	NA
>ENSP00000295709:map.2/219555262/A:p.R583Q:n.G2027A:c.cGg/cAg:SIFTprediction.tolerated:PolyPhenScore.0.003	Mutation around phosphorylation site on kinase protein	5,2	N	N	Y	Other-ULK-Fused-Fused	N	NA	NA	NA	NA	N	NA	NA	NA	NA	NA
>ENSP00000295709:map.2/219562675/A:p.G1003D:n.G3287A:c.gGt/gAt:SIFTprediction.tolerated:PolyPhenScore.0.06	Uninterpreted mutation on kinase protein	NA	NA	NA	Y	Other-ULK-Fused-Fused	N	NA	NA	NA	NA	N	NA	NA	NA	NA	NA
>ENSP00000356125:map.1/205272918/A:p.A516V:n.C1674T:c.gCg/gTg:SIFTprediction.tolerated:PolyPhenScore.0	Uninterpreted mutation on kinase protein	NA	NA	NA	Y	CAMK-CAMKL-NuaK-NuaK2	N	NA	NA	NA	NA	N	NA	NA	NA	NA	NA
>ENSP00000310448:map.11/65735174/C:p.G485A:n.G1546C:c.gGg/gCg:SIFTprediction.tolerated:PolyPhenScore.0.132	Mutation around phosphorylation site	-1	N	N	N	NA	NA	NA	NA	NA	NA	N	NA	NA	NA	NA	NA
>ENSP00000366084:map.13/95863008/A:p.G187W:n.G674T:c.Ggg/Tgg:SIFTprediction.deleterious:PolyPhenScore.0.994	Mutation around phosphorylation site	5	N	N	N	NA	NA	NA	NA	NA	NA	N	NA	NA	NA	NA	NA
>ENSP00000301280:map.19/4442999/G:p.S950A:n.T2948G:c.Tcg/Gcg:SIFTprediction.tolerated:PolyPhenScore.0.003	Mutation around phosphorylation site	-1	N	N	N	NA	NA	NA	NA	NA	NA	N	NA	NA	NA	NA	NA
>ENSP00000261937:map.5/180046344/C:p.H890Q:n.C2749G:c.caC/caG:SIFTprediction.deleterious:PolyPhenScore.0.32	Mutation around phosphorylation site on kinase domain	4	N	N	Y	TK-PVR-VEGFR-FLT4	Y	137	N	N	N	N	NA	NA	NA	NA	NA
>ENSP00000261994:map.14/94756750/C:p.S61G:n.A314G:c.Agt/Ggt:SIFTprediction.tolerated:PolyPhenScore.0	Destruction of phosphorylation site	0,5	Y	N	N	NA	NA	NA	NA	NA	NA	N	NA	NA	NA	NA	NA
>ENSP00000268138:map.15/90170237/T:p.R1885C:n.C5758T:c.Cgc/Tgc:SIFTprediction.deleterious:PolyPhenScore.0.73	Mutation around phosphorylation site	4	N	N	N	NA	NA	NA	NA	NA	NA	N	NA	NA	NA	NA	NA
>ENSP00000386213:map.2/171260787/A:p.V770I:n.G2451A:c.Gta/Ata:SIFTprediction.tolerated:PolyPhenScore.0.004	Uninterpreted mutation on kinase protein	NA	NA	NA	Y	STE-STE20-NinaC-MYO3B	N	NA	NA	NA	NA	N	NA	NA	NA	NA	NA
>ENSP00000386213:map.2/171356274/A:p.R1082K:n.G3388A:c.aGg/aAg:SIFTprediction.tolerated:PolyPhenScore.0.005	Uninterpreted mutation on kinase protein	NA	NA	NA	Y	STE-STE20-NinaC-MYO3B	N	NA	NA	NA	NA	N	NA	NA	NA	NA	NA
>ENSP00000375639:map.19/54611397/T:p.R193Q:n.G984A:c.cGg/cAg:SIFTprediction.tolerated:PolyPhenScore.0.011	Mutation around phosphorylation site	5	N	N	N	NA	NA	NA	NA	NA	NA	N	NA	NA	NA	NA	NA
>ENSP00000265944:map.10/26355906/A:p.R319H:n.G1122A:c.cGt/cAt:SIFTprediction.tolerated:PolyPhenScore.0	Uninterpreted mutation on kinase protein	NA	NA	NA	Y	STE-STE20-NinaC-MYO3A	N	NA	NA	NA	NA	N	NA	NA	NA	NA	NA
>ENSP00000265944:map.10/26446312/A:p.S956N:n.G3033A:c.aGt/aAt:SIFTprediction.tolerated:PolyPhenScore.0.003	Uninterpreted mutation on kinase protein	NA	NA	NA	Y	STE-STE20-NinaC-MYO3A	N	NA	NA	NA	NA	N	NA	NA	NA	NA	NA
>ENSP00000265944:map.10/26463130/A:p.R1313S:n.C4103A:c.Cgt/Agt:SIFTprediction.tolerated:PolyPhenScore.0	Uninterpreted mutation on kinase protein	NA	NA	NA	Y	STE-STE20-NinaC-MYO3A	N	NA	NA	NA	NA	N	NA	NA	NA	NA	NA
>ENSP00000311429:map.15/66821250/G:p.S344G:n.A1410G:c.Agt/Ggt:SIFTprediction.tolerated:PolyPhenScore.0	Destruction of phosphorylation site	0	Y	N	N	NA	NA	NA	NA	NA	NA	N	NA	NA	NA	NA	NA
>ENSP00000261416:map.5/73992881/G:p.I207V:n.A736G:c.Att/Gtt:SIFTprediction.tolerated:PolyPhenScore.0.157	Mutation around phosphorylation site	-2,-3	N	N	N	NA	NA	NA	NA	NA	NA	N	NA	NA	NA	NA	NA
>ENSP00000459451:map.16/20494408/T:p.S513L:n.C1652T:c.tCg/tTg:SIFTprediction.deleterious:PolyPhenScore.0.002	Mutation around phosphorylation site	-4	N	N	N	NA	NA	NA	NA	NA	NA	N	NA	NA	NA	NA	NA
>ENSP00000389015:map.19/56041255/G:p.A298P:n.G930C:c.Gcc/Ccc:SIFTprediction.tolerated:PolyPhenScore.0.004	Uninterpreted mutation on kinase domain	NA	NA	NA	Y	Other-NKF1--SgK069	Y	1351	N	N	N	N	NA	NA	NA	NA	NA
>ENSP00000389015:map.19/56047448/G:p.C72R:n.T252C:c.Tgc/Cgc:SIFTprediction.tolerated:PolyPhenScore.0	Uninterpreted mutation on kinase domain	NA	NA	NA	Y	Other-NKF1--SgK069	Y	52	N	N	N	N	NA	NA	NA	NA	NA
>ENSP00000333374:map.12/119866533/G:p.I46V:n.A601G:c.Ata/Gta:SIFTprediction.tolerated:PolyPhenScore.0.893	Mutation around phosphorylation site	5	N	N	N	NA	NA	NA	NA	NA	NA	N	NA	NA	NA	NA	NA
>ENSP00000363092:map.10/54040670/T:p.H509Y:n.C1942T:c.Cac/Tac:SIFTprediction.deleterious:PolyPhenScore.0.236	Mutation around phosphorylation site on kinase domain	-3	N	N	Y	AGC-PKG--PKG1	Y	657	N	N	N	N	NA	NA	NA	NA	NA
>ENSP00000382241:map.11/32956244/G:p.N1018S:n.A3388G:c.aAt/aGt:SIFTprediction.tolerated:PolyPhenScore.0.001	Mutation around phosphorylation site	3,5	N	N	N	NA	NA	NA	NA	NA	NA	N	NA	NA	NA	NA	NA
>ENSP00000360240:map.6/49489397/A:p.A118D:n.C466A:c.gCc/gAc:SIFTprediction.tolerated:PolyPhenScore.0.167	Mutation around phosphorylation site	4	N	N	N	NA	NA	NA	NA	NA	NA	N	NA	NA	NA	NA	NA
>ENSP00000397180:map.3/130947435/T:p.E488V:n.A1716T:c.gAa/gTa:SIFTprediction.deleterious:PolyPhenScore.0.998	Uninterpreted mutation on kinase protein	NA	NA	NA	Y	Other-NEK-NEK11-NEK11	N	NA	NA	NA	NA	N	NA	NA	NA	NA	NA
>ENSP00000369731:map.11/4967468/A:p.T288M:n.C889T:c.aCg/aTg:SIFTprediction.tolerated:PolyPhenScore.0.004	Destruction of phosphorylation site	0	Y	N	N	NA	NA	NA	NA	NA	NA	N	NA	NA	NA	NA	NA
>ENSP00000384515:map.22/44489868/C:p.V91A:n.T402C:c.gTg/gCg:SIFTprediction.tolerated:PolyPhenScore.0.003	Mutation around phosphorylation site	4	N	N	N	NA	NA	NA	NA	NA	NA	N	NA	NA	NA	NA	NA
>ENSP00000303482:map.8/21996546/T:p.R149Q:n.G915A:c.cGg/cAg:SIFTprediction.deleterious:PolyPhenScore.0.691	Mutation around phosphorylation site	-3,-1	N	N	N	NA	NA	NA	NA	NA	NA	N	NA	NA	NA	NA	NA
>ENSP00000387907:map.3/149485293/C:p.S386G:n.A1613G:c.Agc/Ggc:SIFTprediction.tolerated:PolyPhenScore.0	Mutation around phosphorylation site	2	N	N	N	NA	NA	NA	NA	NA	NA	N	NA	NA	NA	NA	NA
>ENSP00000268919:map.17/51901760/T:p.D456Y:n.G1522T:c.Gat/Tat:SIFTprediction.deleterious:PolyPhenScore.0.998	Mutation around phosphorylation site	-2,-1	N	N	N	NA	NA	NA	NA	NA	NA	N	NA	NA	NA	NA	NA
>ENSP00000374633:map.22/50435827/T:p.C299Y:n.G1161A:c.tGc/tAc:SIFTprediction.tolerated:PolyPhenScore.0.217	Mutation around phosphorylation site	3	N	N	N	NA	NA	NA	NA	NA	NA	N	NA	NA	NA	NA	NA
>ENSP00000408464:map.9/271638/T:p.A22V:n.C177T:c.gCg/gTg:SIFTprediction.deleterious:PolyPhenScore.0.001	Mutation around phosphorylation site	3	N	N	N	NA	NA	NA	NA	NA	NA	N	NA	NA	NA	NA	NA
>ENSP00000245983:map.20/3025107/T:p.A16V:n.C98T:c.gCc/gTc:SIFTprediction.tolerated:PolyPhenScore.0.966	Mutation around phosphorylation site	1	N	N	N	NA	NA	NA	NA	NA	NA	N	NA	NA	NA	NA	NA
>ENSP00000398048:map.4/113352397/A:p.G565D:n.G1973A:c.gGt/gAt:SIFTprediction.tolerated:PolyPhenScore.0.57	Uninterpreted mutation on kinase protein	NA	NA	NA	Y	PKL-Alpha-Alpha-Unclassified-AlphaK1	N	NA	NA	NA	NA	N	NA	NA	NA	NA	NA
>ENSP00000398048:map.4/113352628/G:p.H642R:n.A2204G:c.cAt/cGt:SIFTprediction.tolerated:PolyPhenScore.0	Uninterpreted mutation on kinase protein	NA	NA	NA	Y	PKL-Alpha-Alpha-Unclassified-AlphaK1	N	NA	NA	NA	NA	N	NA	NA	NA	NA	NA
>ENSP00000398048:map.4/113352899/A:p.M732I:n.G2475A:c.atG/atA:SIFTprediction.tolerated:PolyPhenScore.0	Uninterpreted mutation on kinase protein	NA	NA	NA	Y	PKL-Alpha-Alpha-Unclassified-AlphaK1	N	NA	NA	NA	NA	N	NA	NA	NA	NA	NA
>ENSP00000398048:map.4/113353285/C:p.M861T:n.T2861C:c.aTg/aCg:SIFTprediction.tolerated:PolyPhenScore.0	Uninterpreted mutation on kinase protein	NA	NA	NA	Y	PKL-Alpha-Alpha-Unclassified-AlphaK1	N	NA	NA	NA	NA	N	NA	NA	NA	NA	NA
>ENSP00000401155:map.15/44093927/C:p.S105P:n.T489C:c.Tct/Cct:SIFTprediction.tolerated:PolyPhenScore.0.008	Destruction of phosphorylation site	0	Y	N	N	NA	NA	NA	NA	NA	NA	N	NA	NA	NA	NA	NA
>ENSP00000287143:map.11/57147016/G:p.I109T:n.T436C:c.aTc/aCc:SIFTprediction.tolerated:PolyPhenScore.0	Mutation around phosphorylation site	5	N	N	N	NA	NA	NA	NA	NA	NA	N	NA	NA	NA	NA	NA
>ENSP00000307265:map.19/46387792/C:p.A414G:n.C1585G:c.gCt/gGt:SIFTprediction.tolerated:PolyPhenScore.0.002	Mutation around phosphorylation site	1,-2	N	N	N	NA	NA	NA	NA	NA	NA	N	NA	NA	NA	NA	NA
>ENSP00000327959:map.18/3457607/T:p.P292L:n.C1178T:c.cCg/cTg:SIFTprediction.deleterious:PolyPhenScore.0.208	Mutation around phosphorylation site	-2	N	N	N	NA	NA	NA	NA	NA	NA	N	NA	NA	NA	NA	NA
>ENSP00000430344:map.3/38052725/T:p.R278H:n.G1187A:c.cGc/cAc:SIFTprediction.deleterious:PolyPhenScore.0.15	Mutation around phosphorylation site	-1	N	N	N	NA	NA	NA	NA	NA	NA	N	NA	NA	NA	NA	NA
>ENSP00000270115:map.11/554166/G:p.R507G:n.C2019G:c.Cgc/Ggc:SIFTprediction.tolerated:PolyPhenScore.0	Mutation around phosphorylation site	1,-2	N	N	N	NA	NA	NA	NA	NA	NA	N	NA	NA	NA	NA	NA
>ENSP00000267584:map.14/96922752/G:p.N389K:n.C1211G:c.aaC/aaG:SIFTprediction.tolerated:PolyPhenScore.0	Mutation around phosphorylation site	-1,-2	N	N	N	NA	NA	NA	NA	NA	NA	N	NA	NA	NA	NA	NA
>ENSP00000256644:map.1/110950439/T:p.S17N:n.G126A:c.aGc/aAc:SIFTprediction.deleterious:PolyPhenScore.0.545	Destruction of phosphorylation site	0	Y	N	N	NA	NA	NA	NA	NA	NA	N	NA	NA	NA	NA	NA
>ENSP00000265299:map.7/30831181/T:p.A355V:n.C1141T:c.gCa/gTa:SIFTprediction.tolerated:PolyPhenScore.0.001	Mutation around phosphorylation site	3	N	N	N	NA	NA	NA	NA	NA	NA	N	NA	NA	NA	NA	NA
>ENSP00000438378:map.X/105152282/A:p.V359M:n.G1378A:c.Gtg/Atg:SIFTprediction.tolerated:PolyPhenScore.0	Uninterpreted mutation on kinase protein	NA	NA	NA	Y	STE-STE20-MSN-NRK	N	NA	NA	NA	NA	N	NA	NA	NA	NA	NA
>ENSP00000335347:map.14/103934488/C:p.F433S:n.T1298C:c.tTt/tCt:SIFTprediction.tolerated:PolyPhenScore.0	Uninterpreted mutation on kinase protein	NA	NA	NA	Y	CAMK-CAMKL-MARK-MARK3	N	NA	NA	NA	NA	N	NA	NA	NA	NA	NA
>ENSP00000333776:map.7/57188718/C:p.Y135C:n.A675G:c.tAt/tGt:SIFTprediction.tolerated:PolyPhenScore.0	Destruction of phosphorylation site	0,4	Y	N	N	NA	NA	NA	NA	NA	NA	N	NA	NA	NA	NA	NA
>ENSP00000369349:map.12/52681925/C:p.L248R:n.T812G:c.cTc/cGc:SIFTprediction.tolerated:PolyPhenScore.0.001	Mutation around phosphorylation site	-4	N	N	N	NA	NA	NA	NA	NA	NA	N	NA	NA	NA	NA	NA
>ENSP00000229758:map.6/153296541/C:p.Q107E:n.C378G:c.Caa/Gaa:SIFTprediction.tolerated:PolyPhenScore.0	Mutation around phosphorylation site	5	N	N	N	NA	NA	NA	NA	NA	NA	N	NA	NA	NA	NA	NA
>ENSP00000303769:map.9/117103973/G:p.S1303P:n.T4069C:c.Tct/Cct:SIFTprediction.tolerated:PolyPhenScore.0	Destruction of phosphorylation site	0,-4	Y	N	N	NA	NA	NA	NA	NA	NA	N	NA	NA	NA	NA	NA
>ENSP00000364860:map.9/94486321/T:p.V819I:n.G2654A:c.Gtc/Atc:SIFTprediction.tolerated:PolyPhenScore.0	Mutation around phosphorylation site on kinase protein	-5	N	N	Y	TK-Ror--ROR2	N	NA	NA	NA	NA	N	NA	NA	NA	NA	NA
>ENSP00000218364:map.X/135593337/C:p.G478A:n.G1607C:c.gGc/gCc:SIFTprediction.tolerated:PolyPhenScore.0.004	Mutation around phosphorylation site	-3,-1	N	N	N	NA	NA	NA	NA	NA	NA	N	NA	NA	NA	NA	NA
>ENSP00000320898:map.3/196199204/T:p.P401Q:n.C1797A:c.cCa/cAa:SIFTprediction.tolerated:PolyPhenScore.0.212	Mutation around phosphorylation site	-3	N	N	N	NA	NA	NA	NA	NA	NA	N	NA	NA	NA	NA	NA
>ENSP00000216517:map.14/81382845/A:p.R16L:n.G325T:c.cGa/cTa:SIFTprediction.tolerated:PolyPhenScore.0.318	Mutation around phosphorylation site	-2	N	N	N	NA	NA	NA	NA	NA	NA	N	NA	NA	NA	NA	NA
>ENSP00000353518:map.6/35027927/C:p.L694S:n.T2219C:c.tTa/tCa:SIFTprediction.tolerated:PolyPhenScore.0	Mutation around phosphorylation site	2,-2	N	N	N	NA	NA	NA	NA	NA	NA	N	NA	NA	NA	NA	NA
>ENSP00000421339:map.5/101724448/C:p.T654R:n.C2133G:c.aCa/aGa:SIFTprediction.tolerated:PolyPhenScore.0.01	Destruction of phosphorylation site	0	Y	N	N	NA	NA	NA	NA	NA	NA	N	NA	NA	NA	NA	NA
>ENSP00000301286:map.19/4512669/C:p.T421A:n.A1261G:c.Acc/Gcc:SIFTprediction.tolerated:PolyPhenScore.0.028	Mutation around phosphorylation site	3	N	N	N	NA	NA	NA	NA	NA	NA	N	NA	NA	NA	NA	NA
>ENSP00000340742:map.1/63113968/C:p.M181V:n.A559G:c.Atg/Gtg:SIFTprediction.tolerated:PolyPhenScore.0.007	Mutation around phosphorylation site	1,-1	N	N	N	NA	NA	NA	NA	NA	NA	N	NA	NA	NA	NA	NA
>ENSP00000361025:map.9/136268084/G:p.K473E:n.A1524G:c.Aaa/Gaa:SIFTprediction.tolerated:PolyPhenScore.0	Uninterpreted mutation on kinase protein	NA	NA	NA	Y	Other-SgK071--SgK071	N	NA	NA	NA	NA	N	NA	NA	NA	NA	NA
>ENSP00000273320:map.3/44612050/T:p.T483I:n.C1877T:c.aCt/aTt:SIFTprediction.tolerated:PolyPhenScore.0	Mutation around phosphorylation site	-5	N	N	N	NA	NA	NA	NA	NA	NA	N	NA	NA	NA	NA	NA
>ENSP00000360623:map.1/52851608/A:p.T466M:n.C1616T:c.aCg/aTg:SIFTprediction.tolerated:PolyPhenScore.0.333	Mutation around phosphorylation site	5	N	N	N	NA	NA	NA	NA	NA	NA	N	NA	NA	NA	NA	NA
>ENSP00000395902:map.10/42907260/C:p.I288V:n.A862G:c.Att/Gtt:SIFTprediction.tolerated:PolyPhenScore.0	Mutation around phosphorylation site	4	N	N	N	NA	NA	NA	NA	NA	NA	N	NA	NA	NA	NA	NA
>ENSP00000379368:map.3/44692564/G:p.T2S:n.C240G:c.aCt/aGt:SIFTprediction.deleterious:PolyPhenScore.0.626	Destruction of phosphorylation site	0	Y	N	N	NA	NA	NA	NA	NA	NA	N	NA	NA	NA	NA	NA
>ENSP00000355609:map.1/231376806/C:p.L28V:n.C108G:c.Ctt/Gtt:SIFTprediction.deleterious:PolyPhenScore.0.997	Mutation around phosphorylation site	4	N	N	N	NA	NA	NA	NA	NA	NA	N	NA	NA	NA	NA	NA
>ENSP00000349967:map.3/46450070/A:p.F179Y:n.T649A:c.tTc/tAc:SIFTprediction.tolerated:PolyPhenScore.0.318	Mutation around phosphorylation site	-3	N	N	N	NA	NA	NA	NA	NA	NA	N	NA	NA	NA	NA	NA
>ENSP00000295268:map.4/99049593/G:p.Y125H:n.T463C:c.Tac/Cac:SIFTprediction.deleterious:PolyPhenScore.1	Destruction of phosphorylation site	0,1	Y	N	N	NA	NA	NA	NA	NA	NA	N	NA	NA	NA	NA	NA
>ENSP00000399863:map.14/102798055/A:p.A430T:n.G1303A:c.Gca/Aca:SIFTprediction.tolerated:PolyPhenScore.0.718	Mutation around phosphorylation site	-2	N	N	N	NA	NA	NA	NA	NA	NA	N	NA	NA	NA	NA	NA
>ENSP00000337103:map.10/50856652/A:p.V461M:n.G1534A:c.Gtg/Atg:SIFTprediction.tolerated:PolyPhenScore.0.029	Mutation around phosphorylation site	-3,-1,-4	N	N	N	NA	NA	NA	NA	NA	NA	N	NA	NA	NA	NA	NA
>ENSP00000241453:map.13/28624294/A:p.T227M:n.C762T:c.aCg/aTg:SIFTprediction.deleterious:PolyPhenScore.0.803	Uninterpreted mutation on kinase protein	NA	NA	NA	Y	TK-PVR-Kit-FLT3	N	NA	NA	NA	NA	N	NA	NA	NA	NA	NA
>ENSP00000229922:map.6/17541305/A:p.P310T:n.C1460A:c.Ccc/Acc:SIFTprediction.tolerated:PolyPhenScore.0.018	Mutation around phosphorylation site	5,-2,1,3,-1	N	N	N	NA	NA	NA	NA	NA	NA	N	NA	NA	NA	NA	NA
>ENSP00000388220:map.19/56056257/C:p.P20R:n.C59G:c.cCg/cGg:SIFTprediction.tolerated:PolyPhenScore.0.005	Uninterpreted mutation on kinase protein	NA	NA	NA	Y	Other-NKF1--SgK110	N	NA	NA	NA	NA	N	NA	NA	NA	NA	NA
>ENSP00000368244:map.20/5903223/A:p.D145N:n.G637A:c.Gac/Aac:SIFTprediction.tolerated:PolyPhenScore.0.005	Mutation around phosphorylation site	-4	N	N	N	NA	NA	NA	NA	NA	NA	N	NA	NA	NA	NA	NA
>ENSP00000368244:map.20/5903323/A:p.R178Q:n.G737A:c.cGa/cAa:SIFTprediction.tolerated:PolyPhenScore.0.004	Mutation around phosphorylation site	-5,-4,5	N	N	N	NA	NA	NA	NA	NA	NA	N	NA	NA	NA	NA	NA
>ENSP00000348898:map.5/137665323/A:p.R70C:n.C479T:c.Cgt/Tgt:SIFTprediction.tolerated:PolyPhenScore.0.001	Mutation around phosphorylation site	3	N	N	N	NA	NA	NA	NA	NA	NA	N	NA	NA	NA	NA	NA
>ENSP00000403465:map.4/15518357/C:p.E376A:n.A1381C:c.gAg/gCg:SIFTprediction.tolerated:PolyPhenScore.0.013	Mutation around phosphorylation site	-5	N	N	N	NA	NA	NA	NA	NA	NA	N	NA	NA	NA	NA	NA
>ENSP00000335500:map.7/48081095/T:p.A74S:n.G432T:c.Gcg/Tcg:SIFTprediction.deleterious:PolyPhenScore.0.999	Mutation around phosphorylation site	4	N	N	N	NA	NA	NA	NA	NA	NA	N	NA	NA	NA	NA	NA
>ENSP00000335076:map.1/236557771/A:p.M9I:n.G194A:c.atG/atA:SIFTprediction.deleterious:PolyPhenScore.0.174	Mutation around phosphorylation site	4	N	N	N	NA	NA	NA	NA	NA	NA	N	NA	NA	NA	NA	NA
>ENSP00000377833:map.2/70037739/G:p.S137R:n.C659G:c.agC/agG:SIFTprediction.deleterious:PolyPhenScore.0.814	Mutation around phosphorylation site	3	N	N	N	NA	NA	NA	NA	NA	NA	N	NA	NA	NA	NA	NA
>ENSP00000385163:map.19/44500761/A:p.R262H:n.G978A:c.cGt/cAt:SIFTprediction.tolerated:PolyPhenScore.0.002	Mutation around phosphorylation site	-4	N	N	N	NA	NA	NA	NA	NA	NA	N	NA	NA	NA	NA	NA
>ENSP00000385163:map.19/44501116/G,C:p.E380D:n.A1333C:c.gaA/gaC:SIFTprediction.deleterious:PolyPhenScore.0.009	Mutation around phosphorylation site	2	N	N	N	NA	NA	NA	NA	NA	NA	N	NA	NA	NA	NA	NA
>ENSP00000423665:map.1/205500478/A:p.G496E:n.G1707A:c.gGg/gAg:SIFTprediction.deleterious:PolyPhenScore.0.71	Uninterpreted mutation on kinase protein	NA	NA	NA	Y	CMGC-CDK-PCTAIRE-PCTAIRE3	N	NA	NA	NA	NA	N	NA	NA	NA	NA	NA
>ENSP00000344465:map.1/156883493/A:p.R885H:n.G2879A:c.cGc/cAc:SIFTprediction.tolerated:PolyPhenScore.0	Mutation around phosphorylation site	-5	N	N	N	NA	NA	NA	NA	NA	NA	N	NA	NA	NA	NA	NA
>ENSP00000216181:map.22/36684354/C:p.I1626V:n.A5107G:c.Atc/Gtc:SIFTprediction.tolerated:PolyPhenScore.0.013	Mutation around phosphorylation site	-2	N	N	N	NA	NA	NA	NA	NA	NA	N	NA	NA	NA	NA	NA
>ENSP00000383185:map.7/20180717/G:p.R804T:n.G2720C:c.aGa/aCa:SIFTprediction.deleterious:PolyPhenScore.0.8	Mutation around phosphorylation site	1	N	N	N	NA	NA	NA	NA	NA	NA	N	NA	NA	NA	NA	NA
>ENSP00000339957:map.11/11913585/T:p.G75V:n.G987T:c.gGg/gTg:SIFTprediction.tolerated:PolyPhenScore.0	Mutation around phosphorylation site	-3,1	N	N	N	NA	NA	NA	NA	NA	NA	N	NA	NA	NA	NA	NA
>ENSP00000301831:map.3/41841716/C,G:p.S640A:n.T2381G:c.Tcc/Gcc:SIFTprediction.tolerated:PolyPhenScore.0	Mutation around phosphorylation site on kinase protein	-5	N	N	Y	Other-ULK-ULK-ULK4	N	NA	NA	NA	NA	N	NA	NA	NA	NA	NA
>ENSP00000301831:map.3/41841716/C,G:p.S640P:n.T2381C:c.Tcc/Ccc:SIFTprediction.tolerated:PolyPhenScore.0.001	Mutation around phosphorylation site on kinase protein	-5	N	N	Y	Other-ULK-ULK-ULK4	N	NA	NA	NA	NA	N	NA	NA	NA	NA	NA
>ENSP00000301831:map.3/41925398/T:p.A542T:n.G2087A:c.Gct/Act:SIFTprediction.tolerated:PolyPhenScore.0	Uninterpreted mutation on kinase protein	NA	NA	NA	Y	Other-ULK-ULK-ULK4	N	NA	NA	NA	NA	N	NA	NA	NA	NA	NA
>ENSP00000301831:map.3/41960006/C:p.I224V:n.A1133G:c.Att/Gtt:SIFTprediction.tolerated:PolyPhenScore.0.002	Kinase downstream rewiring on kinase domain	NA	NA	NA	Y	Other-ULK-ULK-ULK4	Y	1206	N	Y	N	N	NA	NA	NA	NA	NA
>ENSP00000301831:map.3/41996136/C:p.K39R:n.A579G:c.aAa/aGa:SIFTprediction.tolerated:PolyPhenScore.0.111	Kinase downstream rewiring on kinase domain	NA	NA	NA	Y	Other-ULK-ULK-ULK4	Y	109	N	Y	N	N	NA	NA	NA	NA	NA
>ENSP00000283875:map.3/120500093/T:p.P366S:n.C1189T:c.Cca/Tca:SIFTprediction.tolerated:PolyPhenScore.0.516	Mutation around phosphorylation site	1,5	N	N	N	NA	NA	NA	NA	NA	NA	N	NA	NA	NA	NA	NA
>ENSP00000370713:map.10/1421326/T:p.A44T:n.G456A:c.Gct/Act:SIFTprediction.tolerated:PolyPhenScore.0.028	Mutation around phosphorylation site	3	N	N	N	NA	NA	NA	NA	NA	NA	N	NA	NA	NA	NA	NA
>ENSP00000381129:map.4/2990499/T:p.R65L:n.G537T:c.cGt/cTt:SIFTprediction.tolerated:PolyPhenScore.0.002	Uninterpreted mutation on kinase protein	NA	NA	NA	Y	AGC-GRK-GRK-GPRK4	N	NA	NA	NA	NA	N	NA	NA	NA	NA	NA
>ENSP00000381129:map.4/3006043/T:p.A142V:n.C768T:c.gCc/gTc:SIFTprediction.tolerated:PolyPhenScore.0.004	Uninterpreted mutation on kinase protein	NA	NA	NA	Y	AGC-GRK-GRK-GPRK4	N	NA	NA	NA	NA	N	NA	NA	NA	NA	NA
>ENSP00000381129:map.4/3039150/C:p.V486A:n.T1800C:c.gTg/gCg:SIFTprediction.tolerated:PolyPhenScore.0.002	Mutation around phosphorylation site on kinase protein	1	N	N	Y	AGC-GRK-GRK-GPRK4	N	NA	NA	NA	NA	N	NA	NA	NA	NA	NA
>ENSP00000354691:map.1/157514097/G:p.Y267H:n.T957C:c.Tac/Cac:SIFTprediction.tolerated:PolyPhenScore.0.003	Mutation around phosphorylation site	3	N	N	N	NA	NA	NA	NA	NA	NA	N	NA	NA	NA	NA	NA
>ENSP00000304077:map.14/20444441/A:p.A255E:n.C839A:c.gCa/gAa:SIFTprediction.tolerated:PolyPhenScore.0.11	Phosphomimicking mutation	-1	N	Y	N	NA	NA	NA	NA	NA	NA	N	NA	NA	NA	NA	NA
>ENSP00000298910:map.12/40619082/A:p.R50H:n.G207A:c.cGc/cAc:SIFTprediction.tolerated:PolyPhenScore.0	Uninterpreted mutation on kinase protein	NA	NA	NA	Y	TKL-LRRK--LRRK2	N	NA	NA	NA	NA	N	NA	NA	NA	NA	NA
>ENSP00000298910:map.12/40713901/A:p.S1647T:n.T4997A:c.Tca/Aca:SIFTprediction.tolerated:PolyPhenScore.0.001	Destruction of phosphorylation site on kinase protein	0	Y	N	Y	TKL-LRRK--LRRK2	N	NA	NA	NA	NA	N	NA	NA	NA	NA	NA
>ENSP00000298910:map.12/40757328/A:p.G2385R:n.G7211A:c.Gga/Aga:SIFTprediction.tolerated:PolyPhenScore.0.022	Uninterpreted mutation on kinase protein	NA	NA	NA	Y	TKL-LRRK--LRRK2	N	NA	NA	NA	NA	N	NA	NA	NA	NA	NA
>ENSP00000298910:map.12/40758652/C:p.M2397T:n.T7248C:c.aTg/aCg:SIFTprediction.tolerated:PolyPhenScore.0.001	Uninterpreted mutation on kinase protein	NA	NA	NA	Y	TKL-LRRK--LRRK2	N	NA	NA	NA	NA	N	NA	NA	NA	NA	NA
>ENSP00000364246:map.1/20442054/C:p.S80G:n.A297G:c.Agc/Ggc:SIFTprediction.tolerated:PolyPhenScore.0	Mutation around phosphorylation site	-5,-2	N	N	N	NA	NA	NA	NA	NA	NA	N	NA	NA	NA	NA	NA
>ENSP00000410843:map.1/236702209/T,A:p.S55R:n.C310A:c.agC/agA:SIFTprediction.deleterious:PolyPhenScore.0.918	Destruction of phosphorylation site	0,1	Y	N	N	NA	NA	NA	NA	NA	NA	N	NA	NA	NA	NA	NA
>ENSP00000410843:map.1/236702210/G:p.M56V:n.A311G:c.Atg/Gtg:SIFTprediction.tolerated:PolyPhenScore.0	Mutation around phosphorylation site	1,2	N	N	N	NA	NA	NA	NA	NA	NA	N	NA	NA	NA	NA	NA
>ENSP00000386166:map.2/240981262/C:p.S380A:n.T1138G:c.Tct/Gct:SIFTprediction.None:PolyPhenScore.0.596	Destruction of phosphorylation site	0	Y	N	N	NA	NA	NA	NA	NA	NA	N	NA	NA	NA	NA	NA
>ENSP00000371152:map.8/17927327/C:p.I109V:n.A492G:c.Att/Gtt:SIFTprediction.tolerated:PolyPhenScore.0.002	Mutation around phosphorylation site	3	N	N	N	NA	NA	NA	NA	NA	NA	N	NA	NA	NA	NA	NA
>ENSP00000382423:map.5/56177443/A:p.D806N:n.G2416A:c.Gat/Aat:SIFTprediction.tolerated:PolyPhenScore.0.111	Uninterpreted mutation on kinase protein	NA	NA	NA	Y	STE-STE11-MEKK1-MAP3K1	N	NA	NA	NA	NA	N	NA	NA	NA	NA	NA
>ENSP00000382423:map.5/56177743/A:p.V906I:n.G2716A:c.Gtc/Atc:SIFTprediction.tolerated:PolyPhenScore.0	Uninterpreted mutation on kinase protein	NA	NA	NA	Y	STE-STE11-MEKK1-MAP3K1	N	NA	NA	NA	NA	N	NA	NA	NA	NA	NA
>ENSP00000259154:map.1/215793652/T:p.V714L:n.G2434T:c.Gta/Tta:SIFTprediction.tolerated:PolyPhenScore.0	Mutation around phosphorylation site	3	N	N	N	NA	NA	NA	NA	NA	NA	N	NA	NA	NA	NA	NA
>ENSP00000336565:map.19/58989495/C:p.N192H:n.A691C:c.Aac/Cac:SIFTprediction.tolerated:PolyPhenScore.0	Mutation around phosphorylation site	4	N	N	N	NA	NA	NA	NA	NA	NA	N	NA	NA	NA	NA	NA
>ENSP00000364475:map.9/97369149/T:p.R218K:n.G850A:c.aGg/aAg:SIFTprediction.tolerated:PolyPhenScore.0.001	Mutation around phosphorylation site	2	N	N	N	NA	NA	NA	NA	NA	NA	N	NA	NA	NA	NA	NA
>ENSP00000378198:map.4/107168431/C:p.Q266E:n.C1161G:c.Caa/Gaa:SIFTprediction.tolerated:PolyPhenScore.0.001	Uninterpreted mutation on kinase domain	NA	NA	NA	Y	Other-TBCK--TBCK	Y	1383	N	N	N	N	NA	NA	NA	NA	NA
>ENSP00000357615:map.6/116325142/T:p.G122R:n.G811A:c.Gga/Aga:SIFTprediction.tolerated:PolyPhenScore.0	SH2 downstream rewiring on kinase protein on SH2 domain	NA	NA	NA	Y	TK-Src-Frk-FRK	N	NA	NA	NA	NA	Y	FRK	Y	148	N	Y
>ENSP00000405600:map.7/150761314/A:p.G26E:n.G333A:c.gGg/gAg:SIFTprediction.deleterious:PolyPhenScore.0.019	Phosphomimicking mutation	-1	N	Y	N	NA	NA	NA	NA	NA	NA	N	NA	NA	NA	NA	NA
>ENSP00000262741:map.1/46521559/T:p.N283K:n.T1539A:c.aaT/aaA:SIFTprediction.tolerated:PolyPhenScore.0	Uninterpreted mutation on SH2 protein	NA	NA	NA	N	NA	NA	NA	NA	NA	NA	Y	PIK3R3-2,PIK3R3-1	N	NA	NA	NA
>ENSP00000296043:map.4/77660162/C:p.G279A:n.G1789C:c.gGc/gCc:SIFTprediction.tolerated:PolyPhenScore.0.002	Mutation around phosphorylation site	-4	N	N	N	NA	NA	NA	NA	NA	NA	N	NA	NA	NA	NA	NA
>ENSP00000329165:map.17/39643646/A:p.T315M:n.C944T:c.aCg/aTg:SIFTprediction.deleterious:PolyPhenScore.0.399	Destruction of phosphorylation site	0	Y	N	N	NA	NA	NA	NA	NA	NA	N	NA	NA	NA	NA	NA
>ENSP00000376227:map.3/194338423/T:p.R232H:n.G901A:c.cGt/cAt:SIFTprediction.tolerated:PolyPhenScore.0.001	Mutation around phosphorylation site	3	N	N	N	NA	NA	NA	NA	NA	NA	N	NA	NA	NA	NA	NA
>ENSP00000405218:map.19/53645291/C:p.N265D:n.A1220G:c.Aat/Gat:SIFTprediction.tolerated:PolyPhenScore.0.056	Mutation around phosphorylation site	3	N	N	N	NA	NA	NA	NA	NA	NA	N	NA	NA	NA	NA	NA
>ENSP00000376849:map.11/104877927/C:p.T119A:n.A387G:c.Acc/Gcc:SIFTprediction.tolerated:PolyPhenScore.0	Mutation around phosphorylation site	3,2	N	N	N	NA	NA	NA	NA	NA	NA	N	NA	NA	NA	NA	NA
>ENSP00000358365:map.10/115389366/A:p.A682V:n.C2198T:c.gCc/gTc:SIFTprediction.tolerated:PolyPhenScore.0.045	Mutation around phosphorylation site	-5	N	N	N	NA	NA	NA	NA	NA	NA	N	NA	NA	NA	NA	NA
>ENSP00000444063:map.7/29186576/G:p.N92D:n.A274G:c.Aat/Gat:SIFTprediction.tolerated:PolyPhenScore.0.001	Uninterpreted mutation on SH2 protein	NA	NA	NA	N	NA	NA	NA	NA	NA	NA	Y	CHN2	N	NA	NA	NA
>ENSP00000216832:map.14/39650924/G:p.S671G:n.A2078G:c.Agt/Ggt:SIFTprediction.deleterious:PolyPhenScore.0	Destruction of phosphorylation site	5,4,-1,0	Y	N	N	NA	NA	NA	NA	NA	NA	N	NA	NA	NA	NA	NA
>ENSP00000371397:map.3/194407875/T:p.T107I:n.C1254T:c.aCc/aTc:SIFTprediction.tolerated:PolyPhenScore.0.968	Mutation around phosphorylation site	-5	N	N	N	NA	NA	NA	NA	NA	NA	N	NA	NA	NA	NA	NA
>ENSP00000269214:map.18/19154143/A:p.T221M:n.C1600T:c.aCg/aTg:SIFTprediction.deleterious:PolyPhenScore.0.001	Mutation around phosphorylation site	3	N	N	N	NA	NA	NA	NA	NA	NA	N	NA	NA	NA	NA	NA
>ENSP00000357182:map.1/156784982/C:p.N52S:n.A309G:c.aAc/aGc:SIFTprediction.tolerated:PolyPhenScore.0	Uninterpreted mutation on SH2 protein	NA	NA	NA	N	NA	NA	NA	NA	NA	NA	Y	SH2D2A	N	NA	NA	NA
>ENSP00000011292:map.7/130025713/A:p.A341T:n.G1171A:c.Gcc/Acc:SIFTprediction.tolerated:PolyPhenScore.0.007	Mutation around phosphorylation site	3,-3	N	N	N	NA	NA	NA	NA	NA	NA	N	NA	NA	NA	NA	NA
>ENSP00000260324:map.15/45968435/C:p.I264T:n.T1177C:c.aTt/aCt:SIFTprediction.tolerated:PolyPhenScore.0.047	Mutation around phosphorylation site	5	N	N	N	NA	NA	NA	NA	NA	NA	N	NA	NA	NA	NA	NA
>ENSP00000258888:map.15/85401259/T:p.P1299L:n.C4063T:c.cCt/cTt:SIFTprediction.tolerated:PolyPhenScore.0	Uninterpreted mutation on kinase protein	NA	NA	NA	Y	PKL-Alpha-Alpha-Unclassified-AlphaK3	N	NA	NA	NA	NA	N	NA	NA	NA	NA	NA
>ENSP00000401980:map.20/3838441/G:p.Q93E:n.C405G:c.Cag/Gag:SIFTprediction.tolerated:PolyPhenScore.0.082	Phosphomimicking mutation	1	N	Y	N	NA	NA	NA	NA	NA	NA	N	NA	NA	NA	NA	NA
>ENSP00000369599:map.9/20953049/G:p.T1373A:n.A4481G:c.Aca/Gca:SIFTprediction.tolerated:PolyPhenScore.0.002	Destruction of phosphorylation site	0	Y	N	N	NA	NA	NA	NA	NA	NA	N	NA	NA	NA	NA	NA
>ENSP00000441477:map.1/152975941/G:p.L141V:n.C421G:c.Cta/Gta:SIFTprediction.tolerated:PolyPhenScore.0.001	Mutation around phosphorylation site	2,3	N	N	N	NA	NA	NA	NA	NA	NA	N	NA	NA	NA	NA	NA
>ENSP00000375829:map.1/201351421/A:p.T503S:n.A1809T:c.Act/Tct:SIFTprediction.tolerated:PolyPhenScore.0.133	Destruction of phosphorylation site	0	Y	N	N	NA	NA	NA	NA	NA	NA	N	NA	NA	NA	NA	NA
>ENSP00000375829:map.1/201358304/A:p.A56S:n.G468T:c.Gcc/Tcc:SIFTprediction.tolerated:PolyPhenScore.0.001	Mutation around phosphorylation site	-3,-1	N	N	N	NA	NA	NA	NA	NA	NA	N	NA	NA	NA	NA	NA
>ENSP00000400312:map.15/75130093/C:p.K445R:n.A1426G:c.aAg/aGg:SIFTprediction.tolerated:PolyPhenScore.0.098	Uninterpreted mutation on kinase protein	NA	NA	NA	Y	Other-ULK-ULK-ULK3	N	NA	NA	NA	NA	N	NA	NA	NA	NA	NA
>ENSP00000357494:map.6/117725448/G:p.T145P:n.A632C:c.Act/Cct:SIFTprediction.tolerated:PolyPhenScore.0.986	Destruction of phosphorylation site on kinase protein	1,0,2	Y	N	Y	TK-Sev--ROS	N	NA	NA	NA	NA	N	NA	NA	NA	NA	NA
>ENSP00000322545:map.19/57839567/A:p.L246H:n.T1094A:c.cTc/cAc:SIFTprediction.tolerated:PolyPhenScore.0	Mutation around phosphorylation site	-4	N	N	N	NA	NA	NA	NA	NA	NA	N	NA	NA	NA	NA	NA
>ENSP00000355840:map.1/223567803/A:p.G329D:n.G1089A:c.gGc/gAc:SIFTprediction.tolerated:PolyPhenScore.0.355	Mutation around phosphorylation site	5,-5	N	N	N	NA	NA	NA	NA	NA	NA	N	NA	NA	NA	NA	NA
>ENSP00000262752:map.X/83320017/T:p.D692N:n.G2082A:c.Gat/Aat:SIFTprediction.tolerated:PolyPhenScore.0.001	Uninterpreted mutation on kinase protein	NA	NA	NA	Y	AGC-RSK-RSKp90-RSK4:Domain2,AGC-RSK-RSKp90-RSK4	N	NA	NA	NA	NA	N	NA	NA	NA	NA	NA
>ENSP00000352268:map.1/12779618/C:p.S47P:n.T344C:c.Tcc/Ccc:SIFTprediction.tolerated:PolyPhenScore.0	Mutation around phosphorylation site	-4	N	N	N	NA	NA	NA	NA	NA	NA	N	NA	NA	NA	NA	NA
>ENSP00000360120:map.1/64515389/G:p.M64V:n.A565G:c.Atg/Gtg:SIFTprediction.tolerated:PolyPhenScore.0.119	Uninterpreted mutation on kinase protein	NA	NA	NA	Y	TK-Ror--ROR1	N	NA	NA	NA	NA	N	NA	NA	NA	NA	NA
>ENSP00000360120:map.1/64643277/T:p.T518M:n.C1928T:c.aCg/aTg:SIFTprediction.deleterious:PolyPhenScore.0.495	Uninterpreted mutation on kinase domain	NA	NA	NA	Y	TK-Ror--ROR1	Y	185	N	N	N	N	NA	NA	NA	NA	NA
>ENSP00000359645:map.X/135956408/G:p.Y357H:n.T1224C:c.Tac/Cac:SIFTprediction.deleterious:PolyPhenScore.0	Mutation around phosphorylation site	5	N	N	N	NA	NA	NA	NA	NA	NA	N	NA	NA	NA	NA	NA
>ENSP00000359645:map.X/135956462/C:p.R339G:n.C1170G:c.Cgt/Ggt:SIFTprediction.deleterious:PolyPhenScore.0.27	Mutation around phosphorylation site	4,3,2	N	N	N	NA	NA	NA	NA	NA	NA	N	NA	NA	NA	NA	NA
>ENSP00000359645:map.X/135956467/T:p.S337N:n.G1165A:c.aGt/aAt:SIFTprediction.tolerated:PolyPhenScore.0.933	Destruction of phosphorylation site	2,1,0,5	Y	N	N	NA	NA	NA	NA	NA	NA	N	NA	NA	NA	NA	NA
>ENSP00000359645:map.X/135956506/G:p.R324P:n.G1126C:c.cGa/cCa:SIFTprediction.deleterious:PolyPhenScore.0.99	Mutation around phosphorylation site	-5,-4	N	N	N	NA	NA	NA	NA	NA	NA	N	NA	NA	NA	NA	NA
>ENSP00000332454:map.21/43161357/C:p.M666V:n.A2061G:c.Atg/Gtg:SIFTprediction.tolerated:PolyPhenScore.0	Uninterpreted mutation on kinase protein	NA	NA	NA	Y	TKL-RIPK--ANKRD3	N	NA	NA	NA	NA	N	NA	NA	NA	NA	NA
>ENSP00000310593:map.4/156273768/C:p.N601D:n.A2065G:c.Aat/Gat:SIFTprediction.tolerated:PolyPhenScore.0	Mutation around phosphorylation site	-2	N	N	N	NA	NA	NA	NA	NA	NA	N	NA	NA	NA	NA	NA
>ENSP00000324196:map.17/79093822/G:p.F1266S:n.T3822C:c.tTc/tCc:SIFTprediction.tolerated:PolyPhenScore.0.003	Uninterpreted mutation on kinase protein	NA	NA	NA	Y	TK-Lmr--LMR1	N	NA	NA	NA	NA	N	NA	NA	NA	NA	NA
>ENSP00000324196:map.17/79095629/A:p.G703C:n.G2132T:c.Ggc/Tgc:SIFTprediction.tolerated:PolyPhenScore.0.003	Mutation around phosphorylation site on kinase protein	3	N	N	Y	TK-Lmr--LMR1	N	NA	NA	NA	NA	N	NA	NA	NA	NA	NA
>ENSP00000334714:map.1/201195119/T:p.H3552Y:n.C10784T:c.Cac/Tac:SIFTprediction.tolerated:PolyPhenScore.0.171	Mutation around phosphorylation site	-5,-1	N	N	N	NA	NA	NA	NA	NA	NA	N	NA	NA	NA	NA	NA
>ENSP00000355306:map.1/3807593/C:p.T53R:n.C257G:c.aCg/aGg:SIFTprediction.tolerated:PolyPhenScore.0	Mutation around phosphorylation site	-2	N	N	N	NA	NA	NA	NA	NA	NA	N	NA	NA	NA	NA	NA
>ENSP00000312599:map.8/74888616/C:p.A34P:n.G173C:c.Gcc/Ccc:SIFTprediction.deleterious:PolyPhenScore.0.954	Mutation around phosphorylation site	-1	N	N	N	NA	NA	NA	NA	NA	NA	N	NA	NA	NA	NA	NA
>ENSP00000405405:map.3/111672825/T:p.P941S:n.C3232T:c.Ccc/Tcc:SIFTprediction.deleterious:PolyPhenScore.0.003	Mutation around phosphorylation site	4,-1	N	N	N	NA	NA	NA	NA	NA	NA	N	NA	NA	NA	NA	NA
>ENSP00000363084:map.20/34596371/T:p.P375S:n.C1296T:c.Ccc/Tcc:SIFTprediction.tolerated:PolyPhenScore.0.035	Mutation around phosphorylation site	2	N	N	N	NA	NA	NA	NA	NA	NA	N	NA	NA	NA	NA	NA
>ENSP00000310590:map.17/76817090/T:p.V271I:n.G1136A:c.Gtc/Atc:SIFTprediction.tolerated:PolyPhenScore.0.031	Mutation around phosphorylation site	3	N	N	N	NA	NA	NA	NA	NA	NA	N	NA	NA	NA	NA	NA
>ENSP00000357791:map.1/152192114/T:p.R664Q:n.G2067A:c.cGa/cAa:SIFTprediction.None:PolyPhenScore.0	Mutation around phosphorylation site	5,3	N	N	N	NA	NA	NA	NA	NA	NA	N	NA	NA	NA	NA	NA
>ENSP00000357791:map.1/152192555/C:p.Y517C:n.A1626G:c.tAt/tGt:SIFTprediction.None:PolyPhenScore.0	Destruction of phosphorylation site	1,0	Y	N	N	NA	NA	NA	NA	NA	NA	N	NA	NA	NA	NA	NA
>ENSP00000357791:map.1/152192631/T:p.G492R:n.G1550A:c.Gga/Aga:SIFTprediction.None:PolyPhenScore.0	Mutation around phosphorylation site	-4	N	N	N	NA	NA	NA	NA	NA	NA	N	NA	NA	NA	NA	NA
>ENSP00000357791:map.1/152193286/T:p.H273Q:n.C895A:c.caC/caA:SIFTprediction.None:PolyPhenScore.0	Mutation around phosphorylation site	-2,5	N	N	N	NA	NA	NA	NA	NA	NA	N	NA	NA	NA	NA	NA
>ENSP00000355541:map.1/236717926/C:p.E2017G:n.A6165G:c.gAa/gGa:SIFTprediction.deleterious:PolyPhenScore.0.896	Mutation around phosphorylation site	5	N	N	N	NA	NA	NA	NA	NA	NA	N	NA	NA	NA	NA	NA
>ENSP00000261405:map.12/6127891/A:p.V1565L:n.G4948T:c.Gtg/Ttg:SIFTprediction.tolerated:PolyPhenScore.0.104	Mutation around phosphorylation site	-5	N	N	N	NA	NA	NA	NA	NA	NA	N	NA	NA	NA	NA	NA
>ENSP00000263071:map.17/1538628/G:p.E639D:n.G1967C:c.gaG/gaC:SIFTprediction.tolerated:PolyPhenScore.0.416	Mutation around phosphorylation site	4	N	N	N	NA	NA	NA	NA	NA	NA	N	NA	NA	NA	NA	NA
>ENSP00000375429:map.17/39156027/A:p.R27C:n.C112T:c.Cgc/Tgc:SIFTprediction.deleterious:PolyPhenScore.0.998	Mutation around phosphorylation site	5	N	N	N	NA	NA	NA	NA	NA	NA	N	NA	NA	NA	NA	NA
>ENSP00000358210:map.6/100868779/T:p.P352T:n.C1837A:c.Cca/Aca:SIFTprediction.deleterious:PolyPhenScore.0.02	Mutation around phosphorylation site	-3	N	N	N	NA	NA	NA	NA	NA	NA	N	NA	NA	NA	NA	NA
>ENSP00000387641:map.3/12856856/G:p.Q408R:n.A1264G:c.cAg/cGg:SIFTprediction.tolerated:PolyPhenScore.0	Mutation around phosphorylation site	1	N	N	N	NA	NA	NA	NA	NA	NA	N	NA	NA	NA	NA	NA
>ENSP00000387641:map.3/12875443/A:p.A1225T:n.G3714A:c.Gct/Act:SIFTprediction.tolerated:PolyPhenScore.0.001	Mutation around phosphorylation site	1	N	N	N	NA	NA	NA	NA	NA	NA	N	NA	NA	NA	NA	NA
>ENSP00000210444:map.9/100823135/C:p.E68D:n.G274C:c.gaG/gaC:SIFTprediction.tolerated:PolyPhenScore.0.013	Mutation around phosphorylation site	-4,-5,-3	N	N	N	NA	NA	NA	NA	NA	NA	N	NA	NA	NA	NA	NA
>ENSP00000344545:map.11/193865/G:p.I70R:n.T229G:c.aTa/aGa:SIFTprediction.deleterious:PolyPhenScore.0.936	Mutation around phosphorylation site	2	N	N	N	NA	NA	NA	NA	NA	NA	N	NA	NA	NA	NA	NA
>ENSP00000362778:map.6/36922684/C:p.T50P:n.A476C:c.Acg/Ccg:SIFTprediction.tolerated:PolyPhenScore.0	Mutation around phosphorylation site	-2	N	N	N	NA	NA	NA	NA	NA	NA	N	NA	NA	NA	NA	NA
>ENSP00000434614:map.17/45214690/A:p.R587W:n.C1763T:c.Cgg/Tgg:SIFTprediction.deleterious:PolyPhenScore.0.988	Mutation around phosphorylation site	3	N	N	N	NA	NA	NA	NA	NA	NA	N	NA	NA	NA	NA	NA
>ENSP00000458715:map.17/78171944/C:p.R547S:n.G2177C:c.agG/agC:SIFTprediction.tolerated:PolyPhenScore.0	Mutation around phosphorylation site	3	N	N	N	NA	NA	NA	NA	NA	NA	N	NA	NA	NA	NA	NA
>ENSP00000380982:map.9/2828765/G:p.R289P:n.G1073C:c.cGa/cCa:SIFTprediction.tolerated:PolyPhenScore.0	Mutation around phosphorylation site	4	N	N	N	NA	NA	NA	NA	NA	NA	N	NA	NA	NA	NA	NA
>ENSP00000387882:map.14/92266636/C:p.R184G:n.C874G:c.Cga/Gga:SIFTprediction.deleterious:PolyPhenScore.0.001	Mutation around phosphorylation site	5	N	N	N	NA	NA	NA	NA	NA	NA	N	NA	NA	NA	NA	NA
>ENSP00000387882:map.14/92268615/G:p.K151T:n.A776C:c.aAg/aCg:SIFTprediction.tolerated:PolyPhenScore.0	Mutation around phosphorylation site	-3,-5	N	N	N	NA	NA	NA	NA	NA	NA	N	NA	NA	NA	NA	NA
>ENSP00000259008:map.17/59926567/T:p.A144T:n.G698A:c.Gca/Aca:SIFTprediction.tolerated:PolyPhenScore.0.935	Mutation around phosphorylation site	5	N	N	N	NA	NA	NA	NA	NA	NA	N	NA	NA	NA	NA	NA
>ENSP00000436941:map.11/66272237/A:p.R648H:n.G1976A:c.cGc/cAc:SIFTprediction.tolerated:PolyPhenScore.0.005	Mutation around phosphorylation site	1,-4	N	N	N	NA	NA	NA	NA	NA	NA	N	NA	NA	NA	NA	NA
>ENSP00000442365:map.19/46129999/A:p.E382D:n.G1285T:c.gaG/gaT:SIFTprediction.tolerated:PolyPhenScore.0.054	Mutation around phosphorylation site	5	N	N	N	NA	NA	NA	NA	NA	NA	N	NA	NA	NA	NA	NA
>ENSP00000297293:map.7/97736577/G:p.P30A:n.C381G:c.Ccg/Gcg:SIFTprediction.deleterious:PolyPhenScore.0.083	Uninterpreted mutation on kinase protein	NA	NA	NA	Y	TK-Lmr--LMR2	N	NA	NA	NA	NA	N	NA	NA	NA	NA	NA
>ENSP00000381240:map.6/123687288/C:p.I438S:n.T1335G:c.aTt/aGt:SIFTprediction.tolerated:PolyPhenScore.0	Mutation around phosphorylation site	1	N	N	N	NA	NA	NA	NA	NA	NA	N	NA	NA	NA	NA	NA
>ENSP00000347845:map.3/56667682/C:p.T985R:n.C3185G:c.aCa/aGa:SIFTprediction.tolerated:PolyPhenScore.0	Mutation around phosphorylation site	3,4,-3	N	N	N	NA	NA	NA	NA	NA	NA	N	NA	NA	NA	NA	NA
>ENSP00000296125:map.3/44948479/T:p.R372C:n.C1182T:c.Cgc/Tgc:SIFTprediction.tolerated:PolyPhenScore.0.169	Mutation around phosphorylation site	3	N	N	N	NA	NA	NA	NA	NA	NA	N	NA	NA	NA	NA	NA
>ENSP00000275815:map.7/143088867/C:p.M900V:n.A2785G:c.Atg/Gtg:SIFTprediction.tolerated:PolyPhenScore.0	Uninterpreted mutation on kinase protein	NA	NA	NA	Y	TK-Eph--EphA1	N	NA	NA	NA	NA	N	NA	NA	NA	NA	NA
>ENSP00000275815:map.7/143092466/G:p.M677L:n.A2116C:c.Atg/Ctg:SIFTprediction.deleterious:PolyPhenScore.0.952	Uninterpreted mutation on kinase domain	NA	NA	NA	Y	TK-Eph--EphA1	Y	195	N	N	N	N	NA	NA	NA	NA	NA
>ENSP00000275815:map.7/143097100/G:p.V160A:n.T566C:c.gTg/gCg:SIFTprediction.tolerated:PolyPhenScore.0	Mutation around phosphorylation site on kinase protein	5	N	N	Y	TK-Eph--EphA1	N	NA	NA	NA	NA	N	NA	NA	NA	NA	NA
>ENSP00000382610:map.9/38588602/C:p.Y688C:n.A2438G:c.tAt/tGt:SIFTprediction.tolerated:PolyPhenScore.0.825	Mutation around phosphorylation site	-1	N	N	N	NA	NA	NA	NA	NA	NA	N	NA	NA	NA	NA	NA
>ENSP00000236826:map.11/102595492/A:p.T32I:n.C194T:c.aCt/aTt:SIFTprediction.tolerated:PolyPhenScore.0.002	Destruction of phosphorylation site	-4,2,0	Y	N	N	NA	NA	NA	NA	NA	NA	N	NA	NA	NA	NA	NA
>ENSP00000369126:map.13/37679268/T:p.D42E:n.C536A:c.gaC/gaA:SIFTprediction.tolerated:PolyPhenScore.0.004	Uninterpreted mutation on kinase domain	NA	NA	NA	Y	CK1-CK1-CK1-A-CK1a2	Y	99	N	N	N	N	NA	NA	NA	NA	NA
>ENSP00000357643:map.10/129903802/G:p.I2101T:n.T6678C:c.aTa/aCa:SIFTprediction.deleterious:PolyPhenScore.0.87	Mutation around phosphorylation site	-4	N	N	N	NA	NA	NA	NA	NA	NA	N	NA	NA	NA	NA	NA
>ENSP00000357643:map.10/129917560/C:p.N104S:n.A687G:c.aAt/aGt:SIFTprediction.tolerated:PolyPhenScore.0.626	Mutation around phosphorylation site	-4,-5	N	N	N	NA	NA	NA	NA	NA	NA	N	NA	NA	NA	NA	NA
>ENSP00000239374:map.6/151894505/C:p.F324S:n.T1070C:c.tTc/tCc:SIFTprediction.tolerated:PolyPhenScore.0	Mutation around phosphorylation site	5,1	N	N	N	NA	NA	NA	NA	NA	NA	N	NA	NA	NA	NA	NA
>ENSP00000365908:map.9/79320640/T:p.A2184T:n.G6674A:c.Gcc/Acc:SIFTprediction.tolerated:PolyPhenScore.0.002	Mutation around phosphorylation site	-5	N	N	N	NA	NA	NA	NA	NA	NA	N	NA	NA	NA	NA	NA
>ENSP00000369146:map.16/56667282/A:p.T20K:n.C558A:c.aCg/aAg:SIFTprediction.tolerated:PolyPhenScore.0	Mutation around phosphorylation site	2	N	N	N	NA	NA	NA	NA	NA	NA	N	NA	NA	NA	NA	NA
>ENSP00000437534:map.12/4708199/G:p.N304S:n.A953G:c.aAc/aGc:SIFTprediction.deleterious:PolyPhenScore.0.838	Uninterpreted mutation on kinase domain	NA	NA	NA	Y	CMGC-DYRK-DYRK2-DYRK4	Y	494	N	N	N	N	NA	NA	NA	NA	NA
>ENSP00000040877:map.1/234603322/T:p.S392T:n.T1174A:c.Tcc/Acc:SIFTprediction.tolerated:PolyPhenScore.0	Destruction of phosphorylation site	0	Y	N	N	NA	NA	NA	NA	NA	NA	N	NA	NA	NA	NA	NA
>ENSP00000386135:map.9/90322023/A:p.S1346N:n.G4372A:c.aGt/aAt:SIFTprediction.tolerated:PolyPhenScore.0	Uninterpreted mutation on kinase protein	NA	NA	NA	Y	CAMK-DAPK-DAPK-DAPK1	N	NA	NA	NA	NA	N	NA	NA	NA	NA	NA
>ENSP00000347742:map.11/119059404/A:p.R372Q:n.G1130A:c.cGg/cAg:SIFTprediction.tolerated:PolyPhenScore.0	Mutation around phosphorylation site	2	N	N	N	NA	NA	NA	NA	NA	NA	N	NA	NA	NA	NA	NA
>ENSP00000269834:map.19/57647236/C:p.N157D:n.A855G:c.Aat/Gat:SIFTprediction.tolerated:PolyPhenScore.0	Mutation around phosphorylation site	-3	N	N	N	NA	NA	NA	NA	NA	NA	N	NA	NA	NA	NA	NA
>ENSP00000359778:map.1/79392756/A:p.V300L:n.G962T:c.Gta/Tta:SIFTprediction.tolerated:PolyPhenScore.0.001	Mutation around phosphorylation site	-1,-2	N	N	N	NA	NA	NA	NA	NA	NA	N	NA	NA	NA	NA	NA
>ENSP00000347942:map.10/43600607/A:p.T278N:n.C1065A:c.aCc/aAc:SIFTprediction.tolerated:PolyPhenScore.0.01	Uninterpreted mutation on kinase protein	NA	NA	NA	Y	TK-Ret--RET	N	NA	NA	NA	NA	N	NA	NA	NA	NA	NA
>ENSP00000347942:map.10/43610119/A:p.G691S:n.G2303A:c.Ggt/Agt:SIFTprediction.tolerated:PolyPhenScore.0.009	Mutation around phosphorylation site on kinase protein	5,4,-5	N	N	Y	TK-Ret--RET	N	NA	NA	NA	NA	N	NA	NA	NA	NA	NA
>ENSP00000218006:map.X/108708516/T:p.R296Q:n.G1179A:c.cGg/cAg:SIFTprediction.tolerated:PolyPhenScore.0	Uninterpreted mutation on kinase protein	NA	NA	NA	Y	RGC-RGC--CYGF	N	NA	NA	NA	NA	N	NA	NA	NA	NA	NA
>ENSP00000344818:map.12/125397750/G:p.S190P:n.T1132C:c.Tct/Cct:SIFTprediction.tolerated:PolyPhenScore.0	Destruction of phosphorylation site	0	Y	N	N	NA	NA	NA	NA	NA	NA	N	NA	NA	NA	NA	NA
>ENSP00000261726:map.12/111786082/C:p.V1472L:n.G4568C:c.Gta/Cta:SIFTprediction.tolerated:PolyPhenScore.0	Mutation around phosphorylation site	2	N	N	N	NA	NA	NA	NA	NA	NA	N	NA	NA	NA	NA	NA
>ENSP00000306627:map.3/111985107/C:p.I286V:n.A1109G:c.Att/Gtt:SIFTprediction.tolerated:PolyPhenScore.0.002	Mutation around phosphorylation site	5	N	N	N	NA	NA	NA	NA	NA	NA	N	NA	NA	NA	NA	NA
>ENSP00000429058:map.8/22428658/C:p.I228T:n.T681C:c.aTc/aCc:SIFTprediction.tolerated:PolyPhenScore.0	Mutation around phosphorylation site	5	N	N	N	NA	NA	NA	NA	NA	NA	N	NA	NA	NA	NA	NA
>ENSP00000325682:map.1/247614896/C:p.I130S:n.T413G:c.aTc/aGc:SIFTprediction.deleterious:PolyPhenScore.0.96	Mutation around phosphorylation site	3	N	N	N	NA	NA	NA	NA	NA	NA	N	NA	NA	NA	NA	NA
>ENSP00000442053:map.12/114377899/C:p.Q602E:n.C1883G:c.Cag/Gag:SIFTprediction.tolerated:PolyPhenScore.0	Mutation around phosphorylation site	-4	N	N	N	NA	NA	NA	NA	NA	NA	N	NA	NA	NA	NA	NA
>ENSP00000308270:map.11/58169996/C:p.K296R:n.A887G:c.aAg/aGg:SIFTprediction.deleterious:PolyPhenScore.0.194	Mutation around phosphorylation site	-1	N	N	N	NA	NA	NA	NA	NA	NA	N	NA	NA	NA	NA	NA
>ENSP00000271835:map.1/152382120/T:p.G480S:n.G1501A:c.Ggc/Agc:SIFTprediction.tolerated:PolyPhenScore.0.076	Mutation around phosphorylation site	-2	N	N	N	NA	NA	NA	NA	NA	NA	N	NA	NA	NA	NA	NA
>ENSP00000267273:map.13/103346806/G:p.G15R:n.G49C:c.Ggg/Cgg:SIFTprediction.tolerated:PolyPhenScore.0	Mutation around phosphorylation site	-4	N	N	N	NA	NA	NA	NA	NA	NA	N	NA	NA	NA	NA	NA
>ENSP00000216487:map.14/93043786/A:p.E111K:n.G490A:c.Gag/Aag:SIFTprediction.tolerated:PolyPhenScore.0	Uninterpreted mutation on SH2 domain	NA	NA	NA	N	NA	NA	NA	NA	NA	NA	Y	RIN3	Y	257	N	N
>ENSP00000216487:map.14/93118668/T:p.T425M:n.C1433T:c.aCg/aTg:SIFTprediction.tolerated:PolyPhenScore.0.005	Uninterpreted mutation on SH2 protein	NA	NA	NA	N	NA	NA	NA	NA	NA	NA	Y	RIN3	N	NA	NA	NA
>ENSP00000353475:map.17/7163739/G:p.V197A:n.T1025C:c.gTa/gCa:SIFTprediction.tolerated:PolyPhenScore.0	Mutation around phosphorylation site	2	N	N	N	NA	NA	NA	NA	NA	NA	N	NA	NA	NA	NA	NA
>ENSP00000286955:map.19/5832209/A:p.P124S:n.C1423T:c.Ccg/Tcg:SIFTprediction.deleterious:PolyPhenScore.0.121	Mutation around phosphorylation site	1	N	N	N	NA	NA	NA	NA	NA	NA	N	NA	NA	NA	NA	NA
>ENSP00000376333:map.17/73552185/A:p.R45H:n.G251A:c.cGc/cAc:SIFTprediction.tolerated:PolyPhenScore.0.001	Mutation around phosphorylation site	5	N	N	N	NA	NA	NA	NA	NA	NA	N	NA	NA	NA	NA	NA
>ENSP00000261893:map.15/63433766/A:p.R469K:n.G1478A:c.aGg/aAg:SIFTprediction.tolerated:PolyPhenScore.0	Mutation around phosphorylation site	-4	N	N	N	NA	NA	NA	NA	NA	NA	N	NA	NA	NA	NA	NA
>ENSP00000286234:map.8/121061879/A:p.S389N:n.G1296A:c.aGc/aAc:SIFTprediction.tolerated:PolyPhenScore.0.009	Destruction of phosphorylation site	0,2	Y	N	N	NA	NA	NA	NA	NA	NA	N	NA	NA	NA	NA	NA
>ENSP00000297267:map.6/159655383/G:p.Q1280R:n.A4039G:c.cAg/cGg:SIFTprediction.tolerated:PolyPhenScore.0.077	Mutation around phosphorylation site	-1,-3,-2	N	N	N	NA	NA	NA	NA	NA	NA	N	NA	NA	NA	NA	NA
>ENSP00000331342:map.8/37728017/G:p.M1185T:n.T3567C:c.aTg/aCg:SIFTprediction.tolerated:PolyPhenScore.0	Mutation around phosphorylation site	-2	N	N	N	NA	NA	NA	NA	NA	NA	N	NA	NA	NA	NA	NA
>ENSP00000395772:map.3/52727257/A:p.V367M:n.G1272A:c.Gtg/Atg:SIFTprediction.tolerated:PolyPhenScore.0	Mutation around phosphorylation site	1	N	N	N	NA	NA	NA	NA	NA	NA	N	NA	NA	NA	NA	NA
>ENSP00000345448:map.12/10137557/C:p.K211Q:n.A631C:c.Aaa/Caa:SIFTprediction.tolerated:PolyPhenScore.0.039	Mutation around phosphorylation site	2	N	N	N	NA	NA	NA	NA	NA	NA	N	NA	NA	NA	NA	NA
>ENSP00000337194:map.6/4031998/G:p.I83V:n.A347G:c.Att/Gtt:SIFTprediction.tolerated:PolyPhenScore.0.001	Mutation around phosphorylation site on kinase protein	-4	N	N	Y	CMGC-DYRK-PRP4-PRP4	N	NA	NA	NA	NA	N	NA	NA	NA	NA	NA
>ENSP00000301740:map.16/2812939/A:p.P804T:n.C2959A:c.Cct/Act:SIFTprediction.None:PolyPhenScore.0	Mutation around phosphorylation site	-4	N	N	N	NA	NA	NA	NA	NA	NA	N	NA	NA	NA	NA	NA
>ENSP00000282908:map.4/5448429/G:p.R198G:n.A1014G:c.Aga/Gga:SIFTprediction.tolerated:PolyPhenScore.0	Uninterpreted mutation on kinase domain	NA	NA	NA	Y	AGC-YANK--YANK2	Y	1095	N	N	N	N	NA	NA	NA	NA	NA
>ENSP00000295542:map.1/155019710/C:p.M512L:n.A1630C:c.Atg/Ctg:SIFTprediction.tolerated:PolyPhenScore.0.037	Mutation around phosphorylation site	1	N	N	N	NA	NA	NA	NA	NA	NA	N	NA	NA	NA	NA	NA
>ENSP00000345716:map.6/28227633/T:p.H162Y:n.C536T:c.Cat/Tat:SIFTprediction.tolerated:PolyPhenScore.0	Mutation around phosphorylation site	-4	N	N	N	NA	NA	NA	NA	NA	NA	N	NA	NA	NA	NA	NA
>ENSP00000219431:map.16/133088/A:p.R118Q:n.G584A:c.cGa/cAa:SIFTprediction.tolerated:PolyPhenScore.0.99	Mutation around phosphorylation site	3	N	N	N	NA	NA	NA	NA	NA	NA	N	NA	NA	NA	NA	NA
>ENSP00000385434:map.2/50758424/C:p.S755C:n.C2264G:c.tCt/tGt:SIFTprediction.deleterious:PolyPhenScore.0.955	Mutation around phosphorylation site	5,3	N	N	N	NA	NA	NA	NA	NA	NA	N	NA	NA	NA	NA	NA
>ENSP00000380315:map.19/22154954/T:p.S961N:n.G3031A:c.aGt/aAt:SIFTprediction.tolerated:PolyPhenScore.0.001	Mutation around phosphorylation site	2	N	N	N	NA	NA	NA	NA	NA	NA	N	NA	NA	NA	NA	NA
>ENSP00000262219:map.8/124696867/T:p.V313I:n.G1005A:c.Gtc/Atc:SIFTprediction.tolerated:PolyPhenScore.0.002	Mutation around phosphorylation site	-2	N	N	N	NA	NA	NA	NA	NA	NA	N	NA	NA	NA	NA	NA
>ENSP00000262219:map.8/124710729/T:p.R127H:n.G448A:c.cGt/cAt:SIFTprediction.deleterious:PolyPhenScore.0.024	Mutation around phosphorylation site	-4	N	N	N	NA	NA	NA	NA	NA	NA	N	NA	NA	NA	NA	NA
>ENSP00000364204:map.1/20972111/A:p.A340T:n.G1112A:c.Gcc/Acc:SIFTprediction.tolerated:PolyPhenScore.0.004	Kinase downstream rewiring on kinase domain	NA	NA	NA	Y	Other-NKF2--PINK1	Y	614	N	Y	N	N	NA	NA	NA	NA	NA
>ENSP00000364204:map.1/20977000/C:p.N521T:n.A1656C:c.aAt/aCt:SIFTprediction.deleterious:PolyPhenScore.0.007	Uninterpreted mutation on kinase protein	NA	NA	NA	Y	Other-NKF2--PINK1	N	NA	NA	NA	NA	N	NA	NA	NA	NA	NA
>ENSP00000408695:map.17/64783081/A:p.V568I:n.G1728A:c.Gtc/Atc:SIFTprediction.tolerated:PolyPhenScore.0	Uninterpreted mutation on kinase domain	NA	NA	NA	Y	AGC-PKC-PKCa-PKCa	Y	1356	N	N	N	N	NA	NA	NA	NA	NA
>ENSP00000241891:map.10/88422116/T:p.T394I:n.C1348T:c.aCc/aTc:SIFTprediction.tolerated:PolyPhenScore.0.001	Mutation around phosphorylation site	-3,3,2	N	N	N	NA	NA	NA	NA	NA	NA	N	NA	NA	NA	NA	NA
>ENSP00000291971:map.19/56487603/G:p.K937R:n.A2881G:c.aAg/aGg:SIFTprediction.tolerated:PolyPhenScore.0.078	Mutation around phosphorylation site	2	N	N	N	NA	NA	NA	NA	NA	NA	N	NA	NA	NA	NA	NA
>ENSP00000264657:map.17/40481781/T:p.V375I:n.G1255A:c.Gtt/Att:SIFTprediction.tolerated:PolyPhenScore.0.157	Uninterpreted mutation on SH2 protein	NA	NA	NA	N	NA	NA	NA	NA	NA	NA	Y	STAT3	N	NA	NA	NA
>ENSP00000362139:map.1/38227086/T:p.F281I:n.T841A:c.Ttc/Atc:SIFTprediction.tolerated:PolyPhenScore.0	Uninterpreted mutation on kinase protein	NA	NA	NA	Y	TK-Eph--EphA10	N	NA	NA	NA	NA	N	NA	NA	NA	NA	NA
>ENSP00000356905:map.6/133015271/C:p.N131S:n.A406G:c.aAc/aGc:SIFTprediction.tolerated:PolyPhenScore.0.896	Mutation around phosphorylation site	-3	N	N	N	NA	NA	NA	NA	NA	NA	N	NA	NA	NA	NA	NA
>ENSP00000393613:map.1/179876988/G:p.P30R:n.C88G:c.cCt/cGt:SIFTprediction.deleterious:PolyPhenScore.0.093	Mutation around phosphorylation site	-1	N	N	N	NA	NA	NA	NA	NA	NA	N	NA	NA	NA	NA	NA
>ENSP00000293897:map.16/1129872/T:p.P335L:n.C1092T:c.cCg/cTg:SIFTprediction.tolerated:PolyPhenScore.0.012	Mutation around phosphorylation site	2	N	N	N	NA	NA	NA	NA	NA	NA	N	NA	NA	NA	NA	NA
>ENSP00000254854:map.17/7915912/T:p.P701S:n.C2251T:c.Ccc/Tcc:SIFTprediction.tolerated:PolyPhenScore.0.259	Kinase downstream rewiring on kinase domain	NA	NA	NA	Y	RGC-RGC--CYGD	Y	1073	N	Y	Y	N	NA	NA	NA	NA	NA
>ENSP00000403153:map.22/36623731/C:p.I357V:n.A1078G:c.Atc/Gtc:SIFTprediction.tolerated:PolyPhenScore.0.001	Mutation around phosphorylation site	-5	N	N	N	NA	NA	NA	NA	NA	NA	N	NA	NA	NA	NA	NA
>ENSP00000402505:map.19/17111297/G:p.M323T:n.T967C:c.aTg/aCg:SIFTprediction.tolerated:PolyPhenScore.0.001	Mutation around phosphorylation site	-4	N	N	N	NA	NA	NA	NA	NA	NA	N	NA	NA	NA	NA	NA
>ENSP00000366620:map.1/9323910/A:p.R453Q:n.G1631A:c.cGg/cAg:SIFTprediction.tolerated:PolyPhenScore.0.001	Mutation around phosphorylation site	4	N	N	N	NA	NA	NA	NA	NA	NA	N	NA	NA	NA	NA	NA
>ENSP00000367715:map.6/24291203/C:p.S221G:n.A963G:c.Agt/Ggt:SIFTprediction.tolerated:PolyPhenScore.0	Destruction of phosphorylation site	0	Y	N	N	NA	NA	NA	NA	NA	NA	N	NA	NA	NA	NA	NA
>ENSP00000309142:map.3/57542173/T:p.R23W:n.C170T:c.Cgg/Tgg:SIFTprediction.deleterious:PolyPhenScore.0.101	Mutation around phosphorylation site	1	N	N	N	NA	NA	NA	NA	NA	NA	N	NA	NA	NA	NA	NA
>ENSP00000364650:map.10/29578084/G:p.K13R:n.A95G:c.aAg/aGg:SIFTprediction.tolerated:PolyPhenScore.0.008	Mutation around phosphorylation site	-2	N	N	N	NA	NA	NA	NA	NA	NA	N	NA	NA	NA	NA	NA
>ENSP00000264952:map.3/141497469/T:p.S115C:n.A480T:c.Agt/Tgt:SIFTprediction.tolerated:PolyPhenScore.0.053	Uninterpreted mutation on kinase protein	NA	NA	NA	Y	AGC-GRK-GRK-GPRK7	N	NA	NA	NA	NA	N	NA	NA	NA	NA	NA
>ENSP00000323063:map.12/10659228/T:p.I243F:n.A1028T:c.Att/Ttt:SIFTprediction.tolerated:PolyPhenScore.0.104	Mutation around phosphorylation site	5	N	N	N	NA	NA	NA	NA	NA	NA	N	NA	NA	NA	NA	NA
>ENSP00000303963:map.16/75238103/T:p.A250T:n.G792A:c.Gcc/Acc:SIFTprediction.tolerated:PolyPhenScore.0.001	Mutation around phosphorylation site	4	N	N	N	NA	NA	NA	NA	NA	NA	N	NA	NA	NA	NA	NA
>ENSP00000288167:map.3/53899178/C:p.I451T:n.T1361C:c.aTt/aCt:SIFTprediction.tolerated:PolyPhenScore.0	Mutation around phosphorylation site	4	N	N	N	NA	NA	NA	NA	NA	NA	N	NA	NA	NA	NA	NA
>ENSP00000325017:map.12/6639981/G:p.T1321S:n.C4761G:c.aCt/aGt:SIFTprediction.tolerated:PolyPhenScore.0.001	Mutation around phosphorylation site	-4	N	N	N	NA	NA	NA	NA	NA	NA	N	NA	NA	NA	NA	NA
>ENSP00000397219:map.17/7592168/G:p.R68G:n.C357G:c.Cgg/Ggg:SIFTprediction.tolerated:PolyPhenScore.0	Mutation around phosphorylation site	4	N	N	N	NA	NA	NA	NA	NA	NA	N	NA	NA	NA	NA	NA
>ENSP00000372299:map.13/20763353/T:p.T123N:n.C506A:c.aCc/aAc:SIFTprediction.tolerated:PolyPhenScore.0	Destruction of phosphorylation site	0	Y	N	N	NA	NA	NA	NA	NA	NA	N	NA	NA	NA	NA	NA
>ENSP00000318176:map.2/179315124/G:p.I27T:n.T281C:c.aTa/aCa:SIFTprediction.deleterious:PolyPhenScore.0.163	Mutation around phosphorylation site	5	N	N	N	NA	NA	NA	NA	NA	NA	N	NA	NA	NA	NA	NA
>ENSP00000346359:map.14/58937416/C:p.L896P:n.T2931C:c.cTt/cCt:SIFTprediction.tolerated:PolyPhenScore.0.001	Mutation around phosphorylation site	1	N	N	N	NA	NA	NA	NA	NA	NA	N	NA	NA	NA	NA	NA
>ENSP00000431759:map.12/97098549/C:p.L2168P:n.T6526C:c.cTt/cCt:SIFTprediction.tolerated:PolyPhenScore.0	Mutation around phosphorylation site	3,-2,-3	N	N	N	NA	NA	NA	NA	NA	NA	N	NA	NA	NA	NA	NA
>ENSP00000431759:map.12/97102578/A:p.E2241K:n.G6744A:c.Gaa/Aaa:SIFTprediction.tolerated:PolyPhenScore.0	Mutation around phosphorylation site	-4	N	N	N	NA	NA	NA	NA	NA	NA	N	NA	NA	NA	NA	NA
>ENSP00000351947:map.4/95170839/A:p.S247N:n.G914A:c.aGt/aAt:SIFTprediction.tolerated:PolyPhenScore.0	Mutation around phosphorylation site	2,5	N	N	N	NA	NA	NA	NA	NA	NA	N	NA	NA	NA	NA	NA
>ENSP00000351947:map.4/95173779/C:p.V301A:n.T1076C:c.gTa/gCa:SIFTprediction.tolerated:PolyPhenScore.0	Mutation around phosphorylation site	-1	N	N	N	NA	NA	NA	NA	NA	NA	N	NA	NA	NA	NA	NA
>ENSP00000409879:map.16/21190853/C:p.E178D:n.A690C:c.gaA/gaC:SIFTprediction.tolerated:PolyPhenScore.0	Mutation around phosphorylation site	-5	N	N	N	NA	NA	NA	NA	NA	NA	N	NA	NA	NA	NA	NA
>ENSP00000322640:map.9/90502458/A:p.V1019E:n.T3122A:c.gTg/gAg:SIFTprediction.tolerated:PolyPhenScore.0	Mutation around phosphorylation site	5	N	N	N	NA	NA	NA	NA	NA	NA	N	NA	NA	NA	NA	NA
>ENSP00000330101:map.12/53165940/T:p.A359T:n.G1129A:c.Gcc/Acc:SIFTprediction.tolerated:PolyPhenScore.0.913	Mutation around phosphorylation site	-2	N	N	N	NA	NA	NA	NA	NA	NA	N	NA	NA	NA	NA	NA
>ENSP00000296129:map.3/45127515/C:p.D709G:n.A2261G:c.gAc/gGc:SIFTprediction.tolerated:PolyPhenScore.0	Mutation around phosphorylation site	2	N	N	N	NA	NA	NA	NA	NA	NA	N	NA	NA	NA	NA	NA
>ENSP00000325822:map.8/143996539/C:p.K173R:n.A521G:c.aAg/aGg:SIFTprediction.tolerated:PolyPhenScore.0.003	Mutation around phosphorylation site	4	N	N	N	NA	NA	NA	NA	NA	NA	N	NA	NA	NA	NA	NA
>ENSP00000357130:map.1/158619728/C:p.S1163A:n.T3668G:c.Tcc/Gcc:SIFTprediction.tolerated:PolyPhenScore.0.002	Mutation around phosphorylation site	-4	N	N	N	NA	NA	NA	NA	NA	NA	N	NA	NA	NA	NA	NA
>ENSP00000344616:map.13/32885654/C:p.T137A:n.A438G:c.Acc/Gcc:SIFTprediction.tolerated:PolyPhenScore.0.005	Destruction of phosphorylation site	4,3,0	Y	N	N	NA	NA	NA	NA	NA	NA	N	NA	NA	NA	NA	NA
>ENSP00000355124:map.17/39684321/C:p.A60G:n.C240G:c.gCc/gGc:SIFTprediction.tolerated:PolyPhenScore.0	Mutation around phosphorylation site	-5,-1,2,5	N	N	N	NA	NA	NA	NA	NA	NA	N	NA	NA	NA	NA	NA
>ENSP00000348842:map.2/55155508/C:p.R1245T:n.G4254C:c.aGg/aCg:SIFTprediction.deleterious:PolyPhenScore.0.993	Mutation around phosphorylation site	3	N	N	N	NA	NA	NA	NA	NA	NA	N	NA	NA	NA	NA	NA
>ENSP00000311545:map.19/6896483/A:p.A57T:n.G207A:c.Gct/Act:SIFTprediction.tolerated:PolyPhenScore.0.003	Mutation around phosphorylation site	4	N	N	N	NA	NA	NA	NA	NA	NA	N	NA	NA	NA	NA	NA
>ENSP00000400410:map.6/31238930/C:p.L180R:n.T537G:c.cTg/cGg:SIFTprediction.None:PolyPhenScore.0.029	Mutation around phosphorylation site	-3	N	N	N	NA	NA	NA	NA	NA	NA	N	NA	NA	NA	NA	NA
>ENSP00000270238:map.19/49003055/A:p.P453L:n.C1358T:c.cCc/cTc:SIFTprediction.deleterious:PolyPhenScore.0.002	Uninterpreted mutation on kinase domain	NA	NA	NA	Y	TK-Lmr--LMR3	Y	1404	N	N	N	N	NA	NA	NA	NA	NA
>ENSP00000346927:map.3/50334231/A:p.R244W:n.A932T:c.Agg/Tgg:SIFTprediction.tolerated:PolyPhenScore.0	Mutation around phosphorylation site	5	N	N	N	NA	NA	NA	NA	NA	NA	N	NA	NA	NA	NA	NA
>ENSP00000243914:map.20/56099114/G:p.E50Q:n.G341C:c.Gag/Cag:SIFTprediction.tolerated:PolyPhenScore.0.005	Mutation around phosphorylation site	-3,-2	N	N	N	NA	NA	NA	NA	NA	NA	N	NA	NA	NA	NA	NA
>ENSP00000358789:map.10/105361871/T:p.R1035Q:n.G3381A:c.cGg/cAg:SIFTprediction.tolerated:PolyPhenScore.0.954	Mutation around phosphorylation site	-3	N	N	N	NA	NA	NA	NA	NA	NA	N	NA	NA	NA	NA	NA
>ENSP00000275034:map.6/79692751/A:p.T874I:n.C2789T:c.aCc/aTc:SIFTprediction.tolerated:PolyPhenScore.0.005	Mutation around phosphorylation site	-5	N	N	N	NA	NA	NA	NA	NA	NA	N	NA	NA	NA	NA	NA
>ENSP00000275034:map.6/79708000/C:p.V663G:n.T2156G:c.gTt/gGt:SIFTprediction.tolerated:PolyPhenScore.0	Mutation around phosphorylation site	4	N	N	N	NA	NA	NA	NA	NA	NA	N	NA	NA	NA	NA	NA
>ENSP00000373274:map.3/32031895/A:p.V442I:n.G1873A:c.Gta/Ata:SIFTprediction.tolerated:PolyPhenScore.0.325	Mutation around phosphorylation site	-5	N	N	N	NA	NA	NA	NA	NA	NA	N	NA	NA	NA	NA	NA
>ENSP00000373274:map.3/32031928/A:p.P453T:n.C1906A:c.Cct/Act:SIFTprediction.deleterious:PolyPhenScore.0.849	Mutation around phosphorylation site	4	N	N	N	NA	NA	NA	NA	NA	NA	N	NA	NA	NA	NA	NA
>ENSP00000413150:map.1/162353412/G:p.Q296R:n.A960G:c.cAg/cGg:SIFTprediction.tolerated:PolyPhenScore.0.001	Mutation around phosphorylation site	-5,4	N	N	N	NA	NA	NA	NA	NA	NA	N	NA	NA	NA	NA	NA
>ENSP00000384442:map.1/1638925/T:p.D390N:n.G1248A:c.Gac/Aac:SIFTprediction.tolerated:PolyPhenScore.0	Uninterpreted mutation on kinase protein	NA	NA	NA	Y	CMGC-CDK-CDK11-CDK11b	N	NA	NA	NA	NA	N	NA	NA	NA	NA	NA
>ENSP00000384442:map.1/1638994/T:p.G367R:n.G1179A:c.Ggg/Agg:SIFTprediction.tolerated:PolyPhenScore.0	Uninterpreted mutation on kinase protein	NA	NA	NA	Y	CMGC-CDK-CDK11-CDK11b	N	NA	NA	NA	NA	N	NA	NA	NA	NA	NA
>ENSP00000384442:map.1/1650772/A:p.E117V:n.A430T:c.gAa/gTa:SIFTprediction.deleterious:PolyPhenScore.0.996	Uninterpreted mutation on kinase protein	NA	NA	NA	Y	CMGC-CDK-CDK11-CDK11b	N	NA	NA	NA	NA	N	NA	NA	NA	NA	NA
>ENSP00000384442:map.1/1650787/C:p.H112R:n.A415G:c.cAt/cGt:SIFTprediction.tolerated:PolyPhenScore.0	Uninterpreted mutation on kinase protein	NA	NA	NA	Y	CMGC-CDK-CDK11-CDK11b	N	NA	NA	NA	NA	N	NA	NA	NA	NA	NA
>ENSP00000384442:map.1/1650797/G:p.C109R:n.T405C:c.Tgt/Cgt:SIFTprediction.tolerated:PolyPhenScore.0	Uninterpreted mutation on kinase protein	NA	NA	NA	Y	CMGC-CDK-CDK11-CDK11b	N	NA	NA	NA	NA	N	NA	NA	NA	NA	NA
>ENSP00000384442:map.1/1650832/G:p.V97A:n.T370C:c.gTt/gCt:SIFTprediction.tolerated:PolyPhenScore.0.013	Uninterpreted mutation on kinase protein	NA	NA	NA	Y	CMGC-CDK-CDK11-CDK11b	N	NA	NA	NA	NA	N	NA	NA	NA	NA	NA
>ENSP00000384442:map.1/1650845/A:p.R93W:n.C357T:c.Cgg/Tgg:SIFTprediction.deleterious:PolyPhenScore.0.999	Uninterpreted mutation on kinase protein	NA	NA	NA	Y	CMGC-CDK-CDK11-CDK11b	N	NA	NA	NA	NA	N	NA	NA	NA	NA	NA
>ENSP00000263867:map.2/85622059/C:p.H335R:n.A1254G:c.cAt/cGt:SIFTprediction.tolerated:PolyPhenScore.0	Mutation around phosphorylation site	-2	N	N	N	NA	NA	NA	NA	NA	NA	N	NA	NA	NA	NA	NA
>ENSP00000404304:map.X/100744265/G:p.I230S:n.T891G:c.aTt/aGt:SIFTprediction.None:PolyPhenScore.None	Mutation around phosphorylation site	2	N	N	N	NA	NA	NA	NA	NA	NA	N	NA	NA	NA	NA	NA
>ENSP00000399718:map.14/36789775/T:p.L7H:n.T108A:c.cTt/cAt:SIFTprediction.tolerated:PolyPhenScore.0.001	Mutation around phosphorylation site	-4	N	N	N	NA	NA	NA	NA	NA	NA	N	NA	NA	NA	NA	NA
>ENSP00000355938:map.1/213031948/C:p.A52P:n.G352C:c.Gcc/Ccc:SIFTprediction.tolerated:PolyPhenScore.0.013	Mutation around phosphorylation site	-4	N	N	N	NA	NA	NA	NA	NA	NA	N	NA	NA	NA	NA	NA
>ENSP00000382121:map.10/70645376/C:p.E608D:n.A1907C:c.gaA/gaC:SIFTprediction.tolerated:PolyPhenScore.0	Mutation around phosphorylation site	-2,1	N	N	N	NA	NA	NA	NA	NA	NA	N	NA	NA	NA	NA	NA
>ENSP00000382213:map.4/88536818/G:p.N1002D:n.A3124G:c.Aac/Gac:SIFTprediction.None:PolyPhenScore.0	Mutation around phosphorylation site	2	N	N	N	NA	NA	NA	NA	NA	NA	N	NA	NA	NA	NA	NA
>ENSP00000382213:map.4/88536899/G:p.N1029D:n.A3205G:c.Aac/Gac:SIFTprediction.None:PolyPhenScore.0	Mutation around phosphorylation site	2	N	N	N	NA	NA	NA	NA	NA	NA	N	NA	NA	NA	NA	NA
>ENSP00000361493:map.9/132662777/A:p.A493V:n.C1665T:c.gCg/gTg:SIFTprediction.tolerated:PolyPhenScore.0.002	Mutation around phosphorylation site	-4	N	N	N	NA	NA	NA	NA	NA	NA	N	NA	NA	NA	NA	NA
>ENSP00000355536:map.1/237048500/G:p.D919G:n.A3150G:c.gAc/gGc:SIFTprediction.tolerated:PolyPhenScore.0.107	Mutation around phosphorylation site	-2	N	N	N	NA	NA	NA	NA	NA	NA	N	NA	NA	NA	NA	NA
>ENSP00000306261:map.12/53242440/G:p.L92P:n.T339C:c.cTg/cCg:SIFTprediction.deleterious:PolyPhenScore.0.999	Mutation around phosphorylation site	-2	N	N	N	NA	NA	NA	NA	NA	NA	N	NA	NA	NA	NA	NA
>ENSP00000306261:map.12/53242641/T:p.R25H:n.G138A:c.cGc/cAc:SIFTprediction.tolerated:PolyPhenScore.0	Mutation around phosphorylation site	-1	N	N	N	NA	NA	NA	NA	NA	NA	N	NA	NA	NA	NA	NA
>ENSP00000334198:map.16/1254369/T:p.R788C:n.C2610T:c.Cgc/Tgc:SIFTprediction.deleterious:PolyPhenScore.0.003	Mutation around phosphorylation site	5	N	N	N	NA	NA	NA	NA	NA	NA	N	NA	NA	NA	NA	NA
>ENSP00000334198:map.16/1270162/A:p.R2077H:n.G6478A:c.cGc/cAc:SIFTprediction.tolerated:PolyPhenScore.0.002	Mutation around phosphorylation site	4	N	N	N	NA	NA	NA	NA	NA	NA	N	NA	NA	NA	NA	NA
>ENSP00000296084:map.3/133941320/T:p.S97N:n.G290A:c.aGt/aAt:SIFTprediction.tolerated:PolyPhenScore.0	Uninterpreted mutation on kinase protein	NA	NA	NA	Y	TK-Ryk--RYK	N	NA	NA	NA	NA	N	NA	NA	NA	NA	NA
>ENSP00000381577:map.2/61575308/G:p.M661T:n.T2059C:c.aTg/aCg:SIFTprediction.tolerated:PolyPhenScore.0	Mutation around phosphorylation site	3	N	N	N	NA	NA	NA	NA	NA	NA	N	NA	NA	NA	NA	NA
>ENSP00000381607:map.11/67352689/G:p.I105V:n.A562G:c.Atc/Gtc:SIFTprediction.tolerated:PolyPhenScore.0	Mutation around phosphorylation site	-5,-4	N	N	N	NA	NA	NA	NA	NA	NA	N	NA	NA	NA	NA	NA
>ENSP00000356745:map.1/169823718/C:p.Q567R:n.A1915G:c.cAa/cGa:SIFTprediction.tolerated:PolyPhenScore.0.116	Uninterpreted mutation on kinase protein	NA	NA	NA	Y	Other-SCY1--SCYL3	N	NA	NA	NA	NA	N	NA	NA	NA	NA	NA
>ENSP00000276616:map.8/87076520/A:p.A176S:n.G601T:c.Gcg/Tcg:SIFTprediction.tolerated:PolyPhenScore.0.003	Uninterpreted mutation on kinase domain	NA	NA	NA	Y	CAMK-PSK--PSKH2	Y	629	N	N	N	N	NA	NA	NA	NA	NA
>ENSP00000326477:map.13/50057097/A:p.V473M:n.G2242A:c.Gtg/Atg:SIFTprediction.tolerated:PolyPhenScore.0.005	Mutation around phosphorylation site	-4,-2	N	N	N	NA	NA	NA	NA	NA	NA	N	NA	NA	NA	NA	NA
>ENSP00000353114:map.14/105405599/C:p.P5397A:n.C16309G:c.Cct/Gct:SIFTprediction.tolerated:PolyPhenScore.0.109	Mutation around phosphorylation site	2	N	N	N	NA	NA	NA	NA	NA	NA	N	NA	NA	NA	NA	NA
>ENSP00000353114:map.14/105407798/C:p.T4664A:n.A14110G:c.Aca/Gca:SIFTprediction.tolerated:PolyPhenScore.0	Destruction of phosphorylation site	2,0	Y	N	N	NA	NA	NA	NA	NA	NA	N	NA	NA	NA	NA	NA
>ENSP00000353114:map.14/105418521/C:p.F1089L:n.C3387G:c.ttC/ttG:SIFTprediction.tolerated:PolyPhenScore.0.001	Mutation around phosphorylation site	1	N	N	N	NA	NA	NA	NA	NA	NA	N	NA	NA	NA	NA	NA
>ENSP00000353114:map.14/105420215/C:p.T525A:n.A1693G:c.Act/Gct:SIFTprediction.tolerated:PolyPhenScore.0.571	Mutation around phosphorylation site	5	N	N	N	NA	NA	NA	NA	NA	NA	N	NA	NA	NA	NA	NA
>ENSP00000385079:map.7/77256713/G:p.T81A:n.A241G:c.Aca/Gca:SIFTprediction.tolerated:PolyPhenScore.0.046	Destruction of phosphorylation site	4,2,0	Y	N	N	NA	NA	NA	NA	NA	NA	N	NA	NA	NA	NA	NA
>ENSP00000263857:map.2/86260785/T:p.R1387Q:n.G4539A:c.cGg/cAg:SIFTprediction.tolerated:PolyPhenScore.0.002	Mutation around phosphorylation site	1	N	N	N	NA	NA	NA	NA	NA	NA	N	NA	NA	NA	NA	NA
>ENSP00000399993:map.3/9506285/C:p.Y197H:n.T587C:c.Tac/Cac:SIFTprediction.deleterious:PolyPhenScore.0.907	Mutation around phosphorylation site	-5	N	N	N	NA	NA	NA	NA	NA	NA	N	NA	NA	NA	NA	NA
>ENSP00000364884:map.10/28378758/C:p.K322R:n.A1225G:c.aAa/aGa:SIFTprediction.tolerated:PolyPhenScore.0	Mutation around phosphorylation site	-1	N	N	N	NA	NA	NA	NA	NA	NA	N	NA	NA	NA	NA	NA
>ENSP00000395590:map.17/41165493/G:p.M128V:n.A590G:c.Atg/Gtg:SIFTprediction.tolerated:PolyPhenScore.0	Mutation around phosphorylation site	-5	N	N	N	NA	NA	NA	NA	NA	NA	N	NA	NA	NA	NA	NA
>ENSP00000371236:map.21/34897113/T:p.V421I:n.G1376A:c.Gtc/Atc:SIFTprediction.tolerated:PolyPhenScore.0.001	Mutation around phosphorylation site	4	N	N	N	NA	NA	NA	NA	NA	NA	N	NA	NA	NA	NA	NA
>ENSP00000244496:map.6/42992825/G:p.A78G:n.C243G:c.gCt/gGt:SIFTprediction.tolerated:PolyPhenScore.0.001	Mutation around phosphorylation site	5	N	N	N	NA	NA	NA	NA	NA	NA	N	NA	NA	NA	NA	NA
>ENSP00000330264:map.19/2422177/A:p.S793N:n.G2378A:c.aGc/aAc:SIFTprediction.tolerated:PolyPhenScore.0.023	Mutation around phosphorylation site	-2	N	N	N	NA	NA	NA	NA	NA	NA	N	NA	NA	NA	NA	NA
>ENSP00000376039:map.1/160793560/G:p.M472V:n.A1484G:c.Atg/Gtg:SIFTprediction.tolerated:PolyPhenScore.0	Mutation around phosphorylation site	-1	N	N	N	NA	NA	NA	NA	NA	NA	N	NA	NA	NA	NA	NA
>ENSP00000370589:map.20/2638579/C:p.M475T:n.T1940C:c.aTg/aCg:SIFTprediction.tolerated:PolyPhenScore.0	Mutation around phosphorylation site	-1	N	N	N	NA	NA	NA	NA	NA	NA	N	NA	NA	NA	NA	NA
>ENSP00000370589:map.20/2638882/C:p.V576A:n.T2243C:c.gTt/gCt:SIFTprediction.tolerated:PolyPhenScore.0.002	Mutation around phosphorylation site	-5,-3,-4	N	N	N	NA	NA	NA	NA	NA	NA	N	NA	NA	NA	NA	NA
>ENSP00000269194:map.18/33557466/G:p.T44A:n.A130G:c.Aca/Gca:SIFTprediction.tolerated:PolyPhenScore.0.003	Mutation around phosphorylation site	2	N	N	N	NA	NA	NA	NA	NA	NA	N	NA	NA	NA	NA	NA
>ENSP00000392843:map.7/6026775/C:p.K435E:n.A1303G:c.Aaa/Gaa:SIFTprediction.tolerated:PolyPhenScore.0.001	Phosphomimicking mutation	-1	N	Y	N	NA	NA	NA	NA	NA	NA	N	NA	NA	NA	NA	NA
>ENSP00000373178:map.3/112185025/A:p.P219L:n.C656T:c.cCg/cTg:SIFTprediction.tolerated:PolyPhenScore.0	Mutation around phosphorylation site	4	N	N	N	NA	NA	NA	NA	NA	NA	N	NA	NA	NA	NA	NA
>ENSP00000224764:map.10/88635779/A:p.P2T:n.C552A:c.Cct/Act:SIFTprediction.tolerated:PolyPhenScore.0	Uninterpreted mutation on kinase protein	NA	NA	NA	Y	TKL-STKR-STKR1-BMPR1A	N	NA	NA	NA	NA	N	NA	NA	NA	NA	NA
>ENSP00000234160:map.2/171822576/T:p.S432F:n.C2110T:c.tCc/tTc:SIFTprediction.deleterious:PolyPhenScore.0.593	Destruction of phosphorylation site	0,-1,-4	Y	N	N	NA	NA	NA	NA	NA	NA	N	NA	NA	NA	NA	NA
>ENSP00000367930:map.2/42990173/T:p.E383K:n.G1229A:c.Gag/Aag:SIFTprediction.tolerated:PolyPhenScore.0.001	Mutation around phosphorylation site	-3	N	N	N	NA	NA	NA	NA	NA	NA	N	NA	NA	NA	NA	NA
>ENSP00000265462:map.11/64085785/G:p.Y33C:n.A226G:c.tAc/tGc:SIFTprediction.tolerated:PolyPhenScore.0	Mutation around phosphorylation site	-1	N	N	N	NA	NA	NA	NA	NA	NA	N	NA	NA	NA	NA	NA
>ENSP00000452027:map.14/75386576/A:p.P121L:n.C650T:c.cCg/cTg:SIFTprediction.tolerated:PolyPhenScore.0.052	Uninterpreted mutation on kinase protein	NA	NA	NA	Y	AGC-RSKL--RSKL2	N	NA	NA	NA	NA	N	NA	NA	NA	NA	NA
>ENSP00000452027:map.14/75388183/T:p.R21Q:n.G350A:c.cGa/cAa:SIFTprediction.tolerated:PolyPhenScore.0.062	Uninterpreted mutation on kinase protein	NA	NA	NA	Y	AGC-RSKL--RSKL2	N	NA	NA	NA	NA	N	NA	NA	NA	NA	NA
>ENSP00000302707:map.19/52249211/G:p.E346A:n.A1132C:c.gAg/gCg:SIFTprediction.tolerated:PolyPhenScore.0.359	Mutation around phosphorylation site	4	N	N	N	NA	NA	NA	NA	NA	NA	N	NA	NA	NA	NA	NA
>ENSP00000398617:map.19/55870104/C:p.P711R:n.C2318G:c.cCc/cGc:SIFTprediction.tolerated:PolyPhenScore.0	Mutation around phosphorylation site	4	N	N	N	NA	NA	NA	NA	NA	NA	N	NA	NA	NA	NA	NA
>ENSP00000317904:map.19/49481243/C:p.M416V:n.A1443G:c.Atg/Gtg:SIFTprediction.tolerated:PolyPhenScore.0.01	Mutation around phosphorylation site	4	N	N	N	NA	NA	NA	NA	NA	NA	N	NA	NA	NA	NA	NA
>ENSP00000275358:map.7/12400837/A:p.T1032M:n.C3284T:c.aCg/aTg:SIFTprediction.tolerated:PolyPhenScore.0	Mutation around phosphorylation site	-3	N	N	N	NA	NA	NA	NA	NA	NA	N	NA	NA	NA	NA	NA
>ENSP00000378288:map.16/46773999/A:p.V180L:n.G654T:c.Gtg/Ttg:SIFTprediction.tolerated:PolyPhenScore.0.003	Uninterpreted mutation on kinase protein	NA	NA	NA	Y	CAMK-MLCK--caMLCK	N	NA	NA	NA	NA	N	NA	NA	NA	NA	NA
>ENSP00000396673:map.17/61901197/A:p.S424C:n.A1916T:c.Agc/Tgc:SIFTprediction.deleterious:PolyPhenScore.0.001	Mutation around phosphorylation site	-1,2	N	N	N	NA	NA	NA	NA	NA	NA	N	NA	NA	NA	NA	NA
>ENSP00000410592:map.2/38604351/G:p.W17R:n.T48C:c.Tgg/Cgg:SIFTprediction.tolerated:PolyPhenScore.0	Mutation around phosphorylation site	-5	N	N	N	NA	NA	NA	NA	NA	NA	N	NA	NA	NA	NA	NA
>ENSP00000355958:map.1/212273639/T:p.A436V:n.C1621T:c.gCa/gTa:SIFTprediction.tolerated:PolyPhenScore.0.001	Mutation around phosphorylation site	-5	N	N	N	NA	NA	NA	NA	NA	NA	N	NA	NA	NA	NA	NA
>ENSP00000355958:map.1/212274413/C:p.K694T:n.A2395C:c.aAa/aCa:SIFTprediction.tolerated:PolyPhenScore.0	Mutation around phosphorylation site	-3	N	N	N	NA	NA	NA	NA	NA	NA	N	NA	NA	NA	NA	NA
>ENSP00000376429:map.1/153004853/T:p.T11I:n.C32T:c.aCc/aTc:SIFTprediction.tolerated:PolyPhenScore.0	Destruction of phosphorylation site	0	Y	N	N	NA	NA	NA	NA	NA	NA	N	NA	NA	NA	NA	NA
>ENSP00000361841:map.10/75867025/G:p.I824M:n.C2566G:c.atC/atG:SIFTprediction.deleterious:PolyPhenScore.0.983	Mutation around phosphorylation site	4	N	N	N	NA	NA	NA	NA	NA	NA	N	NA	NA	NA	NA	NA
>ENSP00000307774:map.10/44053013/C:p.A172G:n.C1168G:c.gCt/gGt:SIFTprediction.deleterious:PolyPhenScore.0.596	Mutation around phosphorylation site	4	N	N	N	NA	NA	NA	NA	NA	NA	N	NA	NA	NA	NA	NA
>ENSP00000365182:map.1/15546022/T:p.S182I:n.G1030T:c.aGc/aTc:SIFTprediction.tolerated:PolyPhenScore.0.632	Destruction of phosphorylation site	0	Y	N	N	NA	NA	NA	NA	NA	NA	N	NA	NA	NA	NA	NA
>ENSP00000422684:map.5/118969960/T:p.P173S:n.C689T:c.Ccc/Tcc:SIFTprediction.deleterious:PolyPhenScore.0.992	Mutation around phosphorylation site	-1,2	N	N	N	NA	NA	NA	NA	NA	NA	N	NA	NA	NA	NA	NA
>ENSP00000298139:map.8/30999280/T:p.L1074F:n.G3471T:c.ttG/ttT:SIFTprediction.tolerated:PolyPhenScore.0	Mutation around phosphorylation site	-5	N	N	N	NA	NA	NA	NA	NA	NA	N	NA	NA	NA	NA	NA
>ENSP00000344655:map.12/94772742/T:p.R209Q:n.G1117A:c.cGa/cAa:SIFTprediction.tolerated:PolyPhenScore.0.069	Mutation around phosphorylation site	5	N	N	N	NA	NA	NA	NA	NA	NA	N	NA	NA	NA	NA	NA
>ENSP00000304895:map.2/227660220/A:p.P1079S:n.C4256T:c.Cct/Tct:SIFTprediction.tolerated:PolyPhenScore.0.111	Mutation around phosphorylation site	1	N	N	N	NA	NA	NA	NA	NA	NA	N	NA	NA	NA	NA	NA
>ENSP00000331901:map.11/62334451/A:p.K228N:n.G815T:c.aaG/aaT:SIFTprediction.tolerated:PolyPhenScore.0.11	Mutation around phosphorylation site	-2	N	N	N	NA	NA	NA	NA	NA	NA	N	NA	NA	NA	NA	NA
>ENSP00000261170:map.12/14829893/C:p.F281L:n.T980G:c.ttT/ttG:SIFTprediction.tolerated:PolyPhenScore.0.02	Uninterpreted mutation on kinase protein	NA	NA	NA	Y	RGC-RGC--HSER	N	NA	NA	NA	NA	N	NA	NA	NA	NA	NA
>ENSP00000425401:map.4/47839929/T:p.C13Y:n.G38A:c.tGc/tAc:SIFTprediction.tolerated:PolyPhenScore.0	Mutation around phosphorylation site	-5	N	N	N	NA	NA	NA	NA	NA	NA	N	NA	NA	NA	NA	NA
>ENSP00000296862:map.6/47649265/A:p.L324M:n.T970A:c.Ttg/Atg:SIFTprediction.deleterious:PolyPhenScore.0.78	Mutation around phosphorylation site	4	N	N	N	NA	NA	NA	NA	NA	NA	N	NA	NA	NA	NA	NA
>ENSP00000362993:map.10/60588553/C:p.S943P:n.T2831C:c.Tcg/Ccg:SIFTprediction.tolerated:PolyPhenScore.0	Destruction of phosphorylation site	0	Y	N	N	NA	NA	NA	NA	NA	NA	N	NA	NA	NA	NA	NA
>ENSP00000263026:map.16/22269867/G:p.Q361R:n.A1556G:c.cAa/cGa:SIFTprediction.tolerated:PolyPhenScore.0	Mutation around phosphorylation site on kinase protein	-5,2,-3	N	N	Y	PKL-Alpha-eEF2K-eEF2K	N	NA	NA	NA	NA	N	NA	NA	NA	NA	NA
>ENSP00000329127:map.14/61924239/A:p.V374I:n.G1505A:c.Gta/Ata:SIFTprediction.tolerated:PolyPhenScore.0	Uninterpreted mutation on kinase domain	NA	NA	NA	Y	AGC-PKC-PKCh-PKCh	Y	65	N	N	N	N	NA	NA	NA	NA	NA
>ENSP00000307908:map.18/14105016/A:p.R508I:n.G1736T:c.aGa/aTa:SIFTprediction.tolerated:PolyPhenScore.0.353	Mutation around phosphorylation site	-3	N	N	N	NA	NA	NA	NA	NA	NA	N	NA	NA	NA	NA	NA
>ENSP00000370278:map.9/14737506/G:p.Q679P:n.A2125C:c.cAa/cCa:SIFTprediction.tolerated:PolyPhenScore.0.003	Mutation around phosphorylation site	1	N	N	N	NA	NA	NA	NA	NA	NA	N	NA	NA	NA	NA	NA
>ENSP00000263800:map.15/41805237/T:p.R42Q:n.G222A:c.cGg/cAg:SIFTprediction.tolerated:PolyPhenScore.0.007	Uninterpreted mutation on kinase protein	NA	NA	NA	Y	TK-ALK--LTK	N	NA	NA	NA	NA	N	NA	NA	NA	NA	NA
>ENSP00000271640:map.1/150936110/A:p.G1188R:n.G3752A:c.Ggg/Agg:SIFTprediction.deleterious:PolyPhenScore.0.961	Mutation around phosphorylation site	-2	N	N	N	NA	NA	NA	NA	NA	NA	N	NA	NA	NA	NA	NA
>ENSP00000281282:map.15/57731335/C:p.T380P:n.A1216C:c.Aca/Cca:SIFTprediction.tolerated:PolyPhenScore.0	Destruction of phosphorylation site	0	Y	N	N	NA	NA	NA	NA	NA	NA	N	NA	NA	NA	NA	NA
>ENSP00000357712:map.1/153431406/G:p.E28D:n.G195C:c.gaG/gaC:SIFTprediction.tolerated:PolyPhenScore.0	Mutation around phosphorylation site	-3	N	N	N	NA	NA	NA	NA	NA	NA	N	NA	NA	NA	NA	NA
>ENSP00000264553:map.19/549678/G:p.R221G:n.A706G:c.Aga/Gga:SIFTprediction.tolerated:PolyPhenScore.0	Mutation around phosphorylation site	-5,-3	N	N	N	NA	NA	NA	NA	NA	NA	N	NA	NA	NA	NA	NA
>ENSP00000301178:map.19/41743861/G:p.N266D:n.A986G:c.Aac/Gac:SIFTprediction.tolerated:PolyPhenScore.0	Uninterpreted mutation on kinase protein	NA	NA	NA	Y	TK-Axl--AXL	N	NA	NA	NA	NA	N	NA	NA	NA	NA	NA
>ENSP00000244230:map.2/71376999/A:p.E634K:n.G2252A:c.Gaa/Aaa:SIFTprediction.tolerated:PolyPhenScore.0.226	Mutation around phosphorylation site	5	N	N	N	NA	NA	NA	NA	NA	NA	N	NA	NA	NA	NA	NA
>ENSP00000388320:map.16/88781040/G:p.Q416R:n.A1315G:c.cAg/cGg:SIFTprediction.tolerated:PolyPhenScore.0.008	Mutation around phosphorylation site	1,-3	N	N	N	NA	NA	NA	NA	NA	NA	N	NA	NA	NA	NA	NA
>ENSP00000428619:map.13/52603194/T:p.G85V:n.G987T:c.gGc/gTc:SIFTprediction.tolerated:PolyPhenScore.0	Mutation around phosphorylation site	5	N	N	N	NA	NA	NA	NA	NA	NA	N	NA	NA	NA	NA	NA
>ENSP00000335306:map.3/109052732/C:p.I55V:n.A218G:c.Atc/Gtc:SIFTprediction.tolerated:PolyPhenScore.0.001	Mutation around phosphorylation site	1	N	N	N	NA	NA	NA	NA	NA	NA	N	NA	NA	NA	NA	NA
>ENSP00000327786:map.19/49244220/A:p.A333V:n.C1546T:c.gCg/gTg:SIFTprediction.tolerated:PolyPhenScore.0	Mutation around phosphorylation site	2	N	N	N	NA	NA	NA	NA	NA	NA	N	NA	NA	NA	NA	NA
>ENSP00000362368:map.20/39797465/C:p.I813T:n.T2843C:c.aTc/aCc:SIFTprediction.tolerated:PolyPhenScore.0	Uninterpreted mutation on SH2 protein	NA	NA	NA	N	NA	NA	NA	NA	NA	NA	Y	PLCG1-1,PLCG1-2	N	NA	NA	NA
>ENSP00000339973:map.17/18542519/G:p.E56A:n.A867C:c.gAg/gCg:SIFTprediction.deleterious:PolyPhenScore.0.183	Mutation around phosphorylation site	-5	N	N	N	NA	NA	NA	NA	NA	NA	N	NA	NA	NA	NA	NA
>ENSP00000359404:map.1/92647223/G:p.N890S:n.A2767G:c.aAt/aGt:SIFTprediction.tolerated:PolyPhenScore.0	Mutation around phosphorylation site	1	N	N	N	NA	NA	NA	NA	NA	NA	N	NA	NA	NA	NA	NA
>ENSP00000369604:map.8/28304769/T:p.M254I:n.G911A:c.atG/atA:SIFTprediction.tolerated:PolyPhenScore.0.009	Mutation around phosphorylation site	-1	N	N	N	NA	NA	NA	NA	NA	NA	N	NA	NA	NA	NA	NA
>ENSP00000385834:map.3/133494354/T:p.P589S:n.C2250T:c.Cct/Tct:SIFTprediction.tolerated:PolyPhenScore.0.03	Mutation around phosphorylation site	-4	N	N	N	NA	NA	NA	NA	NA	NA	N	NA	NA	NA	NA	NA
>ENSP00000376930:map.3/129546729/C:p.S165G:n.A834G:c.Agc/Ggc:SIFTprediction.deleterious:PolyPhenScore.0.018	Mutation around phosphorylation site	5	N	N	N	NA	NA	NA	NA	NA	NA	N	NA	NA	NA	NA	NA
>ENSP00000332111:map.17/45473229/A:p.D611N:n.G2242A:c.Gat/Aat:SIFTprediction.tolerated:PolyPhenScore.0	Mutation around phosphorylation site	3,-5	N	N	N	NA	NA	NA	NA	NA	NA	N	NA	NA	NA	NA	NA
>ENSP00000273695:map.3/196054439/G:p.Q8P:n.A149C:c.cAg/cCg:SIFTprediction.tolerated:PolyPhenScore.0	Mutation around phosphorylation site	5	N	N	N	NA	NA	NA	NA	NA	NA	N	NA	NA	NA	NA	NA
>ENSP00000359024:map.10/103920264/T:p.K385N:n.G1206T:c.aaG/aaT:SIFTprediction.deleterious:PolyPhenScore.0	Mutation around phosphorylation site	1,2	N	N	N	NA	NA	NA	NA	NA	NA	N	NA	NA	NA	NA	NA
>ENSP00000296847:map.6/2624053/A:p.I2F:n.A528T:c.Atc/Ttc:SIFTprediction.None:PolyPhenScore.0	Mutation around phosphorylation site	-1	N	N	N	NA	NA	NA	NA	NA	NA	N	NA	NA	NA	NA	NA
>ENSP00000345083:map.17/21202191/A:p.P40T:n.C367A:c.Ccc/Acc:SIFTprediction.deleterious:PolyPhenScore.0.904	Mutation around phosphorylation site on kinase protein	1	N	N	Y	STE-STE7-MEK3-MAP2K3	N	NA	NA	NA	NA	N	NA	NA	NA	NA	NA
>ENSP00000345083:map.17/21202237/C:p.R55T:n.G413C:c.aGa/aCa:SIFTprediction.tolerated:PolyPhenScore.0.032	Uninterpreted mutation on kinase protein	NA	NA	NA	Y	STE-STE7-MEK3-MAP2K3	N	NA	NA	NA	NA	N	NA	NA	NA	NA	NA
>ENSP00000345083:map.17/21203893/C:p.S68P:n.T451C:c.Tca/Cca:SIFTprediction.tolerated:PolyPhenScore.0.065	Uninterpreted mutation on kinase domain	NA	NA	NA	Y	STE-STE7-MEK3-MAP2K3	Y	26	N	N	N	N	NA	NA	NA	NA	NA
>ENSP00000345083:map.17/21204187/T:p.R94L:n.G530T:c.cGg/cTg:SIFTprediction.deleterious:PolyPhenScore.0.662	Uninterpreted mutation on kinase domain	NA	NA	NA	Y	STE-STE7-MEK3-MAP2K3	Y	104	N	N	N	N	NA	NA	NA	NA	NA
>ENSP00000345083:map.17/21204192/T:p.R96W:n.C535T:c.Cgg/Tgg:SIFTprediction.deleterious:PolyPhenScore.0.996	Uninterpreted mutation on kinase domain	NA	NA	NA	Y	STE-STE7-MEK3-MAP2K3	Y	106	N	N	N	N	NA	NA	NA	NA	NA
>ENSP00000345083:map.17/21215557/A:p.R293H:n.G1127A:c.cGt/cAt:SIFTprediction.tolerated:PolyPhenScore.0.874	Uninterpreted mutation on kinase domain	NA	NA	NA	Y	STE-STE7-MEK3-MAP2K3	Y	1325	N	N	N	N	NA	NA	NA	NA	NA
>ENSP00000345083:map.17/21217513/A:p.V339M:n.G1264A:c.Gtg/Atg:SIFTprediction.deleterious:PolyPhenScore.0.807	Uninterpreted mutation on kinase protein	NA	NA	NA	Y	STE-STE7-MEK3-MAP2K3	N	NA	NA	NA	NA	N	NA	NA	NA	NA	NA
>ENSP00000340329:map.11/34118137/G:p.N606S:n.A2006G:c.aAt/aGt:SIFTprediction.tolerated:PolyPhenScore.0.283	Mutation around phosphorylation site	-5	N	N	N	NA	NA	NA	NA	NA	NA	N	NA	NA	NA	NA	NA
>ENSP00000418734:map.1/59147926/C:p.T264A:n.A830G:c.Act/Gct:SIFTprediction.tolerated:PolyPhenScore.0	Mutation around phosphorylation site	-3	N	N	N	NA	NA	NA	NA	NA	NA	N	NA	NA	NA	NA	NA
>ENSP00000298622:map.10/133946943/A:p.R254Q:n.G899A:c.cGa/cAa:SIFTprediction.deleterious:PolyPhenScore.0.164	Mutation around phosphorylation site	3	N	N	N	NA	NA	NA	NA	NA	NA	N	NA	NA	NA	NA	NA
>ENSP00000199706:map.16/420140/A:p.H27Y:n.C115T:c.Cac/Tac:SIFTprediction.deleterious:PolyPhenScore.0.972	Mutation around phosphorylation site	-4	N	N	N	NA	NA	NA	NA	NA	NA	N	NA	NA	NA	NA	NA
>ENSP00000357206:map.1/156641537/T:p.V815I:n.G2576A:c.Gta/Ata:SIFTprediction.tolerated:PolyPhenScore.0.021	Mutation around phosphorylation site	1,-5	N	N	N	NA	NA	NA	NA	NA	NA	N	NA	NA	NA	NA	NA
>ENSP00000427550:map.18/13116432/T:p.R2449L:n.G7426T:c.cGg/cTg:SIFTprediction.tolerated:PolyPhenScore.0	Mutation around phosphorylation site	-3,-2	N	N	N	NA	NA	NA	NA	NA	NA	N	NA	NA	NA	NA	NA
>ENSP00000275016:map.6/46609905/T:p.R103H:n.G512A:c.cGt/cAt:SIFTprediction.tolerated:PolyPhenScore.0.003	Mutation around phosphorylation site	1	N	N	N	NA	NA	NA	NA	NA	NA	N	NA	NA	NA	NA	NA
>ENSP00000356771:map.1/169519112/T:p.R513K:n.G1740A:c.aGa/aAa:SIFTprediction.tolerated:PolyPhenScore.0.638	Mutation around phosphorylation site	-4	N	N	N	NA	NA	NA	NA	NA	NA	N	NA	NA	NA	NA	NA
>ENSP00000321997:map.4/129043204/G:p.P462R:n.C1596G:c.cCt/cGt:SIFTprediction.deleterious:PolyPhenScore.1	Mutation around phosphorylation site	-5,5	N	N	N	NA	NA	NA	NA	NA	NA	N	NA	NA	NA	NA	NA
>ENSP00000346702:map.6/151669875/G:p.K19E:n.A228G:c.Aaa/Gaa:SIFTprediction.tolerated:PolyPhenScore.0	Mutation around phosphorylation site	-3	N	N	N	NA	NA	NA	NA	NA	NA	N	NA	NA	NA	NA	NA
>ENSP00000226218:map.17/26694861/A:p.T400M:n.C1818T:c.aCg/aTg:SIFTprediction.tolerated:PolyPhenScore.0.479	Mutation around phosphorylation site	3	N	N	N	NA	NA	NA	NA	NA	NA	N	NA	NA	NA	NA	NA
>ENSP00000359485:map.1/89847372/T:p.A331S:n.G1084T:c.Gct/Tct:SIFTprediction.tolerated:PolyPhenScore.0.484	Mutation around phosphorylation site	-3,-2	N	N	N	NA	NA	NA	NA	NA	NA	N	NA	NA	NA	NA	NA
>ENSP00000359485:map.1/89848293/A:p.A408D:n.C1316A:c.gCt/gAt:SIFTprediction.tolerated:PolyPhenScore.0.052	Mutation around phosphorylation site	3	N	N	N	NA	NA	NA	NA	NA	NA	N	NA	NA	NA	NA	NA
>ENSP00000403302:map.2/96604591/G:p.L540P:n.T1704C:c.cTa/cCa:SIFTprediction.tolerated:PolyPhenScore.0.829	Mutation around phosphorylation site	4	N	N	N	NA	NA	NA	NA	NA	NA	N	NA	NA	NA	NA	NA
>ENSP00000234170:map.2/37456032/T:p.V102I:n.G450A:c.Gtt/Att:SIFTprediction.tolerated:PolyPhenScore.0	Mutation around phosphorylation site	2	N	N	N	NA	NA	NA	NA	NA	NA	N	NA	NA	NA	NA	NA
>ENSP00000344403:map.2/186670979/C:p.I5738T:n.T17213C:c.aTt/aCt:SIFTprediction.tolerated:PolyPhenScore.0	Mutation around phosphorylation site	5,-3	N	N	N	NA	NA	NA	NA	NA	NA	N	NA	NA	NA	NA	NA
>ENSP00000387027:map.5/157102185/G:p.T100A:n.A360G:c.Aca/Gca:SIFTprediction.tolerated:PolyPhenScore.0	Mutation around phosphorylation site	-4	N	N	N	NA	NA	NA	NA	NA	NA	N	NA	NA	NA	NA	NA
>ENSP00000367229:map.2/65296798/A:p.G74S:n.G423A:c.Ggc/Agc:SIFTprediction.tolerated:PolyPhenScore.0.003	Mutation around phosphorylation site	-2	N	N	N	NA	NA	NA	NA	NA	NA	N	NA	NA	NA	NA	NA
>ENSP00000367229:map.2/65299611/T:p.R461W:n.C1584T:c.Cgg/Tgg:SIFTprediction.tolerated:PolyPhenScore.0.002	Mutation around phosphorylation site	-3,4	N	N	N	NA	NA	NA	NA	NA	NA	N	NA	NA	NA	NA	NA
>ENSP00000263791:map.15/40259848/C:p.I441L:n.A1364C:c.Att/Ctt:SIFTprediction.tolerated:PolyPhenScore.0.003	Uninterpreted mutation on kinase domain	NA	NA	NA	Y	Other-PEK-GCN2-GCN2,Other-PEK-GCN2-GCN2:Domain2	Y	968	N	N	N	N	NA	NA	NA	NA	NA
>ENSP00000263791:map.15/40265799/G:p.E556G:n.A1710G:c.gAa/gGa:SIFTprediction.tolerated:PolyPhenScore.0	Mutation around phosphorylation site on kinase protein	5,1,-4	N	N	Y	Other-PEK-GCN2-GCN2,Other-PEK-GCN2-GCN2:Domain2	N	NA	NA	NA	NA	N	NA	NA	NA	NA	NA
>ENSP00000419119:map.6/29408528/G:p.M246V:n.A1446G:c.Atg/Gtg:SIFTprediction.tolerated:PolyPhenScore.0	Mutation around phosphorylation site	-5	N	N	N	NA	NA	NA	NA	NA	NA	N	NA	NA	NA	NA	NA
>ENSP00000345492:map.12/111884608/C:p.W262R:n.T1141C:c.Tgg/Cgg:SIFTprediction.tolerated:PolyPhenScore.0	Uninterpreted mutation on SH2 protein	NA	NA	NA	N	NA	NA	NA	NA	NA	NA	Y	SH2B3	N	NA	NA	NA
>ENSP00000262306:map.16/2821573/T:p.S129N:n.G424A:c.aGc/aAc:SIFTprediction.deleterious:PolyPhenScore.0.012	Mutation around phosphorylation site	-4	N	N	N	NA	NA	NA	NA	NA	NA	N	NA	NA	NA	NA	NA
Number of proteins mutated:4937
Number of mutations:8163
Number of mutations interpreted:764
