# Supplementary material for: Kinome-wide Decoding of Network-Attacking Mutations Rewiring Cancer Signaling
Source: Cell. 2015 Sep 24;163(1):202–17. doi: 10.1016/j.cell.2015.08.056 (PMC4644236; doi:10.1016/j.cell.2015.08.056)
Supplement: File S1. Data S1–S6 [file mmc10.zip › DataFileS6_ReKINectOutputTOV21.xlsx]

## Sheet: TOV21.standardfilteringd10_Mut_
#0.FastaHeader	1.FinalInterpretation	2.NearbyPsites	3.DestroysAPsite?	4.PotentiallyPhosphoMimicking?	5.HitsAProteinKinase?	6.ProteinKinaseName	7.HitsAKinaseDomain	8.KinaseAlignmentPosition	9.HitsKinaseEssentialResidue?	10.HitsKinaseDeterminantOfSpecificity?	11.HitsKinaseActivationSegment?	12.HitsSH2Protein?	13.SH2ProteinName	14.HitsSH2Domain?	15.SH2AlignmentPosition	16.HitsSH2EssentialResidue?	17.HitsSH2DeterminantOfSpecificity?
>ENSP00000417192:map.3/113955320/T:p.R201H:n.G1106A:c.cGc/cAc:SIFTprediction.tolerated:PolyPhenScore.0.001	Mutation around phosphorylation site	4,1,2	N	N	N	NA	NA	NA	NA	NA	NA	N	NA	NA	NA	NA	NA
>ENSP00000354671:map.1/46476587/G:p.D388E:n.T1447G:c.gaT/gaG:SIFTprediction.tolerated:PolyPhenScore.0	Uninterpreted mutation on kinase protein	NA	NA	NA	Y	AGC-MAST-MAST-MAST2	N	NA	NA	NA	NA	N	NA	NA	NA	NA	NA
>ENSP00000308413:map.11/67202156/T:p.A420V:n.C1304T:c.gCc/gTc:SIFTprediction.tolerated:PolyPhenScore.0.01	Mutation around phosphorylation site on kinase protein	3,-3,4	N	N	Y	AGC-RSK-RSKp70-p70S6Kb	N	NA	NA	NA	NA	N	NA	NA	NA	NA	NA
>ENSP00000324560:map.12/132403161/G:p.T816A:n.A2797G:c.Act/Gct:SIFTprediction.tolerated:PolyPhenScore.0.002	Uninterpreted mutation on kinase protein	NA	NA	NA	Y	Other-ULK-ULK-ULK1	N	NA	NA	NA	NA	N	NA	NA	NA	NA	NA
>ENSP00000353824:map.22/50356693/C:p.V300A:n.T1334C:c.gTc/gCc:SIFTprediction.tolerated:PolyPhenScore.0.001	Uninterpreted mutation on kinase protein	NA	NA	NA	Y	CAMK-PIM--PIM3	N	NA	NA	NA	NA	N	NA	NA	NA	NA	NA
>ENSP00000072869:map.7/140373785/A:p.A219T:n.G833A:c.Gcc/Acc:SIFTprediction.tolerated:PolyPhenScore.0.754	Mutation around phosphorylation site on kinase domain	1	N	N	Y	PKL-ABC1-ABC1-C-ADCK2	Y	15	N	N	N	N	NA	NA	NA	NA	NA
>ENSP00000171887:map.2/218674697/T:p.V1604I:n.G5263A:c.Gtc/Atc:SIFTprediction.tolerated:PolyPhenScore.0.003	Uninterpreted mutation on SH2 protein	NA	NA	NA	N	NA	NA	NA	NA	NA	NA	Y	TNS1	N	NA	NA	NA
>ENSP00000171887:map.2/218683075/A:p.T1223I:n.C4121T:c.aCt/aTt:SIFTprediction.tolerated:PolyPhenScore.0.041	Uninterpreted mutation on SH2 protein	NA	NA	NA	N	NA	NA	NA	NA	NA	NA	Y	TNS1	N	NA	NA	NA
>ENSP00000171887:map.2/218683154/G:p.W1197R:n.T4042C:c.Tgg/Cgg:SIFTprediction.tolerated:PolyPhenScore.0	Mutation around phosphorylation site on SH2 protein	5	N	N	N	NA	NA	NA	NA	NA	NA	Y	TNS1	N	NA	NA	NA
>ENSP00000171887:map.2/218683396/T:p.R1116H:n.G3800A:c.cGc/cAc:SIFTprediction.tolerated:PolyPhenScore.0.006	Mutation around phosphorylation site on SH2 protein	-3	N	N	N	NA	NA	NA	NA	NA	NA	Y	TNS1	N	NA	NA	NA
>ENSP00000171887:map.2/218695102/A:p.R1004W:n.C3463T:c.Cgg/Tgg:SIFTprediction.tolerated:PolyPhenScore.0	Uninterpreted mutation on SH2 protein	NA	NA	NA	N	NA	NA	NA	NA	NA	NA	Y	TNS1	N	NA	NA	NA
>ENSP00000171887:map.2/218713282/A:p.T528I:n.C2036T:c.aCc/aTc:SIFTprediction.tolerated:PolyPhenScore.0.186	Uninterpreted mutation on SH2 protein	NA	NA	NA	N	NA	NA	NA	NA	NA	NA	Y	TNS1	N	NA	NA	NA
>ENSP00000296452:map.3/49689210/A:p.A741T:n.G2335A:c.Gcc/Acc:SIFTprediction.None:PolyPhenScore.0.078	Mutation around phosphorylation site	-2	N	N	N	NA	NA	NA	NA	NA	NA	N	NA	NA	NA	NA	NA
>ENSP00000322885:map.7/76131645/G:p.T421A:n.A1771G:c.Aca/Gca:SIFTprediction.tolerated:PolyPhenScore.0.002	Mutation around phosphorylation site	-4	N	N	N	NA	NA	NA	NA	NA	NA	N	NA	NA	NA	NA	NA
>ENSP00000376946:map.12/76740149/A:p.P539L:n.C1700T:c.cCa/cTa:SIFTprediction.tolerated:PolyPhenScore.0	Mutation around phosphorylation site	3	N	N	N	NA	NA	NA	NA	NA	NA	N	NA	NA	NA	NA	NA
>ENSP00000341677:map.9/6328947/C:p.F118L:n.T599C:c.Ttc/Ctc:SIFTprediction.deleterious:PolyPhenScore.0.992	Mutation around phosphorylation site	3,-2	N	N	N	NA	NA	NA	NA	NA	NA	N	NA	NA	NA	NA	NA
>ENSP00000321845:map.10/75519959/A:p.R222Q:n.G747A:c.cGg/cAg:SIFTprediction.tolerated:PolyPhenScore.0.004	Mutation around phosphorylation site	4	N	N	N	NA	NA	NA	NA	NA	NA	N	NA	NA	NA	NA	NA
>ENSP00000340691:map.8/37914773/T:p.A107V:n.C553T:c.gCg/gTg:SIFTprediction.tolerated:PolyPhenScore.0.01	Mutation around phosphorylation site	-5	N	N	N	NA	NA	NA	NA	NA	NA	N	NA	NA	NA	NA	NA
>ENSP00000221444:map.19/49574125/C:p.P189R:n.C922G:c.cCg/cGg:SIFTprediction.tolerated:PolyPhenScore.0.001	Mutation around phosphorylation site	-4,-5	N	N	N	NA	NA	NA	NA	NA	NA	N	NA	NA	NA	NA	NA
>ENSP00000319217:map.14/20528207/A:p.D2N:n.G4A:c.Gat/Aat:SIFTprediction.tolerated:PolyPhenScore.0.016	Mutation around phosphorylation site	-5	N	N	N	NA	NA	NA	NA	NA	NA	N	NA	NA	NA	NA	NA
>ENSP00000369375:map.9/27183463/C:p.Q346P:n.A1479C:c.cAg/cCg:SIFTprediction.tolerated:PolyPhenScore.0	Uninterpreted mutation on kinase protein	NA	NA	NA	Y	TK-Tie--TIE2	N	NA	NA	NA	NA	N	NA	NA	NA	NA	NA
>ENSP00000270279:map.19/45297479/T:p.P435S:n.C1366T:c.Cca/Tca:SIFTprediction.tolerated:PolyPhenScore.0.021	Uninterpreted mutation on SH2 protein	NA	NA	NA	N	NA	NA	NA	NA	NA	NA	Y	CBLC	N	NA	NA	NA
>ENSP00000288266:map.3/57303684/G:p.E700G:n.A2246G:c.gAa/gGa:SIFTprediction.deleterious:PolyPhenScore.0.095	Mutation around phosphorylation site	4	N	N	N	NA	NA	NA	NA	NA	NA	N	NA	NA	NA	NA	NA
>ENSP00000359740:map.6/57012673/T:p.P597L:n.C2034T:c.cCg/cTg:SIFTprediction.tolerated:PolyPhenScore.0.001	Mutation around phosphorylation site	1	N	N	N	NA	NA	NA	NA	NA	NA	N	NA	NA	NA	NA	NA
>ENSP00000302707:map.19/52249211/G:p.E346A:n.A1132C:c.gAg/gCg:SIFTprediction.tolerated:PolyPhenScore.0.359	Mutation around phosphorylation site	4	N	N	N	NA	NA	NA	NA	NA	NA	N	NA	NA	NA	NA	NA
>ENSP00000298047:map.11/92600375/A:p.G4043S:n.G12144A:c.Ggc/Agc:SIFTprediction.deleterious:PolyPhenScore.0.108	Mutation around phosphorylation site	-1	N	N	N	NA	NA	NA	NA	NA	NA	N	NA	NA	NA	NA	NA
>ENSP00000341368:map.6/42074872/C:p.S260A:n.T778G:c.Tca/Gca:SIFTprediction.tolerated:PolyPhenScore.0.954	Destruction of phosphorylation site	0,4	Y	N	N	NA	NA	NA	NA	NA	NA	N	NA	NA	NA	NA	NA
>ENSP00000382121:map.10/70645376/C:p.E608D:n.A1907C:c.gaA/gaC:SIFTprediction.tolerated:PolyPhenScore.0	Mutation around phosphorylation site	-2,1	N	N	N	NA	NA	NA	NA	NA	NA	N	NA	NA	NA	NA	NA
>ENSP00000310216:map.12/10562089/C:p.I29S:n.T268G:c.aTc/aGc:SIFTprediction.tolerated:PolyPhenScore.0	Mutation around phosphorylation site	-3	N	N	N	NA	NA	NA	NA	NA	NA	N	NA	NA	NA	NA	NA
>ENSP00000264233:map.3/121154974/C:p.Q2513R:n.A7667G:c.cAa/cGa:SIFTprediction.tolerated:PolyPhenScore.0	Mutation around phosphorylation site	2	N	N	N	NA	NA	NA	NA	NA	NA	N	NA	NA	NA	NA	NA
>ENSP00000301962:map.7/6193752/A:p.S856N:n.G2725A:c.aGt/aAt:SIFTprediction.deleterious:PolyPhenScore.0.672	Destruction of phosphorylation site	0	Y	N	N	NA	NA	NA	NA	NA	NA	N	NA	NA	NA	NA	NA
>ENSP00000322617:map.3/183778010/C:p.G405A:n.G1248C:c.gGa/gCa:SIFTprediction.tolerated:PolyPhenScore.0.014	Mutation around phosphorylation site	-2,1	N	N	N	NA	NA	NA	NA	NA	NA	N	NA	NA	NA	NA	NA
>ENSP00000311827:map.3/135870104/T:p.S540N:n.G2352A:c.aGt/aAt:SIFTprediction.deleterious:PolyPhenScore.0.207	Destruction of phosphorylation site	0	Y	N	N	NA	NA	NA	NA	NA	NA	N	NA	NA	NA	NA	NA
>ENSP00000265299:map.7/30831181/T:p.A355V:n.C1141T:c.gCa/gTa:SIFTprediction.tolerated:PolyPhenScore.0.001	Mutation around phosphorylation site	3	N	N	N	NA	NA	NA	NA	NA	NA	N	NA	NA	NA	NA	NA
>ENSP00000267890:map.15/43170793/G:p.L8P:n.T132C:c.cTg/cCg:SIFTprediction.tolerated:PolyPhenScore.0	Uninterpreted mutation on kinase protein	NA	NA	NA	Y	CK1-TTBK--TTBK2	N	NA	NA	NA	NA	N	NA	NA	NA	NA	NA
>ENSP00000280020:map.18/34752963/T:p.A481V:n.C1464T:c.gCg/gTg:SIFTprediction.tolerated:PolyPhenScore.0.718	Mutation around phosphorylation site	-2	N	N	N	NA	NA	NA	NA	NA	NA	N	NA	NA	NA	NA	NA
>ENSP00000317039:map.9/86617265/G:p.N455S:n.A1696G:c.aAt/aGt:SIFTprediction.tolerated:PolyPhenScore.0	Mutation around phosphorylation site	5,-1	N	N	N	NA	NA	NA	NA	NA	NA	N	NA	NA	NA	NA	NA
>ENSP00000229446:map.6/136589448/A:p.R748L:n.G2496T:c.cGa/cTa:SIFTprediction.tolerated:PolyPhenScore.0.592	Mutation around phosphorylation site	-1,-5,1	N	N	N	NA	NA	NA	NA	NA	NA	N	NA	NA	NA	NA	NA
>ENSP00000229446:map.6/136597281/T:p.L459H:n.T1629A:c.cTt/cAt:SIFTprediction.tolerated:PolyPhenScore.0.796	Mutation around phosphorylation site	-5,2,-3	N	N	N	NA	NA	NA	NA	NA	NA	N	NA	NA	NA	NA	NA
>ENSP00000229446:map.6/136597288/C:p.Y457D:n.T1622G:c.Tat/Gat:SIFTprediction.tolerated:PolyPhenScore.0.547	Destruction of phosphorylation site, Phosphomimicking mutation	0,-5	Y	Y	N	NA	NA	NA	NA	NA	NA	N	NA	NA	NA	NA	NA
>ENSP00000356130:map.1/205130413/G:p.C641R:n.T1952C:c.Tgt/Cgt:SIFTprediction.tolerated:PolyPhenScore.0	Uninterpreted mutation on kinase protein	NA	NA	NA	Y	Other-Dusty--Dusty	N	NA	NA	NA	NA	N	NA	NA	NA	NA	NA
>ENSP00000281282:map.15/57731335/C:p.T380P:n.A1216C:c.Aca/Cca:SIFTprediction.tolerated:PolyPhenScore.0	Destruction of phosphorylation site	0	Y	N	N	NA	NA	NA	NA	NA	NA	N	NA	NA	NA	NA	NA
>ENSP00000340409:map.11/6415463/A:p.G508R:n.G1690A:c.Ggg/Agg:SIFTprediction.tolerated:PolyPhenScore.0.828	Mutation around phosphorylation site	-2	N	N	N	NA	NA	NA	NA	NA	NA	N	NA	NA	NA	NA	NA
>ENSP00000356560:map.1/180913597/G:p.N1078D:n.A3287G:c.Aac/Gac:SIFTprediction.tolerated:PolyPhenScore.0	Mutation around phosphorylation site	4,3,-5	N	N	N	NA	NA	NA	NA	NA	NA	N	NA	NA	NA	NA	NA
>ENSP00000327314:map.19/44352639/A:p.R629H:n.G2183A:c.cGt/cAt:SIFTprediction.deleterious:PolyPhenScore.0.029	Mutation around phosphorylation site	2	N	N	N	NA	NA	NA	NA	NA	NA	N	NA	NA	NA	NA	NA
>ENSP00000264377:map.2/207425854/A:p.R391Q:n.G1500A:c.cGg/cAg:SIFTprediction.deleterious:PolyPhenScore.0.242	Mutation around phosphorylation site	-5	N	N	N	NA	NA	NA	NA	NA	NA	N	NA	NA	NA	NA	NA
>ENSP00000370505:map.X/3235724/T:p.G2000S:n.G6125A:c.Ggc/Agc:SIFTprediction.tolerated:PolyPhenScore.0.345	Mutation around phosphorylation site	4	N	N	N	NA	NA	NA	NA	NA	NA	N	NA	NA	NA	NA	NA
>ENSP00000370505:map.X/3239545/T:p.G1394D:n.G4308A:c.gGc/gAc:SIFTprediction.tolerated:PolyPhenScore.0	Phosphomimicking mutation	1	N	Y	N	NA	NA	NA	NA	NA	NA	N	NA	NA	NA	NA	NA
>ENSP00000417451:map.X/114425238/A:p.G412S:n.G1276A:c.Ggc/Agc:SIFTprediction.deleterious:PolyPhenScore.0.012	Mutation around phosphorylation site	2	N	N	N	NA	NA	NA	NA	NA	NA	N	NA	NA	NA	NA	NA
>ENSP00000353796:map.2/71212405/C:p.L523P:n.T1602C:c.cTg/cCg:SIFTprediction.tolerated:PolyPhenScore.0.999	Mutation around phosphorylation site	-2	N	N	N	NA	NA	NA	NA	NA	NA	N	NA	NA	NA	NA	NA
>ENSP00000334456:map.11/55563761/A:p.A244T:n.G730A:c.Gcc/Acc:SIFTprediction.tolerated:PolyPhenScore.0.409	Mutation around phosphorylation site	2,-5	N	N	N	NA	NA	NA	NA	NA	NA	N	NA	NA	NA	NA	NA
>ENSP00000334456:map.11/55563776/G:p.S249A:n.T745G:c.Tct/Gct:SIFTprediction.tolerated:PolyPhenScore.0	Destruction of phosphorylation site	0	Y	N	N	NA	NA	NA	NA	NA	NA	N	NA	NA	NA	NA	NA
>ENSP00000333595:map.19/44890801/C:p.R536G:n.A1671G:c.Aga/Gga:SIFTprediction.tolerated:PolyPhenScore.0	Mutation around phosphorylation site	1	N	N	N	NA	NA	NA	NA	NA	NA	N	NA	NA	NA	NA	NA
>ENSP00000337451:map.3/89521664/A:p.R914H:n.G2966A:c.cGc/cAc:SIFTprediction.tolerated:PolyPhenScore.0.017	Uninterpreted mutation on kinase protein	NA	NA	NA	Y	TK-Eph--EphA3	N	NA	NA	NA	NA	N	NA	NA	NA	NA	NA
>ENSP00000337451:map.3/89521693/C:p.W924R:n.T2995C:c.Tgg/Cgg:SIFTprediction.tolerated:PolyPhenScore.0	Uninterpreted mutation on kinase protein	NA	NA	NA	Y	TK-Eph--EphA3	N	NA	NA	NA	NA	N	NA	NA	NA	NA	NA
>ENSP00000342512:map.3/155485302/T:p.S160N:n.G578A:c.aGt/aAt:SIFTprediction.tolerated:PolyPhenScore.0.001	Mutation around phosphorylation site	-4	N	N	N	NA	NA	NA	NA	NA	NA	N	NA	NA	NA	NA	NA
>ENSP00000312741:map.12/121712077/A:p.T85S:n.A1082T:c.Acc/Tcc:SIFTprediction.tolerated:PolyPhenScore.0	Uninterpreted mutation on kinase protein	NA	NA	NA	Y	Other-CAMKK-CAMKK-Meta-CaMKK2	N	NA	NA	NA	NA	N	NA	NA	NA	NA	NA
>ENSP00000357823:map.1/151733335/G:p.E210A:n.A714C:c.gAa/gCa:SIFTprediction.tolerated:PolyPhenScore.0.615	Mutation around phosphorylation site	5	N	N	N	NA	NA	NA	NA	NA	NA	N	NA	NA	NA	NA	NA
>ENSP00000388987:map.21/15974409/C:p.N92D:n.A272G:c.Aat/Gat:SIFTprediction.tolerated:PolyPhenScore.0	Mutation around phosphorylation site	-4	N	N	N	NA	NA	NA	NA	NA	NA	N	NA	NA	NA	NA	NA
>ENSP00000209929:map.1/171168584/T:p.S195L:n.C742T:c.tCa/tTa:SIFTprediction.deleterious:PolyPhenScore.0.968	Destruction of phosphorylation site	0	Y	N	N	NA	NA	NA	NA	NA	NA	N	NA	NA	NA	NA	NA
>ENSP00000319388:map.9/139748483/A:p.A209T:n.G675A:c.Gct/Act:SIFTprediction.tolerated:PolyPhenScore.0.016	Mutation around phosphorylation site	4	N	N	N	NA	NA	NA	NA	NA	NA	N	NA	NA	NA	NA	NA
>ENSP00000357911:map.10/124330427/T:p.S54L:n.C267T:c.tCg/tTg:SIFTprediction.tolerated:PolyPhenScore.0.031	Destruction of phosphorylation site	0	Y	N	N	NA	NA	NA	NA	NA	NA	N	NA	NA	NA	NA	NA
>ENSP00000364526:map.10/30318055/G:p.V341A:n.T1124C:c.gTg/gCg:SIFTprediction.deleterious:PolyPhenScore.0.87	Mutation around phosphorylation site	1	N	N	N	NA	NA	NA	NA	NA	NA	N	NA	NA	NA	NA	NA
>ENSP00000306678:map.11/113268059/A:p.G318R:n.G1046A:c.Ggg/Agg:SIFTprediction.tolerated:PolyPhenScore.0	Uninterpreted mutation on kinase protein	NA	NA	NA	Y	TKL-RIPK--SgK288	N	NA	NA	NA	NA	N	NA	NA	NA	NA	NA
>ENSP00000306678:map.11/113270015/C:p.G442R:n.G1418C:c.Ggc/Cgc:SIFTprediction.tolerated:PolyPhenScore.0	Uninterpreted mutation on kinase protein	NA	NA	NA	Y	TKL-RIPK--SgK288	N	NA	NA	NA	NA	N	NA	NA	NA	NA	NA
>ENSP00000306678:map.11/113270160/G:p.H490R:n.A1563G:c.cAt/cGt:SIFTprediction.tolerated:PolyPhenScore.0.005	Uninterpreted mutation on kinase protein	NA	NA	NA	Y	TKL-RIPK--SgK288	N	NA	NA	NA	NA	N	NA	NA	NA	NA	NA
>ENSP00000360200:map.1/62261168/G:p.I400V:n.A1312G:c.Ata/Gta:SIFTprediction.tolerated:PolyPhenScore.0.029	Mutation around phosphorylation site	4	N	N	N	NA	NA	NA	NA	NA	NA	N	NA	NA	NA	NA	NA
>ENSP00000351555:map.14/35231108/T:p.N1334K:n.T4570A:c.aaT/aaA:SIFTprediction.tolerated:PolyPhenScore.0.97	Mutation around phosphorylation site	-1,-5,3	N	N	N	NA	NA	NA	NA	NA	NA	N	NA	NA	NA	NA	NA
>ENSP00000319104:map.17/27002100/T:p.G153V:n.G741T:c.gGg/gTg:SIFTprediction.tolerated:PolyPhenScore.0	Uninterpreted mutation on SH2 protein	NA	NA	NA	N	NA	NA	NA	NA	NA	NA	Y	SUPT6H	N	NA	NA	NA
>ENSP00000386022:map.11/60531346/G:p.L47R:n.T219G:c.cTg/cGg:SIFTprediction.tolerated:PolyPhenScore.0.012	Mutation around phosphorylation site	-4	N	N	N	NA	NA	NA	NA	NA	NA	N	NA	NA	NA	NA	NA
>ENSP00000308149:map.7/2752487/A:p.R491H:n.G1840A:c.cGt/cAt:SIFTprediction.tolerated:PolyPhenScore.0	Mutation around phosphorylation site	3	N	N	N	NA	NA	NA	NA	NA	NA	N	NA	NA	NA	NA	NA
>ENSP00000371328:map.12/10571091/G:p.H113P:n.A338C:c.cAt/cCt:SIFTprediction.tolerated:PolyPhenScore.0.05	Mutation around phosphorylation site	5	N	N	N	NA	NA	NA	NA	NA	NA	N	NA	NA	NA	NA	NA
>ENSP00000325355:map.17/73498483/C:p.E891G:n.A3259G:c.gAg/gGg:SIFTprediction.tolerated:PolyPhenScore.0	Mutation around phosphorylation site	-1	N	N	N	NA	NA	NA	NA	NA	NA	N	NA	NA	NA	NA	NA
>ENSP00000261590:map.18/29122799/A:p.R773K:n.G2527A:c.aGa/aAa:SIFTprediction.tolerated:PolyPhenScore.0.039	Mutation around phosphorylation site	-2	N	N	N	NA	NA	NA	NA	NA	NA	N	NA	NA	NA	NA	NA
>ENSP00000378438:map.15/75499861/A:p.G491D:n.G1705A:c.gGc/gAc:SIFTprediction.tolerated:PolyPhenScore.0	Mutation around phosphorylation site	-5	N	N	N	NA	NA	NA	NA	NA	NA	N	NA	NA	NA	NA	NA
>ENSP00000258381:map.2/231077725/G:p.W112R:n.T412C:c.Tgg/Cgg:SIFTprediction.tolerated:PolyPhenScore.0.002	Mutation around phosphorylation site	-5	N	N	N	NA	NA	NA	NA	NA	NA	N	NA	NA	NA	NA	NA
>ENSP00000278616:map.11/108183167/G:p.N1983S:n.A6333G:c.aAt/aGt:SIFTprediction.tolerated:PolyPhenScore.0.001	Uninterpreted mutation on kinase protein	NA	NA	NA	Y	PKL-PIKK-ATM-ATM	N	NA	NA	NA	NA	N	NA	NA	NA	NA	NA
>ENSP00000354877:map.17/19713740/T:p.V370M:n.G1627A:c.Gtg/Atg:SIFTprediction.tolerated:PolyPhenScore.0.001	Uninterpreted mutation on kinase protein	NA	NA	NA	Y	Other-ULK-ULK-ULK2	N	NA	NA	NA	NA	N	NA	NA	NA	NA	NA
>ENSP00000376675:map.1/149400421/T:p.R41H:n.G122A:c.cGc/cAc:SIFTprediction.None:PolyPhenScore.0.878	Mutation around phosphorylation site	-1	N	N	N	NA	NA	NA	NA	NA	NA	N	NA	NA	NA	NA	NA
>ENSP00000348385:map.9/116931099/A:p.A422T:n.G1655A:c.Gca/Aca:SIFTprediction.tolerated:PolyPhenScore.0	Mutation around phosphorylation site	3	N	N	N	NA	NA	NA	NA	NA	NA	N	NA	NA	NA	NA	NA
>ENSP00000348385:map.9/116931445/C:p.I537T:n.T2001C:c.aTt/aCt:SIFTprediction.tolerated:PolyPhenScore.0	Mutation around phosphorylation site	-2,-5	N	N	N	NA	NA	NA	NA	NA	NA	N	NA	NA	NA	NA	NA
>ENSP00000361926:map.6/42906384/T:p.S231I:n.G1063T:c.aGc/aTc:SIFTprediction.tolerated:PolyPhenScore.0.135	Mutation around phosphorylation site	5	N	N	N	NA	NA	NA	NA	NA	NA	N	NA	NA	NA	NA	NA
>ENSP00000265023:map.3/186443018/C:p.M178T:n.T745C:c.aTg/aCg:SIFTprediction.tolerated:PolyPhenScore.0	Mutation around phosphorylation site	3,4	N	N	N	NA	NA	NA	NA	NA	NA	N	NA	NA	NA	NA	NA
>ENSP00000272117:map.1/226924666/T:p.R165H:n.G494A:c.cGc/cAc:SIFTprediction.deleterious:PolyPhenScore.0.983	Mutation around phosphorylation site	-1	N	N	N	NA	NA	NA	NA	NA	NA	N	NA	NA	NA	NA	NA
>ENSP00000402935:map.3/17208267/C:p.I718V:n.A2416G:c.Att/Gtt:SIFTprediction.tolerated:PolyPhenScore.0	Mutation around phosphorylation site	-4,-5	N	N	N	NA	NA	NA	NA	NA	NA	N	NA	NA	NA	NA	NA
>ENSP00000378451:map.5/133902194/G:p.N453S:n.A1537G:c.aAc/aGc:SIFTprediction.tolerated:PolyPhenScore.0.257	Mutation around phosphorylation site	5	N	N	N	NA	NA	NA	NA	NA	NA	N	NA	NA	NA	NA	NA
>ENSP00000356540:map.6/144508278/T:p.V172F:n.G697T:c.Gtc/Ttc:SIFTprediction.deleterious:PolyPhenScore.0.805	Mutation around phosphorylation site	-1	N	N	N	NA	NA	NA	NA	NA	NA	N	NA	NA	NA	NA	NA
>ENSP00000239165:map.17/46688256/C:p.T9A:n.A124G:c.Act/Gct:SIFTprediction.tolerated:PolyPhenScore.0	Mutation around phosphorylation site	3	N	N	N	NA	NA	NA	NA	NA	NA	N	NA	NA	NA	NA	NA
>ENSP00000364230:map.1/20671961/A:p.R880H:n.G2835A:c.cGc/cAc:SIFTprediction.deleterious:PolyPhenScore.0.992	Mutation around phosphorylation site	-1	N	N	N	NA	NA	NA	NA	NA	NA	N	NA	NA	NA	NA	NA
>ENSP00000303686:map.2/11810095/A:p.A54V:n.C196T:c.gCg/gTg:SIFTprediction.tolerated:PolyPhenScore.0.004	Mutation around phosphorylation site	1	N	N	N	NA	NA	NA	NA	NA	NA	N	NA	NA	NA	NA	NA
>ENSP00000389186:map.6/126210395/G:p.S197A:n.T589G:c.Tct/Gct:SIFTprediction.tolerated:PolyPhenScore.0	Mutation around phosphorylation site	4	N	N	N	NA	NA	NA	NA	NA	NA	N	NA	NA	NA	NA	NA
>ENSP00000402038:map.6/74191854/A:p.I491N:n.T1749A:c.aTt/aAt:SIFTprediction.deleterious:PolyPhenScore.0.991	Mutation around phosphorylation site	5,-5,-4	N	N	N	NA	NA	NA	NA	NA	NA	N	NA	NA	NA	NA	NA
>ENSP00000262577:map.8/144620183/C:p.S452G:n.A1386G:c.Agc/Ggc:SIFTprediction.tolerated:PolyPhenScore.0	Destruction of phosphorylation site	-2,-1,0	Y	N	N	NA	NA	NA	NA	NA	NA	N	NA	NA	NA	NA	NA
>ENSP00000305503:map.19/50412217/G:p.S283T:n.G1284C:c.aGc/aCc:SIFTprediction.tolerated:PolyPhenScore.0.001	Mutation around phosphorylation site	2	N	N	N	NA	NA	NA	NA	NA	NA	N	NA	NA	NA	NA	NA
>ENSP00000319417:map.13/21742311/T:p.V187I:n.G684A:c.Gta/Ata:SIFTprediction.tolerated:PolyPhenScore.0.003	Mutation around phosphorylation site	-3	N	N	N	NA	NA	NA	NA	NA	NA	N	NA	NA	NA	NA	NA
>ENSP00000375863:map.19/41809972/T:p.R690W:n.C2357T:c.Cgg/Tgg:SIFTprediction.deleterious:PolyPhenScore.0	Mutation around phosphorylation site	3	N	N	N	NA	NA	NA	NA	NA	NA	N	NA	NA	NA	NA	NA
>ENSP00000365107:map.10/27459746/G:p.P620A:n.C1915G:c.Cca/Gca:SIFTprediction.tolerated:PolyPhenScore.0.037	Mutation around phosphorylation site on kinase protein	2	N	N	Y	AGC-MAST-MASTL-MASTL	N	NA	NA	NA	NA	N	NA	NA	NA	NA	NA
>ENSP00000352028:map.5/145442203/C:p.G710A:n.G2351C:c.gGc/gCc:SIFTprediction.tolerated:PolyPhenScore.0.005	Mutation around phosphorylation site	-3,3	N	N	N	NA	NA	NA	NA	NA	NA	N	NA	NA	NA	NA	NA
>ENSP00000354006:map.9/77367203/C:p.Q1663R:n.A5226G:c.cAg/cGg:SIFTprediction.deleterious:PolyPhenScore.0.098	Uninterpreted mutation on kinase protein	NA	NA	NA	Y	PKL-Alpha-ChaK-ChaK2	N	NA	NA	NA	NA	N	NA	NA	NA	NA	NA
>ENSP00000354006:map.9/77376647/C:p.K1584E:n.A4988G:c.Aag/Gag:SIFTprediction.deleterious:PolyPhenScore.0.377	Uninterpreted mutation on kinase protein	NA	NA	NA	Y	PKL-Alpha-ChaK-ChaK2	N	NA	NA	NA	NA	N	NA	NA	NA	NA	NA
>ENSP00000354006:map.9/77377410/T:p.V1393I:n.G4415A:c.Gtt/Att:SIFTprediction.tolerated:PolyPhenScore.0.042	Uninterpreted mutation on kinase protein	NA	NA	NA	Y	PKL-Alpha-ChaK-ChaK2	N	NA	NA	NA	NA	N	NA	NA	NA	NA	NA
>ENSP00000361892:map.20/43629135/A:p.V312M:n.G1029A:c.Gtg/Atg:SIFTprediction.tolerated:PolyPhenScore.0.003	Mutation around phosphorylation site on kinase protein	5	N	N	Y	STE-STE20-MST-MST1	N	NA	NA	NA	NA	N	NA	NA	NA	NA	NA
>ENSP00000411242:map.3/171969077/G:p.T179S:n.C708G:c.aCc/aGc:SIFTprediction.tolerated:PolyPhenScore.0	Mutation around phosphorylation site	-1,4	N	N	N	NA	NA	NA	NA	NA	NA	N	NA	NA	NA	NA	NA
>ENSP00000386190:map.2/27804432/C:p.S1665P:n.T5044C:c.Tcc/Ccc:SIFTprediction.tolerated:PolyPhenScore.0	Destruction of phosphorylation site	0,-1,1	Y	N	N	NA	NA	NA	NA	NA	NA	N	NA	NA	NA	NA	NA
>ENSP00000283905:map.7/25194665/C:p.T187S:n.C1223G:c.aCc/aGc:SIFTprediction.tolerated:PolyPhenScore.0.985	Destruction of phosphorylation site	0	Y	N	N	NA	NA	NA	NA	NA	NA	N	NA	NA	NA	NA	NA
>ENSP00000360671:map.X/118603844/G:p.L111R:n.T448G:c.cTc/cGc:SIFTprediction.tolerated:PolyPhenScore.0.001	Mutation around phosphorylation site	-1	N	N	N	NA	NA	NA	NA	NA	NA	N	NA	NA	NA	NA	NA
>ENSP00000256509:map.3/391100/G:p.T303A:n.A1549G:c.Aca/Gca:SIFTprediction.tolerated:PolyPhenScore.0.025	Mutation around phosphorylation site	-4	N	N	N	NA	NA	NA	NA	NA	NA	N	NA	NA	NA	NA	NA
>ENSP00000212015:map.10/69672479/A:p.E536K:n.G1659A:c.Gaa/Aaa:SIFTprediction.deleterious:PolyPhenScore.0.244	Mutation around phosphorylation site	-4,1,-2,-3	N	N	N	NA	NA	NA	NA	NA	NA	N	NA	NA	NA	NA	NA
>ENSP00000312946:map.3/52554304/C:p.A1833P:n.G5573C:c.Gcc/Ccc:SIFTprediction.tolerated:PolyPhenScore.0	Mutation around phosphorylation site	4	N	N	N	NA	NA	NA	NA	NA	NA	N	NA	NA	NA	NA	NA
>ENSP00000256367:map.14/71109153/G:p.P103A:n.C650G:c.Ccg/Gcg:SIFTprediction.tolerated:PolyPhenScore.0	Mutation around phosphorylation site	-2	N	N	N	NA	NA	NA	NA	NA	NA	N	NA	NA	NA	NA	NA
>ENSP00000356518:map.1/182922215/T:p.S18R:n.C291A:c.agC/agA:SIFTprediction.deleterious:PolyPhenScore.0.03	Destruction of phosphorylation site	0,2	Y	N	N	NA	NA	NA	NA	NA	NA	N	NA	NA	NA	NA	NA
>ENSP00000309501:map.4/37445315/A:p.L569M:n.C2553A:c.Ctg/Atg:SIFTprediction.deleterious:PolyPhenScore.0.998	Mutation around phosphorylation site	3	N	N	N	NA	NA	NA	NA	NA	NA	N	NA	NA	NA	NA	NA
>ENSP00000312987:map.20/43058277/T:p.P466L:n.C1486T:c.cCg/cTg:SIFTprediction.tolerated:PolyPhenScore.0.001	Mutation around phosphorylation site	-3	N	N	N	NA	NA	NA	NA	NA	NA	N	NA	NA	NA	NA	NA
>ENSP00000358983:map.10/104162030/T:p.A867V:n.C2850T:c.gCg/gTg:SIFTprediction.deleterious:PolyPhenScore.0.773	Mutation around phosphorylation site	-1,-3,-5,1	N	N	N	NA	NA	NA	NA	NA	NA	N	NA	NA	NA	NA	NA
>ENSP00000343325:map.19/14580328/G:p.I724V:n.A2201G:c.Atc/Gtc:SIFTprediction.tolerated:PolyPhenScore.0	Kinase downstream rewiring on kinase domain	NA	NA	NA	Y	AGC-PKN--PKN1	Y	614	N	Y	N	N	NA	NA	NA	NA	NA
>ENSP00000311319:map.19/58420699/A,T:p.R316L:n.G1146T:c.cGt/cTt:SIFTprediction.deleterious:PolyPhenScore.0	Mutation around phosphorylation site	-3	N	N	N	NA	NA	NA	NA	NA	NA	N	NA	NA	NA	NA	NA
>ENSP00000311319:map.19/58420699/A,T:p.R316H:n.G1146A:c.cGt/cAt:SIFTprediction.deleterious:PolyPhenScore.0	Mutation around phosphorylation site	-3	N	N	N	NA	NA	NA	NA	NA	NA	N	NA	NA	NA	NA	NA
>ENSP00000319141:map.2/172411273/A:p.S266N:n.G995A:c.aGt/aAt:SIFTprediction.tolerated:PolyPhenScore.0	Mutation around phosphorylation site	4	N	N	N	NA	NA	NA	NA	NA	NA	N	NA	NA	NA	NA	NA
>ENSP00000374309:map.18/6958609/C:p.T2611A:n.A7925G:c.Aca/Gca:SIFTprediction.tolerated:PolyPhenScore.0	Mutation around phosphorylation site	-4	N	N	N	NA	NA	NA	NA	NA	NA	N	NA	NA	NA	NA	NA
>ENSP00000342381:map.2/58316814/G:p.I167V:n.A682G:c.Ata/Gta:SIFTprediction.deleterious:PolyPhenScore.0.631	Uninterpreted mutation on kinase domain	NA	NA	NA	Y	CK1-VRK--VRK2	Y	648	N	N	N	N	NA	NA	NA	NA	NA
>ENSP00000216286:map.14/52520368/T:p.G453D:n.G1358A:c.gGt/gAt:SIFTprediction.tolerated:PolyPhenScore.0.003	Mutation around phosphorylation site	4	N	N	N	NA	NA	NA	NA	NA	NA	N	NA	NA	NA	NA	NA
>ENSP00000346442:map.12/25242595/G:p.L141V:n.C1250G:c.Ctt/Gtt:SIFTprediction.tolerated:PolyPhenScore.0.013	Mutation around phosphorylation site	-3,3	N	N	N	NA	NA	NA	NA	NA	NA	N	NA	NA	NA	NA	NA
>ENSP00000312143:map.7/47408888/T:p.S452N:n.G1713A:c.aGt/aAt:SIFTprediction.tolerated:PolyPhenScore.0.23	Mutation around phosphorylation site on SH2 protein	1	N	N	N	NA	NA	NA	NA	NA	NA	Y	TNS3	N	NA	NA	NA
>ENSP00000355026:map.17/8224276/C:p.S831P:n.T2601C:c.Tct/Cct:SIFTprediction.tolerated:PolyPhenScore.0	Mutation around phosphorylation site	-4	N	N	N	NA	NA	NA	NA	NA	NA	N	NA	NA	NA	NA	NA
>ENSP00000417401:map.20/62196253/A:p.V1308L:n.G3992T:c.Gtg/Ttg:SIFTprediction.tolerated:PolyPhenScore.0.016	Mutation around phosphorylation site	4	N	N	N	NA	NA	NA	NA	NA	NA	N	NA	NA	NA	NA	NA
>ENSP00000417401:map.20/62198348/T:p.S788N:n.G2433A:c.aGc/aAc:SIFTprediction.tolerated:PolyPhenScore.0.006	Destruction of phosphorylation site	0	Y	N	N	NA	NA	NA	NA	NA	NA	N	NA	NA	NA	NA	NA
>ENSP00000297875:map.X/37966024/T:p.A445V:n.C1777T:c.gCt/gTt:SIFTprediction.deleterious:PolyPhenScore.0.825	Mutation around phosphorylation site	-5	N	N	N	NA	NA	NA	NA	NA	NA	N	NA	NA	NA	NA	NA
>ENSP00000346359:map.14/58937416/C:p.L896P:n.T2931C:c.cTt/cCt:SIFTprediction.tolerated:PolyPhenScore.0.001	Mutation around phosphorylation site	1	N	N	N	NA	NA	NA	NA	NA	NA	N	NA	NA	NA	NA	NA
>ENSP00000374408:map.2/234732311/A:p.V1372M:n.G4280A:c.Gtg/Atg:SIFTprediction.tolerated:PolyPhenScore.0.028	Mutation around phosphorylation site	5	N	N	N	NA	NA	NA	NA	NA	NA	N	NA	NA	NA	NA	NA
>ENSP00000264193:map.3/98304403/A:p.R352C:n.C1273T:c.Cgc/Tgc:SIFTprediction.tolerated:PolyPhenScore.0.01	Mutation around phosphorylation site	-4	N	N	N	NA	NA	NA	NA	NA	NA	N	NA	NA	NA	NA	NA
>ENSP00000335153:map.14/102568367/A:p.M71L:n.A493T:c.Atg/Ttg:SIFTprediction.tolerated:PolyPhenScore.0	Mutation around phosphorylation site	-4,-2	N	N	N	NA	NA	NA	NA	NA	NA	N	NA	NA	NA	NA	NA
>ENSP00000428326:map.1/242042545/G:p.E69G:n.A204G:c.gAg/gGg:SIFTprediction.tolerated:PolyPhenScore.0	Mutation around phosphorylation site	-4	N	N	N	NA	NA	NA	NA	NA	NA	N	NA	NA	NA	NA	NA
>ENSP00000382213:map.4/88536899/G:p.N1029D:n.A3205G:c.Aac/Gac:SIFTprediction.None:PolyPhenScore.0	Mutation around phosphorylation site	2	N	N	N	NA	NA	NA	NA	NA	NA	N	NA	NA	NA	NA	NA
>ENSP00000369568:map.11/5373114/A:p.S126N:n.G377A:c.aGc/aAc:SIFTprediction.tolerated:PolyPhenScore.0.001	Mutation around phosphorylation site	-4,-5	N	N	N	NA	NA	NA	NA	NA	NA	N	NA	NA	NA	NA	NA
>ENSP00000403459:map.17/37898543/C:p.C20R:n.T193C:c.Tgc/Cgc:SIFTprediction.tolerated:PolyPhenScore.0	Uninterpreted mutation on SH2 protein	NA	NA	NA	N	NA	NA	NA	NA	NA	NA	Y	GRB7	N	NA	NA	NA
>ENSP00000342681:map.11/60892606/G:p.H461R:n.A1548G:c.cAc/cGc:SIFTprediction.tolerated:PolyPhenScore.0	Mutation around phosphorylation site	-4,1	N	N	N	NA	NA	NA	NA	NA	NA	N	NA	NA	NA	NA	NA
>ENSP00000342681:map.11/60893235/T:p.A471V:n.C1578T:c.gCt/gTt:SIFTprediction.deleterious:PolyPhenScore.0.964	Mutation around phosphorylation site	-5	N	N	N	NA	NA	NA	NA	NA	NA	N	NA	NA	NA	NA	NA
>ENSP00000351740:map.4/38880046/C:p.L116P:n.T523C:c.cTg/cCg:SIFTprediction.tolerated:PolyPhenScore.0	Mutation around phosphorylation site	1,-4	N	N	N	NA	NA	NA	NA	NA	NA	N	NA	NA	NA	NA	NA
>ENSP00000366249:map.6/29523676/G:p.C160S:n.G703C:c.tGt/tCt:SIFTprediction.tolerated:PolyPhenScore.0	Mutation around phosphorylation site	-1	N	N	N	NA	NA	NA	NA	NA	NA	N	NA	NA	NA	NA	NA
>ENSP00000366249:map.6/29523952/G:p.I68T:n.T427C:c.aTt/aCt:SIFTprediction.deleterious:PolyPhenScore.0.959	Mutation around phosphorylation site	-5	N	N	N	NA	NA	NA	NA	NA	NA	N	NA	NA	NA	NA	NA
>ENSP00000440217:map.X/150869267/G:p.N153S:n.A507G:c.aAc/aGc:SIFTprediction.tolerated:PolyPhenScore.0	Mutation around phosphorylation site	-1	N	N	N	NA	NA	NA	NA	NA	NA	N	NA	NA	NA	NA	NA
>ENSP00000351575:map.5/70806457/A:p.G1180S:n.G3801A:c.Ggt/Agt:SIFTprediction.tolerated:PolyPhenScore.0	Mutation around phosphorylation site	-2,4,-1	N	N	N	NA	NA	NA	NA	NA	NA	N	NA	NA	NA	NA	NA
>ENSP00000369299:map.11/5730343/A:p.R321K:n.G1239A:c.aGa/aAa:SIFTprediction.deleterious:PolyPhenScore.0.696	Mutation around phosphorylation site	-4	N	N	N	NA	NA	NA	NA	NA	NA	N	NA	NA	NA	NA	NA
>ENSP00000343966:map.13/20277413/C:p.M492V:n.A1634G:c.Atg/Gtg:SIFTprediction.tolerated:PolyPhenScore.0.126	Mutation around phosphorylation site	-1	N	N	N	NA	NA	NA	NA	NA	NA	N	NA	NA	NA	NA	NA
>ENSP00000353343:map.11/4567335/G:p.S305R:n.C915G:c.agC/agG:SIFTprediction.tolerated:PolyPhenScore.0	Destruction of phosphorylation site	0	Y	N	N	NA	NA	NA	NA	NA	NA	N	NA	NA	NA	NA	NA
>ENSP00000353820:map.22/42524817/T:p.G212E:n.G750A:c.gGa/gAa:SIFTprediction.tolerated:PolyPhenScore.0.247	Mutation around phosphorylation site	-5	N	N	N	NA	NA	NA	NA	NA	NA	N	NA	NA	NA	NA	NA
>ENSP00000259030:map.3/187088812/T:p.T131M:n.C502T:c.aCg/aTg:SIFTprediction.tolerated:PolyPhenScore.0.036	Destruction of phosphorylation site	4,0	Y	N	N	NA	NA	NA	NA	NA	NA	N	NA	NA	NA	NA	NA
>ENSP00000412754:map.10/135351362/C,G:p.F334L:n.T1002G:c.ttT/ttG:SIFTprediction.tolerated:PolyPhenScore.0.987	Mutation around phosphorylation site	-3	N	N	N	NA	NA	NA	NA	NA	NA	N	NA	NA	NA	NA	NA
>ENSP00000362222:map.1/36807481/T:p.A400T:n.G1372A:c.Gcc/Acc:SIFTprediction.tolerated:PolyPhenScore.0.004	Uninterpreted mutation on kinase protein	NA	NA	NA	Y	CAMK-SgK495--SgK495	N	NA	NA	NA	NA	N	NA	NA	NA	NA	NA
>ENSP00000335444:map.3/138025275/T:p.V170M:n.G536A:c.Gtg/Atg:SIFTprediction.deleterious:PolyPhenScore.0.996	Uninterpreted mutation on kinase domain	NA	NA	NA	Y	NDK-NDK--TXNDC6	Y	30	N	N	N	N	NA	NA	NA	NA	NA
>ENSP00000240361:map.17/56659018/T:p.G1088D:n.G3349A:c.gGt/gAt:SIFTprediction.tolerated:PolyPhenScore.0.033	Uninterpreted mutation on kinase protein	NA	NA	NA	Y	Other-NKF5--SgK307	N	NA	NA	NA	NA	N	NA	NA	NA	NA	NA
>ENSP00000264144:map.1/183191324/A:p.D247E:n.C806A:c.gaC/gaA:SIFTprediction.tolerated:PolyPhenScore.0.056	Mutation around phosphorylation site	-3	N	N	N	NA	NA	NA	NA	NA	NA	N	NA	NA	NA	NA	NA
>ENSP00000378605:map.7/73097654/T:p.G34R:n.G130A:c.Gga/Aga:SIFTprediction.tolerated:PolyPhenScore.0.001	Mutation around phosphorylation site	-5	N	N	N	NA	NA	NA	NA	NA	NA	N	NA	NA	NA	NA	NA
>ENSP00000199447:map.7/37907304/C:p.C208R:n.T994C:c.Tgt/Cgt:SIFTprediction.tolerated:PolyPhenScore.0.003	Uninterpreted mutation on kinase protein	NA	NA	NA	Y	NDK-NDK--TXNDC3	N	NA	NA	NA	NA	N	NA	NA	NA	NA	NA
>ENSP00000199447:map.7/37907434/A:p.R251Q:n.G1124A:c.cGa/cAa:SIFTprediction.tolerated:PolyPhenScore.0	Uninterpreted mutation on kinase protein	NA	NA	NA	Y	NDK-NDK--TXNDC3	N	NA	NA	NA	NA	N	NA	NA	NA	NA	NA
>ENSP00000384416:map.7/31682453/T:p.A490V:n.C1507T:c.gCg/gTg:SIFTprediction.tolerated:PolyPhenScore.0.026	Mutation around phosphorylation site	3,4	N	N	N	NA	NA	NA	NA	NA	NA	N	NA	NA	NA	NA	NA
>ENSP00000250066:map.17/5072333/G:p.I1167S:n.T5199G:c.aTc/aGc:SIFTprediction.tolerated:PolyPhenScore.0.106	Mutation around phosphorylation site	-1	N	N	N	NA	NA	NA	NA	NA	NA	N	NA	NA	NA	NA	NA
>ENSP00000408736:map.3/10312121/C:p.Y419H:n.T1417C:c.Tat/Cat:SIFTprediction.tolerated:PolyPhenScore.0.004	Destruction of phosphorylation site	0,-1,-5	Y	N	N	NA	NA	NA	NA	NA	NA	N	NA	NA	NA	NA	NA
>ENSP00000366002:map.6/29911203/C:p.K168Q:n.A811C:c.Aag/Cag:SIFTprediction.None:PolyPhenScore.0.003	Mutation around phosphorylation site	1	N	N	N	NA	NA	NA	NA	NA	NA	N	NA	NA	NA	NA	NA
>ENSP00000400312:map.15/75130093/C:p.K445R:n.A1426G:c.aAg/aGg:SIFTprediction.tolerated:PolyPhenScore.0.098	Uninterpreted mutation on kinase protein	NA	NA	NA	Y	Other-ULK-ULK-ULK3	N	NA	NA	NA	NA	N	NA	NA	NA	NA	NA
>ENSP00000400312:map.15/75131614/G:p.L318P:n.T1045C:c.cTg/cCg:SIFTprediction.deleterious:PolyPhenScore.0.954	Uninterpreted mutation on kinase protein	NA	NA	NA	Y	Other-ULK-ULK-ULK3	N	NA	NA	NA	NA	N	NA	NA	NA	NA	NA
>ENSP00000463778:map.17/21318770/A:p.R39Q:n.G1011A:c.cGg/cAg:SIFTprediction.tolerated:PolyPhenScore.0.262	Mutation around phosphorylation site	1	N	N	N	NA	NA	NA	NA	NA	NA	N	NA	NA	NA	NA	NA
>ENSP00000463778:map.17/21318773/A:p.R40H:n.G1014A:c.cGc/cAc:SIFTprediction.deleterious:PolyPhenScore.0.041	Mutation around phosphorylation site	2	N	N	N	NA	NA	NA	NA	NA	NA	N	NA	NA	NA	NA	NA
>ENSP00000463778:map.17/21318782/A:p.R43H:n.G1023A:c.cGc/cAc:SIFTprediction.deleterious:PolyPhenScore.0.031	Mutation around phosphorylation site	5	N	N	N	NA	NA	NA	NA	NA	NA	N	NA	NA	NA	NA	NA
>ENSP00000463778:map.17/21319868/T:p.S405I:n.G2109T:c.aGc/aTc:SIFTprediction.deleterious:PolyPhenScore.0.029	Destruction of phosphorylation site	0	Y	N	N	NA	NA	NA	NA	NA	NA	N	NA	NA	NA	NA	NA
>ENSP00000356087:map.1/206669465/T:p.P713L:n.C2511T:c.cCt/cTt:SIFTprediction.tolerated:PolyPhenScore.0.008	Uninterpreted mutation on kinase protein	NA	NA	NA	Y	Other-IKK--IKKe	N	NA	NA	NA	NA	N	NA	NA	NA	NA	NA
>ENSP00000319756:map.12/53442956/C:p.R10T:n.G224C:c.aGg/aCg:SIFTprediction.deleterious:PolyPhenScore.0.007	Uninterpreted mutation on SH2 protein	NA	NA	NA	N	NA	NA	NA	NA	NA	NA	Y	TENC1	N	NA	NA	NA
>ENSP00000242839:map.13/52518245/A:p.E1081D:n.G3400T:c.gaG/gaT:SIFTprediction.tolerated:PolyPhenScore.0.884	Mutation around phosphorylation site	5,3	N	N	N	NA	NA	NA	NA	NA	NA	N	NA	NA	NA	NA	NA
>ENSP00000309555:map.X/153220360/G:p.S1164P:n.T4457C:c.Tcc/Ccc:SIFTprediction.tolerated:PolyPhenScore.0	Destruction of phosphorylation site	0	Y	N	N	NA	NA	NA	NA	NA	NA	N	NA	NA	NA	NA	NA
>ENSP00000387262:map.2/86400824/A:p.P124S:n.C758T:c.Cct/Tct:SIFTprediction.deleterious:PolyPhenScore.0.882	Mutation around phosphorylation site	-2	N	N	N	NA	NA	NA	NA	NA	NA	N	NA	NA	NA	NA	NA
>ENSP00000307889:map.16/89628073/A:p.A112T:n.G410A:c.Gcc/Acc:SIFTprediction.tolerated:PolyPhenScore.0.05	Mutation around phosphorylation site	5,3	N	N	N	NA	NA	NA	NA	NA	NA	N	NA	NA	NA	NA	NA
>ENSP00000306335:map.19/6042059/T:p.A86T:n.G525A:c.Gcc/Acc:SIFTprediction.tolerated:PolyPhenScore.0.009	Mutation around phosphorylation site	4	N	N	N	NA	NA	NA	NA	NA	NA	N	NA	NA	NA	NA	NA
>ENSP00000199764:map.19/42265889/T:p.G239V:n.G934T:c.gGc/gTc:SIFTprediction.tolerated:PolyPhenScore.0.002	Mutation around phosphorylation site	-4	N	N	N	NA	NA	NA	NA	NA	NA	N	NA	NA	NA	NA	NA
>ENSP00000381488:map.17/39346518/C:p.I127T:n.T380C:c.aTc/aCc:SIFTprediction.tolerated:PolyPhenScore.0	Mutation around phosphorylation site	-5	N	N	N	NA	NA	NA	NA	NA	NA	N	NA	NA	NA	NA	NA
>ENSP00000367817:map.7/131195712/A:p.S194L:n.C829T:c.tCg/tTg:SIFTprediction.tolerated:PolyPhenScore.0.022	Destruction of phosphorylation site	0,1,-1	Y	N	N	NA	NA	NA	NA	NA	NA	N	NA	NA	NA	NA	NA
>ENSP00000342710:map.12/53085089/C:p.R533G:n.A1626G:c.Agg/Ggg:SIFTprediction.tolerated:PolyPhenScore.0	Mutation around phosphorylation site	-1	N	N	N	NA	NA	NA	NA	NA	NA	N	NA	NA	NA	NA	NA
>ENSP00000360329:map.1/55182300/A:p.S47T:n.T226A:c.Tcg/Acg:SIFTprediction.tolerated:PolyPhenScore.0	Mutation around phosphorylation site	-4	N	N	N	NA	NA	NA	NA	NA	NA	N	NA	NA	NA	NA	NA
>ENSP00000303963:map.16/75238103/T:p.A250T:n.G792A:c.Gcc/Acc:SIFTprediction.tolerated:PolyPhenScore.0.001	Mutation around phosphorylation site	4	N	N	N	NA	NA	NA	NA	NA	NA	N	NA	NA	NA	NA	NA
>ENSP00000365016:map.13/110434905/T:p.A1166T:n.G4011A:c.Gcc/Acc:SIFTprediction.tolerated:PolyPhenScore.0.796	Mutation around phosphorylation site	4,2	N	N	N	NA	NA	NA	NA	NA	NA	N	NA	NA	NA	NA	NA
>ENSP00000371419:map.13/25068808/T:p.F215Y:n.T750A:c.tTt/tAt:SIFTprediction.tolerated:PolyPhenScore.0	Mutation around phosphorylation site	1	N	N	N	NA	NA	NA	NA	NA	NA	N	NA	NA	NA	NA	NA
>ENSP00000350990:map.11/57075882/C:p.S1435G:n.A4456G:c.Agc/Ggc:SIFTprediction.tolerated:PolyPhenScore.0	Mutation around phosphorylation site	-4	N	N	N	NA	NA	NA	NA	NA	NA	N	NA	NA	NA	NA	NA
>ENSP00000368964:map.X/20071046/C:p.N182S:n.A583G:c.aAt/aGt:SIFTprediction.tolerated:PolyPhenScore.0	Mutation around phosphorylation site	-5	N	N	N	NA	NA	NA	NA	NA	NA	N	NA	NA	NA	NA	NA
>ENSP00000396067:map.8/53586706/G:p.M234T:n.T1216C:c.aTg/aCg:SIFTprediction.tolerated:PolyPhenScore.0.001	Mutation around phosphorylation site	-3,-4	N	N	N	NA	NA	NA	NA	NA	NA	N	NA	NA	NA	NA	NA
>ENSP00000362682:map.9/127566378/G:p.T309A:n.A925G:c.Acc/Gcc:SIFTprediction.tolerated:PolyPhenScore.0.001	Destruction of phosphorylation site	0	Y	N	N	NA	NA	NA	NA	NA	NA	N	NA	NA	NA	NA	NA
>ENSP00000306627:map.3/111985107/C:p.I286V:n.A1109G:c.Att/Gtt:SIFTprediction.tolerated:PolyPhenScore.0.002	Mutation around phosphorylation site	5	N	N	N	NA	NA	NA	NA	NA	NA	N	NA	NA	NA	NA	NA
>ENSP00000453854:map.15/49293194/A:p.V710L:n.G2392T:c.Gta/Tta:SIFTprediction.deleterious:PolyPhenScore.0.024	Mutation around phosphorylation site	5	N	N	N	NA	NA	NA	NA	NA	NA	N	NA	NA	NA	NA	NA
>ENSP00000262262:map.19/51738917/A:p.G304R:n.G950A:c.Ggg/Agg:SIFTprediction.tolerated:PolyPhenScore.0.038	Mutation around phosphorylation site	2	N	N	N	NA	NA	NA	NA	NA	NA	N	NA	NA	NA	NA	NA
>ENSP00000355927:map.1/213349747/T:p.P319L:n.C1106T:c.cCa/cTa:SIFTprediction.tolerated:PolyPhenScore.0.411	Uninterpreted mutation on kinase protein	NA	NA	NA	Y	AGC-RSKL--RSKL1	N	NA	NA	NA	NA	N	NA	NA	NA	NA	NA
>ENSP00000355927:map.1/213414979/G:p.I720M:n.A2310G:c.atA/atG:SIFTprediction.deleterious:PolyPhenScore.0.015	Uninterpreted mutation on kinase protein	NA	NA	NA	Y	AGC-RSKL--RSKL1	N	NA	NA	NA	NA	N	NA	NA	NA	NA	NA
>ENSP00000215582:map.19/757412/G:p.S156G:n.A549G:c.Agc/Ggc:SIFTprediction.tolerated:PolyPhenScore.0	Destruction of phosphorylation site	0,-1,-4,1	Y	N	N	NA	NA	NA	NA	NA	NA	N	NA	NA	NA	NA	NA
>ENSP00000288050:map.16/70161263/C:p.Y110H:n.T1285C:c.Tat/Cat:SIFTprediction.tolerated:PolyPhenScore.0	Destruction of phosphorylation site	1,0	Y	N	N	NA	NA	NA	NA	NA	NA	N	NA	NA	NA	NA	NA
>ENSP00000350616:map.7/50611735/C:p.M17V:n.A118G:c.Atg/Gtg:SIFTprediction.tolerated:PolyPhenScore.0	Mutation around phosphorylation site	-3	N	N	N	NA	NA	NA	NA	NA	NA	N	NA	NA	NA	NA	NA
>ENSP00000344818:map.12/125397750/G:p.S190P:n.T1132C:c.Tct/Cct:SIFTprediction.tolerated:PolyPhenScore.0	Destruction of phosphorylation site	0	Y	N	N	NA	NA	NA	NA	NA	NA	N	NA	NA	NA	NA	NA
>ENSP00000276594:map.8/70981854/T:p.G81D:n.G444A:c.gGt/gAt:SIFTprediction.deleterious:PolyPhenScore.0.008	Mutation around phosphorylation site	2	N	N	N	NA	NA	NA	NA	NA	NA	N	NA	NA	NA	NA	NA
>ENSP00000327738:map.4/189061106/A:p.E132K:n.G534A:c.Gag/Aag:SIFTprediction.tolerated:PolyPhenScore.0.063	Mutation around phosphorylation site	4	N	N	N	NA	NA	NA	NA	NA	NA	N	NA	NA	NA	NA	NA
>ENSP00000374507:map.14/91773494/A:p.A1028V:n.C3170T:c.gCg/gTg:SIFTprediction.tolerated:PolyPhenScore.0.002	Mutation around phosphorylation site	5	N	N	N	NA	NA	NA	NA	NA	NA	N	NA	NA	NA	NA	NA
>ENSP00000363259:map.10/50534599/A:p.G1337S:n.G4297A:c.Ggc/Agc:SIFTprediction.deleterious:PolyPhenScore.0.727	Mutation around phosphorylation site	5	N	N	N	NA	NA	NA	NA	NA	NA	N	NA	NA	NA	NA	NA
>ENSP00000262302:map.16/1837991/T:p.T180M:n.C659T:c.aCg/aTg:SIFTprediction.tolerated:PolyPhenScore.0.53	Mutation around phosphorylation site	5	N	N	N	NA	NA	NA	NA	NA	NA	N	NA	NA	NA	NA	NA
>ENSP00000384917:map.9/113234507/C:p.K899R:n.A3033G:c.aAg/aGg:SIFTprediction.tolerated:PolyPhenScore.0	Mutation around phosphorylation site	-2	N	N	N	NA	NA	NA	NA	NA	NA	N	NA	NA	NA	NA	NA
>ENSP00000362773:map.X/71401607/A:p.R16Q:n.G79A:c.cGg/cAg:SIFTprediction.tolerated:PolyPhenScore.0	Mutation around phosphorylation site	-2	N	N	N	NA	NA	NA	NA	NA	NA	N	NA	NA	NA	NA	NA
>ENSP00000362773:map.X/71401614/A:p.S18R:n.C86A:c.agC/agA:SIFTprediction.tolerated:PolyPhenScore.0	Destruction of phosphorylation site	0	Y	N	N	NA	NA	NA	NA	NA	NA	N	NA	NA	NA	NA	NA
>ENSP00000421985:map.5/131066725/A:p.G76C:n.G322T:c.Ggc/Tgc:SIFTprediction.tolerated:PolyPhenScore.0	Mutation around phosphorylation site	-1	N	N	N	NA	NA	NA	NA	NA	NA	N	NA	NA	NA	NA	NA
>ENSP00000233826:map.2/233633127/A:p.T286I:n.C997T:c.aCa/aTa:SIFTprediction.deleterious:PolyPhenScore.0.999	Mutation around phosphorylation site	-1	N	N	N	NA	NA	NA	NA	NA	NA	N	NA	NA	NA	NA	NA
>ENSP00000269373:map.17/80684979/A:p.H288N:n.C935A:c.Cac/Aac:SIFTprediction.tolerated:PolyPhenScore.0.843	Mutation around phosphorylation site	3	N	N	N	NA	NA	NA	NA	NA	NA	N	NA	NA	NA	NA	NA
>ENSP00000226094:map.17/66533655/G:p.L530S:n.T1877C:c.tTg/tCg:SIFTprediction.tolerated:PolyPhenScore.0	Uninterpreted mutation on kinase protein	NA	NA	NA	Y	PKL-FJ--FAM20A	N	NA	NA	NA	NA	N	NA	NA	NA	NA	NA
>ENSP00000362181:map.6/41318438/G:p.M223V:n.A755G:c.Atg/Gtg:SIFTprediction.tolerated:PolyPhenScore.0	Mutation around phosphorylation site	-5	N	N	N	NA	NA	NA	NA	NA	NA	N	NA	NA	NA	NA	NA
>ENSP00000254043:map.17/39670912/C:p.A421G:n.C4848G:c.gCc/gGc:SIFTprediction.tolerated:PolyPhenScore.0.002	Mutation around phosphorylation site	-5	N	N	N	NA	NA	NA	NA	NA	NA	N	NA	NA	NA	NA	NA
>ENSP00000254043:map.17/39674641/C:p.T147A:n.A4025G:c.Acc/Gcc:SIFTprediction.tolerated:PolyPhenScore.0.01	Mutation around phosphorylation site	-1	N	N	N	NA	NA	NA	NA	NA	NA	N	NA	NA	NA	NA	NA
>ENSP00000373884:map.15/34016274/A:p.G2270E:n.G6879A:c.gGg/gAg:SIFTprediction.tolerated:PolyPhenScore.0	Mutation around phosphorylation site	2	N	N	N	NA	NA	NA	NA	NA	NA	N	NA	NA	NA	NA	NA
>ENSP00000334418:map.11/50003191/A:p.V283L:n.G881T:c.Gtg/Ttg:SIFTprediction.tolerated:PolyPhenScore.0	Mutation around phosphorylation site	-2	N	N	N	NA	NA	NA	NA	NA	NA	N	NA	NA	NA	NA	NA
>ENSP00000367276:map.13/53035925/G:p.I323V:n.A1057G:c.Ata/Gta:SIFTprediction.tolerated:PolyPhenScore.0	Mutation around phosphorylation site	3,-5	N	N	N	NA	NA	NA	NA	NA	NA	N	NA	NA	NA	NA	NA
>ENSP00000335042:map.19/20308301/C:p.S261T:n.G839C:c.aGt/aCt:SIFTprediction.tolerated:PolyPhenScore.0	Destruction of phosphorylation site	0	Y	N	N	NA	NA	NA	NA	NA	NA	N	NA	NA	NA	NA	NA
>ENSP00000341781:map.14/64522674/C:p.D3253H:n.G9969C:c.Gat/Cat:SIFTprediction.None:PolyPhenScore.0.405	Mutation around phosphorylation site	-2	N	N	N	NA	NA	NA	NA	NA	NA	N	NA	NA	NA	NA	NA
>ENSP00000378207:map.14/64935411/T:p.P100L:n.C677T:c.cCa/cTa:SIFTprediction.tolerated:PolyPhenScore.0.001	Mutation around phosphorylation site	5	N	N	N	NA	NA	NA	NA	NA	NA	N	NA	NA	NA	NA	NA
>ENSP00000318690:map.2/75917161/C:p.Q425E:n.C1407G:c.Cag/Gag:SIFTprediction.tolerated:PolyPhenScore.0.003	Mutation around phosphorylation site	-4,-5,-3	N	N	N	NA	NA	NA	NA	NA	NA	N	NA	NA	NA	NA	NA
>ENSP00000261799:map.5/149513317/A:p.R256W:n.C1236T:c.Cgg/Tgg:SIFTprediction.deleterious:PolyPhenScore.0.784	Uninterpreted mutation on kinase protein	NA	NA	NA	Y	TK-PVR-PDGFR-PDGFRb	N	NA	NA	NA	NA	N	NA	NA	NA	NA	NA
>ENSP00000453144:map.15/29347019/C:p.L311P:n.T1236C:c.cTg/cCg:SIFTprediction.tolerated:PolyPhenScore.0	Mutation around phosphorylation site	5	N	N	N	NA	NA	NA	NA	NA	NA	N	NA	NA	NA	NA	NA
>ENSP00000314649:map.6/24503590/T:p.H180Y:n.C566T:c.Cac/Tac:SIFTprediction.tolerated:PolyPhenScore.0	Mutation around phosphorylation site	5,-1	N	N	N	NA	NA	NA	NA	NA	NA	N	NA	NA	NA	NA	NA
>ENSP00000252825:map.19/49658209/C:p.S96A:n.T473G:c.Tcc/Gcc:SIFTprediction.tolerated:PolyPhenScore.0.392	Mutation around phosphorylation site	-3	N	N	N	NA	NA	NA	NA	NA	NA	N	NA	NA	NA	NA	NA
>ENSP00000379702:map.19/53669273/C:p.H157R:n.A570G:c.cAt/cGt:SIFTprediction.tolerated:PolyPhenScore.0	Mutation around phosphorylation site	-5	N	N	N	NA	NA	NA	NA	NA	NA	N	NA	NA	NA	NA	NA
>ENSP00000345917:map.4/4276132/C:p.H265R:n.A1035G:c.cAc/cGc:SIFTprediction.tolerated:PolyPhenScore.0	Mutation around phosphorylation site	5	N	N	N	NA	NA	NA	NA	NA	NA	N	NA	NA	NA	NA	NA
>ENSP00000314949:map.17/7417086/A:p.A1835T:n.G5902A:c.Gcc/Acc:SIFTprediction.tolerated:PolyPhenScore.0	Mutation around phosphorylation site	-4,3,2,4,-1	N	N	N	NA	NA	NA	NA	NA	NA	N	NA	NA	NA	NA	NA
>ENSP00000259455:map.9/101061577/A:p.T824I:n.C2931T:c.aCc/aTc:SIFTprediction.tolerated:PolyPhenScore.0.043	Mutation around phosphorylation site	5	N	N	N	NA	NA	NA	NA	NA	NA	N	NA	NA	NA	NA	NA
>ENSP00000358374:map.12/46320944/T:p.R847H:n.G2774A:c.cGt/cAt:SIFTprediction.deleterious:PolyPhenScore.0.017	Mutation around phosphorylation site	1,-3,-1	N	N	N	NA	NA	NA	NA	NA	NA	N	NA	NA	NA	NA	NA
>ENSP00000307235:map.2/88874891/A:p.A704S:n.G2412T:c.Gct/Tct:SIFTprediction.tolerated:PolyPhenScore.0.005	Mutation around phosphorylation site on kinase domain	-1	N	N	Y	Other-PEK-PEK-PEK	Y	283	N	N	N	N	NA	NA	NA	NA	NA
>ENSP00000307235:map.2/88895123/C:p.Q166R:n.A799G:c.cAa/cGa:SIFTprediction.tolerated:PolyPhenScore.0	Uninterpreted mutation on kinase protein	NA	NA	NA	Y	Other-PEK-PEK-PEK	N	NA	NA	NA	NA	N	NA	NA	NA	NA	NA
>ENSP00000307235:map.2/88913333/T:p.A116D:n.C649A:c.gCt/gAt:SIFTprediction.deleterious:PolyPhenScore.0.488	Uninterpreted mutation on kinase protein	NA	NA	NA	Y	Other-PEK-PEK-PEK	N	NA	NA	NA	NA	N	NA	NA	NA	NA	NA
>ENSP00000384770:map.19/43699336/C:p.K267E:n.A1037G:c.Aag/Gag:SIFTprediction.tolerated:PolyPhenScore.0.002	Mutation around phosphorylation site	-4	N	N	N	NA	NA	NA	NA	NA	NA	N	NA	NA	NA	NA	NA
>ENSP00000308576:map.11/66837965/C:p.C134R:n.T485C:c.Tgc/Cgc:SIFTprediction.tolerated:PolyPhenScore.0	Mutation around phosphorylation site	-4	N	N	N	NA	NA	NA	NA	NA	NA	N	NA	NA	NA	NA	NA
>ENSP00000370343:map.6/394957/A:p.I118N:n.T479A:c.aTc/aAc:SIFTprediction.deleterious:PolyPhenScore.0.997	Mutation around phosphorylation site	-4	N	N	N	NA	NA	NA	NA	NA	NA	N	NA	NA	NA	NA	NA
>ENSP00000382840:map.X/41203302/A:p.R262H:n.G1640A:c.cGc/cAc:SIFTprediction.tolerated:PolyPhenScore.0.024	Mutation around phosphorylation site	2	N	N	N	NA	NA	NA	NA	NA	NA	N	NA	NA	NA	NA	NA
>ENSP00000355296:map.10/88441223/A:p.V118M:n.G373A:c.Gtg/Atg:SIFTprediction.tolerated:PolyPhenScore.0	Mutation around phosphorylation site	5,2	N	N	N	NA	NA	NA	NA	NA	NA	N	NA	NA	NA	NA	NA
>ENSP00000297161:map.7/34118555/A:p.V389I:n.G1539A:c.Gtt/Att:SIFTprediction.deleterious:PolyPhenScore.0.772	Mutation around phosphorylation site	4	N	N	N	NA	NA	NA	NA	NA	NA	N	NA	NA	NA	NA	NA
>ENSP00000387261:map.18/43568717/C:p.N322D:n.A1060G:c.Aat/Gat:SIFTprediction.tolerated:PolyPhenScore.0	Phosphomimicking mutation	-1	N	Y	N	NA	NA	NA	NA	NA	NA	N	NA	NA	NA	NA	NA
>ENSP00000301280:map.19/4442999/G:p.S950A:n.T2948G:c.Tcg/Gcg:SIFTprediction.tolerated:PolyPhenScore.0.003	Mutation around phosphorylation site	-1	N	N	N	NA	NA	NA	NA	NA	NA	N	NA	NA	NA	NA	NA
>ENSP00000291823:map.19/40886993/T:p.R302Q:n.G1190A:c.cGg/cAg:SIFTprediction.tolerated:PolyPhenScore.0.007	Kinase downstream rewiring on kinase domain	NA	NA	NA	Y	CMGC-DYRK-HIPK-HIPK4	Y	1327	N	Y	N	N	NA	NA	NA	NA	NA
>ENSP00000362304:map.10/72513635/A:p.L940M:n.C2818A:c.Ctg/Atg:SIFTprediction.tolerated:PolyPhenScore.0.903	Mutation around phosphorylation site	-3	N	N	N	NA	NA	NA	NA	NA	NA	N	NA	NA	NA	NA	NA
>ENSP00000227474:map.11/125763746/G:p.E460D:n.G1478C:c.gaG/gaC:SIFTprediction.tolerated:PolyPhenScore.0.214	Mutation around phosphorylation site	4	N	N	N	NA	NA	NA	NA	NA	NA	N	NA	NA	NA	NA	NA
>ENSP00000285947:map.5/56207123/A:p.S76T:n.T612A:c.Tct/Act:SIFTprediction.tolerated:PolyPhenScore.0	Mutation around phosphorylation site	-5	N	N	N	NA	NA	NA	NA	NA	NA	N	NA	NA	NA	NA	NA
>ENSP00000317985:map.2/11359120/T:p.T431N:n.C1741A:c.aCt/aAt:SIFTprediction.tolerated:PolyPhenScore.0	Uninterpreted mutation on kinase protein	NA	NA	NA	Y	AGC-DMPK-ROCK-ROCK2	N	NA	NA	NA	NA	N	NA	NA	NA	NA	NA
>ENSP00000371051:map.17/3999944/T:p.G575R:n.G1848A:c.Gga/Aga:SIFTprediction.deleterious:PolyPhenScore.0.506	Mutation around phosphorylation site	-1	N	N	N	NA	NA	NA	NA	NA	NA	N	NA	NA	NA	NA	NA
>ENSP00000252999:map.20/60900481/G:p.F1807S:n.T5487C:c.tTc/tCc:SIFTprediction.tolerated:PolyPhenScore.0	Mutation around phosphorylation site	3	N	N	N	NA	NA	NA	NA	NA	NA	N	NA	NA	NA	NA	NA
>ENSP00000216911:map.20/54961463/C:p.I57V:n.A437G:c.Att/Gtt:SIFTprediction.tolerated:PolyPhenScore.0.001	Uninterpreted mutation on kinase protein	NA	NA	NA	Y	Other-Aur--AurA	N	NA	NA	NA	NA	N	NA	NA	NA	NA	NA
>ENSP00000345629:map.X/19482476/T:p.A192T:n.G574A:c.Gct/Act:SIFTprediction.tolerated:PolyPhenScore.0.408	Uninterpreted mutation on kinase protein	NA	NA	NA	Y	STE-STE11-ASK-MAP3K7	N	NA	NA	NA	NA	N	NA	NA	NA	NA	NA
>ENSP00000438795:map.17/25909816/T:p.A222V:n.C665T:c.gCc/gTc:SIFTprediction.tolerated:PolyPhenScore.0.051	Uninterpreted mutation on kinase protein	NA	NA	NA	Y	TKL-RAF-KSR-KSR1	N	NA	NA	NA	NA	N	NA	NA	NA	NA	NA
>ENSP00000438795:map.17/25919424/A:p.A390T:n.G1168A:c.Gcc/Acc:SIFTprediction.tolerated:PolyPhenScore.0.35	Uninterpreted mutation on kinase protein	NA	NA	NA	Y	TKL-RAF-KSR-KSR1	N	NA	NA	NA	NA	N	NA	NA	NA	NA	NA
>ENSP00000438795:map.17/25919557/T:p.R402W:n.C1204T:c.Cgg/Tgg:SIFTprediction.deleterious:PolyPhenScore.0.999	Mutation around phosphorylation site on kinase protein	-2,-4	N	N	Y	TKL-RAF-KSR-KSR1	N	NA	NA	NA	NA	N	NA	NA	NA	NA	NA
>ENSP00000366488:map.9/71628207/C:p.H268D:n.C833G:c.Cat/Gat:SIFTprediction.tolerated:PolyPhenScore.0	Uninterpreted mutation on kinase domain	NA	NA	NA	Y	AGC-PKA--PKACg	Y	1355	N	N	N	N	NA	NA	NA	NA	NA
>ENSP00000366488:map.9/71628729/A:p.R94C:n.C311T:c.Cgc/Tgc:SIFTprediction.deleterious:PolyPhenScore.0.958	Uninterpreted mutation on kinase domain	NA	NA	NA	Y	AGC-PKA--PKACg	Y	193	N	N	N	N	NA	NA	NA	NA	NA
>ENSP00000433548:map.12/980497/G:p.I1234V:n.A3700G:c.Ata/Gta:SIFTprediction.tolerated:PolyPhenScore.0	Uninterpreted mutation on kinase protein	NA	NA	NA	Y	Other-WNK--Wnk1	N	NA	NA	NA	NA	N	NA	NA	NA	NA	NA
>ENSP00000433548:map.12/990912/C:p.T1554P:n.A4660C:c.Acc/Ccc:SIFTprediction.tolerated:PolyPhenScore.0	Uninterpreted mutation on kinase protein	NA	NA	NA	Y	Other-WNK--Wnk1	N	NA	NA	NA	NA	N	NA	NA	NA	NA	NA
>ENSP00000433548:map.12/994487/C:p.C2004S:n.G6011C:c.tGc/tCc:SIFTprediction.tolerated:PolyPhenScore.0	Uninterpreted mutation on kinase protein	NA	NA	NA	Y	Other-WNK--Wnk1	N	NA	NA	NA	NA	N	NA	NA	NA	NA	NA
>ENSP00000433548:map.12/998365/T:p.M2306I:n.G6918T:c.atG/atT:SIFTprediction.tolerated:PolyPhenScore.0	Mutation around phosphorylation site on kinase protein	-2	N	N	Y	Other-WNK--Wnk1	N	NA	NA	NA	NA	N	NA	NA	NA	NA	NA
>ENSP00000362900:map.1/29475341/T:p.G356S:n.G1301A:c.Ggc/Agc:SIFTprediction.tolerated:PolyPhenScore.0	Mutation around phosphorylation site	-4	N	N	N	NA	NA	NA	NA	NA	NA	N	NA	NA	NA	NA	NA
>ENSP00000362900:map.1/29475648/G:p.E253D:n.A994C:c.gaA/gaC:SIFTprediction.tolerated:PolyPhenScore.0	Mutation around phosphorylation site	-2,-4	N	N	N	NA	NA	NA	NA	NA	NA	N	NA	NA	NA	NA	NA
>ENSP00000354623:map.9/117166246/G:p.V783A:n.T2517C:c.gTg/gCg:SIFTprediction.tolerated:PolyPhenScore.0	Mutation around phosphorylation site	-4	N	N	N	NA	NA	NA	NA	NA	NA	N	NA	NA	NA	NA	NA
>ENSP00000322180:map.8/120847188/C:p.H376R:n.A1342G:c.cAt/cGt:SIFTprediction.tolerated:PolyPhenScore.0	Mutation around phosphorylation site	2	N	N	N	NA	NA	NA	NA	NA	NA	N	NA	NA	NA	NA	NA
>ENSP00000347046:map.4/120528327/A:p.A93V:n.C598T:c.gCc/gTc:SIFTprediction.tolerated:PolyPhenScore.0.001	Mutation around phosphorylation site	1	N	N	N	NA	NA	NA	NA	NA	NA	N	NA	NA	NA	NA	NA
>ENSP00000216487:map.14/93118038/G:p.H215R:n.A803G:c.cAt/cGt:SIFTprediction.tolerated:PolyPhenScore.0	Uninterpreted mutation on SH2 protein	NA	NA	NA	N	NA	NA	NA	NA	NA	NA	Y	RIN3	N	NA	NA	NA
>ENSP00000354432:map.10/37421199/T:p.T125M:n.C473T:c.aCg/aTg:SIFTprediction.tolerated:PolyPhenScore.0.104	Destruction of phosphorylation site	0	Y	N	N	NA	NA	NA	NA	NA	NA	N	NA	NA	NA	NA	NA
>ENSP00000321746:map.4/95496882/T:p.S136F:n.C543T:c.tCt/tTt:SIFTprediction.deleterious:PolyPhenScore.0.543	Destruction of phosphorylation site	2,0,-1	Y	N	N	NA	NA	NA	NA	NA	NA	N	NA	NA	NA	NA	NA
>ENSP00000353475:map.17/7163739/G:p.V197A:n.T1025C:c.gTa/gCa:SIFTprediction.tolerated:PolyPhenScore.0	Mutation around phosphorylation site	2	N	N	N	NA	NA	NA	NA	NA	NA	N	NA	NA	NA	NA	NA
>ENSP00000256649:map.1/117656088/G:p.M496T:n.T2014C:c.aTg/aCg:SIFTprediction.tolerated:PolyPhenScore.0	Mutation around phosphorylation site	5	N	N	N	NA	NA	NA	NA	NA	NA	N	NA	NA	NA	NA	NA
>ENSP00000345974:map.18/691266/G:p.M166T:n.T535C:c.aTg/aCg:SIFTprediction.tolerated:PolyPhenScore.0	Mutation around phosphorylation site	-3	N	N	N	NA	NA	NA	NA	NA	NA	N	NA	NA	NA	NA	NA
>ENSP00000446007:map.10/17275865/T:p.R273C:n.C1230T:c.Cgt/Tgt:SIFTprediction.deleterious:PolyPhenScore.0.999	Mutation around phosphorylation site	-3	N	N	N	NA	NA	NA	NA	NA	NA	N	NA	NA	NA	NA	NA
>ENSP00000164133:map.11/64693304/A:p.R33H:n.G720A:c.cGc/cAc:SIFTprediction.deleterious:PolyPhenScore.0.964	Mutation around phosphorylation site	-2	N	N	N	NA	NA	NA	NA	NA	NA	N	NA	NA	NA	NA	NA
>ENSP00000382004:map.11/57569220/A:p.M324I:n.G1508A:c.atG/atA:SIFTprediction.tolerated:PolyPhenScore.0	Mutation around phosphorylation site	4,3	N	N	N	NA	NA	NA	NA	NA	NA	N	NA	NA	NA	NA	NA
>ENSP00000367125:map.1/6313938/T:p.R209H:n.G886A:c.cGc/cAc:SIFTprediction.tolerated:PolyPhenScore.0.014	Mutation around phosphorylation site	-4	N	N	N	NA	NA	NA	NA	NA	NA	N	NA	NA	NA	NA	NA
>ENSP00000432556:map.11/88045583/G:p.I110T:n.T328C:c.aTa/aCa:SIFTprediction.tolerated:PolyPhenScore.0	Mutation around phosphorylation site	3	N	N	N	NA	NA	NA	NA	NA	NA	N	NA	NA	NA	NA	NA
>ENSP00000334198:map.16/1270162/A:p.R2077H:n.G6478A:c.cGc/cAc:SIFTprediction.tolerated:PolyPhenScore.0.002	Mutation around phosphorylation site	4	N	N	N	NA	NA	NA	NA	NA	NA	N	NA	NA	NA	NA	NA
>ENSP00000395751:map.21/47545768/A:p.R237H:n.G710A:c.cGt/cAt:SIFTprediction.tolerated:PolyPhenScore.0.073	Mutation around phosphorylation site	-3	N	N	N	NA	NA	NA	NA	NA	NA	N	NA	NA	NA	NA	NA
>ENSP00000322323:map.7/299881/G:p.N564D:n.A1921G:c.Aac/Gac:SIFTprediction.tolerated:PolyPhenScore.0.001	Uninterpreted mutation on kinase protein	NA	NA	NA	Y	PKL-FJ--FAM20C	N	NA	NA	NA	NA	N	NA	NA	NA	NA	NA
>ENSP00000419481:map.17/41223094/C:p.S384G:n.A1150G:c.Agt/Ggt:SIFTprediction.tolerated:PolyPhenScore.0.738	Destruction of phosphorylation site	0	Y	N	N	NA	NA	NA	NA	NA	NA	N	NA	NA	NA	NA	NA
>ENSP00000263915:map.2/165476253/T:p.F90I:n.T807A:c.Ttt/Att:SIFTprediction.tolerated:PolyPhenScore.0.029	Uninterpreted mutation on SH2 protein	NA	NA	NA	N	NA	NA	NA	NA	NA	NA	Y	GRB14	N	NA	NA	NA
>ENSP00000444747:map.19/57175578/T:p.G330D:n.G1216A:c.gGc/gAc:SIFTprediction.deleterious:PolyPhenScore.0.935	Phosphomimicking mutation	1	N	Y	N	NA	NA	NA	NA	NA	NA	N	NA	NA	NA	NA	NA
>ENSP00000369996:map.X/13337059/T:p.G332D:n.G1460A:c.gGc/gAc:SIFTprediction.tolerated:PolyPhenScore.0	Mutation around phosphorylation site	2	N	N	N	NA	NA	NA	NA	NA	NA	N	NA	NA	NA	NA	NA
>ENSP00000346466:map.7/134889141/A:p.P257L:n.C802T:c.cCt/cTt:SIFTprediction.deleterious:PolyPhenScore.0.395	Mutation around phosphorylation site	1	N	N	N	NA	NA	NA	NA	NA	NA	N	NA	NA	NA	NA	NA
>ENSP00000259750:map.6/43230970/C:p.G623A:n.G1951C:c.gGc/gCc:SIFTprediction.tolerated:PolyPhenScore.0	Mutation around phosphorylation site on kinase protein	-4	N	N	Y	CK1-TTBK--TTBK1	N	NA	NA	NA	NA	N	NA	NA	NA	NA	NA
>ENSP00000259750:map.6/43251912/G:p.K1145R:n.A3517G:c.aAg/aGg:SIFTprediction.deleterious:PolyPhenScore.0.326	Uninterpreted mutation on kinase protein	NA	NA	NA	Y	CK1-TTBK--TTBK1	N	NA	NA	NA	NA	N	NA	NA	NA	NA	NA
>ENSP00000259750:map.6/43252029/C:p.L1184S:n.T3634C:c.tTg/tCg:SIFTprediction.tolerated:PolyPhenScore.0	Uninterpreted mutation on kinase protein	NA	NA	NA	Y	CK1-TTBK--TTBK1	N	NA	NA	NA	NA	N	NA	NA	NA	NA	NA
>ENSP00000298694:map.14/21551069/C:p.L1189S:n.T3693C:c.tTa/tCa:SIFTprediction.tolerated:PolyPhenScore.0	Mutation around phosphorylation site	-4	N	N	N	NA	NA	NA	NA	NA	NA	N	NA	NA	NA	NA	NA
>ENSP00000263897:map.19/17330060/C:p.L154S:n.T521C:c.tTg/tCg:SIFTprediction.tolerated:PolyPhenScore.0	Mutation around phosphorylation site	4	N	N	N	NA	NA	NA	NA	NA	NA	N	NA	NA	NA	NA	NA
>ENSP00000401303:map.1/154938662/C:p.M410V:n.A1449G:c.Atg/Gtg:SIFTprediction.tolerated:PolyPhenScore.0	Uninterpreted mutation on SH2 protein	NA	NA	NA	N	NA	NA	NA	NA	NA	NA	Y	SHC1	N	NA	NA	NA
>ENSP00000390204:map.7/92826850/A:p.L385F:n.G1178T:c.ttG/ttT:SIFTprediction.tolerated:PolyPhenScore.0.008	Mutation around phosphorylation site	-3	N	N	N	NA	NA	NA	NA	NA	NA	N	NA	NA	NA	NA	NA
>ENSP00000285083:map.3/16313180/G:p.K45R:n.A599G:c.aAa/aGa:SIFTprediction.tolerated:PolyPhenScore.0.005	Mutation around phosphorylation site	1,-3,5	N	N	N	NA	NA	NA	NA	NA	NA	N	NA	NA	NA	NA	NA
>ENSP00000280333:map.10/129249662/A:p.A1857T:n.G5678A:c.Gca/Aca:SIFTprediction.tolerated:PolyPhenScore.0	Mutation around phosphorylation site	-1	N	N	N	NA	NA	NA	NA	NA	NA	N	NA	NA	NA	NA	NA
>ENSP00000311712:map.3/186917751/G:p.Q229E:n.C715G:c.Cag/Gag:SIFTprediction.tolerated:PolyPhenScore.0	Mutation around phosphorylation site	5	N	N	N	NA	NA	NA	NA	NA	NA	N	NA	NA	NA	NA	NA
>ENSP00000352572:map.21/47863757/C:p.R3245S:n.A9842C:c.agA/agC:SIFTprediction.tolerated:PolyPhenScore.0.004	Mutation around phosphorylation site	3	N	N	N	NA	NA	NA	NA	NA	NA	N	NA	NA	NA	NA	NA
>ENSP00000364620:map.1/17550898/T:p.K128M:n.A475T:c.aAg/aTg:SIFTprediction.tolerated:PolyPhenScore.0.909	Mutation around phosphorylation site	-4	N	N	N	NA	NA	NA	NA	NA	NA	N	NA	NA	NA	NA	NA
>ENSP00000369798:map.10/5415954/G:p.R91G:n.A499G:c.Aga/Gga:SIFTprediction.tolerated:PolyPhenScore.0	Mutation around phosphorylation site	-4	N	N	N	NA	NA	NA	NA	NA	NA	N	NA	NA	NA	NA	NA
>ENSP00000309230:map.15/77450964/T:p.R1071K:n.G3491A:c.aGg/aAg:SIFTprediction.tolerated:PolyPhenScore.0.003	Mutation around phosphorylation site on kinase protein	-3	N	N	Y	Other-NKF3--SgK269	N	NA	NA	NA	NA	N	NA	NA	NA	NA	NA
>ENSP00000361883:map.1/40533347/G:p.S256A:n.T1327G:c.Tca/Gca:SIFTprediction.tolerated:PolyPhenScore.0	Mutation around phosphorylation site	1	N	N	N	NA	NA	NA	NA	NA	NA	N	NA	NA	NA	NA	NA
>ENSP00000262126:map.18/9255982/G:p.K906R:n.A2957G:c.aAg/aGg:SIFTprediction.tolerated:PolyPhenScore.0.984	Mutation around phosphorylation site	3	N	N	N	NA	NA	NA	NA	NA	NA	N	NA	NA	NA	NA	NA
>ENSP00000356448:map.1/186316488/T:p.S960N:n.G3176A:c.aGc/aAc:SIFTprediction.deleterious:PolyPhenScore.0.842	Mutation around phosphorylation site	-5	N	N	N	NA	NA	NA	NA	NA	NA	N	NA	NA	NA	NA	NA
>ENSP00000353452:map.3/123451773/C:p.L496V:n.C1768G:c.Ctg/Gtg:SIFTprediction.tolerated:PolyPhenScore.0.001	Uninterpreted mutation on kinase protein	NA	NA	NA	Y	CAMK-MLCK--smMLCK	N	NA	NA	NA	NA	N	NA	NA	NA	NA	NA
>ENSP00000353452:map.3/123457893/A:p.P147S:n.C721T:c.Cca/Tca:SIFTprediction.tolerated:PolyPhenScore.0.011	Uninterpreted mutation on kinase protein	NA	NA	NA	Y	CAMK-MLCK--smMLCK	N	NA	NA	NA	NA	N	NA	NA	NA	NA	NA
>ENSP00000251289:map.19/984537/G:p.I62V:n.A210G:c.Atc/Gtc:SIFTprediction.deleterious:PolyPhenScore.0.681	Mutation around phosphorylation site	1	N	N	N	NA	NA	NA	NA	NA	NA	N	NA	NA	NA	NA	NA
>ENSP00000424595:map.7/18066569/A:p.E279D:n.G918T:c.gaG/gaT:SIFTprediction.tolerated:PolyPhenScore.0.001	Mutation around phosphorylation site	5	N	N	N	NA	NA	NA	NA	NA	NA	N	NA	NA	NA	NA	NA
>ENSP00000320176:map.3/121351338/T:p.E361K:n.G1173A:c.Gaa/Aaa:SIFTprediction.tolerated:PolyPhenScore.0.326	Mutation around phosphorylation site	1	N	N	N	NA	NA	NA	NA	NA	NA	N	NA	NA	NA	NA	NA
>ENSP00000424143:map.4/2906707/T:p.G166W:n.G495T:c.Ggg/Tgg:SIFTprediction.deleterious:PolyPhenScore.1	Mutation around phosphorylation site	3	N	N	N	NA	NA	NA	NA	NA	NA	N	NA	NA	NA	NA	NA
>ENSP00000297151:map.5/159835658/G:p.M229T:n.T1074C:c.aTg/aCg:SIFTprediction.tolerated:PolyPhenScore.0	Mutation around phosphorylation site	2	N	N	N	NA	NA	NA	NA	NA	NA	N	NA	NA	NA	NA	NA
>ENSP00000433433:map.15/23889873/C:p.T403S:n.C1303G:c.aCc/aGc:SIFTprediction.tolerated:PolyPhenScore.0.004	Mutation around phosphorylation site	3	N	N	N	NA	NA	NA	NA	NA	NA	N	NA	NA	NA	NA	NA
>ENSP00000431595:map.11/67430762/C:p.H361R:n.A1351G:c.cAc/cGc:SIFTprediction.tolerated:PolyPhenScore.0	Mutation around phosphorylation site	-4,-1	N	N	N	NA	NA	NA	NA	NA	NA	N	NA	NA	NA	NA	NA
>ENSP00000355944:map.1/212965095/A:p.S4F:n.C30T:c.tCt/tTt:SIFTprediction.deleterious:PolyPhenScore.0.001	Destruction of phosphorylation site	0	Y	N	N	NA	NA	NA	NA	NA	NA	N	NA	NA	NA	NA	NA
>ENSP00000380999:map.19/9868404/T:p.C450Y:n.G1880A:c.tGt/tAt:SIFTprediction.tolerated:PolyPhenScore.0	Mutation around phosphorylation site	5	N	N	N	NA	NA	NA	NA	NA	NA	N	NA	NA	NA	NA	NA
>ENSP00000380999:map.19/9868581/C:p.E391G:n.A1703G:c.gAa/gGa:SIFTprediction.deleterious:PolyPhenScore.0.981	Mutation around phosphorylation site	2,4	N	N	N	NA	NA	NA	NA	NA	NA	N	NA	NA	NA	NA	NA
>ENSP00000325326:map.20/44596207/G:p.S294T:n.G982C:c.aGc/aCc:SIFTprediction.tolerated:PolyPhenScore.0	Mutation around phosphorylation site	5	N	N	N	NA	NA	NA	NA	NA	NA	N	NA	NA	NA	NA	NA
>ENSP00000392057:map.13/29898768/C:p.Q952P:n.A2913C:c.cAg/cCg:SIFTprediction.deleterious:PolyPhenScore.0.989	Mutation around phosphorylation site	5	N	N	N	NA	NA	NA	NA	NA	NA	N	NA	NA	NA	NA	NA
>ENSP00000372035:map.13/21562832/T:p.G363S:n.G1493A:c.Ggc/Agc:SIFTprediction.tolerated:PolyPhenScore.0.005	Uninterpreted mutation on kinase protein	NA	NA	NA	Y	AGC-NDR-LATS-LATS2	N	NA	NA	NA	NA	N	NA	NA	NA	NA	NA
>ENSP00000372035:map.13/21562948/A:p.A324V:n.C1377T:c.gCg/gTg:SIFTprediction.tolerated:PolyPhenScore.0.031	Uninterpreted mutation on kinase protein	NA	NA	NA	Y	AGC-NDR-LATS-LATS2	N	NA	NA	NA	NA	N	NA	NA	NA	NA	NA
>ENSP00000330930:map.8/8176221/T:p.G1222S:n.G3664A:c.Ggc/Agc:SIFTprediction.tolerated:PolyPhenScore.0.265	Uninterpreted mutation on kinase domain	NA	NA	NA	Y	Other-NKF3--SgK223	Y	1068	N	N	Y	N	NA	NA	NA	NA	NA
>ENSP00000330930:map.8/8176554/T:p.A1111T:n.G3331A:c.Gcg/Acg:SIFTprediction.tolerated:PolyPhenScore.0.066	Uninterpreted mutation on kinase domain	NA	NA	NA	Y	Other-NKF3--SgK223	Y	602	N	N	N	N	NA	NA	NA	NA	NA
>ENSP00000330930:map.8/8234192/C:p.S576C:n.C1727G:c.tCt/tGt:SIFTprediction.tolerated:PolyPhenScore.0.001	Uninterpreted mutation on kinase protein	NA	NA	NA	Y	Other-NKF3--SgK223	N	NA	NA	NA	NA	N	NA	NA	NA	NA	NA
>ENSP00000330930:map.8/8234219/A:p.P567L:n.C1700T:c.cCg/cTg:SIFTprediction.deleterious:PolyPhenScore.0.224	Uninterpreted mutation on kinase protein	NA	NA	NA	Y	Other-NKF3--SgK223	N	NA	NA	NA	NA	N	NA	NA	NA	NA	NA
>ENSP00000409879:map.16/21190853/C:p.E178D:n.A690C:c.gaA/gaC:SIFTprediction.tolerated:PolyPhenScore.0	Mutation around phosphorylation site	-5	N	N	N	NA	NA	NA	NA	NA	NA	N	NA	NA	NA	NA	NA
>ENSP00000348132:map.7/23757162/C:p.Q71H:n.G332C:c.caG/caC:SIFTprediction.tolerated:PolyPhenScore.0.006	Uninterpreted mutation on kinase protein	NA	NA	NA	Y	Other-Other-Unique--SgK396	N	NA	NA	NA	NA	N	NA	NA	NA	NA	NA
>ENSP00000254846:map.17/7750654/A:p.A381T:n.G1530A:c.Gcc/Acc:SIFTprediction.None:PolyPhenScore.0.718	Mutation around phosphorylation site	1	N	N	N	NA	NA	NA	NA	NA	NA	N	NA	NA	NA	NA	NA
>ENSP00000170168:map.19/1821637/G:p.S759P:n.T2370C:c.Tcc/Ccc:SIFTprediction.tolerated:PolyPhenScore.0.001	Mutation around phosphorylation site	2	N	N	N	NA	NA	NA	NA	NA	NA	N	NA	NA	NA	NA	NA
>ENSP00000295131:map.2/187692983/C:p.M544V:n.A1670G:c.Atg/Gtg:SIFTprediction.tolerated:PolyPhenScore.0.001	Mutation around phosphorylation site	2,-1	N	N	N	NA	NA	NA	NA	NA	NA	N	NA	NA	NA	NA	NA
>ENSP00000295131:map.2/187693003/T:p.F537Y:n.T1650A:c.tTt/tAt:SIFTprediction.tolerated:PolyPhenScore.0	Mutation around phosphorylation site	-5	N	N	N	NA	NA	NA	NA	NA	NA	N	NA	NA	NA	NA	NA
>ENSP00000293599:map.12/50358890/G:p.Y243C:n.A876G:c.tAt/tGt:SIFTprediction.tolerated:PolyPhenScore.0.991	Destruction of phosphorylation site	0	Y	N	N	NA	NA	NA	NA	NA	NA	N	NA	NA	NA	NA	NA
>ENSP00000274364:map.5/75932965/C:p.L629F:n.G2184C:c.ttG/ttC:SIFTprediction.tolerated:PolyPhenScore.0.144	Mutation around phosphorylation site	5,-1	N	N	N	NA	NA	NA	NA	NA	NA	N	NA	NA	NA	NA	NA
>ENSP00000274364:map.5/75996909/A:p.R1459Q:n.G4673A:c.cGg/cAg:SIFTprediction.tolerated:PolyPhenScore.0.459	Mutation around phosphorylation site	-2	N	N	N	NA	NA	NA	NA	NA	NA	N	NA	NA	NA	NA	NA
>ENSP00000386456:map.2/69741854/G:p.K509Q:n.A1902C:c.Aaa/Caa:SIFTprediction.tolerated:PolyPhenScore.0.002	Uninterpreted mutation on kinase protein	NA	NA	NA	Y	Other-NAK-BIKE-AAK1	N	NA	NA	NA	NA	N	NA	NA	NA	NA	NA
>ENSP00000287143:map.11/57147016/G:p.I109T:n.T436C:c.aTc/aCc:SIFTprediction.tolerated:PolyPhenScore.0	Mutation around phosphorylation site	5	N	N	N	NA	NA	NA	NA	NA	NA	N	NA	NA	NA	NA	NA
>ENSP00000343629:map.1/171514731/G:p.S1624C:n.C5108G:c.tCt/tGt:SIFTprediction.None:PolyPhenScore.0	Destruction of phosphorylation site	0,-1	Y	N	N	NA	NA	NA	NA	NA	NA	N	NA	NA	NA	NA	NA
>ENSP00000325381:map.11/123777497/A:p.C120Y:n.G389A:c.tGc/tAc:SIFTprediction.tolerated:PolyPhenScore.0	Mutation around phosphorylation site	-3	N	N	N	NA	NA	NA	NA	NA	NA	N	NA	NA	NA	NA	NA
>ENSP00000325381:map.11/123777536/A:p.R133K:n.G428A:c.aGg/aAg:SIFTprediction.tolerated:PolyPhenScore.0	Mutation around phosphorylation site	1	N	N	N	NA	NA	NA	NA	NA	NA	N	NA	NA	NA	NA	NA
>ENSP00000315554:map.17/7324788/A:p.R265Q:n.G819A:c.cGg/cAg:SIFTprediction.deleterious:PolyPhenScore.0.992	Mutation around phosphorylation site	3	N	N	N	NA	NA	NA	NA	NA	NA	N	NA	NA	NA	NA	NA
>ENSP00000300119:map.12/57422934/A:p.T996I:n.C3238T:c.aCa/aTa:SIFTprediction.tolerated:PolyPhenScore.0.003	Destruction of phosphorylation site	0	Y	N	N	NA	NA	NA	NA	NA	NA	N	NA	NA	NA	NA	NA
>ENSP00000231420:map.5/35033605/A:p.T212I:n.C836T:c.aCc/aTc:SIFTprediction.tolerated:PolyPhenScore.0.024	Destruction of phosphorylation site	0	Y	N	N	NA	NA	NA	NA	NA	NA	N	NA	NA	NA	NA	NA
>ENSP00000409964:map.4/186111639/C:p.T238A:n.A832G:c.Aca/Gca:SIFTprediction.tolerated:PolyPhenScore.0.019	Mutation around phosphorylation site	2	N	N	N	NA	NA	NA	NA	NA	NA	N	NA	NA	NA	NA	NA
>ENSP00000325290:map.17/3627473/T:p.R82C:n.C263T:c.Cgt/Tgt:SIFTprediction.tolerated:PolyPhenScore.0.137	Uninterpreted mutation on kinase protein	NA	NA	NA	Y	Other-Haspin--Haspin	N	NA	NA	NA	NA	N	NA	NA	NA	NA	NA
>ENSP00000325290:map.17/3628362/C:p.V378A:n.T1152C:c.gTc/gCc:SIFTprediction.tolerated:PolyPhenScore.0	Mutation around phosphorylation site on kinase protein	5	N	N	Y	Other-Haspin--Haspin	N	NA	NA	NA	NA	N	NA	NA	NA	NA	NA
>ENSP00000415430:map.22/46709881/A:p.S341N:n.G1234A:c.aGt/aAt:SIFTprediction.tolerated:PolyPhenScore.0.035	Destruction of phosphorylation site	0,-4	Y	N	N	NA	NA	NA	NA	NA	NA	N	NA	NA	NA	NA	NA
>ENSP00000415430:map.22/46719100/G:p.D482E:n.C1658G:c.gaC/gaG:SIFTprediction.tolerated:PolyPhenScore.0.078	Mutation around phosphorylation site	2,-1,-3	N	N	N	NA	NA	NA	NA	NA	NA	N	NA	NA	NA	NA	NA
>ENSP00000415430:map.22/46722400/C:p.W525R:n.T1785C:c.Tgg/Cgg:SIFTprediction.tolerated:PolyPhenScore.0	Mutation around phosphorylation site	2,5,-3	N	N	N	NA	NA	NA	NA	NA	NA	N	NA	NA	NA	NA	NA
>ENSP00000354991:map.18/56149099/C:p.I2157V:n.A6683G:c.Ata/Gta:SIFTprediction.tolerated:PolyPhenScore.0	Uninterpreted mutation on kinase protein	NA	NA	NA	Y	PKL-Alpha-Alpha-Unclassified-AlphaK2	N	NA	NA	NA	NA	N	NA	NA	NA	NA	NA
>ENSP00000354991:map.18/56202768/A:p.A1551S:n.G4865T:c.Gct/Tct:SIFTprediction.deleterious:PolyPhenScore.0.258	Uninterpreted mutation on kinase protein	NA	NA	NA	Y	PKL-Alpha-Alpha-Unclassified-AlphaK2	N	NA	NA	NA	NA	N	NA	NA	NA	NA	NA
>ENSP00000354991:map.18/56203074/A:p.P1449S:n.C4559T:c.Ccg/Tcg:SIFTprediction.deleterious:PolyPhenScore.0.904	Uninterpreted mutation on kinase protein	NA	NA	NA	Y	PKL-Alpha-Alpha-Unclassified-AlphaK2	N	NA	NA	NA	NA	N	NA	NA	NA	NA	NA
>ENSP00000354991:map.18/56203898/G:p.H1174P:n.A3735C:c.cAc/cCc:SIFTprediction.deleterious:PolyPhenScore.0.744	Uninterpreted mutation on kinase protein	NA	NA	NA	Y	PKL-Alpha-Alpha-Unclassified-AlphaK2	N	NA	NA	NA	NA	N	NA	NA	NA	NA	NA
>ENSP00000354991:map.18/56204250/C:p.L1057V:n.T3383G:c.Ttg/Gtg:SIFTprediction.tolerated:PolyPhenScore.0.626	Uninterpreted mutation on kinase protein	NA	NA	NA	Y	PKL-Alpha-Alpha-Unclassified-AlphaK2	N	NA	NA	NA	NA	N	NA	NA	NA	NA	NA
>ENSP00000354991:map.18/56204671/T:p.N916K:n.T2962A:c.aaT/aaA:SIFTprediction.deleterious:PolyPhenScore.0.731	Uninterpreted mutation on kinase protein	NA	NA	NA	Y	PKL-Alpha-Alpha-Unclassified-AlphaK2	N	NA	NA	NA	NA	N	NA	NA	NA	NA	NA
>ENSP00000354991:map.18/56204747/A:p.T891I:n.C2886T:c.aCc/aTc:SIFTprediction.tolerated:PolyPhenScore.0	Uninterpreted mutation on kinase protein	NA	NA	NA	Y	PKL-Alpha-Alpha-Unclassified-AlphaK2	N	NA	NA	NA	NA	N	NA	NA	NA	NA	NA
>ENSP00000354991:map.18/56204932/G:p.K829N:n.A2701C:c.aaA/aaC:SIFTprediction.deleterious:PolyPhenScore.0.824	Uninterpreted mutation on kinase protein	NA	NA	NA	Y	PKL-Alpha-Alpha-Unclassified-AlphaK2	N	NA	NA	NA	NA	N	NA	NA	NA	NA	NA
>ENSP00000354991:map.18/56204945/G:p.R825T:n.G2688C:c.aGa/aCa:SIFTprediction.tolerated:PolyPhenScore.0	Uninterpreted mutation on kinase protein	NA	NA	NA	Y	PKL-Alpha-Alpha-Unclassified-AlphaK2	N	NA	NA	NA	NA	N	NA	NA	NA	NA	NA
>ENSP00000354991:map.18/56204991/T:p.G810S:n.G2642A:c.Ggt/Agt:SIFTprediction.deleterious:PolyPhenScore.0.951	Uninterpreted mutation on kinase protein	NA	NA	NA	Y	PKL-Alpha-Alpha-Unclassified-AlphaK2	N	NA	NA	NA	NA	N	NA	NA	NA	NA	NA
>ENSP00000354991:map.18/56205262/C:p.H719Q:n.T2371G:c.caT/caG:SIFTprediction.tolerated:PolyPhenScore.0	Uninterpreted mutation on kinase protein	NA	NA	NA	Y	PKL-Alpha-Alpha-Unclassified-AlphaK2	N	NA	NA	NA	NA	N	NA	NA	NA	NA	NA
>ENSP00000354991:map.18/56246818/A:p.T397I:n.C1404T:c.aCt/aTt:SIFTprediction.deleterious:PolyPhenScore.0.824	Uninterpreted mutation on kinase protein	NA	NA	NA	Y	PKL-Alpha-Alpha-Unclassified-AlphaK2	N	NA	NA	NA	NA	N	NA	NA	NA	NA	NA
>ENSP00000354991:map.18/56247600/A:p.R136S:n.G622T:c.agG/agT:SIFTprediction.tolerated:PolyPhenScore.0	Uninterpreted mutation on kinase protein	NA	NA	NA	Y	PKL-Alpha-Alpha-Unclassified-AlphaK2	N	NA	NA	NA	NA	N	NA	NA	NA	NA	NA
>ENSP00000431179:map.1/39876866/A:p.S174N:n.G716A:c.aGc/aAc:SIFTprediction.tolerated:PolyPhenScore.0.705	Destruction of phosphorylation site	0	Y	N	N	NA	NA	NA	NA	NA	NA	N	NA	NA	NA	NA	NA
>ENSP00000309161:map.19/57036653/A:p.G406D:n.G1350A:c.gGt/gAt:SIFTprediction.tolerated:PolyPhenScore.0	Mutation around phosphorylation site	-5	N	N	N	NA	NA	NA	NA	NA	NA	N	NA	NA	NA	NA	NA
>ENSP00000298705:map.14/65053999/C:p.F267L:n.T895C:c.Ttt/Ctt:SIFTprediction.tolerated:PolyPhenScore.0.044	Mutation around phosphorylation site	-2	N	N	N	NA	NA	NA	NA	NA	NA	N	NA	NA	NA	NA	NA
>ENSP00000440495:map.19/5135392/G:p.K744E:n.A2270G:c.Aag/Gag:SIFTprediction.tolerated:PolyPhenScore.0	Mutation around phosphorylation site	3	N	N	N	NA	NA	NA	NA	NA	NA	N	NA	NA	NA	NA	NA
>ENSP00000356832:map.6/134583160/C:p.Q66E:n.C794G:c.Caa/Gaa:SIFTprediction.deleterious:PolyPhenScore.0.007	Uninterpreted mutation on kinase protein	NA	NA	NA	Y	AGC-SGK--SGK1	N	NA	NA	NA	NA	N	NA	NA	NA	NA	NA
>ENSP00000380315:map.19/22154954/T:p.S961N:n.G3031A:c.aGt/aAt:SIFTprediction.tolerated:PolyPhenScore.0.001	Mutation around phosphorylation site	2	N	N	N	NA	NA	NA	NA	NA	NA	N	NA	NA	NA	NA	NA
>ENSP00000435150:map.6/127768472/A:p.S331L:n.C1329T:c.tCg/tTg:SIFTprediction.tolerated:PolyPhenScore.0	Destruction of phosphorylation site	0,1	Y	N	N	NA	NA	NA	NA	NA	NA	N	NA	NA	NA	NA	NA
>ENSP00000311135:map.12/125434580/T:p.R1081Q:n.G3341A:c.cGg/cAg:SIFTprediction.tolerated:PolyPhenScore.0.004	Mutation around phosphorylation site	1	N	N	N	NA	NA	NA	NA	NA	NA	N	NA	NA	NA	NA	NA
>ENSP00000311135:map.12/125467158/T:p.M96I:n.G387A:c.atG/atA:SIFTprediction.tolerated:PolyPhenScore.0	Mutation around phosphorylation site	5	N	N	N	NA	NA	NA	NA	NA	NA	N	NA	NA	NA	NA	NA
>ENSP00000329380:map.17/4836381/T:p.T161M:n.C557T:c.aCg/aTg:SIFTprediction.tolerated:PolyPhenScore.0.018	Mutation around phosphorylation site	-2	N	N	N	NA	NA	NA	NA	NA	NA	N	NA	NA	NA	NA	NA
>ENSP00000295709:map.2/219555262/A:p.R583Q:n.G2027A:c.cGg/cAg:SIFTprediction.tolerated:PolyPhenScore.0.003	Mutation around phosphorylation site on kinase protein	5,2	N	N	Y	Other-ULK-Fused-Fused	N	NA	NA	NA	NA	N	NA	NA	NA	NA	NA
>ENSP00000295709:map.2/219562675/A:p.G1003D:n.G3287A:c.gGt/gAt:SIFTprediction.tolerated:PolyPhenScore.0.06	Uninterpreted mutation on kinase protein	NA	NA	NA	Y	Other-ULK-Fused-Fused	N	NA	NA	NA	NA	N	NA	NA	NA	NA	NA
>ENSP00000382476:map.5/41049397/T:p.V496I:n.G1937A:c.Gtc/Atc:SIFTprediction.tolerated:PolyPhenScore.0.001	Mutation around phosphorylation site	5,-1,4,-2	N	N	N	NA	NA	NA	NA	NA	NA	N	NA	NA	NA	NA	NA
>ENSP00000310448:map.11/65735174/C:p.G485A:n.G1546C:c.gGg/gCg:SIFTprediction.tolerated:PolyPhenScore.0.132	Mutation around phosphorylation site	-1	N	N	N	NA	NA	NA	NA	NA	NA	N	NA	NA	NA	NA	NA
>ENSP00000222254:map.19/18273047/C:p.S313P:n.T1537C:c.Tcc/Ccc:SIFTprediction.tolerated:PolyPhenScore.0	Uninterpreted mutation on SH2 protein	NA	NA	NA	N	NA	NA	NA	NA	NA	NA	Y	PIK3R2-1,PIK3R2-2	N	NA	NA	NA
>ENSP00000261937:map.5/180046344/C:p.H890Q:n.C2749G:c.caC/caG:SIFTprediction.deleterious:PolyPhenScore.0.32	Mutation around phosphorylation site on kinase domain	4	N	N	Y	TK-PVR-VEGFR-FLT4	Y	137	N	N	N	N	NA	NA	NA	NA	NA
>ENSP00000269228:map.18/21112206/T:p.R1266Q:n.G4071A:c.cGa/cAa:SIFTprediction.tolerated:PolyPhenScore.0.002	Mutation around phosphorylation site	-4	N	N	N	NA	NA	NA	NA	NA	NA	N	NA	NA	NA	NA	NA
>ENSP00000261170:map.12/14829893/C:p.F281L:n.T980G:c.ttT/ttG:SIFTprediction.tolerated:PolyPhenScore.0.02	Uninterpreted mutation on kinase protein	NA	NA	NA	Y	RGC-RGC--HSER	N	NA	NA	NA	NA	N	NA	NA	NA	NA	NA
>ENSP00000268138:map.15/90126121/T:p.R287C:n.C964T:c.Cgt/Tgt:SIFTprediction.tolerated:PolyPhenScore.0	Mutation around phosphorylation site	-5	N	N	N	NA	NA	NA	NA	NA	NA	N	NA	NA	NA	NA	NA
>ENSP00000386213:map.2/171225841/G:p.K309E:n.A1068G:c.Aag/Gag:SIFTprediction.tolerated:PolyPhenScore.0.002	Uninterpreted mutation on kinase protein	NA	NA	NA	Y	STE-STE20-NinaC-MYO3B	N	NA	NA	NA	NA	N	NA	NA	NA	NA	NA
>ENSP00000386213:map.2/171260787/A:p.V770I:n.G2451A:c.Gta/Ata:SIFTprediction.tolerated:PolyPhenScore.0.004	Uninterpreted mutation on kinase protein	NA	NA	NA	Y	STE-STE20-NinaC-MYO3B	N	NA	NA	NA	NA	N	NA	NA	NA	NA	NA
>ENSP00000386213:map.2/171356274/A:p.R1082K:n.G3388A:c.aGg/aAg:SIFTprediction.tolerated:PolyPhenScore.0.005	Uninterpreted mutation on kinase protein	NA	NA	NA	Y	STE-STE20-NinaC-MYO3B	N	NA	NA	NA	NA	N	NA	NA	NA	NA	NA
>ENSP00000357357:map.1/155206037/A:p.T408M:n.C1345T:c.aCg/aTg:SIFTprediction.tolerated:PolyPhenScore.0.079	Mutation around phosphorylation site	-4,3	N	N	N	NA	NA	NA	NA	NA	NA	N	NA	NA	NA	NA	NA
>ENSP00000263650:map.11/3111866/T:p.A774T:n.G2480A:c.Gcc/Acc:SIFTprediction.tolerated:PolyPhenScore.0.002	Mutation around phosphorylation site	-1	N	N	N	NA	NA	NA	NA	NA	NA	N	NA	NA	NA	NA	NA
>ENSP00000265944:map.10/26446312/A:p.S956N:n.G3033A:c.aGt/aAt:SIFTprediction.tolerated:PolyPhenScore.0.003	Uninterpreted mutation on kinase protein	NA	NA	NA	Y	STE-STE20-NinaC-MYO3A	N	NA	NA	NA	NA	N	NA	NA	NA	NA	NA
>ENSP00000265944:map.10/26463043/T:p.T1284S:n.A4016T:c.Act/Tct:SIFTprediction.tolerated:PolyPhenScore.0.003	Mutation around phosphorylation site on kinase protein	5,4	N	N	Y	STE-STE20-NinaC-MYO3A	N	NA	NA	NA	NA	N	NA	NA	NA	NA	NA
>ENSP00000265944:map.10/26463130/A:p.R1313S:n.C4103A:c.Cgt/Agt:SIFTprediction.tolerated:PolyPhenScore.0	Uninterpreted mutation on kinase protein	NA	NA	NA	Y	STE-STE20-NinaC-MYO3A	N	NA	NA	NA	NA	N	NA	NA	NA	NA	NA
>ENSP00000365005:map.2/135744373/A:p.S690L:n.C2100T:c.tCg/tTg:SIFTprediction.deleterious:PolyPhenScore.0.542	Uninterpreted mutation on kinase protein	NA	NA	NA	Y	STE-STE11-MEKK15-MEKK15	N	NA	NA	NA	NA	N	NA	NA	NA	NA	NA
>ENSP00000311429:map.15/66821250/G:p.S344G:n.A1410G:c.Agt/Ggt:SIFTprediction.tolerated:PolyPhenScore.0	Destruction of phosphorylation site	0	Y	N	N	NA	NA	NA	NA	NA	NA	N	NA	NA	NA	NA	NA
>ENSP00000401246:map.3/43390005/A:p.L752M:n.C2636A:c.Ctg/Atg:SIFTprediction.deleterious:PolyPhenScore.0.988	Uninterpreted mutation on kinase protein	NA	NA	NA	Y	CAMK-CAMKL-SNRK-SNRK	N	NA	NA	NA	NA	N	NA	NA	NA	NA	NA
>ENSP00000356811:map.6/135323972/T:p.V147I:n.G646A:c.Gta/Ata:SIFTprediction.tolerated:PolyPhenScore.0.001	Mutation around phosphorylation site	-2	N	N	N	NA	NA	NA	NA	NA	NA	N	NA	NA	NA	NA	NA
>ENSP00000261402:map.12/106460938/C:p.P543R:n.C3008G:c.cCt/cGt:SIFTprediction.deleterious:PolyPhenScore.0.002	Uninterpreted mutation on kinase protein	NA	NA	NA	Y	CAMK-CAMKL-NuaK-NuaK1	N	NA	NA	NA	NA	N	NA	NA	NA	NA	NA
>ENSP00000405289:map.16/89294381/C:p.I534T:n.T1933C:c.aTa/aCa:SIFTprediction.deleterious:PolyPhenScore.0.874	Mutation around phosphorylation site	-2	N	N	N	NA	NA	NA	NA	NA	NA	N	NA	NA	NA	NA	NA
>ENSP00000391295:map.11/116728630/C:p.P1178R:n.C3531G:c.cCt/cGt:SIFTprediction.deleterious:PolyPhenScore.0.629	Uninterpreted mutation on kinase protein	NA	NA	NA	Y	CAMK-CAMKL-QIK-QSK	N	NA	NA	NA	NA	N	NA	NA	NA	NA	NA
>ENSP00000389015:map.19/56047448/G:p.C72R:n.T252C:c.Tgc/Cgc:SIFTprediction.tolerated:PolyPhenScore.0	Uninterpreted mutation on kinase domain	NA	NA	NA	Y	Other-NKF1--SgK069	Y	52	N	N	N	N	NA	NA	NA	NA	NA
>ENSP00000265381:map.9/72131577/C:p.S184A:n.T773G:c.Tcc/Gcc:SIFTprediction.tolerated:PolyPhenScore.0	Destruction of phosphorylation site	0,1	Y	N	N	NA	NA	NA	NA	NA	NA	N	NA	NA	NA	NA	NA
>ENSP00000355651:map.1/229438686/T:p.R207C:n.C827T:c.Cgc/Tgc:SIFTprediction.deleterious:PolyPhenScore.0.581	Mutation around phosphorylation site	3	N	N	N	NA	NA	NA	NA	NA	NA	N	NA	NA	NA	NA	NA
>ENSP00000264448:map.2/73651967/T:p.R392C:n.C1285T:c.Cgt/Tgt:SIFTprediction.tolerated:PolyPhenScore.0	Mutation around phosphorylation site	-5,-2	N	N	N	NA	NA	NA	NA	NA	NA	N	NA	NA	NA	NA	NA
>ENSP00000382241:map.11/32956244/G:p.N1018S:n.A3388G:c.aAt/aGt:SIFTprediction.tolerated:PolyPhenScore.0.001	Mutation around phosphorylation site	3,5	N	N	N	NA	NA	NA	NA	NA	NA	N	NA	NA	NA	NA	NA
>ENSP00000356257:map.1/201869257/A:p.T295M:n.C1131T:c.aCg/aTg:SIFTprediction.tolerated:PolyPhenScore.0.162	Destruction of phosphorylation site	0,-5	Y	N	N	NA	NA	NA	NA	NA	NA	N	NA	NA	NA	NA	NA
>ENSP00000397180:map.3/130947435/T:p.E488V:n.A1716T:c.gAa/gTa:SIFTprediction.deleterious:PolyPhenScore.0.998	Uninterpreted mutation on kinase protein	NA	NA	NA	Y	Other-NEK-NEK11-NEK11	N	NA	NA	NA	NA	N	NA	NA	NA	NA	NA
>ENSP00000421191:map.11/18728650/C:p.I1131V:n.A3531G:c.Atc/Gtc:SIFTprediction.tolerated:PolyPhenScore.0	Mutation around phosphorylation site	1	N	N	N	NA	NA	NA	NA	NA	NA	N	NA	NA	NA	NA	NA
>ENSP00000369731:map.11/4967468/A:p.T288M:n.C889T:c.aCg/aTg:SIFTprediction.tolerated:PolyPhenScore.0.004	Destruction of phosphorylation site	0	Y	N	N	NA	NA	NA	NA	NA	NA	N	NA	NA	NA	NA	NA
>ENSP00000384515:map.22/44489868/C:p.V91A:n.T402C:c.gTg/gCg:SIFTprediction.tolerated:PolyPhenScore.0.003	Mutation around phosphorylation site	4	N	N	N	NA	NA	NA	NA	NA	NA	N	NA	NA	NA	NA	NA
>ENSP00000357477:map.6/118886961/T:p.P251T:n.C1373A:c.Cct/Act:SIFTprediction.tolerated:PolyPhenScore.0	Mutation around phosphorylation site	5	N	N	N	NA	NA	NA	NA	NA	NA	N	NA	NA	NA	NA	NA
>ENSP00000367911:map.16/77246218/A:p.R178Q:n.G588A:c.cGg/cAg:SIFTprediction.tolerated:PolyPhenScore.0.012	Mutation around phosphorylation site	-3	N	N	N	NA	NA	NA	NA	NA	NA	N	NA	NA	NA	NA	NA
>ENSP00000398048:map.4/113352075/G:p.T458A:n.A1651G:c.Acc/Gcc:SIFTprediction.tolerated:PolyPhenScore.0	Uninterpreted mutation on kinase protein	NA	NA	NA	Y	PKL-Alpha-Alpha-Unclassified-AlphaK1	N	NA	NA	NA	NA	N	NA	NA	NA	NA	NA
>ENSP00000398048:map.4/113352397/A:p.G565D:n.G1973A:c.gGt/gAt:SIFTprediction.tolerated:PolyPhenScore.0.57	Uninterpreted mutation on kinase protein	NA	NA	NA	Y	PKL-Alpha-Alpha-Unclassified-AlphaK1	N	NA	NA	NA	NA	N	NA	NA	NA	NA	NA
>ENSP00000398048:map.4/113352628/G:p.H642R:n.A2204G:c.cAt/cGt:SIFTprediction.tolerated:PolyPhenScore.0	Uninterpreted mutation on kinase protein	NA	NA	NA	Y	PKL-Alpha-Alpha-Unclassified-AlphaK1	N	NA	NA	NA	NA	N	NA	NA	NA	NA	NA
>ENSP00000398048:map.4/113352832/T:p.S710F:n.C2408T:c.tCt/tTt:SIFTprediction.deleterious:PolyPhenScore.0.611	Uninterpreted mutation on kinase protein	NA	NA	NA	Y	PKL-Alpha-Alpha-Unclassified-AlphaK1	N	NA	NA	NA	NA	N	NA	NA	NA	NA	NA
>ENSP00000398048:map.4/113352899/A:p.M732I:n.G2475A:c.atG/atA:SIFTprediction.tolerated:PolyPhenScore.0	Uninterpreted mutation on kinase protein	NA	NA	NA	Y	PKL-Alpha-Alpha-Unclassified-AlphaK1	N	NA	NA	NA	NA	N	NA	NA	NA	NA	NA
>ENSP00000398048:map.4/113353285/C:p.M861T:n.T2861C:c.aTg/aCg:SIFTprediction.tolerated:PolyPhenScore.0	Uninterpreted mutation on kinase protein	NA	NA	NA	Y	PKL-Alpha-Alpha-Unclassified-AlphaK1	N	NA	NA	NA	NA	N	NA	NA	NA	NA	NA
>ENSP00000334308:map.14/95912388/A:p.T497M:n.C1505T:c.aCg/aTg:SIFTprediction.tolerated:PolyPhenScore.0.042	Destruction of phosphorylation site	0	Y	N	N	NA	NA	NA	NA	NA	NA	N	NA	NA	NA	NA	NA
>ENSP00000270115:map.11/554166/G:p.R507G:n.C2019G:c.Cgc/Ggc:SIFTprediction.tolerated:PolyPhenScore.0	Mutation around phosphorylation site	1,-2	N	N	N	NA	NA	NA	NA	NA	NA	N	NA	NA	NA	NA	NA
>ENSP00000267584:map.14/96922752/G:p.N389K:n.C1211G:c.aaC/aaG:SIFTprediction.tolerated:PolyPhenScore.0	Mutation around phosphorylation site	-1,-2	N	N	N	NA	NA	NA	NA	NA	NA	N	NA	NA	NA	NA	NA
>ENSP00000256644:map.1/110950439/T:p.S17N:n.G126A:c.aGc/aAc:SIFTprediction.deleterious:PolyPhenScore.0.545	Destruction of phosphorylation site	0	Y	N	N	NA	NA	NA	NA	NA	NA	N	NA	NA	NA	NA	NA
>ENSP00000325785:map.22/24761467/A:p.V951M:n.G3136A:c.Gtg/Atg:SIFTprediction.tolerated:PolyPhenScore.0	Mutation around phosphorylation site	3	N	N	N	NA	NA	NA	NA	NA	NA	N	NA	NA	NA	NA	NA
>ENSP00000340820:map.17/44067400/C:p.S447P:n.T1661C:c.Tcc/Ccc:SIFTprediction.tolerated:PolyPhenScore.0	Mutation around phosphorylation site	-4,-2	N	N	N	NA	NA	NA	NA	NA	NA	N	NA	NA	NA	NA	NA
>ENSP00000342118:map.1/222713631/C:p.H391D:n.C1230G:c.Cat/Gat:SIFTprediction.tolerated:PolyPhenScore.0	Mutation around phosphorylation site	-4	N	N	N	NA	NA	NA	NA	NA	NA	N	NA	NA	NA	NA	NA
>ENSP00000438378:map.X/105152282/A:p.V359M:n.G1378A:c.Gtg/Atg:SIFTprediction.tolerated:PolyPhenScore.0	Uninterpreted mutation on kinase protein	NA	NA	NA	Y	STE-STE20-MSN-NRK	N	NA	NA	NA	NA	N	NA	NA	NA	NA	NA
>ENSP00000335347:map.14/103934488/C:p.F433S:n.T1298C:c.tTt/tCt:SIFTprediction.tolerated:PolyPhenScore.0	Uninterpreted mutation on kinase protein	NA	NA	NA	Y	CAMK-CAMKL-MARK-MARK3	N	NA	NA	NA	NA	N	NA	NA	NA	NA	NA
>ENSP00000267540:map.14/81744736/G:p.S307P:n.T1120C:c.Tca/Cca:SIFTprediction.tolerated:PolyPhenScore.0	Mutation around phosphorylation site	5	N	N	N	NA	NA	NA	NA	NA	NA	N	NA	NA	NA	NA	NA
>ENSP00000294702:map.1/92948938/T:p.S36N:n.G357A:c.aGc/aAc:SIFTprediction.deleterious:PolyPhenScore.0.009	Mutation around phosphorylation site	-4,-5	N	N	N	NA	NA	NA	NA	NA	NA	N	NA	NA	NA	NA	NA
>ENSP00000369349:map.12/52681925/C:p.L248R:n.T812G:c.cTc/cGc:SIFTprediction.tolerated:PolyPhenScore.0.001	Mutation around phosphorylation site	-4	N	N	N	NA	NA	NA	NA	NA	NA	N	NA	NA	NA	NA	NA
>ENSP00000229758:map.6/153296541/C:p.Q107E:n.C378G:c.Caa/Gaa:SIFTprediction.tolerated:PolyPhenScore.0	Mutation around phosphorylation site	5	N	N	N	NA	NA	NA	NA	NA	NA	N	NA	NA	NA	NA	NA
>ENSP00000303769:map.9/117103973/G:p.S1303P:n.T4069C:c.Tct/Cct:SIFTprediction.tolerated:PolyPhenScore.0	Destruction of phosphorylation site	0,-4	Y	N	N	NA	NA	NA	NA	NA	NA	N	NA	NA	NA	NA	NA
>ENSP00000364860:map.9/94486321/T:p.V819I:n.G2654A:c.Gtc/Atc:SIFTprediction.tolerated:PolyPhenScore.0	Mutation around phosphorylation site on kinase protein	-5	N	N	Y	TK-Ror--ROR2	N	NA	NA	NA	NA	N	NA	NA	NA	NA	NA
>ENSP00000364860:map.9/94495608/C:p.T245A:n.A932G:c.Aca/Gca:SIFTprediction.tolerated:PolyPhenScore.0.002	Uninterpreted mutation on kinase protein	NA	NA	NA	Y	TK-Ror--ROR2	N	NA	NA	NA	NA	N	NA	NA	NA	NA	NA
>ENSP00000233242:map.2/21228827/T:p.R3638Q:n.G11041A:c.cGg/cAg:SIFTprediction.tolerated:PolyPhenScore.0.003	Mutation around phosphorylation site	-5	N	N	N	NA	NA	NA	NA	NA	NA	N	NA	NA	NA	NA	NA
>ENSP00000233242:map.2/21238413/G:p.D1113H:n.G3465C:c.Gac/Cac:SIFTprediction.deleterious:PolyPhenScore.0.912	Mutation around phosphorylation site	-1	N	N	N	NA	NA	NA	NA	NA	NA	N	NA	NA	NA	NA	NA
>ENSP00000320898:map.3/196199204/T:p.P401Q:n.C1797A:c.cCa/cAa:SIFTprediction.tolerated:PolyPhenScore.0.212	Mutation around phosphorylation site	-3	N	N	N	NA	NA	NA	NA	NA	NA	N	NA	NA	NA	NA	NA
>ENSP00000358640:map.1/113456546/T:p.D490E:n.T1833A:c.gaT/gaA:SIFTprediction.tolerated:PolyPhenScore.0	Mutation around phosphorylation site	1	N	N	N	NA	NA	NA	NA	NA	NA	N	NA	NA	NA	NA	NA
>ENSP00000353518:map.6/35027927/C:p.L694S:n.T2219C:c.tTa/tCa:SIFTprediction.tolerated:PolyPhenScore.0	Mutation around phosphorylation site	2,-2	N	N	N	NA	NA	NA	NA	NA	NA	N	NA	NA	NA	NA	NA
>ENSP00000421339:map.5/101724448/C:p.T654R:n.C2133G:c.aCa/aGa:SIFTprediction.tolerated:PolyPhenScore.0.01	Destruction of phosphorylation site	0	Y	N	N	NA	NA	NA	NA	NA	NA	N	NA	NA	NA	NA	NA
>ENSP00000246914:map.17/40933037/T:p.E107D:n.G389T:c.gaG/gaT:SIFTprediction.tolerated:PolyPhenScore.0.626	Uninterpreted mutation on kinase protein	NA	NA	NA	Y	Other-WNK--Wnk4	N	NA	NA	NA	NA	N	NA	NA	NA	NA	NA
>ENSP00000301012:map.16/88723862/T:p.A129T:n.G415A:c.Gcg/Acg:SIFTprediction.deleterious:PolyPhenScore.0.835	Mutation around phosphorylation site	-2	N	N	N	NA	NA	NA	NA	NA	NA	N	NA	NA	NA	NA	NA
>ENSP00000361025:map.9/136268084/G:p.K473E:n.A1524G:c.Aaa/Gaa:SIFTprediction.tolerated:PolyPhenScore.0	Uninterpreted mutation on kinase protein	NA	NA	NA	Y	Other-SgK071--SgK071	N	NA	NA	NA	NA	N	NA	NA	NA	NA	NA
>ENSP00000273320:map.3/44612050/T:p.T483I:n.C1877T:c.aCt/aTt:SIFTprediction.tolerated:PolyPhenScore.0	Mutation around phosphorylation site	-5	N	N	N	NA	NA	NA	NA	NA	NA	N	NA	NA	NA	NA	NA
>ENSP00000395902:map.10/42907260/C:p.I288V:n.A862G:c.Att/Gtt:SIFTprediction.tolerated:PolyPhenScore.0	Mutation around phosphorylation site	4	N	N	N	NA	NA	NA	NA	NA	NA	N	NA	NA	NA	NA	NA
>ENSP00000379368:map.3/44692564/G:p.T2S:n.C240G:c.aCt/aGt:SIFTprediction.deleterious:PolyPhenScore.0.626	Destruction of phosphorylation site	0	Y	N	N	NA	NA	NA	NA	NA	NA	N	NA	NA	NA	NA	NA
>ENSP00000375857:map.2/238668783/G:p.Q275R:n.A941G:c.cAa/cGa:SIFTprediction.tolerated:PolyPhenScore.0.712	Mutation around phosphorylation site	1	N	N	N	NA	NA	NA	NA	NA	NA	N	NA	NA	NA	NA	NA
>ENSP00000355609:map.1/231376806/C:p.L28V:n.C108G:c.Ctt/Gtt:SIFTprediction.deleterious:PolyPhenScore.0.997	Mutation around phosphorylation site	4	N	N	N	NA	NA	NA	NA	NA	NA	N	NA	NA	NA	NA	NA
>ENSP00000349967:map.3/46450070/A:p.F179Y:n.T649A:c.tTc/tAc:SIFTprediction.tolerated:PolyPhenScore.0.318	Mutation around phosphorylation site	-3	N	N	N	NA	NA	NA	NA	NA	NA	N	NA	NA	NA	NA	NA
>ENSP00000373565:map.8/144809268/T:p.S788N:n.G2489A:c.aGc/aAc:SIFTprediction.deleterious:PolyPhenScore.0.761	Mutation around phosphorylation site	3	N	N	N	NA	NA	NA	NA	NA	NA	N	NA	NA	NA	NA	NA
>ENSP00000457868:map.20/62293272/G:p.N124S:n.A371G:c.aAc/aGc:SIFTprediction.tolerated:PolyPhenScore.0.127	Mutation around phosphorylation site	4	N	N	N	NA	NA	NA	NA	NA	NA	N	NA	NA	NA	NA	NA
>ENSP00000417787:map.2/25022598/G:p.Q28R:n.A412G:c.cAg/cGg:SIFTprediction.tolerated:PolyPhenScore.0.001	Mutation around phosphorylation site	-1	N	N	N	NA	NA	NA	NA	NA	NA	N	NA	NA	NA	NA	NA
>ENSP00000337103:map.10/50824619/A:p.A120T:n.G511A:c.Gca/Aca:SIFTprediction.tolerated:PolyPhenScore.0.054	Mutation around phosphorylation site	-3,-5	N	N	N	NA	NA	NA	NA	NA	NA	N	NA	NA	NA	NA	NA
>ENSP00000337103:map.10/50856652/A:p.V461M:n.G1534A:c.Gtg/Atg:SIFTprediction.tolerated:PolyPhenScore.0.029	Mutation around phosphorylation site	-3,-1,-4	N	N	N	NA	NA	NA	NA	NA	NA	N	NA	NA	NA	NA	NA
>ENSP00000241453:map.13/28623587/T:p.D324N:n.G1052A:c.Gac/Aac:SIFTprediction.tolerated:PolyPhenScore.0.011	Uninterpreted mutation on kinase protein	NA	NA	NA	Y	TK-PVR-Kit-FLT3	N	NA	NA	NA	NA	N	NA	NA	NA	NA	NA
>ENSP00000241453:map.13/28624294/A:p.T227M:n.C762T:c.aCg/aTg:SIFTprediction.deleterious:PolyPhenScore.0.803	Uninterpreted mutation on kinase protein	NA	NA	NA	Y	TK-PVR-Kit-FLT3	N	NA	NA	NA	NA	N	NA	NA	NA	NA	NA
>ENSP00000301905:map.8/27679981/C:p.N107S:n.A784G:c.aAt/aGt:SIFTprediction.tolerated:PolyPhenScore.0.001	Kinase downstream rewiring on kinase domain	NA	NA	NA	Y	Other-TOPK--PBK	Y	460	N	Y	N	N	NA	NA	NA	NA	NA
>ENSP00000327786:map.19/49244220/A:p.A333V:n.C1546T:c.gCg/gTg:SIFTprediction.tolerated:PolyPhenScore.0	Mutation around phosphorylation site	2	N	N	N	NA	NA	NA	NA	NA	NA	N	NA	NA	NA	NA	NA
>ENSP00000334319:map.7/82583413/T:p.A2286T:n.G7194A:c.Gct/Act:SIFTprediction.None:PolyPhenScore.0	Mutation around phosphorylation site	-4	N	N	N	NA	NA	NA	NA	NA	NA	N	NA	NA	NA	NA	NA
>ENSP00000445789:map.19/10672493/T:p.G135R:n.G403A:c.Ggg/Agg:SIFTprediction.tolerated:PolyPhenScore.0	Mutation around phosphorylation site	2	N	N	N	NA	NA	NA	NA	NA	NA	N	NA	NA	NA	NA	NA
>ENSP00000348984:map.21/34926260/T:p.R1575C:n.C5198T:c.Cgc/Tgc:SIFTprediction.tolerated:PolyPhenScore.0	Mutation around phosphorylation site	-1,3	N	N	N	NA	NA	NA	NA	NA	NA	N	NA	NA	NA	NA	NA
>ENSP00000320232:map.13/103385015/G:p.L1382P:n.T4145C:c.cTa/cCa:SIFTprediction.tolerated:PolyPhenScore.0	Mutation around phosphorylation site	-1	N	N	N	NA	NA	NA	NA	NA	NA	N	NA	NA	NA	NA	NA
>ENSP00000335500:map.7/48081095/T:p.A74S:n.G432T:c.Gcg/Tcg:SIFTprediction.deleterious:PolyPhenScore.0.999	Mutation around phosphorylation site	4	N	N	N	NA	NA	NA	NA	NA	NA	N	NA	NA	NA	NA	NA
>ENSP00000463576:map.22/20710213/T:p.T649S:n.A2129T:c.Acg/Tcg:SIFTprediction.None:PolyPhenScore.None	Mutation around phosphorylation site	4,2	N	N	N	NA	NA	NA	NA	NA	NA	N	NA	NA	NA	NA	NA
>ENSP00000463576:map.22/20710219/T:p.P651S:n.C2135T:c.Ccc/Tcc:SIFTprediction.None:PolyPhenScore.None	Mutation around phosphorylation site	4	N	N	N	NA	NA	NA	NA	NA	NA	N	NA	NA	NA	NA	NA
>ENSP00000463576:map.22/20710386/T:p.R706S:n.G2302T:c.agG/agT:SIFTprediction.None:PolyPhenScore.None	Mutation around phosphorylation site	5,3,-4	N	N	N	NA	NA	NA	NA	NA	NA	N	NA	NA	NA	NA	NA
>ENSP00000463576:map.22/20710559/G:p.T764R:n.C2475G:c.aCg/aGg:SIFTprediction.None:PolyPhenScore.None	Mutation around phosphorylation site	2	N	N	N	NA	NA	NA	NA	NA	NA	N	NA	NA	NA	NA	NA
>ENSP00000351328:map.1/40980559/A:p.D115N:n.G743A:c.Gac/Aac:SIFTprediction.tolerated:PolyPhenScore.0.936	Mutation around phosphorylation site	-1	N	N	N	NA	NA	NA	NA	NA	NA	N	NA	NA	NA	NA	NA
>ENSP00000335076:map.1/236557771/A:p.M9I:n.G194A:c.atG/atA:SIFTprediction.deleterious:PolyPhenScore.0.174	Mutation around phosphorylation site	4	N	N	N	NA	NA	NA	NA	NA	NA	N	NA	NA	NA	NA	NA
>ENSP00000309392:map.17/39883672/A:p.R437W:n.C1319T:c.Cgg/Tgg:SIFTprediction.tolerated:PolyPhenScore.0.001	Mutation around phosphorylation site	-3	N	N	N	NA	NA	NA	NA	NA	NA	N	NA	NA	NA	NA	NA
>ENSP00000375986:map.6/161469774/A:p.R157H:n.G618A:c.cGt/cAt:SIFTprediction.tolerated:PolyPhenScore.0	Uninterpreted mutation on kinase protein	NA	NA	NA	Y	STE-STE11-MEKK4-MAP3K4	N	NA	NA	NA	NA	N	NA	NA	NA	NA	NA
>ENSP00000335040:map.19/17648350/C:p.I229T:n.T824C:c.aTa/aCa:SIFTprediction.tolerated:PolyPhenScore.0	Mutation around phosphorylation site	-5	N	N	N	NA	NA	NA	NA	NA	NA	N	NA	NA	NA	NA	NA
>ENSP00000379737:map.7/24727075/G:p.T489A:n.A1764G:c.Aca/Gca:SIFTprediction.tolerated:PolyPhenScore.0.99	Mutation around phosphorylation site	-4	N	N	N	NA	NA	NA	NA	NA	NA	N	NA	NA	NA	NA	NA
>ENSP00000320563:map.10/50172044/C:p.L2794P:n.T8408C:c.cTc/cCc:SIFTprediction.deleterious:PolyPhenScore.0.985	Mutation around phosphorylation site	5,3	N	N	N	NA	NA	NA	NA	NA	NA	N	NA	NA	NA	NA	NA
>ENSP00000266984:map.12/49312540/T:p.R294C:n.C1107T:c.Cgt/Tgt:SIFTprediction.deleterious:PolyPhenScore.0.993	Mutation around phosphorylation site	2	N	N	N	NA	NA	NA	NA	NA	NA	N	NA	NA	NA	NA	NA
>ENSP00000164024:map.3/48697654/G:p.S805T:n.G2695C:c.aGc/aCc:SIFTprediction.tolerated:PolyPhenScore.0.017	Destruction of phosphorylation site	0	Y	N	N	NA	NA	NA	NA	NA	NA	N	NA	NA	NA	NA	NA
>ENSP00000306105:map.19/33444556/C:p.S153G:n.A546G:c.Agt/Ggt:SIFTprediction.tolerated:PolyPhenScore.0	Destruction of phosphorylation site	-4,0	Y	N	N	NA	NA	NA	NA	NA	NA	N	NA	NA	NA	NA	NA
>ENSP00000310933:map.11/47306628/A:p.R765Q:n.G2459A:c.cGg/cAg:SIFTprediction.tolerated:PolyPhenScore.0.001	Mutation around phosphorylation site	-3	N	N	N	NA	NA	NA	NA	NA	NA	N	NA	NA	NA	NA	NA
>ENSP00000371451:map.5/34954770/G:p.N561S:n.A1909G:c.aAc/aGc:SIFTprediction.tolerated:PolyPhenScore.0.006	Mutation around phosphorylation site	5	N	N	N	NA	NA	NA	NA	NA	NA	N	NA	NA	NA	NA	NA
>ENSP00000291707:map.19/52000624/G:p.Y494S:n.A1537C:c.tAc/tCc:SIFTprediction.tolerated:PolyPhenScore.0	Destruction of phosphorylation site	0	Y	N	N	NA	NA	NA	NA	NA	NA	N	NA	NA	NA	NA	NA
>ENSP00000291707:map.19/52000672/A:p.T478M:n.C1489T:c.aCg/aTg:SIFTprediction.tolerated:PolyPhenScore.0.065	Destruction of phosphorylation site	0,3	Y	N	N	NA	NA	NA	NA	NA	NA	N	NA	NA	NA	NA	NA
>ENSP00000339957:map.11/11913585/T:p.G75V:n.G987T:c.gGg/gTg:SIFTprediction.tolerated:PolyPhenScore.0	Mutation around phosphorylation site	-3,1	N	N	N	NA	NA	NA	NA	NA	NA	N	NA	NA	NA	NA	NA
>ENSP00000339328:map.19/44156472/C:p.K220R:n.A889G:c.aAg/aGg:SIFTprediction.tolerated:PolyPhenScore.0.083	Mutation around phosphorylation site	3	N	N	N	NA	NA	NA	NA	NA	NA	N	NA	NA	NA	NA	NA
>ENSP00000340510:map.16/4935985/G:p.E891Q:n.G2761C:c.Gag/Cag:SIFTprediction.tolerated:PolyPhenScore.0.007	Mutation around phosphorylation site	4	N	N	N	NA	NA	NA	NA	NA	NA	N	NA	NA	NA	NA	NA
>ENSP00000378782:map.16/29706444/T:p.A158V:n.C634T:c.gCc/gTc:SIFTprediction.deleterious:PolyPhenScore.0.04	Mutation around phosphorylation site	-4	N	N	N	NA	NA	NA	NA	NA	NA	N	NA	NA	NA	NA	NA
>ENSP00000301831:map.3/41841716/C:p.S640A:n.T2381G:c.Tcc/Gcc:SIFTprediction.tolerated:PolyPhenScore.0	Mutation around phosphorylation site on kinase protein	-5	N	N	Y	Other-ULK-ULK-ULK4	N	NA	NA	NA	NA	N	NA	NA	NA	NA	NA
>ENSP00000301831:map.3/41925398/T:p.A542T:n.G2087A:c.Gct/Act:SIFTprediction.tolerated:PolyPhenScore.0	Uninterpreted mutation on kinase protein	NA	NA	NA	Y	Other-ULK-ULK-ULK4	N	NA	NA	NA	NA	N	NA	NA	NA	NA	NA
>ENSP00000301831:map.3/41960006/C:p.I224V:n.A1133G:c.Att/Gtt:SIFTprediction.tolerated:PolyPhenScore.0.002	Kinase downstream rewiring on kinase domain	NA	NA	NA	Y	Other-ULK-ULK-ULK4	Y	1206	N	Y	N	N	NA	NA	NA	NA	NA
>ENSP00000301831:map.3/41996136/C:p.K39R:n.A579G:c.aAa/aGa:SIFTprediction.tolerated:PolyPhenScore.0.111	Kinase downstream rewiring on kinase domain	NA	NA	NA	Y	Other-ULK-ULK-ULK4	Y	109	N	Y	N	N	NA	NA	NA	NA	NA
>ENSP00000387907:map.3/149485293/C:p.S386G:n.A1613G:c.Agc/Ggc:SIFTprediction.tolerated:PolyPhenScore.0	Mutation around phosphorylation site	2	N	N	N	NA	NA	NA	NA	NA	NA	N	NA	NA	NA	NA	NA
>ENSP00000381129:map.4/3039150/C:p.V486A:n.T1800C:c.gTg/gCg:SIFTprediction.tolerated:PolyPhenScore.0.002	Mutation around phosphorylation site on kinase protein	1	N	N	Y	AGC-GRK-GRK-GPRK4	N	NA	NA	NA	NA	N	NA	NA	NA	NA	NA
>ENSP00000354691:map.1/157514091/T:p.V269I:n.G963A:c.Gtc/Atc:SIFTprediction.tolerated:PolyPhenScore.0.314	Mutation around phosphorylation site	-4,5	N	N	N	NA	NA	NA	NA	NA	NA	N	NA	NA	NA	NA	NA
>ENSP00000354691:map.1/157514097/G:p.Y267H:n.T957C:c.Tac/Cac:SIFTprediction.tolerated:PolyPhenScore.0.003	Mutation around phosphorylation site	3	N	N	N	NA	NA	NA	NA	NA	NA	N	NA	NA	NA	NA	NA
>ENSP00000298910:map.12/40619082/A:p.R50H:n.G207A:c.cGc/cAc:SIFTprediction.tolerated:PolyPhenScore.0	Uninterpreted mutation on kinase protein	NA	NA	NA	Y	TKL-LRRK--LRRK2	N	NA	NA	NA	NA	N	NA	NA	NA	NA	NA
>ENSP00000298910:map.12/40713901/A:p.S1647T:n.T4997A:c.Tca/Aca:SIFTprediction.tolerated:PolyPhenScore.0.001	Destruction of phosphorylation site on kinase protein	0	Y	N	Y	TKL-LRRK--LRRK2	N	NA	NA	NA	NA	N	NA	NA	NA	NA	NA
>ENSP00000364246:map.1/20442054/C:p.S80G:n.A297G:c.Agc/Ggc:SIFTprediction.tolerated:PolyPhenScore.0	Mutation around phosphorylation site	-5,-2	N	N	N	NA	NA	NA	NA	NA	NA	N	NA	NA	NA	NA	NA
>ENSP00000450392:map.14/34269557/G:p.M687V:n.A2059G:c.Atg/Gtg:SIFTprediction.tolerated:PolyPhenScore.0.361	Mutation around phosphorylation site	1	N	N	N	NA	NA	NA	NA	NA	NA	N	NA	NA	NA	NA	NA
>ENSP00000410843:map.1/236702210/G:p.M56V:n.A311G:c.Atg/Gtg:SIFTprediction.tolerated:PolyPhenScore.0	Mutation around phosphorylation site	1,2	N	N	N	NA	NA	NA	NA	NA	NA	N	NA	NA	NA	NA	NA
>ENSP00000387882:map.14/92268615/G:p.K151T:n.A776C:c.aAg/aCg:SIFTprediction.tolerated:PolyPhenScore.0	Mutation around phosphorylation site	-3,-5	N	N	N	NA	NA	NA	NA	NA	NA	N	NA	NA	NA	NA	NA
>ENSP00000386126:map.21/43531553/C:p.T741P:n.A2221C:c.Act/Cct:SIFTprediction.tolerated:PolyPhenScore.0	Mutation around phosphorylation site	5	N	N	N	NA	NA	NA	NA	NA	NA	N	NA	NA	NA	NA	NA
>ENSP00000371152:map.8/17927327/C:p.I109V:n.A492G:c.Att/Gtt:SIFTprediction.tolerated:PolyPhenScore.0.002	Mutation around phosphorylation site	3	N	N	N	NA	NA	NA	NA	NA	NA	N	NA	NA	NA	NA	NA
>ENSP00000408020:map.4/170428901/T:p.A598T:n.G2433A:c.Gct/Act:SIFTprediction.tolerated:PolyPhenScore.0.036	Uninterpreted mutation on kinase protein	NA	NA	NA	Y	Other-NEK-NEK1-NEK1	N	NA	NA	NA	NA	N	NA	NA	NA	NA	NA
>ENSP00000385163:map.19/44500761/A:p.R262H:n.G978A:c.cGt/cAt:SIFTprediction.tolerated:PolyPhenScore.0.002	Mutation around phosphorylation site	-4	N	N	N	NA	NA	NA	NA	NA	NA	N	NA	NA	NA	NA	NA
>ENSP00000353608:map.18/28610988/T:p.R102K:n.G386A:c.aGg/aAg:SIFTprediction.tolerated:PolyPhenScore.0.005	Mutation around phosphorylation site	3	N	N	N	NA	NA	NA	NA	NA	NA	N	NA	NA	NA	NA	NA
>ENSP00000353608:map.18/28611061/T:p.S78T:n.T313A:c.Tca/Aca:SIFTprediction.tolerated:PolyPhenScore.0.506	Mutation around phosphorylation site	-3	N	N	N	NA	NA	NA	NA	NA	NA	N	NA	NA	NA	NA	NA
>ENSP00000336565:map.19/58989495/C:p.N192H:n.A691C:c.Aac/Cac:SIFTprediction.tolerated:PolyPhenScore.0	Mutation around phosphorylation site	4	N	N	N	NA	NA	NA	NA	NA	NA	N	NA	NA	NA	NA	NA
>ENSP00000364475:map.9/97369149/T:p.R218K:n.G850A:c.aGg/aAg:SIFTprediction.tolerated:PolyPhenScore.0.001	Mutation around phosphorylation site	2	N	N	N	NA	NA	NA	NA	NA	NA	N	NA	NA	NA	NA	NA
>ENSP00000378198:map.4/107156462/T:p.M471I:n.G1778A:c.atG/atA:SIFTprediction.tolerated:PolyPhenScore.0.001	Uninterpreted mutation on kinase protein	NA	NA	NA	Y	Other-TBCK--TBCK	N	NA	NA	NA	NA	N	NA	NA	NA	NA	NA
>ENSP00000378198:map.4/107168431/C:p.Q266E:n.C1161G:c.Caa/Gaa:SIFTprediction.tolerated:PolyPhenScore.0.001	Uninterpreted mutation on kinase domain	NA	NA	NA	Y	Other-TBCK--TBCK	Y	1383	N	N	N	N	NA	NA	NA	NA	NA
>ENSP00000357615:map.6/116325142/T:p.G122R:n.G811A:c.Gga/Aga:SIFTprediction.tolerated:PolyPhenScore.0	SH2 downstream rewiring on kinase protein on SH2 domain	NA	NA	NA	Y	TK-Src-Frk-FRK	N	NA	NA	NA	NA	Y	FRK	Y	148	N	Y
>ENSP00000296043:map.4/77660162/C:p.G279A:n.G1789C:c.gGc/gCc:SIFTprediction.tolerated:PolyPhenScore.0.002	Mutation around phosphorylation site	-4	N	N	N	NA	NA	NA	NA	NA	NA	N	NA	NA	NA	NA	NA
>ENSP00000025301:map.13/42876385/A:p.R1168Q:n.G3678A:c.cGa/cAa:SIFTprediction.deleterious:PolyPhenScore.0.994	Mutation around phosphorylation site	-1	N	N	N	NA	NA	NA	NA	NA	NA	N	NA	NA	NA	NA	NA
>ENSP00000329165:map.17/39643646/A:p.T315M:n.C944T:c.aCg/aTg:SIFTprediction.deleterious:PolyPhenScore.0.399	Destruction of phosphorylation site	0	Y	N	N	NA	NA	NA	NA	NA	NA	N	NA	NA	NA	NA	NA
>ENSP00000245957:map.20/20144772/A:p.V369I:n.G1181A:c.Gta/Ata:SIFTprediction.tolerated:PolyPhenScore.0	Mutation around phosphorylation site	2,5	N	N	N	NA	NA	NA	NA	NA	NA	N	NA	NA	NA	NA	NA
>ENSP00000388320:map.16/88781040/G:p.Q416R:n.A1315G:c.cAg/cGg:SIFTprediction.tolerated:PolyPhenScore.0.008	Mutation around phosphorylation site	1,-3	N	N	N	NA	NA	NA	NA	NA	NA	N	NA	NA	NA	NA	NA
>ENSP00000405218:map.19/53645291/C:p.N265D:n.A1220G:c.Aat/Gat:SIFTprediction.tolerated:PolyPhenScore.0.056	Mutation around phosphorylation site	3	N	N	N	NA	NA	NA	NA	NA	NA	N	NA	NA	NA	NA	NA
>ENSP00000376849:map.11/104877927/C:p.T119A:n.A387G:c.Acc/Gcc:SIFTprediction.tolerated:PolyPhenScore.0	Mutation around phosphorylation site	3,2	N	N	N	NA	NA	NA	NA	NA	NA	N	NA	NA	NA	NA	NA
>ENSP00000358365:map.10/115389366/A:p.A682V:n.C2198T:c.gCc/gTc:SIFTprediction.tolerated:PolyPhenScore.0.045	Mutation around phosphorylation site	-5	N	N	N	NA	NA	NA	NA	NA	NA	N	NA	NA	NA	NA	NA
>ENSP00000358365:map.10/115392919/A:p.N519I:n.A1709T:c.aAt/aTt:SIFTprediction.deleterious:PolyPhenScore.0.328	Mutation around phosphorylation site	-4	N	N	N	NA	NA	NA	NA	NA	NA	N	NA	NA	NA	NA	NA
>ENSP00000444063:map.7/29186576/G:p.N92D:n.A274G:c.Aat/Gat:SIFTprediction.tolerated:PolyPhenScore.0.001	Uninterpreted mutation on SH2 protein	NA	NA	NA	N	NA	NA	NA	NA	NA	NA	Y	CHN2	N	NA	NA	NA
>ENSP00000216832:map.14/39650924/G:p.S671G:n.A2078G:c.Agt/Ggt:SIFTprediction.deleterious:PolyPhenScore.0	Destruction of phosphorylation site	5,4,-1,0	Y	N	N	NA	NA	NA	NA	NA	NA	N	NA	NA	NA	NA	NA
>ENSP00000258484:map.2/149528838/G:p.N534K:n.T1636G:c.aaT/aaG:SIFTprediction.tolerated:PolyPhenScore.0.008	Mutation around phosphorylation site	-4	N	N	N	NA	NA	NA	NA	NA	NA	N	NA	NA	NA	NA	NA
>ENSP00000384053:map.22/37333657/A:p.P603T:n.C2029A:c.Cct/Act:SIFTprediction.deleterious:PolyPhenScore.0.966	Mutation around phosphorylation site	2	N	N	N	NA	NA	NA	NA	NA	NA	N	NA	NA	NA	NA	NA
>ENSP00000261893:map.15/63433766/A:p.R469K:n.G1478A:c.aGg/aAg:SIFTprediction.tolerated:PolyPhenScore.0	Mutation around phosphorylation site	-4	N	N	N	NA	NA	NA	NA	NA	NA	N	NA	NA	NA	NA	NA
>ENSP00000357182:map.1/156784982/C:p.N52S:n.A309G:c.aAc/aGc:SIFTprediction.tolerated:PolyPhenScore.0	Uninterpreted mutation on SH2 protein	NA	NA	NA	N	NA	NA	NA	NA	NA	NA	Y	SH2D2A	N	NA	NA	NA
>ENSP00000262077:map.6/17675246/C:p.I248V:n.A742G:c.Atc/Gtc:SIFTprediction.tolerated:PolyPhenScore.0.002	Mutation around phosphorylation site	-4,1,-3	N	N	N	NA	NA	NA	NA	NA	NA	N	NA	NA	NA	NA	NA
>ENSP00000258888:map.15/85401259/T:p.P1299L:n.C4063T:c.cCt/cTt:SIFTprediction.tolerated:PolyPhenScore.0	Uninterpreted mutation on kinase protein	NA	NA	NA	Y	PKL-Alpha-Alpha-Unclassified-AlphaK3	N	NA	NA	NA	NA	N	NA	NA	NA	NA	NA
>ENSP00000401980:map.20/3838441/G:p.Q93E:n.C405G:c.Cag/Gag:SIFTprediction.tolerated:PolyPhenScore.0.082	Phosphomimicking mutation	1	N	Y	N	NA	NA	NA	NA	NA	NA	N	NA	NA	NA	NA	NA
>ENSP00000401980:map.20/3844929/T:p.R218C:n.C780T:c.Cgt/Tgt:SIFTprediction.tolerated:PolyPhenScore.0.013	Mutation around phosphorylation site	-4	N	N	N	NA	NA	NA	NA	NA	NA	N	NA	NA	NA	NA	NA
>ENSP00000313171:map.17/29161202/T:p.T35S:n.A481T:c.Acc/Tcc:SIFTprediction.tolerated:PolyPhenScore.0	Mutation around phosphorylation site	-3	N	N	N	NA	NA	NA	NA	NA	NA	N	NA	NA	NA	NA	NA
>ENSP00000364589:map.13/113909339/G:p.K644R:n.A2015G:c.aAa/aGa:SIFTprediction.tolerated:PolyPhenScore.0.021	Mutation around phosphorylation site	2	N	N	N	NA	NA	NA	NA	NA	NA	N	NA	NA	NA	NA	NA
>ENSP00000358045:map.1/150484987/A:p.G442S:n.G1458A:c.Ggt/Agt:SIFTprediction.tolerated:PolyPhenScore.0.001	Mutation around phosphorylation site	-3	N	N	N	NA	NA	NA	NA	NA	NA	N	NA	NA	NA	NA	NA
>ENSP00000441477:map.1/152975941/G:p.L141V:n.C421G:c.Cta/Gta:SIFTprediction.tolerated:PolyPhenScore.0.001	Mutation around phosphorylation site	2,3	N	N	N	NA	NA	NA	NA	NA	NA	N	NA	NA	NA	NA	NA
>ENSP00000367207:map.8/128750540/G:p.N26S:n.A587G:c.aAc/aGc:SIFTprediction.deleterious:PolyPhenScore.0.738	Mutation around phosphorylation site	-5,-1	N	N	N	NA	NA	NA	NA	NA	NA	N	NA	NA	NA	NA	NA
>ENSP00000261845:map.15/52353498/G:p.L290V:n.C1675G:c.Ctg/Gtg:SIFTprediction.tolerated:PolyPhenScore.0.986	Uninterpreted mutation on kinase domain	NA	NA	NA	Y	CMGC-MAPK-ERK3-ERK3	Y	1354	N	N	N	N	NA	NA	NA	NA	NA
>ENSP00000357494:map.6/117683821/A:p.S1109L:n.C3525T:c.tCa/tTa:SIFTprediction.tolerated:PolyPhenScore.0.148	Uninterpreted mutation on kinase protein	NA	NA	NA	Y	TK-Sev--ROS	N	NA	NA	NA	NA	N	NA	NA	NA	NA	NA
>ENSP00000357494:map.6/117725448/G:p.T145P:n.A632C:c.Act/Cct:SIFTprediction.tolerated:PolyPhenScore.0.986	Destruction of phosphorylation site on kinase protein	1,0,2	Y	N	Y	TK-Sev--ROS	N	NA	NA	NA	NA	N	NA	NA	NA	NA	NA
>ENSP00000407545:map.6/33282922/C:p.E591G:n.A1924G:c.gAg/gGg:SIFTprediction.deleterious:PolyPhenScore.0.731	Mutation around phosphorylation site	3,-1	N	N	N	NA	NA	NA	NA	NA	NA	N	NA	NA	NA	NA	NA
>ENSP00000427567:map.4/153896358/T:p.R639C:n.C2103T:c.Cgc/Tgc:SIFTprediction.deleterious:PolyPhenScore.0.64	Mutation around phosphorylation site	-4	N	N	N	NA	NA	NA	NA	NA	NA	N	NA	NA	NA	NA	NA
>ENSP00000291971:map.19/56487603/G:p.K937R:n.A2881G:c.aAg/aGg:SIFTprediction.tolerated:PolyPhenScore.0.078	Mutation around phosphorylation site	2	N	N	N	NA	NA	NA	NA	NA	NA	N	NA	NA	NA	NA	NA
>ENSP00000262752:map.X/83320017/T:p.D692N:n.G2082A:c.Gat/Aat:SIFTprediction.tolerated:PolyPhenScore.0.001	Uninterpreted mutation on kinase protein	NA	NA	NA	Y	AGC-RSK-RSKp90-RSK4:Domain2,AGC-RSK-RSKp90-RSK4	N	NA	NA	NA	NA	N	NA	NA	NA	NA	NA
>ENSP00000239587:map.6/167754661/G:p.R425G:n.A1361G:c.Aga/Gga:SIFTprediction.deleterious:PolyPhenScore.0.001	Mutation around phosphorylation site	-3	N	N	N	NA	NA	NA	NA	NA	NA	N	NA	NA	NA	NA	NA
>ENSP00000327145:map.7/128495345/T:p.R2410C:n.C7489T:c.Cgt/Tgt:SIFTprediction.tolerated:PolyPhenScore.0.07	Mutation around phosphorylation site	-2,-5,-4	N	N	N	NA	NA	NA	NA	NA	NA	N	NA	NA	NA	NA	NA
>ENSP00000364650:map.10/29578084/G:p.K13R:n.A95G:c.aAg/aGg:SIFTprediction.tolerated:PolyPhenScore.0.008	Mutation around phosphorylation site	-2	N	N	N	NA	NA	NA	NA	NA	NA	N	NA	NA	NA	NA	NA
>ENSP00000427550:map.18/13116432/T:p.R2449L:n.G7426T:c.cGg/cTg:SIFTprediction.tolerated:PolyPhenScore.0	Mutation around phosphorylation site	-3,-2	N	N	N	NA	NA	NA	NA	NA	NA	N	NA	NA	NA	NA	NA
>ENSP00000352268:map.1/12779618/C:p.S47P:n.T344C:c.Tcc/Ccc:SIFTprediction.tolerated:PolyPhenScore.0	Mutation around phosphorylation site	-4	N	N	N	NA	NA	NA	NA	NA	NA	N	NA	NA	NA	NA	NA
>ENSP00000217233:map.20/377225/A:p.A323D:n.C1521A:c.gCc/gAc:SIFTprediction.tolerated:PolyPhenScore.0.098	Uninterpreted mutation on kinase protein	NA	NA	NA	Y	CAMK-Trbl--Trb3	N	NA	NA	NA	NA	N	NA	NA	NA	NA	NA
>ENSP00000322545:map.19/57839567/A:p.L246H:n.T1094A:c.cTc/cAc:SIFTprediction.tolerated:PolyPhenScore.0	Mutation around phosphorylation site	-4	N	N	N	NA	NA	NA	NA	NA	NA	N	NA	NA	NA	NA	NA
>ENSP00000366829:map.X/47041666/C:p.A631P:n.G2633C:c.Gca/Cca:SIFTprediction.tolerated:PolyPhenScore.0.002	Mutation around phosphorylation site	-2,2	N	N	N	NA	NA	NA	NA	NA	NA	N	NA	NA	NA	NA	NA
>ENSP00000307387:map.3/33905566/T:p.S730L:n.C2566T:c.tCa/tTa:SIFTprediction.deleterious:PolyPhenScore.0.102	Destruction of phosphorylation site	0,3	Y	N	N	NA	NA	NA	NA	NA	NA	N	NA	NA	NA	NA	NA
>ENSP00000324196:map.17/79093275/A:p.T1330M:n.C4014T:c.aCg/aTg:SIFTprediction.tolerated:PolyPhenScore.0.706	Uninterpreted mutation on kinase protein	NA	NA	NA	Y	TK-Lmr--LMR1	N	NA	NA	NA	NA	N	NA	NA	NA	NA	NA
>ENSP00000334714:map.1/201178819/A:p.A1600T:n.G4928A:c.Gca/Aca:SIFTprediction.deleterious:PolyPhenScore.0.713	Mutation around phosphorylation site	-2	N	N	N	NA	NA	NA	NA	NA	NA	N	NA	NA	NA	NA	NA
>ENSP00000334714:map.1/201195119/T:p.H3552Y:n.C10784T:c.Cac/Tac:SIFTprediction.tolerated:PolyPhenScore.0.171	Mutation around phosphorylation site	-5,-1	N	N	N	NA	NA	NA	NA	NA	NA	N	NA	NA	NA	NA	NA
>ENSP00000355306:map.1/3807593/C:p.T53R:n.C257G:c.aCg/aGg:SIFTprediction.tolerated:PolyPhenScore.0	Mutation around phosphorylation site	-2	N	N	N	NA	NA	NA	NA	NA	NA	N	NA	NA	NA	NA	NA
>ENSP00000331678:map.11/397045/T:p.R182C:n.C620T:c.Cgc/Tgc:SIFTprediction.deleterious:PolyPhenScore.0.597	Mutation around phosphorylation site	-1,2,4	N	N	N	NA	NA	NA	NA	NA	NA	N	NA	NA	NA	NA	NA
>ENSP00000312599:map.8/74888616/C:p.A34P:n.G173C:c.Gcc/Ccc:SIFTprediction.deleterious:PolyPhenScore.0.954	Mutation around phosphorylation site	-1	N	N	N	NA	NA	NA	NA	NA	NA	N	NA	NA	NA	NA	NA
>ENSP00000310590:map.17/76817090/T:p.V271I:n.G1136A:c.Gtc/Atc:SIFTprediction.tolerated:PolyPhenScore.0.031	Mutation around phosphorylation site	3	N	N	N	NA	NA	NA	NA	NA	NA	N	NA	NA	NA	NA	NA
>ENSP00000361077:map.X/110385348/A:p.R67H:n.G591A:c.cGc/cAc:SIFTprediction.deleterious:PolyPhenScore.0.972	Uninterpreted mutation on kinase protein	NA	NA	NA	Y	STE-STE20-PAKA-PAK3	N	NA	NA	NA	NA	N	NA	NA	NA	NA	NA
>ENSP00000361077:map.X/110459770/T:p.A510V:n.C1920T:c.gCc/gTc:SIFTprediction.deleterious:PolyPhenScore.0.848	Uninterpreted mutation on kinase domain	NA	NA	NA	Y	STE-STE20-PAKA-PAK3	Y	1381	N	N	N	N	NA	NA	NA	NA	NA
>ENSP00000315118:map.19/41211056/C:p.H174R:n.A823G:c.cAc/cGc:SIFTprediction.tolerated:PolyPhenScore.0	Uninterpreted mutation on kinase protein	NA	NA	NA	Y	PKL-ABC1-ABC1-A-ADCK4	N	NA	NA	NA	NA	N	NA	NA	NA	NA	NA
>ENSP00000357791:map.1/152192114/T:p.R664Q:n.G2067A:c.cGa/cAa:SIFTprediction.None:PolyPhenScore.0	Mutation around phosphorylation site	5,3	N	N	N	NA	NA	NA	NA	NA	NA	N	NA	NA	NA	NA	NA
>ENSP00000357791:map.1/152192631/T:p.G492R:n.G1550A:c.Gga/Aga:SIFTprediction.None:PolyPhenScore.0	Mutation around phosphorylation site	-4	N	N	N	NA	NA	NA	NA	NA	NA	N	NA	NA	NA	NA	NA
>ENSP00000357791:map.1/152193286/T:p.H273Q:n.C895A:c.caC/caA:SIFTprediction.None:PolyPhenScore.0	Mutation around phosphorylation site	-2,5	N	N	N	NA	NA	NA	NA	NA	NA	N	NA	NA	NA	NA	NA
>ENSP00000357178:map.1/156812297/A:p.R1044C:n.C3527T:c.Cgt/Tgt:SIFTprediction.deleterious:PolyPhenScore.1	Uninterpreted mutation on kinase domain	NA	NA	NA	Y	TK-InsR--IRR	Y	232	N	N	N	N	NA	NA	NA	NA	NA
>ENSP00000339933:map.1/155260382/T:p.R569Q:n.G1745A:c.cGg/cAg:SIFTprediction.deleterious:PolyPhenScore.0.399	Mutation around phosphorylation site	5	N	N	N	NA	NA	NA	NA	NA	NA	N	NA	NA	NA	NA	NA
>ENSP00000372221:map.18/61170782/G:p.I319V:n.A1247G:c.Atc/Gtc:SIFTprediction.tolerated:PolyPhenScore.0.004	Mutation around phosphorylation site	3	N	N	N	NA	NA	NA	NA	NA	NA	N	NA	NA	NA	NA	NA
>ENSP00000355541:map.1/236717926/C:p.E2017G:n.A6165G:c.gAa/gGa:SIFTprediction.deleterious:PolyPhenScore.0.896	Mutation around phosphorylation site	5	N	N	N	NA	NA	NA	NA	NA	NA	N	NA	NA	NA	NA	NA
>ENSP00000358437:map.1/119469188/T:p.H156N:n.C476A:c.Cat/Aat:SIFTprediction.tolerated:PolyPhenScore.0.321	Mutation around phosphorylation site	-3	N	N	N	NA	NA	NA	NA	NA	NA	N	NA	NA	NA	NA	NA
>ENSP00000252338:map.X/68725640/C:p.L172P:n.T557C:c.cTt/cCt:SIFTprediction.tolerated:PolyPhenScore.0	Mutation around phosphorylation site	1	N	N	N	NA	NA	NA	NA	NA	NA	N	NA	NA	NA	NA	NA
>ENSP00000365757:map.10/22839628/C:p.N251S:n.A981G:c.aAc/aGc:SIFTprediction.tolerated:PolyPhenScore.0.009	Mutation around phosphorylation site	5	N	N	N	NA	NA	NA	NA	NA	NA	N	NA	NA	NA	NA	NA
>ENSP00000312235:map.3/124627024/G:p.R502S:n.A1545C:c.agA/agC:SIFTprediction.tolerated:PolyPhenScore.0.001	Mutation around phosphorylation site	2	N	N	N	NA	NA	NA	NA	NA	NA	N	NA	NA	NA	NA	NA
>ENSP00000244711:map.6/42980218/T:p.A183D:n.C703A:c.gCc/gAc:SIFTprediction.deleterious:PolyPhenScore.0.614	Mutation around phosphorylation site	2	N	N	N	NA	NA	NA	NA	NA	NA	N	NA	NA	NA	NA	NA
>ENSP00000362869:map.9/124929187/T:p.A63V:n.C250T:c.gCc/gTc:SIFTprediction.tolerated:PolyPhenScore.0.012	Mutation around phosphorylation site	-5	N	N	N	NA	NA	NA	NA	NA	NA	N	NA	NA	NA	NA	NA
>ENSP00000387641:map.3/12856856/G:p.Q408R:n.A1264G:c.cAg/cGg:SIFTprediction.tolerated:PolyPhenScore.0	Mutation around phosphorylation site	1	N	N	N	NA	NA	NA	NA	NA	NA	N	NA	NA	NA	NA	NA
>ENSP00000210444:map.9/100823135/C:p.E68D:n.G274C:c.gaG/gaC:SIFTprediction.tolerated:PolyPhenScore.0.013	Mutation around phosphorylation site	-4,-5,-3	N	N	N	NA	NA	NA	NA	NA	NA	N	NA	NA	NA	NA	NA
>ENSP00000344545:map.11/193865/G:p.I70R:n.T229G:c.aTa/aGa:SIFTprediction.deleterious:PolyPhenScore.0.936	Mutation around phosphorylation site	2	N	N	N	NA	NA	NA	NA	NA	NA	N	NA	NA	NA	NA	NA
>ENSP00000386516:map.2/86693826/C:p.S447P:n.T1397C:c.Tcg/Ccg:SIFTprediction.deleterious:PolyPhenScore.0	Mutation around phosphorylation site	2	N	N	N	NA	NA	NA	NA	NA	NA	N	NA	NA	NA	NA	NA
>ENSP00000362778:map.6/36922684/C:p.T50P:n.A476C:c.Acg/Ccg:SIFTprediction.tolerated:PolyPhenScore.0	Mutation around phosphorylation site	-2	N	N	N	NA	NA	NA	NA	NA	NA	N	NA	NA	NA	NA	NA
>ENSP00000329418:map.16/11348983/A:p.K118M:n.A504T:c.aAg/aTg:SIFTprediction.deleterious:PolyPhenScore.0.97	Uninterpreted mutation on SH2 domain	NA	NA	NA	N	NA	NA	NA	NA	NA	NA	Y	SOCS1	Y	233	N	N
>ENSP00000434614:map.17/45214690/A:p.R587W:n.C1763T:c.Cgg/Tgg:SIFTprediction.deleterious:PolyPhenScore.0.988	Mutation around phosphorylation site	3	N	N	N	NA	NA	NA	NA	NA	NA	N	NA	NA	NA	NA	NA
>ENSP00000458715:map.17/78171944/C:p.R547S:n.G2177C:c.agG/agC:SIFTprediction.tolerated:PolyPhenScore.0	Mutation around phosphorylation site	3	N	N	N	NA	NA	NA	NA	NA	NA	N	NA	NA	NA	NA	NA
>ENSP00000388955:map.13/76395464/T:p.P463S:n.C1385T:c.Cct/Tct:SIFTprediction.tolerated:PolyPhenScore.0.005	Mutation around phosphorylation site	1	N	N	N	NA	NA	NA	NA	NA	NA	N	NA	NA	NA	NA	NA
>ENSP00000365630:map.9/85627408/A:p.R262C:n.C1045T:c.Cgc/Tgc:SIFTprediction.tolerated:PolyPhenScore.0.007	Mutation around phosphorylation site	-2	N	N	N	NA	NA	NA	NA	NA	NA	N	NA	NA	NA	NA	NA
>ENSP00000263463:map.11/100998771/G:p.S344T:n.G1031C:c.aGt/aCt:SIFTprediction.deleterious:PolyPhenScore.0	Mutation around phosphorylation site	-1	N	N	N	NA	NA	NA	NA	NA	NA	N	NA	NA	NA	NA	NA
>ENSP00000254321:map.19/12059645/G:p.E269G:n.A932G:c.gAa/gGa:SIFTprediction.deleterious:PolyPhenScore.0.955	Mutation around phosphorylation site	-4,-2	N	N	N	NA	NA	NA	NA	NA	NA	N	NA	NA	NA	NA	NA
>ENSP00000360290:map.1/57173205/T:p.A493V:n.C1544T:c.gCt/gTt:SIFTprediction.tolerated:PolyPhenScore.0.003	Mutation around phosphorylation site on kinase protein	2	N	N	Y	CAMK-CAMKL-AMPK-AMPKa2	N	NA	NA	NA	NA	N	NA	NA	NA	NA	NA
>ENSP00000297293:map.7/97822115/A:p.L780M:n.T2631A:c.Ttg/Atg:SIFTprediction.tolerated:PolyPhenScore.0.34	Uninterpreted mutation on kinase protein	NA	NA	NA	Y	TK-Lmr--LMR2	N	NA	NA	NA	NA	N	NA	NA	NA	NA	NA
>ENSP00000381240:map.6/123687288/C:p.I438S:n.T1335G:c.aTt/aGt:SIFTprediction.tolerated:PolyPhenScore.0	Mutation around phosphorylation site	1	N	N	N	NA	NA	NA	NA	NA	NA	N	NA	NA	NA	NA	NA
>ENSP00000371715:map.16/2880745/A:p.D71N:n.G290A:c.Gac/Aac:SIFTprediction.tolerated:PolyPhenScore.0.185	Mutation around phosphorylation site	1	N	N	N	NA	NA	NA	NA	NA	NA	N	NA	NA	NA	NA	NA
>ENSP00000225550:map.17/39580559/A:p.S73C:n.A217T:c.Agt/Tgt:SIFTprediction.tolerated:PolyPhenScore.0	Mutation around phosphorylation site	-2	N	N	N	NA	NA	NA	NA	NA	NA	N	NA	NA	NA	NA	NA
>ENSP00000225550:map.17/39580562/C:p.T72A:n.A214G:c.Acc/Gcc:SIFTprediction.tolerated:PolyPhenScore.0.005	Mutation around phosphorylation site	-3	N	N	N	NA	NA	NA	NA	NA	NA	N	NA	NA	NA	NA	NA
>ENSP00000347845:map.3/56667682/C:p.T985R:n.C3185G:c.aCa/aGa:SIFTprediction.tolerated:PolyPhenScore.0	Mutation around phosphorylation site	3,4,-3	N	N	N	NA	NA	NA	NA	NA	NA	N	NA	NA	NA	NA	NA
>ENSP00000296125:map.3/44948479/T:p.R372C:n.C1182T:c.Cgc/Tgc:SIFTprediction.tolerated:PolyPhenScore.0.169	Mutation around phosphorylation site	3	N	N	N	NA	NA	NA	NA	NA	NA	N	NA	NA	NA	NA	NA
>ENSP00000362082:map.6/41903782/C:p.S259A:n.T974G:c.Tct/Gct:SIFTprediction.tolerated:PolyPhenScore.0.001	Mutation around phosphorylation site	-4,-5,-2	N	N	N	NA	NA	NA	NA	NA	NA	N	NA	NA	NA	NA	NA
>ENSP00000170564:map.19/33600764/C:p.L476P:n.T1741C:c.cTc/cCc:SIFTprediction.tolerated:PolyPhenScore.0.001	Mutation around phosphorylation site	-1	N	N	N	NA	NA	NA	NA	NA	NA	N	NA	NA	NA	NA	NA
>ENSP00000275815:map.7/143088867/C:p.M900V:n.A2785G:c.Atg/Gtg:SIFTprediction.tolerated:PolyPhenScore.0	Uninterpreted mutation on kinase protein	NA	NA	NA	Y	TK-Eph--EphA1	N	NA	NA	NA	NA	N	NA	NA	NA	NA	NA
>ENSP00000275815:map.7/143097100/G:p.V160A:n.T566C:c.gTg/gCg:SIFTprediction.tolerated:PolyPhenScore.0	Mutation around phosphorylation site on kinase protein	5	N	N	Y	TK-Eph--EphA1	N	NA	NA	NA	NA	N	NA	NA	NA	NA	NA
>ENSP00000362441:map.X/76937963/C:p.Q929E:n.C3000G:c.Cag/Gag:SIFTprediction.None:PolyPhenScore.0	Mutation around phosphorylation site	4	N	N	N	NA	NA	NA	NA	NA	NA	N	NA	NA	NA	NA	NA
>ENSP00000313581:map.19/51381777/T:p.R250W:n.C789T:c.Cgg/Tgg:SIFTprediction.tolerated:PolyPhenScore.0.003	Mutation around phosphorylation site	1	N	N	N	NA	NA	NA	NA	NA	NA	N	NA	NA	NA	NA	NA
>ENSP00000329360:map.17/79637367/G:p.H127Q:n.C784G:c.caC/caG:SIFTprediction.tolerated:PolyPhenScore.0.001	Mutation around phosphorylation site	2	N	N	N	NA	NA	NA	NA	NA	NA	N	NA	NA	NA	NA	NA
>ENSP00000457810:map.16/67867739/T:p.S8R:n.C573A:c.agC/agA:SIFTprediction.tolerated:PolyPhenScore.0.024	Mutation around phosphorylation site	-3	N	N	N	NA	NA	NA	NA	NA	NA	N	NA	NA	NA	NA	NA
>ENSP00000262186:map.7/150645534/G:p.K897T:n.A3092C:c.aAg/aCg:SIFTprediction.tolerated:PolyPhenScore.0.084	Mutation around phosphorylation site	2	N	N	N	NA	NA	NA	NA	NA	NA	N	NA	NA	NA	NA	NA
>ENSP00000369126:map.13/37679268/T:p.D42E:n.C536A:c.gaC/gaA:SIFTprediction.tolerated:PolyPhenScore.0.004	Uninterpreted mutation on kinase domain	NA	NA	NA	Y	CK1-CK1-CK1-A-CK1a2	Y	99	N	N	N	N	NA	NA	NA	NA	NA
>ENSP00000441055:map.19/54578105/T:p.R119H:n.G356A:c.cGc/cAc:SIFTprediction.tolerated:PolyPhenScore.0.019	Mutation around phosphorylation site	2	N	N	N	NA	NA	NA	NA	NA	NA	N	NA	NA	NA	NA	NA
>ENSP00000357643:map.10/129903802/G:p.I2101T:n.T6678C:c.aTa/aCa:SIFTprediction.deleterious:PolyPhenScore.0.87	Mutation around phosphorylation site	-4	N	N	N	NA	NA	NA	NA	NA	NA	N	NA	NA	NA	NA	NA
>ENSP00000357643:map.10/129907610/A:p.R832W:n.C2870T:c.Cgg/Tgg:SIFTprediction.deleterious:PolyPhenScore.0.909	Mutation around phosphorylation site	5	N	N	N	NA	NA	NA	NA	NA	NA	N	NA	NA	NA	NA	NA
>ENSP00000357643:map.10/129917560/C:p.N104S:n.A687G:c.aAt/aGt:SIFTprediction.tolerated:PolyPhenScore.0.626	Mutation around phosphorylation site	-4,-5	N	N	N	NA	NA	NA	NA	NA	NA	N	NA	NA	NA	NA	NA
>ENSP00000239374:map.6/151894505/C:p.F324S:n.T1070C:c.tTc/tCc:SIFTprediction.tolerated:PolyPhenScore.0	Mutation around phosphorylation site	5,1	N	N	N	NA	NA	NA	NA	NA	NA	N	NA	NA	NA	NA	NA
>ENSP00000365908:map.9/79320640/T:p.A2184T:n.G6674A:c.Gcc/Acc:SIFTprediction.tolerated:PolyPhenScore.0.002	Mutation around phosphorylation site	-5	N	N	N	NA	NA	NA	NA	NA	NA	N	NA	NA	NA	NA	NA
>ENSP00000369146:map.16/56667282/A:p.T20K:n.C558A:c.aCg/aAg:SIFTprediction.tolerated:PolyPhenScore.0	Mutation around phosphorylation site	2	N	N	N	NA	NA	NA	NA	NA	NA	N	NA	NA	NA	NA	NA
>ENSP00000361731:map.9/131565554/C:p.V190A:n.T719C:c.gTg/gCg:SIFTprediction.tolerated:PolyPhenScore.0	Mutation around phosphorylation site	1	N	N	N	NA	NA	NA	NA	NA	NA	N	NA	NA	NA	NA	NA
>ENSP00000319192:map.7/43664280/G:p.K362E:n.A1263G:c.Aag/Gag:SIFTprediction.tolerated:PolyPhenScore.0	Uninterpreted mutation on kinase protein	NA	NA	NA	Y	CAMK-DAPK-DRAK-DRAK1	N	NA	NA	NA	NA	N	NA	NA	NA	NA	NA
>ENSP00000363708:map.2/203420603/T:p.P739S:n.C2754T:c.Cct/Tct:SIFTprediction.tolerated:PolyPhenScore.0.008	Uninterpreted mutation on kinase protein	NA	NA	NA	Y	TKL-STKR-STKR2-BMPR2	N	NA	NA	NA	NA	N	NA	NA	NA	NA	NA
>ENSP00000386135:map.9/90261383/T:p.T380I:n.C1474T:c.aCa/aTa:SIFTprediction.tolerated:PolyPhenScore.0.009	Uninterpreted mutation on kinase protein	NA	NA	NA	Y	CAMK-DAPK-DAPK-DAPK1	N	NA	NA	NA	NA	N	NA	NA	NA	NA	NA
>ENSP00000386135:map.9/90322023/A:p.S1346N:n.G4372A:c.aGt/aAt:SIFTprediction.tolerated:PolyPhenScore.0	Uninterpreted mutation on kinase protein	NA	NA	NA	Y	CAMK-DAPK-DAPK-DAPK1	N	NA	NA	NA	NA	N	NA	NA	NA	NA	NA
>ENSP00000347742:map.11/119059404/A:p.R372Q:n.G1130A:c.cGg/cAg:SIFTprediction.tolerated:PolyPhenScore.0	Mutation around phosphorylation site	2	N	N	N	NA	NA	NA	NA	NA	NA	N	NA	NA	NA	NA	NA
>ENSP00000384433:map.9/34311020/C:p.R109G:n.A514G:c.Aga/Gga:SIFTprediction.tolerated:PolyPhenScore.0	Mutation around phosphorylation site	-3	N	N	N	NA	NA	NA	NA	NA	NA	N	NA	NA	NA	NA	NA
>ENSP00000269834:map.19/57647236/C:p.N157D:n.A855G:c.Aat/Gat:SIFTprediction.tolerated:PolyPhenScore.0	Mutation around phosphorylation site	-3	N	N	N	NA	NA	NA	NA	NA	NA	N	NA	NA	NA	NA	NA
>ENSP00000274867:map.6/39859223/T:p.R751M:n.G2408T:c.aGg/aTg:SIFTprediction.deleterious:PolyPhenScore.0.97	Mutation around phosphorylation site	4	N	N	N	NA	NA	NA	NA	NA	NA	N	NA	NA	NA	NA	NA
>ENSP00000218006:map.X/108638614/T:p.E794K:n.G2672A:c.Gag/Aag:SIFTprediction.deleterious:PolyPhenScore.1	Uninterpreted mutation on kinase domain	NA	NA	NA	Y	RGC-RGC--CYGF	Y	1366	N	N	N	N	NA	NA	NA	NA	NA
>ENSP00000218006:map.X/108708516/T:p.R296Q:n.G1179A:c.cGg/cAg:SIFTprediction.tolerated:PolyPhenScore.0	Uninterpreted mutation on kinase protein	NA	NA	NA	Y	RGC-RGC--CYGF	N	NA	NA	NA	NA	N	NA	NA	NA	NA	NA
>ENSP00000218006:map.X/108708552/G:p.L284P:n.T1143C:c.cTg/cCg:SIFTprediction.deleterious:PolyPhenScore.0.989	Uninterpreted mutation on kinase protein	NA	NA	NA	Y	RGC-RGC--CYGF	N	NA	NA	NA	NA	N	NA	NA	NA	NA	NA
>ENSP00000291009:map.7/142836203/T:p.Q79H:n.A277T:c.caA/caT:SIFTprediction.deleterious:PolyPhenScore.0.001	Mutation around phosphorylation site	-5	N	N	N	NA	NA	NA	NA	NA	NA	N	NA	NA	NA	NA	NA
>ENSP00000429058:map.8/22428658/C:p.I228T:n.T681C:c.aTc/aCc:SIFTprediction.tolerated:PolyPhenScore.0	Mutation around phosphorylation site	5	N	N	N	NA	NA	NA	NA	NA	NA	N	NA	NA	NA	NA	NA
>ENSP00000276708:map.8/130789767/A:p.P23S:n.C949T:c.Cct/Tct:SIFTprediction.deleterious:PolyPhenScore.0.999	Mutation around phosphorylation site	-3	N	N	N	NA	NA	NA	NA	NA	NA	N	NA	NA	NA	NA	NA
>ENSP00000291281:map.19/47177913/G:p.V835A:n.T3261C:c.gTg/gCg:SIFTprediction.tolerated:PolyPhenScore.0	Uninterpreted mutation on kinase protein	NA	NA	NA	Y	CAMK-PKD--PKD2	N	NA	NA	NA	NA	N	NA	NA	NA	NA	NA
>ENSP00000406777:map.7/135123060/C:p.A7G:n.C301G:c.gCg/gGg:SIFTprediction.tolerated:PolyPhenScore.0.006	Mutation around phosphorylation site	5	N	N	N	NA	NA	NA	NA	NA	NA	N	NA	NA	NA	NA	NA
>ENSP00000310561:map.11/128840265/A:p.R1601W:n.C4801T:c.Cgg/Tgg:SIFTprediction.deleterious:PolyPhenScore.0.997	Mutation around phosphorylation site	5,1	N	N	N	NA	NA	NA	NA	NA	NA	N	NA	NA	NA	NA	NA
>ENSP00000270162:map.21/44837555/A:p.A615V:n.C1977T:c.gCc/gTc:SIFTprediction.deleterious:PolyPhenScore.0.031	Uninterpreted mutation on kinase protein	NA	NA	NA	Y	CAMK-CAMKL-QIK-SIK	N	NA	NA	NA	NA	N	NA	NA	NA	NA	NA
>ENSP00000270162:map.21/44846016/T:p.G15S:n.G176A:c.Ggt/Agt:SIFTprediction.tolerated:PolyPhenScore.0.002	Uninterpreted mutation on kinase protein	NA	NA	NA	Y	CAMK-CAMKL-QIK-SIK	N	NA	NA	NA	NA	N	NA	NA	NA	NA	NA
>ENSP00000442053:map.12/114377899/C:p.Q602E:n.C1883G:c.Cag/Gag:SIFTprediction.tolerated:PolyPhenScore.0	Mutation around phosphorylation site	-4	N	N	N	NA	NA	NA	NA	NA	NA	N	NA	NA	NA	NA	NA
>ENSP00000360431:map.10/96025636/G:p.Y1401C:n.A4437G:c.tAt/tGt:SIFTprediction.deleterious:PolyPhenScore.1	Destruction of phosphorylation site	-1,0,1	Y	N	N	NA	NA	NA	NA	NA	NA	N	NA	NA	NA	NA	NA
>ENSP00000324450:map.1/33960082/C:p.D713A:n.A2291C:c.gAc/gCc:SIFTprediction.tolerated:PolyPhenScore.0.031	Mutation around phosphorylation site	3	N	N	N	NA	NA	NA	NA	NA	NA	N	NA	NA	NA	NA	NA
>ENSP00000308270:map.11/58169996/C:p.K296R:n.A887G:c.aAg/aGg:SIFTprediction.deleterious:PolyPhenScore.0.194	Mutation around phosphorylation site	-1	N	N	N	NA	NA	NA	NA	NA	NA	N	NA	NA	NA	NA	NA
>ENSP00000425809:map.6/83880167/T:p.D494N:n.G1627A:c.Gat/Aat:SIFTprediction.tolerated:PolyPhenScore.0.205	Mutation around phosphorylation site	3	N	N	N	NA	NA	NA	NA	NA	NA	N	NA	NA	NA	NA	NA
>ENSP00000315357:map.2/153575305/T:p.R56L:n.G878T:c.cGg/cTg:SIFTprediction.deleterious:PolyPhenScore.0.878	Mutation around phosphorylation site	-4	N	N	N	NA	NA	NA	NA	NA	NA	N	NA	NA	NA	NA	NA
>ENSP00000360916:map.9/136643994/C:p.M594V:n.A1812G:c.Atg/Gtg:SIFTprediction.tolerated:PolyPhenScore.0	Uninterpreted mutation on SH2 protein	NA	NA	NA	N	NA	NA	NA	NA	NA	NA	Y	VAV2	N	NA	NA	NA
>ENSP00000376333:map.17/73552185/A:p.R45H:n.G251A:c.cGc/cAc:SIFTprediction.tolerated:PolyPhenScore.0.001	Mutation around phosphorylation site	5	N	N	N	NA	NA	NA	NA	NA	NA	N	NA	NA	NA	NA	NA
>ENSP00000426899:map.4/122853736/C:p.D153G:n.A458G:c.gAc/gGc:SIFTprediction.deleterious:PolyPhenScore.0.972	Mutation around phosphorylation site	5,3	N	N	N	NA	NA	NA	NA	NA	NA	N	NA	NA	NA	NA	NA
>ENSP00000286234:map.8/121061879/A:p.S389N:n.G1296A:c.aGc/aAc:SIFTprediction.tolerated:PolyPhenScore.0.009	Destruction of phosphorylation site	0,2	Y	N	N	NA	NA	NA	NA	NA	NA	N	NA	NA	NA	NA	NA
>ENSP00000297267:map.6/159655383/G:p.Q1280R:n.A4039G:c.cAg/cGg:SIFTprediction.tolerated:PolyPhenScore.0.077	Mutation around phosphorylation site	-1,-3,-2	N	N	N	NA	NA	NA	NA	NA	NA	N	NA	NA	NA	NA	NA
>ENSP00000307958:map.3/51930850/C:p.K57E:n.A232G:c.Aaa/Gaa:SIFTprediction.tolerated:PolyPhenScore.0.005	Mutation around phosphorylation site	2	N	N	N	NA	NA	NA	NA	NA	NA	N	NA	NA	NA	NA	NA
>ENSP00000351209:map.1/16458338/T:p.A785T:n.G2508A:c.Gcc/Acc:SIFTprediction.deleterious:PolyPhenScore.0.912	Mutation around phosphorylation site on kinase domain	-5	N	N	Y	TK-Eph--EphA2	Y	1083	N	N	Y	N	NA	NA	NA	NA	NA
>ENSP00000380888:map.17/60088467/A:p.R471C:n.C1488T:c.Cgc/Tgc:SIFTprediction.deleterious:PolyPhenScore.0.995	Mutation around phosphorylation site	-3	N	N	N	NA	NA	NA	NA	NA	NA	N	NA	NA	NA	NA	NA
>ENSP00000222693:map.7/116146074/G:p.Q130E:n.C780G:c.Cag/Gag:SIFTprediction.tolerated:PolyPhenScore.0.966	Phosphomimicking mutation	-1,-5,2	N	Y	N	NA	NA	NA	NA	NA	NA	N	NA	NA	NA	NA	NA
>ENSP00000331342:map.8/37728017/G:p.M1185T:n.T3567C:c.aTg/aCg:SIFTprediction.tolerated:PolyPhenScore.0	Mutation around phosphorylation site	-2	N	N	N	NA	NA	NA	NA	NA	NA	N	NA	NA	NA	NA	NA
>ENSP00000345448:map.12/10137557/C:p.K211Q:n.A631C:c.Aaa/Caa:SIFTprediction.tolerated:PolyPhenScore.0.039	Mutation around phosphorylation site	2	N	N	N	NA	NA	NA	NA	NA	NA	N	NA	NA	NA	NA	NA
>ENSP00000301740:map.16/2812939/A:p.P804T:n.C2959A:c.Cct/Act:SIFTprediction.None:PolyPhenScore.0	Mutation around phosphorylation site	-4	N	N	N	NA	NA	NA	NA	NA	NA	N	NA	NA	NA	NA	NA
>ENSP00000343899:map.14/52186886/T:p.R380C:n.C1334T:c.Cgc/Tgc:SIFTprediction.tolerated:PolyPhenScore.0.891	Mutation around phosphorylation site	-2,-5	N	N	N	NA	NA	NA	NA	NA	NA	N	NA	NA	NA	NA	NA
>ENSP00000262219:map.8/124693509/A:p.R349W:n.C1113T:c.Cgg/Tgg:SIFTprediction.deleterious:PolyPhenScore.0.737	Mutation around phosphorylation site	4	N	N	N	NA	NA	NA	NA	NA	NA	N	NA	NA	NA	NA	NA
>ENSP00000417498:map.3/195506597/A:p.P3952S:n.C12314T:c.Cct/Tct:SIFTprediction.None:PolyPhenScore.0.669	Mutation around phosphorylation site	-4	N	N	N	NA	NA	NA	NA	NA	NA	N	NA	NA	NA	NA	NA
>ENSP00000408695:map.17/64783081/A:p.V568I:n.G1728A:c.Gtc/Atc:SIFTprediction.tolerated:PolyPhenScore.0	Uninterpreted mutation on kinase domain	NA	NA	NA	Y	AGC-PKC-PKCa-PKCa	Y	1356	N	N	N	N	NA	NA	NA	NA	NA
>ENSP00000231198:map.5/157164962/C:p.L232P:n.T939C:c.cTg/cCg:SIFTprediction.tolerated:PolyPhenScore.0	Mutation around phosphorylation site	4	N	N	N	NA	NA	NA	NA	NA	NA	N	NA	NA	NA	NA	NA
>ENSP00000338018:map.14/62213706/C:p.L795P:n.T2649C:c.cTg/cCg:SIFTprediction.deleterious:PolyPhenScore.1	Mutation around phosphorylation site	-1	N	N	N	NA	NA	NA	NA	NA	NA	N	NA	NA	NA	NA	NA
>ENSP00000371377:map.17/3101691/T:p.W293C:n.G879T:c.tgG/tgT:SIFTprediction.deleterious:PolyPhenScore.0.004	Mutation around phosphorylation site	5	N	N	N	NA	NA	NA	NA	NA	NA	N	NA	NA	NA	NA	NA
>ENSP00000362139:map.1/38186189/T:p.G749E:n.G2246A:c.gGg/gAg:SIFTprediction.deleterious:PolyPhenScore.0.951	Uninterpreted mutation on kinase domain	NA	NA	NA	Y	TK-Eph--EphA10	Y	615	N	N	N	N	NA	NA	NA	NA	NA
>ENSP00000311113:map.17/39912145/A:p.M697L:n.A2208T:c.Atg/Ttg:SIFTprediction.tolerated:PolyPhenScore.0	Mutation around phosphorylation site	-4	N	N	N	NA	NA	NA	NA	NA	NA	N	NA	NA	NA	NA	NA
>ENSP00000381929:map.21/38853085/A:p.R158H:n.G473A:c.cGt/cAt:SIFTprediction.deleterious:PolyPhenScore.1	Mutation around phosphorylation site on kinase protein	-1	N	N	Y	CMGC-DYRK-DYRK1-DYRK1A	N	NA	NA	NA	NA	N	NA	NA	NA	NA	NA
>ENSP00000393613:map.1/179876988/G:p.P30R:n.C88G:c.cCt/cGt:SIFTprediction.deleterious:PolyPhenScore.0.093	Mutation around phosphorylation site	-1	N	N	N	NA	NA	NA	NA	NA	NA	N	NA	NA	NA	NA	NA
>ENSP00000293897:map.16/1129872/T:p.P335L:n.C1092T:c.cCg/cTg:SIFTprediction.tolerated:PolyPhenScore.0.012	Mutation around phosphorylation site	2	N	N	N	NA	NA	NA	NA	NA	NA	N	NA	NA	NA	NA	NA
>ENSP00000304500:map.18/77037166/T:p.R461C:n.C1390T:c.Cgc/Tgc:SIFTprediction.deleterious:PolyPhenScore.0.997	Mutation around phosphorylation site	-3	N	N	N	NA	NA	NA	NA	NA	NA	N	NA	NA	NA	NA	NA
>ENSP00000420298:map.3/112063850/A:p.P71T:n.C268A:c.Cct/Act:SIFTprediction.tolerated:PolyPhenScore.0.038	Mutation around phosphorylation site	1,-2	N	N	N	NA	NA	NA	NA	NA	NA	N	NA	NA	NA	NA	NA
>ENSP00000403153:map.22/36623731/C:p.I357V:n.A1078G:c.Atc/Gtc:SIFTprediction.tolerated:PolyPhenScore.0.001	Mutation around phosphorylation site	-5	N	N	N	NA	NA	NA	NA	NA	NA	N	NA	NA	NA	NA	NA
>ENSP00000311692:map.17/3493200/G:p.M315I:n.G945C:c.atG/atC:SIFTprediction.tolerated:PolyPhenScore.0	Mutation around phosphorylation site	5	N	N	N	NA	NA	NA	NA	NA	NA	N	NA	NA	NA	NA	NA
>ENSP00000402505:map.19/17111297/G:p.M323T:n.T967C:c.aTg/aCg:SIFTprediction.tolerated:PolyPhenScore.0.001	Mutation around phosphorylation site	-4	N	N	N	NA	NA	NA	NA	NA	NA	N	NA	NA	NA	NA	NA
>ENSP00000366620:map.1/9323910/A:p.R453Q:n.G1631A:c.cGg/cAg:SIFTprediction.tolerated:PolyPhenScore.0.001	Mutation around phosphorylation site	4	N	N	N	NA	NA	NA	NA	NA	NA	N	NA	NA	NA	NA	NA
>ENSP00000254854:map.17/7917279/A:p.L782H:n.T2495A:c.cTc/cAc:SIFTprediction.tolerated:PolyPhenScore.0	Uninterpreted mutation on kinase domain	NA	NA	NA	Y	RGC-RGC--CYGD	Y	1355	N	N	N	N	NA	NA	NA	NA	NA
>ENSP00000367715:map.6/24291203/C:p.S221G:n.A963G:c.Agt/Ggt:SIFTprediction.tolerated:PolyPhenScore.0	Destruction of phosphorylation site	0	Y	N	N	NA	NA	NA	NA	NA	NA	N	NA	NA	NA	NA	NA
>ENSP00000262113:map.8/1998978/A:p.A33E:n.C239A:c.gCg/gAg:SIFTprediction.deleterious:PolyPhenScore.0.231	Phosphomimicking mutation	1,-1	N	Y	N	NA	NA	NA	NA	NA	NA	N	NA	NA	NA	NA	NA
>ENSP00000262113:map.8/2048831/G:p.N869S:n.A2747G:c.aAc/aGc:SIFTprediction.tolerated:PolyPhenScore.0.025	Mutation around phosphorylation site	-2	N	N	N	NA	NA	NA	NA	NA	NA	N	NA	NA	NA	NA	NA
>ENSP00000323063:map.12/10659228/T:p.I243F:n.A1028T:c.Att/Ttt:SIFTprediction.tolerated:PolyPhenScore.0.104	Mutation around phosphorylation site	5	N	N	N	NA	NA	NA	NA	NA	NA	N	NA	NA	NA	NA	NA
>ENSP00000262265:map.19/49949652/A:p.P287L:n.C1144T:c.cCg/cTg:SIFTprediction.tolerated:PolyPhenScore.0	Mutation around phosphorylation site	-3	N	N	N	NA	NA	NA	NA	NA	NA	N	NA	NA	NA	NA	NA
>ENSP00000357259:map.1/156202173/G:p.Q75R:n.A233G:c.cAa/cGa:SIFTprediction.tolerated:PolyPhenScore.0	Mutation around phosphorylation site	-2	N	N	N	NA	NA	NA	NA	NA	NA	N	NA	NA	NA	NA	NA
>ENSP00000368244:map.20/5903323/A:p.R178Q:n.G737A:c.cGa/cAa:SIFTprediction.tolerated:PolyPhenScore.0.004	Mutation around phosphorylation site	-5,-4,5	N	N	N	NA	NA	NA	NA	NA	NA	N	NA	NA	NA	NA	NA
>ENSP00000331907:map.19/47856336/T:p.R17W:n.C398T:c.Cgg/Tgg:SIFTprediction.tolerated:PolyPhenScore.0.001	Mutation around phosphorylation site	-3	N	N	N	NA	NA	NA	NA	NA	NA	N	NA	NA	NA	NA	NA
>ENSP00000356202:map.6/153315695/T:p.V214I:n.G640A:c.Gtc/Atc:SIFTprediction.tolerated:PolyPhenScore.0.001	Mutation around phosphorylation site	-4	N	N	N	NA	NA	NA	NA	NA	NA	N	NA	NA	NA	NA	NA
>ENSP00000409832:map.X/49179711/T:p.R13S:n.A135T:c.agA/agT:SIFTprediction.tolerated:PolyPhenScore.0.088	Mutation around phosphorylation site	3	N	N	N	NA	NA	NA	NA	NA	NA	N	NA	NA	NA	NA	NA
>ENSP00000409832:map.X/49179755/A:p.R28Q:n.G179A:c.cGg/cAg:SIFTprediction.tolerated:PolyPhenScore.0.468	Mutation around phosphorylation site	-5	N	N	N	NA	NA	NA	NA	NA	NA	N	NA	NA	NA	NA	NA
>ENSP00000417658:map.10/27688109/C:p.D473G:n.A1536G:c.gAt/gGt:SIFTprediction.tolerated:PolyPhenScore.0.01	Mutation around phosphorylation site	4	N	N	N	NA	NA	NA	NA	NA	NA	N	NA	NA	NA	NA	NA
>ENSP00000333374:map.12/119866533/G:p.I46V:n.A601G:c.Ata/Gta:SIFTprediction.tolerated:PolyPhenScore.0.893	Mutation around phosphorylation site	5	N	N	N	NA	NA	NA	NA	NA	NA	N	NA	NA	NA	NA	NA
>ENSP00000431759:map.12/97098549/C:p.L2168P:n.T6526C:c.cTt/cCt:SIFTprediction.tolerated:PolyPhenScore.0	Mutation around phosphorylation site	3,-2,-3	N	N	N	NA	NA	NA	NA	NA	NA	N	NA	NA	NA	NA	NA
>ENSP00000431759:map.12/97102578/A:p.E2241K:n.G6744A:c.Gaa/Aaa:SIFTprediction.tolerated:PolyPhenScore.0	Mutation around phosphorylation site	-4	N	N	N	NA	NA	NA	NA	NA	NA	N	NA	NA	NA	NA	NA
>ENSP00000237289:map.6/138200288/A:p.R569Q:n.G1772A:c.cGg/cAg:SIFTprediction.tolerated:PolyPhenScore.0	Mutation around phosphorylation site	-4,1	N	N	N	NA	NA	NA	NA	NA	NA	N	NA	NA	NA	NA	NA
>ENSP00000256797:map.16/23711925/G:p.S535T:n.G1773C:c.aGc/aCc:SIFTprediction.tolerated:PolyPhenScore.0.001	Uninterpreted mutation on kinase protein	NA	NA	NA	Y	Other-IRE--IRE2	N	NA	NA	NA	NA	N	NA	NA	NA	NA	NA
>ENSP00000366453:map.9/71843023/A:p.D482E:n.C1654A:c.gaC/gaA:SIFTprediction.tolerated:PolyPhenScore.0.001	Mutation around phosphorylation site	3	N	N	N	NA	NA	NA	NA	NA	NA	N	NA	NA	NA	NA	NA
>ENSP00000351947:map.4/95170839/A:p.S247N:n.G914A:c.aGt/aAt:SIFTprediction.tolerated:PolyPhenScore.0	Mutation around phosphorylation site	2,5	N	N	N	NA	NA	NA	NA	NA	NA	N	NA	NA	NA	NA	NA
>ENSP00000351947:map.4/95173779/C:p.V301A:n.T1076C:c.gTa/gCa:SIFTprediction.tolerated:PolyPhenScore.0	Mutation around phosphorylation site	-1	N	N	N	NA	NA	NA	NA	NA	NA	N	NA	NA	NA	NA	NA
>ENSP00000230381:map.6/42689519/G:p.L185P:n.T794C:c.cTg/cCg:SIFTprediction.deleterious:PolyPhenScore.1	Mutation around phosphorylation site	1,-4	N	N	N	NA	NA	NA	NA	NA	NA	N	NA	NA	NA	NA	NA
>ENSP00000330101:map.12/53165940/T:p.A359T:n.G1129A:c.Gcc/Acc:SIFTprediction.tolerated:PolyPhenScore.0.913	Mutation around phosphorylation site	-2	N	N	N	NA	NA	NA	NA	NA	NA	N	NA	NA	NA	NA	NA
>ENSP00000330101:map.12/53165949/T:p.E356K:n.G1120A:c.Gag/Aag:SIFTprediction.deleterious:PolyPhenScore.0.995	Mutation around phosphorylation site	-5	N	N	N	NA	NA	NA	NA	NA	NA	N	NA	NA	NA	NA	NA
>ENSP00000380982:map.9/2828765/G:p.R289P:n.G1073C:c.cGa/cCa:SIFTprediction.tolerated:PolyPhenScore.0	Mutation around phosphorylation site	4	N	N	N	NA	NA	NA	NA	NA	NA	N	NA	NA	NA	NA	NA
>ENSP00000262419:map.17/44108906/G:p.I1085T:n.T3725C:c.aTt/aCt:SIFTprediction.tolerated:PolyPhenScore.0	Mutation around phosphorylation site	3	N	N	N	NA	NA	NA	NA	NA	NA	N	NA	NA	NA	NA	NA
>ENSP00000364361:map.2/174128513/T:p.S531L:n.C1670T:c.tCg/tTg:SIFTprediction.tolerated:PolyPhenScore.0.001	Uninterpreted mutation on kinase protein	NA	NA	NA	Y	TKL-MLK-ZAK-ZAK	N	NA	NA	NA	NA	N	NA	NA	NA	NA	NA
>ENSP00000296129:map.3/45127515/C:p.D709G:n.A2261G:c.gAc/gGc:SIFTprediction.tolerated:PolyPhenScore.0	Mutation around phosphorylation site	2	N	N	N	NA	NA	NA	NA	NA	NA	N	NA	NA	NA	NA	NA
>ENSP00000325822:map.8/143996539/C:p.K173R:n.A521G:c.aAg/aGg:SIFTprediction.tolerated:PolyPhenScore.0.003	Mutation around phosphorylation site	4	N	N	N	NA	NA	NA	NA	NA	NA	N	NA	NA	NA	NA	NA
>ENSP00000357130:map.1/158619728/C:p.S1163A:n.T3668G:c.Tcc/Gcc:SIFTprediction.tolerated:PolyPhenScore.0.002	Mutation around phosphorylation site	-4	N	N	N	NA	NA	NA	NA	NA	NA	N	NA	NA	NA	NA	NA
>ENSP00000411084:map.19/12502457/G:p.L252P:n.T956C:c.cTg/cCg:SIFTprediction.tolerated:PolyPhenScore.0	Mutation around phosphorylation site	4	N	N	N	NA	NA	NA	NA	NA	NA	N	NA	NA	NA	NA	NA
>ENSP00000344616:map.13/32885654/C:p.T137A:n.A438G:c.Acc/Gcc:SIFTprediction.tolerated:PolyPhenScore.0.005	Destruction of phosphorylation site	4,3,0	Y	N	N	NA	NA	NA	NA	NA	NA	N	NA	NA	NA	NA	NA
>ENSP00000355124:map.17/39684321/C:p.A60G:n.C240G:c.gCc/gGc:SIFTprediction.tolerated:PolyPhenScore.0	Mutation around phosphorylation site	-5,-1,2,5	N	N	N	NA	NA	NA	NA	NA	NA	N	NA	NA	NA	NA	NA
>ENSP00000264553:map.19/549678/G:p.R221G:n.A706G:c.Aga/Gga:SIFTprediction.tolerated:PolyPhenScore.0	Mutation around phosphorylation site	-5,-3	N	N	N	NA	NA	NA	NA	NA	NA	N	NA	NA	NA	NA	NA
>ENSP00000311545:map.19/6896483/A:p.A57T:n.G207A:c.Gct/Act:SIFTprediction.tolerated:PolyPhenScore.0.003	Mutation around phosphorylation site	4	N	N	N	NA	NA	NA	NA	NA	NA	N	NA	NA	NA	NA	NA
>ENSP00000222462:map.7/120979089/T:p.T263I:n.C1078T:c.aCa/aTa:SIFTprediction.tolerated:PolyPhenScore.0.005	Destruction of phosphorylation site	0,3	Y	N	N	NA	NA	NA	NA	NA	NA	N	NA	NA	NA	NA	NA
>ENSP00000443772:map.12/122326812/C:p.V17A:n.T121C:c.gTc/gCc:SIFTprediction.tolerated:PolyPhenScore.0.001	Mutation around phosphorylation site	4	N	N	N	NA	NA	NA	NA	NA	NA	N	NA	NA	NA	NA	NA
>ENSP00000243914:map.20/56099114/G:p.E50Q:n.G341C:c.Gag/Cag:SIFTprediction.tolerated:PolyPhenScore.0.005	Mutation around phosphorylation site	-3,-2	N	N	N	NA	NA	NA	NA	NA	NA	N	NA	NA	NA	NA	NA
>ENSP00000304078:map.6/54805688/C:p.K640T:n.A2035C:c.aAa/aCa:SIFTprediction.tolerated:PolyPhenScore.0	Mutation around phosphorylation site	1,3	N	N	N	NA	NA	NA	NA	NA	NA	N	NA	NA	NA	NA	NA
>ENSP00000278175:map.11/10327547/G:p.S50R:n.C721G:c.agC/agG:SIFTprediction.deleterious:PolyPhenScore.0.679	Mutation around phosphorylation site	1	N	N	N	NA	NA	NA	NA	NA	NA	N	NA	NA	NA	NA	NA
>ENSP00000357189:map.1/156713558/A:p.P217L:n.C735T:c.cCc/cTc:SIFTprediction.deleterious:PolyPhenScore.0.005	Mutation around phosphorylation site	-1,1,-5,2	N	N	N	NA	NA	NA	NA	NA	NA	N	NA	NA	NA	NA	NA
>ENSP00000350303:map.3/196807928/C:p.D633E:n.T2089G:c.gaT/gaG:SIFTprediction.tolerated:PolyPhenScore.0.003	Mutation around phosphorylation site	-4	N	N	N	NA	NA	NA	NA	NA	NA	N	NA	NA	NA	NA	NA
>ENSP00000264316:map.4/48082095/T:p.R336Q:n.G1093A:c.cGg/cAg:SIFTprediction.tolerated:PolyPhenScore.0.002	Kinase downstream rewiring on kinase domain on SH2 protein	NA	NA	NA	Y	TK-Tec--TXK	Y	349	N	Y	N	Y	TXK	N	NA	NA	NA
>ENSP00000300835:map.16/30666367/T:p.P359L:n.C1387T:c.cCg/cTg:SIFTprediction.deleterious:PolyPhenScore.0.999	Mutation around phosphorylation site	-4	N	N	N	NA	NA	NA	NA	NA	NA	N	NA	NA	NA	NA	NA
>ENSP00000358827:map.1/110256127/A:p.A86T:n.G299A:c.Gct/Act:SIFTprediction.tolerated:PolyPhenScore.0.001	Mutation around phosphorylation site	-4	N	N	N	NA	NA	NA	NA	NA	NA	N	NA	NA	NA	NA	NA
>ENSP00000275034:map.6/79708000/C:p.V663G:n.T2156G:c.gTt/gGt:SIFTprediction.tolerated:PolyPhenScore.0	Mutation around phosphorylation site	4	N	N	N	NA	NA	NA	NA	NA	NA	N	NA	NA	NA	NA	NA
>ENSP00000384442:map.1/1650787/C:p.H112R:n.A415G:c.cAt/cGt:SIFTprediction.tolerated:PolyPhenScore.0	Uninterpreted mutation on kinase protein	NA	NA	NA	Y	CMGC-CDK-CDK11-CDK11b	N	NA	NA	NA	NA	N	NA	NA	NA	NA	NA
>ENSP00000384442:map.1/1650797/G:p.C109R:n.T405C:c.Tgt/Cgt:SIFTprediction.tolerated:PolyPhenScore.0	Uninterpreted mutation on kinase protein	NA	NA	NA	Y	CMGC-CDK-CDK11-CDK11b	N	NA	NA	NA	NA	N	NA	NA	NA	NA	NA
>ENSP00000384442:map.1/1650832/G:p.V97A:n.T370C:c.gTt/gCt:SIFTprediction.tolerated:PolyPhenScore.0.013	Uninterpreted mutation on kinase protein	NA	NA	NA	Y	CMGC-CDK-CDK11-CDK11b	N	NA	NA	NA	NA	N	NA	NA	NA	NA	NA
>ENSP00000384442:map.1/1650845/A:p.R93W:n.C357T:c.Cgg/Tgg:SIFTprediction.deleterious:PolyPhenScore.0.999	Uninterpreted mutation on kinase protein	NA	NA	NA	Y	CMGC-CDK-CDK11-CDK11b	N	NA	NA	NA	NA	N	NA	NA	NA	NA	NA
>ENSP00000263867:map.2/85622059/C:p.H335R:n.A1254G:c.cAt/cGt:SIFTprediction.tolerated:PolyPhenScore.0	Mutation around phosphorylation site	-2	N	N	N	NA	NA	NA	NA	NA	NA	N	NA	NA	NA	NA	NA
>ENSP00000399718:map.14/36789775/T:p.L7H:n.T108A:c.cTt/cAt:SIFTprediction.tolerated:PolyPhenScore.0.001	Mutation around phosphorylation site	-4	N	N	N	NA	NA	NA	NA	NA	NA	N	NA	NA	NA	NA	NA
>ENSP00000292035:map.9/134759456/A:p.V238L:n.G776T:c.Gta/Tta:SIFTprediction.deleterious:PolyPhenScore.0.352	Mutation around phosphorylation site	4,2	N	N	N	NA	NA	NA	NA	NA	NA	N	NA	NA	NA	NA	NA
>ENSP00000460250:map.17/4720469/T:p.T11I:n.C32T:c.aCa/aTa:SIFTprediction.tolerated:PolyPhenScore.0	Mutation around phosphorylation site	-3,-1	N	N	N	NA	NA	NA	NA	NA	NA	N	NA	NA	NA	NA	NA
>ENSP00000306261:map.12/53242440/G:p.L92P:n.T339C:c.cTg/cCg:SIFTprediction.deleterious:PolyPhenScore.0.999	Mutation around phosphorylation site	-2	N	N	N	NA	NA	NA	NA	NA	NA	N	NA	NA	NA	NA	NA
>ENSP00000371734:map.9/712060/C:p.E432Q:n.G1416C:c.Gag/Cag:SIFTprediction.tolerated:PolyPhenScore.0.152	Mutation around phosphorylation site	3	N	N	N	NA	NA	NA	NA	NA	NA	N	NA	NA	NA	NA	NA
>ENSP00000354886:map.14/100795120/T:p.A129S:n.G463T:c.Gcg/Tcg:SIFTprediction.tolerated:PolyPhenScore.0.004	Mutation around phosphorylation site	2	N	N	N	NA	NA	NA	NA	NA	NA	N	NA	NA	NA	NA	NA
>ENSP00000318423:map.15/101110302/G:p.S472T:n.G1638C:c.aGc/aCc:SIFTprediction.tolerated:PolyPhenScore.0.195	Mutation around phosphorylation site	-2	N	N	N	NA	NA	NA	NA	NA	NA	N	NA	NA	NA	NA	NA
>ENSP00000251269:map.19/44470663/C:p.A337P:n.G1337C:c.Gca/Cca:SIFTprediction.tolerated:PolyPhenScore.0	Mutation around phosphorylation site	4	N	N	N	NA	NA	NA	NA	NA	NA	N	NA	NA	NA	NA	NA
>ENSP00000221418:map.19/39322087/G:p.E41A:n.A207C:c.gAg/gCg:SIFTprediction.tolerated:PolyPhenScore.0.007	Mutation around phosphorylation site	4	N	N	N	NA	NA	NA	NA	NA	NA	N	NA	NA	NA	NA	NA
>ENSP00000381577:map.2/61575308/G:p.M661T:n.T2059C:c.aTg/aCg:SIFTprediction.tolerated:PolyPhenScore.0	Mutation around phosphorylation site	3	N	N	N	NA	NA	NA	NA	NA	NA	N	NA	NA	NA	NA	NA
>ENSP00000381607:map.11/67352689/G:p.I105V:n.A562G:c.Atc/Gtc:SIFTprediction.tolerated:PolyPhenScore.0	Mutation around phosphorylation site	-5,-4	N	N	N	NA	NA	NA	NA	NA	NA	N	NA	NA	NA	NA	NA
>ENSP00000356745:map.1/169823718/C:p.Q567R:n.A1915G:c.cAa/cGa:SIFTprediction.tolerated:PolyPhenScore.0.116	Uninterpreted mutation on kinase protein	NA	NA	NA	Y	Other-SCY1--SCYL3	N	NA	NA	NA	NA	N	NA	NA	NA	NA	NA
>ENSP00000199706:map.16/420140/A:p.H27Y:n.C115T:c.Cac/Tac:SIFTprediction.deleterious:PolyPhenScore.0.972	Mutation around phosphorylation site	-4	N	N	N	NA	NA	NA	NA	NA	NA	N	NA	NA	NA	NA	NA
>ENSP00000326477:map.13/50057097/A:p.V473M:n.G2242A:c.Gtg/Atg:SIFTprediction.tolerated:PolyPhenScore.0.005	Mutation around phosphorylation site	-4,-2	N	N	N	NA	NA	NA	NA	NA	NA	N	NA	NA	NA	NA	NA
>ENSP00000385486:map.22/51009953/T:p.E531K:n.G1696A:c.Gag/Aag:SIFTprediction.tolerated:PolyPhenScore.0.17	Mutation around phosphorylation site	-2,-3	N	N	N	NA	NA	NA	NA	NA	NA	N	NA	NA	NA	NA	NA
>ENSP00000261560:map.19/21240388/C:p.G425A:n.G1455C:c.gGa/gCa:SIFTprediction.deleterious:PolyPhenScore.0.669	Mutation around phosphorylation site	1	N	N	N	NA	NA	NA	NA	NA	NA	N	NA	NA	NA	NA	NA
>ENSP00000412864:map.6/75797302/T:p.G2982S:n.G8944A:c.Ggc/Agc:SIFTprediction.deleterious:PolyPhenScore.0.998	Mutation around phosphorylation site	-4	N	N	N	NA	NA	NA	NA	NA	NA	N	NA	NA	NA	NA	NA
>ENSP00000353114:map.14/105405599/C:p.P5397A:n.C16309G:c.Cct/Gct:SIFTprediction.tolerated:PolyPhenScore.0.109	Mutation around phosphorylation site	2	N	N	N	NA	NA	NA	NA	NA	NA	N	NA	NA	NA	NA	NA
>ENSP00000353114:map.14/105407798/C:p.T4664A:n.A14110G:c.Aca/Gca:SIFTprediction.tolerated:PolyPhenScore.0	Destruction of phosphorylation site	2,0	Y	N	N	NA	NA	NA	NA	NA	NA	N	NA	NA	NA	NA	NA
>ENSP00000360502:map.10/95381773/A:p.S270T:n.T946A:c.Tca/Aca:SIFTprediction.tolerated:PolyPhenScore.0	Mutation around phosphorylation site	4	N	N	N	NA	NA	NA	NA	NA	NA	N	NA	NA	NA	NA	NA
>ENSP00000315557:map.2/232458443/C:p.S261P:n.T869C:c.Tcc/Ccc:SIFTprediction.tolerated:PolyPhenScore.0	Mutation around phosphorylation site	-4	N	N	N	NA	NA	NA	NA	NA	NA	N	NA	NA	NA	NA	NA
>ENSP00000384580:map.14/24026493/G:p.H176R:n.A879G:c.cAc/cGc:SIFTprediction.tolerated:PolyPhenScore.0.023	Mutation around phosphorylation site	-4	N	N	N	NA	NA	NA	NA	NA	NA	N	NA	NA	NA	NA	NA
>ENSP00000364884:map.10/28378758/C:p.K322R:n.A1225G:c.aAa/aGa:SIFTprediction.tolerated:PolyPhenScore.0	Mutation around phosphorylation site	-1	N	N	N	NA	NA	NA	NA	NA	NA	N	NA	NA	NA	NA	NA
>ENSP00000223398:map.7/73814749/C:p.R977P:n.G3257C:c.cGg/cCg:SIFTprediction.tolerated:PolyPhenScore.0	Mutation around phosphorylation site	4	N	N	N	NA	NA	NA	NA	NA	NA	N	NA	NA	NA	NA	NA
>ENSP00000395590:map.17/41165493/G:p.M128V:n.A590G:c.Atg/Gtg:SIFTprediction.tolerated:PolyPhenScore.0	Mutation around phosphorylation site	-5	N	N	N	NA	NA	NA	NA	NA	NA	N	NA	NA	NA	NA	NA
>ENSP00000371236:map.21/34897113/T:p.V421I:n.G1376A:c.Gtc/Atc:SIFTprediction.tolerated:PolyPhenScore.0.001	Mutation around phosphorylation site	4	N	N	N	NA	NA	NA	NA	NA	NA	N	NA	NA	NA	NA	NA
>ENSP00000376039:map.1/160793560/G:p.M472V:n.A1484G:c.Atg/Gtg:SIFTprediction.tolerated:PolyPhenScore.0	Mutation around phosphorylation site	-1	N	N	N	NA	NA	NA	NA	NA	NA	N	NA	NA	NA	NA	NA
>ENSP00000392843:map.7/6026775/C:p.K435E:n.A1303G:c.Aaa/Gaa:SIFTprediction.tolerated:PolyPhenScore.0.001	Phosphomimicking mutation	-1	N	Y	N	NA	NA	NA	NA	NA	NA	N	NA	NA	NA	NA	NA
>ENSP00000373178:map.3/112185025/A:p.P219L:n.C656T:c.cCg/cTg:SIFTprediction.tolerated:PolyPhenScore.0	Mutation around phosphorylation site	4	N	N	N	NA	NA	NA	NA	NA	NA	N	NA	NA	NA	NA	NA
>ENSP00000305207:map.17/3119767/T:p.P285S:n.C853T:c.Cct/Tct:SIFTprediction.deleterious:PolyPhenScore.0.651	Mutation around phosphorylation site	-3	N	N	N	NA	NA	NA	NA	NA	NA	N	NA	NA	NA	NA	NA
>ENSP00000351052:map.7/129663496/T:p.R363H:n.G1173A:c.cGt/cAt:SIFTprediction.deleterious:PolyPhenScore.0.948	Mutation around phosphorylation site	4,5	N	N	N	NA	NA	NA	NA	NA	NA	N	NA	NA	NA	NA	NA
>ENSP00000350195:map.1/27687466/T:p.N622K:n.C2135A:c.aaC/aaA:SIFTprediction.tolerated:PolyPhenScore.0.013	Uninterpreted mutation on kinase protein	NA	NA	NA	Y	STE-STE11-ASK-MAP3K6	N	NA	NA	NA	NA	N	NA	NA	NA	NA	NA
>ENSP00000350195:map.1/27688633/A:p.T455I:n.C1633T:c.aCc/aTc:SIFTprediction.tolerated:PolyPhenScore.0.002	Uninterpreted mutation on kinase protein	NA	NA	NA	Y	STE-STE11-ASK-MAP3K6	N	NA	NA	NA	NA	N	NA	NA	NA	NA	NA
>ENSP00000345133:map.11/64597506/C:p.Q1135R:n.A3404G:c.cAg/cGg:SIFTprediction.tolerated:PolyPhenScore.0.008	Uninterpreted mutation on kinase protein	NA	NA	NA	Y	AGC-DMPK-GEK-DMPK2	N	NA	NA	NA	NA	N	NA	NA	NA	NA	NA
>ENSP00000259457:map.9/127177161/G:p.V39A:n.T130C:c.gTc/gCc:SIFTprediction.tolerated:PolyPhenScore.0	Mutation around phosphorylation site	-5	N	N	N	NA	NA	NA	NA	NA	NA	N	NA	NA	NA	NA	NA
>ENSP00000423157:map.5/60982841/A:p.A57T:n.G244A:c.Gct/Act:SIFTprediction.None:PolyPhenScore.0	Mutation around phosphorylation site	-3	N	N	N	NA	NA	NA	NA	NA	NA	N	NA	NA	NA	NA	NA
>ENSP00000265462:map.11/64085785/G:p.Y33C:n.A226G:c.tAc/tGc:SIFTprediction.tolerated:PolyPhenScore.0	Mutation around phosphorylation site	-1	N	N	N	NA	NA	NA	NA	NA	NA	N	NA	NA	NA	NA	NA
>ENSP00000409898:map.19/56320663/A:p.P438L:n.C2024T:c.cCg/cTg:SIFTprediction.tolerated:PolyPhenScore.0.543	Mutation around phosphorylation site	-1	N	N	N	NA	NA	NA	NA	NA	NA	N	NA	NA	NA	NA	NA
>ENSP00000398617:map.19/55870104/C:p.P711R:n.C2318G:c.cCc/cGc:SIFTprediction.tolerated:PolyPhenScore.0	Mutation around phosphorylation site	4	N	N	N	NA	NA	NA	NA	NA	NA	N	NA	NA	NA	NA	NA
>ENSP00000391249:map.17/75398498/T:p.P145L:n.C560T:c.cCg/cTg:SIFTprediction.deleterious:PolyPhenScore.0.1	Mutation around phosphorylation site	3	N	N	N	NA	NA	NA	NA	NA	NA	N	NA	NA	NA	NA	NA
>ENSP00000275358:map.7/12400837/A:p.T1032M:n.C3284T:c.aCg/aTg:SIFTprediction.tolerated:PolyPhenScore.0	Mutation around phosphorylation site	-3	N	N	N	NA	NA	NA	NA	NA	NA	N	NA	NA	NA	NA	NA
>ENSP00000378288:map.16/46773999/A:p.V180L:n.G654T:c.Gtg/Ttg:SIFTprediction.tolerated:PolyPhenScore.0.003	Uninterpreted mutation on kinase protein	NA	NA	NA	Y	CAMK-MLCK--caMLCK	N	NA	NA	NA	NA	N	NA	NA	NA	NA	NA
>ENSP00000406487:map.17/4796274/C:p.V751A:n.T2252C:c.gTc/gCc:SIFTprediction.tolerated:PolyPhenScore.0.002	Mutation around phosphorylation site on kinase protein	-2,-1	N	N	Y	STE-STE20-MSN-MINK	N	NA	NA	NA	NA	N	NA	NA	NA	NA	NA
>ENSP00000406487:map.17/4796286/T:p.P755L:n.C2264T:c.cCg/cTg:SIFTprediction.tolerated:PolyPhenScore.0.002	Mutation around phosphorylation site on kinase protein	2,3	N	N	Y	STE-STE20-MSN-MINK	N	NA	NA	NA	NA	N	NA	NA	NA	NA	NA
>ENSP00000396673:map.17/61901197/A:p.S424C:n.A1916T:c.Agc/Tgc:SIFTprediction.deleterious:PolyPhenScore.0.001	Mutation around phosphorylation site	-1,2	N	N	N	NA	NA	NA	NA	NA	NA	N	NA	NA	NA	NA	NA
>ENSP00000410592:map.2/38604351/G:p.W17R:n.T48C:c.Tgg/Cgg:SIFTprediction.tolerated:PolyPhenScore.0	Mutation around phosphorylation site	-5	N	N	N	NA	NA	NA	NA	NA	NA	N	NA	NA	NA	NA	NA
>ENSP00000355958:map.1/212273639/T:p.A436V:n.C1621T:c.gCa/gTa:SIFTprediction.tolerated:PolyPhenScore.0.001	Mutation around phosphorylation site	-5	N	N	N	NA	NA	NA	NA	NA	NA	N	NA	NA	NA	NA	NA
>ENSP00000355958:map.1/212274413/C:p.K694T:n.A2395C:c.aAa/aCa:SIFTprediction.tolerated:PolyPhenScore.0	Mutation around phosphorylation site	-3	N	N	N	NA	NA	NA	NA	NA	NA	N	NA	NA	NA	NA	NA
>ENSP00000376429:map.1/153004853/T:p.T11I:n.C32T:c.aCc/aTc:SIFTprediction.tolerated:PolyPhenScore.0	Destruction of phosphorylation site	0	Y	N	N	NA	NA	NA	NA	NA	NA	N	NA	NA	NA	NA	NA
>ENSP00000404924:map.6/56471402/A:p.P2138L:n.C6413T:c.cCa/cTa:SIFTprediction.tolerated:PolyPhenScore.0	Mutation around phosphorylation site	-5	N	N	N	NA	NA	NA	NA	NA	NA	N	NA	NA	NA	NA	NA
>ENSP00000356905:map.6/133015271/C:p.N131S:n.A406G:c.aAc/aGc:SIFTprediction.tolerated:PolyPhenScore.0.896	Mutation around phosphorylation site	-3	N	N	N	NA	NA	NA	NA	NA	NA	N	NA	NA	NA	NA	NA
>ENSP00000216223:map.22/37524619/T:p.D391E:n.C1372A:c.gaC/gaA:SIFTprediction.tolerated:PolyPhenScore.0	Mutation around phosphorylation site	4	N	N	N	NA	NA	NA	NA	NA	NA	N	NA	NA	NA	NA	NA
>ENSP00000307774:map.10/44053013/C:p.A172G:n.C1168G:c.gCt/gGt:SIFTprediction.deleterious:PolyPhenScore.0.596	Mutation around phosphorylation site	4	N	N	N	NA	NA	NA	NA	NA	NA	N	NA	NA	NA	NA	NA
>ENSP00000305839:map.5/176025013/A:p.S608F:n.C2001T:c.tCt/tTt:SIFTprediction.deleterious:PolyPhenScore.0.456	Destruction of phosphorylation site	0	Y	N	N	NA	NA	NA	NA	NA	NA	N	NA	NA	NA	NA	NA
>ENSP00000422684:map.5/118969960/T:p.P173S:n.C689T:c.Ccc/Tcc:SIFTprediction.deleterious:PolyPhenScore.0.992	Mutation around phosphorylation site	-1,2	N	N	N	NA	NA	NA	NA	NA	NA	N	NA	NA	NA	NA	NA
>ENSP00000332454:map.21/43161357/C:p.M666V:n.A2061G:c.Atg/Gtg:SIFTprediction.tolerated:PolyPhenScore.0	Uninterpreted mutation on kinase protein	NA	NA	NA	Y	TKL-RIPK--ANKRD3	N	NA	NA	NA	NA	N	NA	NA	NA	NA	NA
>ENSP00000371824:map.9/214864/T:p.R178Q:n.G1030A:c.cGg/cAg:SIFTprediction.None:PolyPhenScore.0	Mutation around phosphorylation site	-1	N	N	N	NA	NA	NA	NA	NA	NA	N	NA	NA	NA	NA	NA
>ENSP00000298139:map.8/30999280/T:p.L1074F:n.G3471T:c.ttG/ttT:SIFTprediction.tolerated:PolyPhenScore.0	Mutation around phosphorylation site	-5	N	N	N	NA	NA	NA	NA	NA	NA	N	NA	NA	NA	NA	NA
>ENSP00000425401:map.4/47839929/T:p.C13Y:n.G38A:c.tGc/tAc:SIFTprediction.tolerated:PolyPhenScore.0	Mutation around phosphorylation site	-5	N	N	N	NA	NA	NA	NA	NA	NA	N	NA	NA	NA	NA	NA
>ENSP00000396704:map.3/25639828/A:p.E1612D:n.A5038T:c.gaA/gaT:SIFTprediction.tolerated:PolyPhenScore.0.005	Mutation around phosphorylation site	4	N	N	N	NA	NA	NA	NA	NA	NA	N	NA	NA	NA	NA	NA
>ENSP00000362993:map.10/60588553/C:p.S943P:n.T2831C:c.Tcg/Ccg:SIFTprediction.tolerated:PolyPhenScore.0	Destruction of phosphorylation site	0	Y	N	N	NA	NA	NA	NA	NA	NA	N	NA	NA	NA	NA	NA
>ENSP00000398470:map.15/40477831/A:p.R363Q:n.G1242A:c.cGa/cAa:SIFTprediction.tolerated:PolyPhenScore.0	Uninterpreted mutation on kinase protein	NA	NA	NA	Y	Other-BUB--BUBR1	N	NA	NA	NA	NA	N	NA	NA	NA	NA	NA
>ENSP00000263026:map.16/22237118/G:p.H23R:n.A542G:c.cAt/cGt:SIFTprediction.tolerated:PolyPhenScore.0	Mutation around phosphorylation site on kinase protein	5,-4	N	N	Y	PKL-Alpha-eEF2K-eEF2K	N	NA	NA	NA	NA	N	NA	NA	NA	NA	NA
>ENSP00000263026:map.16/22237273/G:p.P75A:n.C697G:c.Ccg/Gcg:SIFTprediction.deleterious:PolyPhenScore.0.995	Mutation around phosphorylation site on kinase protein	3,-3,5,1	N	N	Y	PKL-Alpha-eEF2K-eEF2K	N	NA	NA	NA	NA	N	NA	NA	NA	NA	NA
>ENSP00000263026:map.16/22269867/G:p.Q361R:n.A1556G:c.cAa/cGa:SIFTprediction.tolerated:PolyPhenScore.0	Mutation around phosphorylation site on kinase protein	-5,2,-3	N	N	Y	PKL-Alpha-eEF2K-eEF2K	N	NA	NA	NA	NA	N	NA	NA	NA	NA	NA
>ENSP00000342848:map.9/140327663/T:p.P286L:n.C1037T:c.cCg/cTg:SIFTprediction.tolerated:PolyPhenScore.0.974	Mutation around phosphorylation site	4	N	N	N	NA	NA	NA	NA	NA	NA	N	NA	NA	NA	NA	NA
>ENSP00000365931:map.17/46000406/C:p.S380P:n.T1275C:c.Tct/Cct:SIFTprediction.tolerated:PolyPhenScore.0.251	Destruction of phosphorylation site	-3,0	Y	N	N	NA	NA	NA	NA	NA	NA	N	NA	NA	NA	NA	NA
>ENSP00000215730:map.22/21213549/A:p.R51S:n.C279A:c.Cgc/Agc:SIFTprediction.deleterious:PolyPhenScore.0.695	Mutation around phosphorylation site	-5	N	N	N	NA	NA	NA	NA	NA	NA	N	NA	NA	NA	NA	NA
>ENSP00000307908:map.18/14105016/A:p.R508I:n.G1736T:c.aGa/aTa:SIFTprediction.tolerated:PolyPhenScore.0.353	Mutation around phosphorylation site	-3	N	N	N	NA	NA	NA	NA	NA	NA	N	NA	NA	NA	NA	NA
>ENSP00000370278:map.9/14737506/G:p.Q679P:n.A2125C:c.cAa/cCa:SIFTprediction.tolerated:PolyPhenScore.0.003	Mutation around phosphorylation site	1	N	N	N	NA	NA	NA	NA	NA	NA	N	NA	NA	NA	NA	NA
>ENSP00000263800:map.15/41805237/T:p.R42Q:n.G222A:c.cGg/cAg:SIFTprediction.tolerated:PolyPhenScore.0.007	Uninterpreted mutation on kinase protein	NA	NA	NA	Y	TK-ALK--LTK	N	NA	NA	NA	NA	N	NA	NA	NA	NA	NA
>ENSP00000357712:map.1/153431406/G:p.E28D:n.G195C:c.gaG/gaC:SIFTprediction.tolerated:PolyPhenScore.0	Mutation around phosphorylation site	-3	N	N	N	NA	NA	NA	NA	NA	NA	N	NA	NA	NA	NA	NA
>ENSP00000256707:map.2/8871342/A:p.Q1608H:n.G5006T:c.caG/caT:SIFTprediction.tolerated:PolyPhenScore.0.003	Mutation around phosphorylation site	1	N	N	N	NA	NA	NA	NA	NA	NA	N	NA	NA	NA	NA	NA
>ENSP00000301178:map.19/41743861/G:p.N266D:n.A986G:c.Aac/Gac:SIFTprediction.tolerated:PolyPhenScore.0	Uninterpreted mutation on kinase protein	NA	NA	NA	Y	TK-Axl--AXL	N	NA	NA	NA	NA	N	NA	NA	NA	NA	NA
>ENSP00000244230:map.2/71360282/A:p.R115H:n.G696A:c.cGt/cAt:SIFTprediction.tolerated:PolyPhenScore.0.114	Mutation around phosphorylation site	-5	N	N	N	NA	NA	NA	NA	NA	NA	N	NA	NA	NA	NA	NA
>ENSP00000359485:map.1/89847372/T:p.A331S:n.G1084T:c.Gct/Tct:SIFTprediction.tolerated:PolyPhenScore.0.484	Mutation around phosphorylation site	-3,-2	N	N	N	NA	NA	NA	NA	NA	NA	N	NA	NA	NA	NA	NA
>ENSP00000382423:map.5/56177443/A:p.D806N:n.G2416A:c.Gat/Aat:SIFTprediction.tolerated:PolyPhenScore.0.111	Uninterpreted mutation on kinase protein	NA	NA	NA	Y	STE-STE11-MEKK1-MAP3K1	N	NA	NA	NA	NA	N	NA	NA	NA	NA	NA
>ENSP00000382423:map.5/56177743/A:p.V906I:n.G2716A:c.Gtc/Atc:SIFTprediction.tolerated:PolyPhenScore.0	Uninterpreted mutation on kinase protein	NA	NA	NA	Y	STE-STE11-MEKK1-MAP3K1	N	NA	NA	NA	NA	N	NA	NA	NA	NA	NA
>ENSP00000363084:map.20/34596371/T:p.P375S:n.C1296T:c.Ccc/Tcc:SIFTprediction.tolerated:PolyPhenScore.0.035	Mutation around phosphorylation site	2	N	N	N	NA	NA	NA	NA	NA	NA	N	NA	NA	NA	NA	NA
>ENSP00000263071:map.17/1538628/G:p.E639D:n.G1967C:c.gaG/gaC:SIFTprediction.tolerated:PolyPhenScore.0.416	Mutation around phosphorylation site	4	N	N	N	NA	NA	NA	NA	NA	NA	N	NA	NA	NA	NA	NA
>ENSP00000261726:map.12/111786082/C:p.V1472L:n.G4568C:c.Gta/Cta:SIFTprediction.tolerated:PolyPhenScore.0	Mutation around phosphorylation site	2	N	N	N	NA	NA	NA	NA	NA	NA	N	NA	NA	NA	NA	NA
>ENSP00000358727:map.10/106022789/A:p.A140D:n.C613A:c.gCt/gAt:SIFTprediction.deleterious:PolyPhenScore.0.081	Phosphomimicking mutation	1	N	Y	N	NA	NA	NA	NA	NA	NA	N	NA	NA	NA	NA	NA
>ENSP00000376827:map.17/56291720/T:p.V182I:n.G619A:c.Gtc/Atc:SIFTprediction.tolerated:PolyPhenScore.0.002	Mutation around phosphorylation site	3	N	N	N	NA	NA	NA	NA	NA	NA	N	NA	NA	NA	NA	NA
>ENSP00000362368:map.20/39792063/G:p.S279G:n.A1240G:c.Agc/Ggc:SIFTprediction.tolerated:PolyPhenScore.0.002	Uninterpreted mutation on SH2 protein	NA	NA	NA	N	NA	NA	NA	NA	NA	NA	Y	PLCG1-1,PLCG1-2	N	NA	NA	NA
>ENSP00000362368:map.20/39797465/C:p.I813T:n.T2843C:c.aTc/aCc:SIFTprediction.tolerated:PolyPhenScore.0	Uninterpreted mutation on SH2 protein	NA	NA	NA	N	NA	NA	NA	NA	NA	NA	Y	PLCG1-1,PLCG1-2	N	NA	NA	NA
>ENSP00000426638:map.4/159601676/T:p.T31I:n.C424T:c.aCa/aTa:SIFTprediction.tolerated:PolyPhenScore.0.008	Destruction of phosphorylation site	0	Y	N	N	NA	NA	NA	NA	NA	NA	N	NA	NA	NA	NA	NA
>ENSP00000260324:map.15/45968435/C:p.I264T:n.T1177C:c.aTt/aCt:SIFTprediction.tolerated:PolyPhenScore.0.047	Mutation around phosphorylation site	5	N	N	N	NA	NA	NA	NA	NA	NA	N	NA	NA	NA	NA	NA
>ENSP00000339973:map.17/18542519/G:p.E56A:n.A867C:c.gAg/gCg:SIFTprediction.deleterious:PolyPhenScore.0.183	Mutation around phosphorylation site	-5	N	N	N	NA	NA	NA	NA	NA	NA	N	NA	NA	NA	NA	NA
>ENSP00000318966:map.8/10677762/A:p.R138W:n.C532T:c.Cgg/Tgg:SIFTprediction.tolerated:PolyPhenScore.0.144	Mutation around phosphorylation site	-3	N	N	N	NA	NA	NA	NA	NA	NA	N	NA	NA	NA	NA	NA
>ENSP00000296782:map.5/38955796/A:p.S837F:n.C2532T:c.tCc/tTc:SIFTprediction.tolerated:PolyPhenScore.0.045	Destruction of phosphorylation site	0,2	Y	N	N	NA	NA	NA	NA	NA	NA	N	NA	NA	NA	NA	NA
>ENSP00000295797:map.3/169940465/T:p.T3I:n.C313T:c.aCc/aTc:SIFTprediction.deleterious:PolyPhenScore.0.96	Uninterpreted mutation on kinase protein	NA	NA	NA	Y	AGC-PKC-PKCi-PKCi	N	NA	NA	NA	NA	N	NA	NA	NA	NA	NA
>ENSP00000351380:map.4/164440581/C:p.I176T:n.T868C:c.aTt/aCt:SIFTprediction.tolerated:PolyPhenScore.0.001	Mutation around phosphorylation site	1,-2	N	N	N	NA	NA	NA	NA	NA	NA	N	NA	NA	NA	NA	NA
>ENSP00000397925:map.16/84476200/T:p.M466L:n.A1485T:c.Atg/Ttg:SIFTprediction.tolerated:PolyPhenScore.0.18	Mutation around phosphorylation site	-5	N	N	N	NA	NA	NA	NA	NA	NA	N	NA	NA	NA	NA	NA
>ENSP00000369604:map.8/28304769/T:p.M254I:n.G911A:c.atG/atA:SIFTprediction.tolerated:PolyPhenScore.0.009	Mutation around phosphorylation site	-1	N	N	N	NA	NA	NA	NA	NA	NA	N	NA	NA	NA	NA	NA
>ENSP00000356626:map.1/176833497/C:p.R1278G:n.C3846G:c.Cgg/Ggg:SIFTprediction.deleterious:PolyPhenScore.0.21	Mutation around phosphorylation site	1	N	N	N	NA	NA	NA	NA	NA	NA	N	NA	NA	NA	NA	NA
>ENSP00000346802:map.5/140580079/T:p.Q244H:n.G732T:c.caG/caT:SIFTprediction.tolerated:PolyPhenScore.0.022	Mutation around phosphorylation site	-3	N	N	N	NA	NA	NA	NA	NA	NA	N	NA	NA	NA	NA	NA
>ENSP00000385834:map.3/133494354/T:p.P589S:n.C2250T:c.Cct/Tct:SIFTprediction.tolerated:PolyPhenScore.0.03	Mutation around phosphorylation site	-4	N	N	N	NA	NA	NA	NA	NA	NA	N	NA	NA	NA	NA	NA
>ENSP00000290291:map.20/61444900/C:p.S645R:n.A1958C:c.Agc/Cgc:SIFTprediction.tolerated:PolyPhenScore.0	Mutation around phosphorylation site	-5	N	N	N	NA	NA	NA	NA	NA	NA	N	NA	NA	NA	NA	NA
>ENSP00000398131:map.16/12009304/A:p.G92C:n.G474T:c.Ggc/Tgc:SIFTprediction.deleterious:PolyPhenScore.0.889	Mutation around phosphorylation site	4	N	N	N	NA	NA	NA	NA	NA	NA	N	NA	NA	NA	NA	NA
>ENSP00000262607:map.22/17669306/C:p.H335R:n.A1216G:c.cAt/cGt:SIFTprediction.tolerated:PolyPhenScore.0.001	Mutation around phosphorylation site	2,5,-2	N	N	N	NA	NA	NA	NA	NA	NA	N	NA	NA	NA	NA	NA
>ENSP00000376930:map.3/129546729/C:p.S165G:n.A834G:c.Agc/Ggc:SIFTprediction.deleterious:PolyPhenScore.0.018	Mutation around phosphorylation site	5	N	N	N	NA	NA	NA	NA	NA	NA	N	NA	NA	NA	NA	NA
>ENSP00000348578:map.5/151175084/T:p.P163S:n.C630T:c.Cct/Tct:SIFTprediction.tolerated:PolyPhenScore.0.995	Mutation around phosphorylation site	1	N	N	N	NA	NA	NA	NA	NA	NA	N	NA	NA	NA	NA	NA
>ENSP00000273695:map.3/196054439/G:p.Q8P:n.A149C:c.cAg/cCg:SIFTprediction.tolerated:PolyPhenScore.0	Mutation around phosphorylation site	5	N	N	N	NA	NA	NA	NA	NA	NA	N	NA	NA	NA	NA	NA
>ENSP00000322640:map.9/90502458/A:p.V1019E:n.T3122A:c.gTg/gAg:SIFTprediction.tolerated:PolyPhenScore.0	Mutation around phosphorylation site	5	N	N	N	NA	NA	NA	NA	NA	NA	N	NA	NA	NA	NA	NA
>ENSP00000296847:map.6/2624053/A:p.I2F:n.A528T:c.Atc/Ttc:SIFTprediction.None:PolyPhenScore.0	Mutation around phosphorylation site	-1	N	N	N	NA	NA	NA	NA	NA	NA	N	NA	NA	NA	NA	NA
>ENSP00000345083:map.17/21202191/A:p.P40T:n.C367A:c.Ccc/Acc:SIFTprediction.deleterious:PolyPhenScore.0.904	Mutation around phosphorylation site on kinase protein	1	N	N	Y	STE-STE7-MEK3-MAP2K3	N	NA	NA	NA	NA	N	NA	NA	NA	NA	NA
>ENSP00000345083:map.17/21202237/C:p.R55T:n.G413C:c.aGa/aCa:SIFTprediction.tolerated:PolyPhenScore.0.032	Uninterpreted mutation on kinase protein	NA	NA	NA	Y	STE-STE7-MEK3-MAP2K3	N	NA	NA	NA	NA	N	NA	NA	NA	NA	NA
>ENSP00000345083:map.17/21203893/C:p.S68P:n.T451C:c.Tca/Cca:SIFTprediction.tolerated:PolyPhenScore.0.065	Uninterpreted mutation on kinase domain	NA	NA	NA	Y	STE-STE7-MEK3-MAP2K3	Y	26	N	N	N	N	NA	NA	NA	NA	NA
>ENSP00000345083:map.17/21204187/T:p.R94L:n.G530T:c.cGg/cTg:SIFTprediction.deleterious:PolyPhenScore.0.662	Uninterpreted mutation on kinase domain	NA	NA	NA	Y	STE-STE7-MEK3-MAP2K3	Y	104	N	N	N	N	NA	NA	NA	NA	NA
>ENSP00000345083:map.17/21204192/T:p.R96W:n.C535T:c.Cgg/Tgg:SIFTprediction.deleterious:PolyPhenScore.0.996	Uninterpreted mutation on kinase domain	NA	NA	NA	Y	STE-STE7-MEK3-MAP2K3	Y	106	N	N	N	N	NA	NA	NA	NA	NA
>ENSP00000345083:map.17/21215557/A:p.R293H:n.G1127A:c.cGt/cAt:SIFTprediction.tolerated:PolyPhenScore.0.874	Uninterpreted mutation on kinase domain	NA	NA	NA	Y	STE-STE7-MEK3-MAP2K3	Y	1325	N	N	N	N	NA	NA	NA	NA	NA
>ENSP00000345083:map.17/21217513/A:p.V339M:n.G1264A:c.Gtg/Atg:SIFTprediction.deleterious:PolyPhenScore.0.807	Uninterpreted mutation on kinase protein	NA	NA	NA	Y	STE-STE7-MEK3-MAP2K3	N	NA	NA	NA	NA	N	NA	NA	NA	NA	NA
>ENSP00000447098:map.12/113600940/T:p.R96Q:n.G285A:c.cGg/cAg:SIFTprediction.tolerated:PolyPhenScore.0.14	Mutation around phosphorylation site	-3,-5	N	N	N	NA	NA	NA	NA	NA	NA	N	NA	NA	NA	NA	NA
>ENSP00000356729:map.1/171076966/A:p.E158K:n.G583A:c.Gag/Aag:SIFTprediction.tolerated:PolyPhenScore.0.017	Mutation around phosphorylation site	-1	N	N	N	NA	NA	NA	NA	NA	NA	N	NA	NA	NA	NA	NA
>ENSP00000331105:map.2/43797619/T:p.V409I:n.G1225A:c.Gta/Ata:SIFTprediction.deleterious:PolyPhenScore.0.068	Mutation around phosphorylation site	3,-2,2	N	N	N	NA	NA	NA	NA	NA	NA	N	NA	NA	NA	NA	NA
>ENSP00000243924:map.20/43803613/T:p.T17M:n.C97T:c.aCg/aTg:SIFTprediction.tolerated:PolyPhenScore.0.019	Destruction of phosphorylation site	0	Y	N	N	NA	NA	NA	NA	NA	NA	N	NA	NA	NA	NA	NA
>ENSP00000412654:map.6/33048542/T:p.A42V:n.C125T:c.gCg/gTg:SIFTprediction.tolerated:PolyPhenScore.0.002	Mutation around phosphorylation site	-4	N	N	N	NA	NA	NA	NA	NA	NA	N	NA	NA	NA	NA	NA
>ENSP00000453421:map.15/40675443/T:p.R22L:n.G64T:c.cGc/cTc:SIFTprediction.deleterious:PolyPhenScore.0.328	Mutation around phosphorylation site	-3	N	N	N	NA	NA	NA	NA	NA	NA	N	NA	NA	NA	NA	NA
>ENSP00000453421:map.15/40675493/T:p.P39S:n.C114T:c.Ccc/Tcc:SIFTprediction.tolerated:PolyPhenScore.0.016	Mutation around phosphorylation site	5	N	N	N	NA	NA	NA	NA	NA	NA	N	NA	NA	NA	NA	NA
>ENSP00000352995:map.19/7533823/T:p.A1010V:n.C3282T:c.gCt/gTt:SIFTprediction.tolerated:PolyPhenScore.0.008	Mutation around phosphorylation site	-4	N	N	N	NA	NA	NA	NA	NA	NA	N	NA	NA	NA	NA	NA
>ENSP00000352995:map.19/7533850/G:p.N1019S:n.A3309G:c.aAc/aGc:SIFTprediction.tolerated:PolyPhenScore.0	Mutation around phosphorylation site	5	N	N	N	NA	NA	NA	NA	NA	NA	N	NA	NA	NA	NA	NA
>ENSP00000356530:map.1/182551337/C:p.D541E:n.T1877G:c.gaT/gaG:SIFTprediction.tolerated:PolyPhenScore.0	Uninterpreted mutation on kinase domain	NA	NA	NA	Y	Other-Other-Unique--RNAseL	Y	1158	N	N	N	N	NA	NA	NA	NA	NA
>ENSP00000295156:map.2/17836470/C:p.Y129H:n.T656C:c.Tac/Cac:SIFTprediction.deleterious:PolyPhenScore.0.626	Mutation around phosphorylation site	-5	N	N	N	NA	NA	NA	NA	NA	NA	N	NA	NA	NA	NA	NA
>ENSP00000301286:map.19/4513143/T:p.G263S:n.G787A:c.Ggt/Agt:SIFTprediction.tolerated:PolyPhenScore.0.21	Mutation around phosphorylation site	1	N	N	N	NA	NA	NA	NA	NA	NA	N	NA	NA	NA	NA	NA
>ENSP00000245908:map.19/6755155/C:p.D223G:n.A862G:c.gAt/gGt:SIFTprediction.deleterious:PolyPhenScore.0.245	Mutation around phosphorylation site	5	N	N	N	NA	NA	NA	NA	NA	NA	N	NA	NA	NA	NA	NA
>ENSP00000369129:map.6/7581032/T:p.R1537C:n.C4950T:c.Cgc/Tgc:SIFTprediction.deleterious:PolyPhenScore.0.988	Mutation around phosphorylation site	-5	N	N	N	NA	NA	NA	NA	NA	NA	N	NA	NA	NA	NA	NA
>ENSP00000339250:map.12/7867847/C:p.E51Q:n.G268C:c.Gaa/Caa:SIFTprediction.tolerated:PolyPhenScore.0.002	Mutation around phosphorylation site	1,-1	N	N	N	NA	NA	NA	NA	NA	NA	N	NA	NA	NA	NA	NA
>ENSP00000357206:map.1/156641537/T:p.V815I:n.G2576A:c.Gta/Ata:SIFTprediction.tolerated:PolyPhenScore.0.021	Mutation around phosphorylation site	1,-5	N	N	N	NA	NA	NA	NA	NA	NA	N	NA	NA	NA	NA	NA
>ENSP00000434583:map.8/144996029/G:p.S2677P:n.T8029C:c.Tca/Cca:SIFTprediction.None:PolyPhenScore.0	Destruction of phosphorylation site	0	Y	N	N	NA	NA	NA	NA	NA	NA	N	NA	NA	NA	NA	NA
>ENSP00000275016:map.6/46609905/T:p.R103H:n.G512A:c.cGt/cAt:SIFTprediction.tolerated:PolyPhenScore.0.003	Mutation around phosphorylation site	1	N	N	N	NA	NA	NA	NA	NA	NA	N	NA	NA	NA	NA	NA
>ENSP00000287908:map.7/89861890/T:p.M475I:n.G1818T:c.atG/atT:SIFTprediction.tolerated:PolyPhenScore.0.001	Mutation around phosphorylation site	-3	N	N	N	NA	NA	NA	NA	NA	NA	N	NA	NA	NA	NA	NA
>ENSP00000354689:map.11/47431764/A:p.R40Q:n.G161A:c.cGg/cAg:SIFTprediction.tolerated:PolyPhenScore.0.003	Mutation around phosphorylation site	-4,-2,1	N	N	N	NA	NA	NA	NA	NA	NA	N	NA	NA	NA	NA	NA
>ENSP00000321997:map.4/129043204/G:p.P462R:n.C1596G:c.cCt/cGt:SIFTprediction.deleterious:PolyPhenScore.1	Mutation around phosphorylation site	-5,5	N	N	N	NA	NA	NA	NA	NA	NA	N	NA	NA	NA	NA	NA
>ENSP00000283309:map.6/168463624/A:p.R274C:n.C885T:c.Cgt/Tgt:SIFTprediction.tolerated:PolyPhenScore.0.004	Mutation around phosphorylation site	-2	N	N	N	NA	NA	NA	NA	NA	NA	N	NA	NA	NA	NA	NA
>ENSP00000263125:map.10/6527143/A:p.P330L:n.C1089T:c.cCg/cTg:SIFTprediction.tolerated:PolyPhenScore.0	Uninterpreted mutation on kinase protein	NA	NA	NA	Y	AGC-PKC-PKCd-PKCt	N	NA	NA	NA	NA	N	NA	NA	NA	NA	NA
>ENSP00000282611:map.5/134332143/A:p.A145T:n.G519A:c.Gct/Act:SIFTprediction.tolerated:PolyPhenScore.0.344	Mutation around phosphorylation site	-5,5	N	N	N	NA	NA	NA	NA	NA	NA	N	NA	NA	NA	NA	NA
>ENSP00000403302:map.2/96604591/G:p.L540P:n.T1704C:c.cTa/cCa:SIFTprediction.tolerated:PolyPhenScore.0.829	Mutation around phosphorylation site	4	N	N	N	NA	NA	NA	NA	NA	NA	N	NA	NA	NA	NA	NA
>ENSP00000312778:map.3/159997061/A:p.T586S:n.A2189T:c.Aca/Tca:SIFTprediction.tolerated:PolyPhenScore.0	Mutation around phosphorylation site	-2	N	N	N	NA	NA	NA	NA	NA	NA	N	NA	NA	NA	NA	NA
>ENSP00000261883:map.15/65494212/G:p.I395T:n.T1351C:c.aTa/aCa:SIFTprediction.tolerated:PolyPhenScore.0.001	Mutation around phosphorylation site	-5	N	N	N	NA	NA	NA	NA	NA	NA	N	NA	NA	NA	NA	NA
>ENSP00000344403:map.2/186670979/C:p.I5738T:n.T17213C:c.aTt/aCt:SIFTprediction.tolerated:PolyPhenScore.0	Mutation around phosphorylation site	5,-3	N	N	N	NA	NA	NA	NA	NA	NA	N	NA	NA	NA	NA	NA
>ENSP00000267101:map.12/56494998/T:p.S1119C:n.A3795T:c.Agc/Tgc:SIFTprediction.deleterious:PolyPhenScore.0.917	Uninterpreted mutation on kinase protein	NA	NA	NA	Y	TK-EGFR--ErbB3	N	NA	NA	NA	NA	N	NA	NA	NA	NA	NA
>ENSP00000359424:map.10/101977883/T:p.V268I:n.G857A:c.Gta/Ata:SIFTprediction.tolerated:PolyPhenScore.0.005	Uninterpreted mutation on kinase domain	NA	NA	NA	Y	Other-IKK--IKKa	Y	1349	N	N	N	N	NA	NA	NA	NA	NA
>ENSP00000387027:map.5/157102185/G:p.T100A:n.A360G:c.Aca/Gca:SIFTprediction.tolerated:PolyPhenScore.0	Mutation around phosphorylation site	-4	N	N	N	NA	NA	NA	NA	NA	NA	N	NA	NA	NA	NA	NA
>ENSP00000367229:map.2/65299300/C:p.C357S:n.G1273C:c.tGc/tCc:SIFTprediction.tolerated:PolyPhenScore.0.56	Mutation around phosphorylation site	3	N	N	N	NA	NA	NA	NA	NA	NA	N	NA	NA	NA	NA	NA
>ENSP00000263791:map.15/40265799/G:p.E556G:n.A1710G:c.gAa/gGa:SIFTprediction.tolerated:PolyPhenScore.0	Mutation around phosphorylation site on kinase protein	5,1,-4	N	N	Y	Other-PEK-GCN2-GCN2,Other-PEK-GCN2-GCN2:Domain2	N	NA	NA	NA	NA	N	NA	NA	NA	NA	NA
>ENSP00000263791:map.15/40308859/T:p.G1306C:n.G3959T:c.Ggc/Tgc:SIFTprediction.deleterious:PolyPhenScore.0.972	Uninterpreted mutation on kinase protein	NA	NA	NA	Y	Other-PEK-GCN2-GCN2,Other-PEK-GCN2-GCN2:Domain2	N	NA	NA	NA	NA	N	NA	NA	NA	NA	NA
>ENSP00000340445:map.15/82563991/T:p.P34L:n.C170T:c.cCa/cTa:SIFTprediction.deleterious:PolyPhenScore.0.583	Mutation around phosphorylation site	-3	N	N	N	NA	NA	NA	NA	NA	NA	N	NA	NA	NA	NA	NA
>ENSP00000419119:map.6/29408528/G:p.M246V:n.A1446G:c.Atg/Gtg:SIFTprediction.tolerated:PolyPhenScore.0	Mutation around phosphorylation site	-5	N	N	N	NA	NA	NA	NA	NA	NA	N	NA	NA	NA	NA	NA
>ENSP00000346702:map.6/151669875/G:p.K19E:n.A228G:c.Aaa/Gaa:SIFTprediction.tolerated:PolyPhenScore.0	Mutation around phosphorylation site	-3	N	N	N	NA	NA	NA	NA	NA	NA	N	NA	NA	NA	NA	NA
>ENSP00000346702:map.6/151674270/A:p.V1484M:n.G4623A:c.Gtg/Atg:SIFTprediction.tolerated:PolyPhenScore.0.001	Mutation around phosphorylation site	-5	N	N	N	NA	NA	NA	NA	NA	NA	N	NA	NA	NA	NA	NA
>ENSP00000345492:map.12/111884608/C:p.W262R:n.T1141C:c.Tgg/Cgg:SIFTprediction.tolerated:PolyPhenScore.0	Uninterpreted mutation on SH2 protein	NA	NA	NA	N	NA	NA	NA	NA	NA	NA	Y	SH2B3	N	NA	NA	NA
>ENSP00000262306:map.16/2821573/T:p.S129N:n.G424A:c.aGc/aAc:SIFTprediction.deleterious:PolyPhenScore.0.012	Mutation around phosphorylation site	-4	N	N	N	NA	NA	NA	NA	NA	NA	N	NA	NA	NA	NA	NA
>ENSP00000386239:map.8/145661675/A:p.A714V:n.C2171T:c.gCc/gTc:SIFTprediction.deleterious:PolyPhenScore.0.966	Mutation around phosphorylation site	2,-5	N	N	N	NA	NA	NA	NA	NA	NA	N	NA	NA	NA	NA	NA
Number of proteins mutated:5390
Number of mutations:9014
Number of mutations interpreted:854
