# Supplementary material for: Kinome-wide Decoding of Network-Attacking Mutations Rewiring Cancer Signaling
Source: Cell. 2015 Sep 24;163(1):202–17. doi: 10.1016/j.cell.2015.08.056 (PMC4644236; doi:10.1016/j.cell.2015.08.056)
Supplement: File S1. Data S1–S6 [file mmc10.zip › DataFileS1_ReKINectOutputCancerRepository.xlsx]

## Sheet: COSMIC_v67MappedToEnsembl_right
#0.FastaHeader	1.FinalInterpretation	2.NearbyPsites	3.DestroysAPsite?	4.PotentiallyPhosphoMimicking?	5.HitsAProteinKinase?	6.ProteinKinaseName	7.HitsAKinaseDomain	8.KinaseAlignmentPosition	9.HitsKinaseEssentialResidue?	10.HitsKinaseDeterminantOfSpecificity?	11.HitsKinaseActivationSegment?	12.HitsSH2Protein?	13.SH2ProteinName	14.HitsSH2Domain?	15.SH2AlignmentPosition	16.HitsSH2EssentialResidue?	17.HitsSH2DeterminantOfSpecificity?
>ENSG00000115306:ENSP00000349259|ENSP00000349259|p.E1060D	Mutation around phosphorylation site	3	N	N	N	NA	NA	NA	NA	NA	NA	N	NA	NA	NA	NA	NA
>ENSG00000115306:ENSP00000349259|ENSP00000349259|p.T2320M	Destruction of phosphorylation site	-4,0,1,3,4	Y	N	N	NA	NA	NA	NA	NA	NA	N	NA	NA	NA	NA	NA
>ENSG00000115306:ENSP00000349259|ENSP00000349259|p.R2140W	Mutation around phosphorylation site	2	N	N	N	NA	NA	NA	NA	NA	NA	N	NA	NA	NA	NA	NA
>ENSG00000115306:ENSP00000349259|ENSP00000349259|p.M1121I	Mutation around phosphorylation site	3	N	N	N	NA	NA	NA	NA	NA	NA	N	NA	NA	NA	NA	NA
>ENSG00000115306:ENSP00000349259|ENSP00000349259|p.G2153D	Mutation around phosphorylation site	5,-2	N	N	N	NA	NA	NA	NA	NA	NA	N	NA	NA	NA	NA	NA
>ENSG00000115306:ENSP00000349259|ENSP00000349259|p.S2160G	Destruction of phosphorylation site	-1,1,-4,-5,0,5	Y	N	N	NA	NA	NA	NA	NA	NA	N	NA	NA	NA	NA	NA
>ENSG00000115306:ENSP00000349259|ENSP00000349259|p.F277L	Mutation around phosphorylation site	3,-1	N	N	N	NA	NA	NA	NA	NA	NA	N	NA	NA	NA	NA	NA
>ENSG00000115306:ENSP00000349259|ENSP00000349259|p.S1302F	Mutation around phosphorylation site	-1	N	N	N	NA	NA	NA	NA	NA	NA	N	NA	NA	NA	NA	NA
>ENSG00000115306:ENSP00000349259|ENSP00000349259|p.N1163H	Mutation around phosphorylation site	-5	N	N	N	NA	NA	NA	NA	NA	NA	N	NA	NA	NA	NA	NA
>ENSG00000115306:ENSP00000349259|ENSP00000349259|p.Q1172R	Mutation around phosphorylation site	1,4	N	N	N	NA	NA	NA	NA	NA	NA	N	NA	NA	NA	NA	NA
>ENSG00000115306:ENSP00000349259|ENSP00000349259|p.E622A	Mutation around phosphorylation site	2	N	N	N	NA	NA	NA	NA	NA	NA	N	NA	NA	NA	NA	NA
>ENSG00000115306:ENSP00000349259|ENSP00000349259|p.R1739Q	Mutation around phosphorylation site	5	N	N	N	NA	NA	NA	NA	NA	NA	N	NA	NA	NA	NA	NA
>ENSG00000115306:ENSP00000349259|ENSP00000349259|p.V2264L	Mutation around phosphorylation site	-4	N	N	N	NA	NA	NA	NA	NA	NA	N	NA	NA	NA	NA	NA
>ENSG00000115306:ENSP00000349259|ENSP00000349259|p.L2084S	Mutation around phosphorylation site	4	N	N	N	NA	NA	NA	NA	NA	NA	N	NA	NA	NA	NA	NA
>ENSG00000115306:ENSP00000349259|ENSP00000349259|p.N1242K	Mutation around phosphorylation site	-1	N	N	N	NA	NA	NA	NA	NA	NA	N	NA	NA	NA	NA	NA
>ENSG00000115306:ENSP00000349259|ENSP00000349259|p.R1245C	Mutation around phosphorylation site	2	N	N	N	NA	NA	NA	NA	NA	NA	N	NA	NA	NA	NA	NA
>ENSG00000115306:ENSP00000349259|ENSP00000349259|p.K226N	Mutation around phosphorylation site	-2	N	N	N	NA	NA	NA	NA	NA	NA	N	NA	NA	NA	NA	NA
>ENSG00000115306:ENSP00000349259|ENSP00000349259|p.E2294Q	Mutation around phosphorylation site	-3	N	N	N	NA	NA	NA	NA	NA	NA	N	NA	NA	NA	NA	NA
>ENSG00000115306:ENSP00000349259|ENSP00000349259|p.L1801I	Mutation around phosphorylation site	-3,-4	N	N	N	NA	NA	NA	NA	NA	NA	N	NA	NA	NA	NA	NA
>ENSG00000115306:ENSP00000349259|ENSP00000349259|p.K784M	Mutation around phosphorylation site	3,5	N	N	N	NA	NA	NA	NA	NA	NA	N	NA	NA	NA	NA	NA
>ENSG00000115306:ENSP00000349259|ENSP00000349259|p.D1813N	Mutation around phosphorylation site	2	N	N	N	NA	NA	NA	NA	NA	NA	N	NA	NA	NA	NA	NA
>ENSG00000115306:ENSP00000349259|ENSP00000349259|p.D1813G	Mutation around phosphorylation site	2	N	N	N	NA	NA	NA	NA	NA	NA	N	NA	NA	NA	NA	NA
>ENSG00000115306:ENSP00000349259|ENSP00000349259|p.A2326V	Mutation around phosphorylation site	2,-2	N	N	N	NA	NA	NA	NA	NA	NA	N	NA	NA	NA	NA	NA
>ENSG00000115306:ENSP00000349259|ENSP00000349259|p.A2326T	Mutation around phosphorylation site	2,-2	N	N	N	NA	NA	NA	NA	NA	NA	N	NA	NA	NA	NA	NA
>ENSG00000115306:ENSP00000349259|ENSP00000349259|p.A1306G	Mutation around phosphorylation site	3	N	N	N	NA	NA	NA	NA	NA	NA	N	NA	NA	NA	NA	NA
>ENSG00000115306:ENSP00000349259|ENSP00000349259|p.V2333I	Mutation around phosphorylation site	-5,5,-4	N	N	N	NA	NA	NA	NA	NA	NA	N	NA	NA	NA	NA	NA
>ENSG00000115306:ENSP00000349259|ENSP00000349259|p.V2334L	Mutation around phosphorylation site	-4,-3	N	N	N	NA	NA	NA	NA	NA	NA	N	NA	NA	NA	NA	NA
>ENSG00000115306:ENSP00000349259|ENSP00000349259|p.G2343S	Mutation around phosphorylation site	3,2,5	N	N	N	NA	NA	NA	NA	NA	NA	N	NA	NA	NA	NA	NA
>ENSG00000115306:ENSP00000349259|ENSP00000349259|p.D819G	Mutation around phosphorylation site	2	N	N	N	NA	NA	NA	NA	NA	NA	N	NA	NA	NA	NA	NA
>ENSG00000115306:ENSP00000349259|ENSP00000349259|p.V820M	Mutation around phosphorylation site	3,-5	N	N	N	NA	NA	NA	NA	NA	NA	N	NA	NA	NA	NA	NA
>ENSG00000115306:ENSP00000349259|ENSP00000349259|p.R839W	Mutation around phosphorylation site	1	N	N	N	NA	NA	NA	NA	NA	NA	N	NA	NA	NA	NA	NA
>ENSG00000115306:ENSP00000349259|ENSP00000349259|p.R384W	Mutation around phosphorylation site	3	N	N	N	NA	NA	NA	NA	NA	NA	N	NA	NA	NA	NA	NA
>ENSG00000115306:ENSP00000349259|ENSP00000349259|p.A1445V	Mutation around phosphorylation site	-2	N	N	N	NA	NA	NA	NA	NA	NA	N	NA	NA	NA	NA	NA
>ENSG00000115306:ENSP00000349259|ENSP00000349259|p.K497R	Mutation around phosphorylation site	4	N	N	N	NA	NA	NA	NA	NA	NA	N	NA	NA	NA	NA	NA
>ENSG00000115306:ENSP00000349259|ENSP00000349259|p.R498H	Mutation around phosphorylation site	5	N	N	N	NA	NA	NA	NA	NA	NA	N	NA	NA	NA	NA	NA
>ENSG00000163867:ENSP00000349708|ENSP00000349708|p.G512E	Mutation around phosphorylation site	-2	N	N	N	NA	NA	NA	NA	NA	NA	N	NA	NA	NA	NA	NA
>ENSG00000163867:ENSP00000349708|ENSP00000349708|p.A262T	Mutation around phosphorylation site	3	N	N	N	NA	NA	NA	NA	NA	NA	N	NA	NA	NA	NA	NA
>ENSG00000163867:ENSP00000349708|ENSP00000349708|p.K660N	Mutation around phosphorylation site	5	N	N	N	NA	NA	NA	NA	NA	NA	N	NA	NA	NA	NA	NA
>ENSG00000163867:ENSP00000349708|ENSP00000349708|p.F165L	Mutation around phosphorylation site	-2	N	N	N	NA	NA	NA	NA	NA	NA	N	NA	NA	NA	NA	NA
>ENSG00000163867:ENSP00000349708|ENSP00000349708|p.K177E	Mutation around phosphorylation site	4	N	N	N	NA	NA	NA	NA	NA	NA	N	NA	NA	NA	NA	NA
>ENSG00000115419:ENSP00000317379|ENSP00000317379|p.V305A	Mutation around phosphorylation site	1	N	N	N	NA	NA	NA	NA	NA	NA	N	NA	NA	NA	NA	NA
>ENSG00000187678:ENSP00000344967|ENSP00000344967|p.V71A	Mutation around phosphorylation site	-4	N	N	N	NA	NA	NA	NA	NA	NA	N	NA	NA	NA	NA	NA
>ENSG00000187510:ENSP00000344961|ENSP00000344961|p.L243M	Mutation around phosphorylation site	1	N	N	N	NA	NA	NA	NA	NA	NA	N	NA	NA	NA	NA	NA
>ENSG00000181991:ENSP00000317376|ENSP00000317376|p.A127T	Mutation around phosphorylation site	3	N	N	N	NA	NA	NA	NA	NA	NA	N	NA	NA	NA	NA	NA
>ENSG00000114745:ENSP00000313869|ENSP00000313869|p.P275L	Mutation around phosphorylation site	-3	N	N	N	NA	NA	NA	NA	NA	NA	N	NA	NA	NA	NA	NA
>ENSG00000114745:ENSP00000313869|ENSP00000313869|p.P280A	Mutation around phosphorylation site	2	N	N	N	NA	NA	NA	NA	NA	NA	N	NA	NA	NA	NA	NA
>ENSG00000114745:ENSP00000313869|ENSP00000313869|p.K211N	Mutation around phosphorylation site	-5	N	N	N	NA	NA	NA	NA	NA	NA	N	NA	NA	NA	NA	NA
>ENSG00000114745:ENSP00000313869|ENSP00000313869|p.P218L	Mutation around phosphorylation site	2	N	N	N	NA	NA	NA	NA	NA	NA	N	NA	NA	NA	NA	NA
>ENSG00000114745:ENSP00000313869|ENSP00000313869|p.V100A	Mutation around phosphorylation site	-4	N	N	N	NA	NA	NA	NA	NA	NA	N	NA	NA	NA	NA	NA
>ENSG00000114745:ENSP00000313869|ENSP00000313869|p.R106H	Mutation around phosphorylation site	2	N	N	N	NA	NA	NA	NA	NA	NA	N	NA	NA	NA	NA	NA
>ENSG00000114745:ENSP00000313869|ENSP00000313869|p.R106S	Mutation around phosphorylation site	2	N	N	N	NA	NA	NA	NA	NA	NA	N	NA	NA	NA	NA	NA
>ENSG00000114745:ENSP00000313869|ENSP00000313869|p.R106C	Mutation around phosphorylation site	2	N	N	N	NA	NA	NA	NA	NA	NA	N	NA	NA	NA	NA	NA
>ENSG00000139370:ENSP00000266771|ENSP00000266771|p.D297H	Mutation around phosphorylation site	3	N	N	N	NA	NA	NA	NA	NA	NA	N	NA	NA	NA	NA	NA
>ENSG00000139370:ENSP00000266771|ENSP00000266771|p.S483F	Mutation around phosphorylation site	5	N	N	N	NA	NA	NA	NA	NA	NA	N	NA	NA	NA	NA	NA
>ENSG00000139370:ENSP00000266771|ENSP00000266771|p.G499R	Mutation around phosphorylation site	-5	N	N	N	NA	NA	NA	NA	NA	NA	N	NA	NA	NA	NA	NA
>ENSG00000067182:ENSP00000162749|ENSP00000162749|p.A357V	Mutation around phosphorylation site	4,-3	N	N	N	NA	NA	NA	NA	NA	NA	N	NA	NA	NA	NA	NA
>ENSG00000067182:ENSP00000162749|ENSP00000162749|p.A321T	Mutation around phosphorylation site	3	N	N	N	NA	NA	NA	NA	NA	NA	N	NA	NA	NA	NA	NA
>ENSG00000067182:ENSP00000162749|ENSP00000162749|p.R121Q	Mutation around phosphorylation site	3	N	N	N	NA	NA	NA	NA	NA	NA	N	NA	NA	NA	NA	NA
>ENSG00000080007:ENSP00000359361|ENSP00000359361|p.R539I	Mutation around phosphorylation site	-5	N	N	N	NA	NA	NA	NA	NA	NA	N	NA	NA	NA	NA	NA
>ENSG00000080007:ENSP00000359361|ENSP00000359361|p.M208V	Mutation around phosphorylation site	5	N	N	N	NA	NA	NA	NA	NA	NA	N	NA	NA	NA	NA	NA
>ENSG00000080007:ENSP00000359361|ENSP00000359361|p.G318S	Mutation around phosphorylation site	-5	N	N	N	NA	NA	NA	NA	NA	NA	N	NA	NA	NA	NA	NA
>ENSG00000080007:ENSP00000359361|ENSP00000359361|p.L376S	Mutation around phosphorylation site	4	N	N	N	NA	NA	NA	NA	NA	NA	N	NA	NA	NA	NA	NA
>ENSG00000159256:ENSP00000383333|ENSP00000383333|p.R896P	Mutation around phosphorylation site	2	N	N	N	NA	NA	NA	NA	NA	NA	N	NA	NA	NA	NA	NA
>ENSG00000159256:ENSP00000383333|ENSP00000383333|p.V899I	Mutation around phosphorylation site	5	N	N	N	NA	NA	NA	NA	NA	NA	N	NA	NA	NA	NA	NA
>ENSG00000159256:ENSP00000383333|ENSP00000383333|p.K555N	Mutation around phosphorylation site	5,-5	N	N	N	NA	NA	NA	NA	NA	NA	N	NA	NA	NA	NA	NA
>ENSG00000159256:ENSP00000383333|ENSP00000383333|p.Q562E	Phosphomimicking mutation	1,2	N	Y	N	NA	NA	NA	NA	NA	NA	N	NA	NA	NA	NA	NA
>ENSG00000159256:ENSP00000383333|ENSP00000383333|p.G314E	Phosphomimicking mutation	1,-4	N	Y	N	NA	NA	NA	NA	NA	NA	N	NA	NA	NA	NA	NA
>ENSG00000159256:ENSP00000383333|ENSP00000383333|p.R548L	Mutation around phosphorylation site	1,-2,-1,2	N	N	N	NA	NA	NA	NA	NA	NA	N	NA	NA	NA	NA	NA
>ENSG00000159256:ENSP00000383333|ENSP00000383333|p.P504H	Mutation around phosphorylation site	1	N	N	N	NA	NA	NA	NA	NA	NA	N	NA	NA	NA	NA	NA
>ENSG00000149658:ENSP00000359364|ENSP00000359364|p.G179R	Mutation around phosphorylation site	-3	N	N	N	NA	NA	NA	NA	NA	NA	N	NA	NA	NA	NA	NA
>ENSG00000149658:ENSP00000359364|ENSP00000359364|p.P286S	Mutation around phosphorylation site	-5	N	N	N	NA	NA	NA	NA	NA	NA	N	NA	NA	NA	NA	NA
>ENSG00000149658:ENSP00000359364|ENSP00000359364|p.G272D	Phosphomimicking mutation	-1	N	Y	N	NA	NA	NA	NA	NA	NA	N	NA	NA	NA	NA	NA
>ENSG00000140299:ENSP00000267859|ENSP00000267859|p.A241T	Mutation around phosphorylation site	1,2,4	N	N	N	NA	NA	NA	NA	NA	NA	N	NA	NA	NA	NA	NA
>ENSG00000140983:ENSP00000321971|ENSP00000321971|p.E157D	Mutation around phosphorylation site	1	N	N	N	NA	NA	NA	NA	NA	NA	N	NA	NA	NA	NA	NA
>ENSG00000179846:ENSP00000321976|ENSP00000321976|p.A500T	Mutation around phosphorylation site	4,-4	N	N	N	NA	NA	NA	NA	NA	NA	N	NA	NA	NA	NA	NA
>ENSG00000138614:ENSP00000408429|ENSP00000408429|p.K138N	Mutation around phosphorylation site	-4	N	N	N	NA	NA	NA	NA	NA	NA	N	NA	NA	NA	NA	NA
>ENSG00000164045:ENSP00000303706|ENSP00000303706|p.P284T	Mutation around phosphorylation site	5	N	N	N	NA	NA	NA	NA	NA	NA	N	NA	NA	NA	NA	NA
>ENSG00000164045:ENSP00000303706|ENSP00000303706|p.S293N	Destruction of phosphorylation site	0,-2	Y	N	N	NA	NA	NA	NA	NA	NA	N	NA	NA	NA	NA	NA
>ENSG00000164045:ENSP00000303706|ENSP00000303706|p.E78K	Mutation around phosphorylation site	-1,1,-4,-2,2	N	N	N	NA	NA	NA	NA	NA	NA	N	NA	NA	NA	NA	NA
>ENSG00000164045:ENSP00000303706|ENSP00000303706|p.R121S	Mutation around phosphorylation site	-3,5,-5	N	N	N	NA	NA	NA	NA	NA	NA	N	NA	NA	NA	NA	NA
>ENSG00000164045:ENSP00000303706|ENSP00000303706|p.R506Q	Mutation around phosphorylation site	-1	N	N	N	NA	NA	NA	NA	NA	NA	N	NA	NA	NA	NA	NA
>ENSG00000162949:ENSP00000295055|ENSP00000295055|p.V458L	Mutation around phosphorylation site	2	N	N	N	NA	NA	NA	NA	NA	NA	N	NA	NA	NA	NA	NA
>ENSG00000135678:ENSP00000448517|ENSP00000448517|p.D128Y	Mutation around phosphorylation site	4	N	N	N	NA	NA	NA	NA	NA	NA	N	NA	NA	NA	NA	NA
>ENSG00000135678:ENSP00000448517|ENSP00000448517|p.S124F	Destruction of phosphorylation site	0	Y	N	N	NA	NA	NA	NA	NA	NA	N	NA	NA	NA	NA	NA
>ENSG00000135678:ENSP00000448517|ENSP00000448517|p.M122I	Mutation around phosphorylation site	-2	N	N	N	NA	NA	NA	NA	NA	NA	N	NA	NA	NA	NA	NA
>ENSG00000087510:ENSP00000201031|ENSP00000201031|p.P430S	Mutation around phosphorylation site	-4	N	N	N	NA	NA	NA	NA	NA	NA	N	NA	NA	NA	NA	NA
>ENSG00000087510:ENSP00000201031|ENSP00000201031|p.G431R	Mutation around phosphorylation site	-3	N	N	N	NA	NA	NA	NA	NA	NA	N	NA	NA	NA	NA	NA
>ENSG00000184408:ENSP00000333496|ENSP00000333496|p.R533L	Mutation around phosphorylation site	-4	N	N	N	NA	NA	NA	NA	NA	NA	N	NA	NA	NA	NA	NA
>ENSG00000184408:ENSP00000333496|ENSP00000333496|p.R539C	Mutation around phosphorylation site	2	N	N	N	NA	NA	NA	NA	NA	NA	N	NA	NA	NA	NA	NA
>ENSG00000184408:ENSP00000333496|ENSP00000333496|p.S552N	Destruction of phosphorylation site	0	Y	N	N	NA	NA	NA	NA	NA	NA	N	NA	NA	NA	NA	NA
>ENSG00000184408:ENSP00000333496|ENSP00000333496|p.D139N	Mutation around phosphorylation site	5	N	N	N	NA	NA	NA	NA	NA	NA	N	NA	NA	NA	NA	NA
>ENSG00000184408:ENSP00000333496|ENSP00000333496|p.G158W	Mutation around phosphorylation site	-2	N	N	N	NA	NA	NA	NA	NA	NA	N	NA	NA	NA	NA	NA
>ENSG00000184408:ENSP00000333496|ENSP00000333496|p.A161T	Mutation around phosphorylation site	1	N	N	N	NA	NA	NA	NA	NA	NA	N	NA	NA	NA	NA	NA
>ENSG00000184408:ENSP00000333496|ENSP00000333496|p.A161P	Mutation around phosphorylation site	1	N	N	N	NA	NA	NA	NA	NA	NA	N	NA	NA	NA	NA	NA
>ENSG00000184408:ENSP00000333496|ENSP00000333496|p.T164A	Mutation around phosphorylation site	4	N	N	N	NA	NA	NA	NA	NA	NA	N	NA	NA	NA	NA	NA
>ENSG00000184408:ENSP00000333496|ENSP00000333496|p.M262I	Mutation around phosphorylation site	2	N	N	N	NA	NA	NA	NA	NA	NA	N	NA	NA	NA	NA	NA
>ENSG00000184408:ENSP00000333496|ENSP00000333496|p.R434P	Mutation around phosphorylation site	-4	N	N	N	NA	NA	NA	NA	NA	NA	N	NA	NA	NA	NA	NA
>ENSG00000184408:ENSP00000333496|ENSP00000333496|p.G439R	Mutation around phosphorylation site	-1,-5,1	N	N	N	NA	NA	NA	NA	NA	NA	N	NA	NA	NA	NA	NA
>ENSG00000137413:ENSP00000362068|ENSP00000362068|p.A32V	Mutation around phosphorylation site	-4	N	N	N	NA	NA	NA	NA	NA	NA	N	NA	NA	NA	NA	NA
>ENSG00000137413:ENSP00000362068|ENSP00000362068|p.Y165H	Destruction of phosphorylation site	0	Y	N	N	NA	NA	NA	NA	NA	NA	N	NA	NA	NA	NA	NA
>ENSG00000137413:ENSP00000362068|ENSP00000362068|p.V169M	Mutation around phosphorylation site	-3,4	N	N	N	NA	NA	NA	NA	NA	NA	N	NA	NA	NA	NA	NA
>ENSG00000137413:ENSP00000362068|ENSP00000362068|p.D171H	Mutation around phosphorylation site	-1	N	N	N	NA	NA	NA	NA	NA	NA	N	NA	NA	NA	NA	NA
>ENSG00000137413:ENSP00000362068|ENSP00000362068|p.R305M	Mutation around phosphorylation site	-3	N	N	N	NA	NA	NA	NA	NA	NA	N	NA	NA	NA	NA	NA
>ENSG00000137413:ENSP00000362068|ENSP00000362068|p.T125S	Mutation around phosphorylation site	5,-5	N	N	N	NA	NA	NA	NA	NA	NA	N	NA	NA	NA	NA	NA
>ENSG00000118729:ENSP00000261448|ENSP00000261448|p.D396N	Mutation around phosphorylation site	3	N	N	N	NA	NA	NA	NA	NA	NA	N	NA	NA	NA	NA	NA
>ENSG00000118729:ENSP00000261448|ENSP00000261448|p.E286G	Mutation around phosphorylation site	4	N	N	N	NA	NA	NA	NA	NA	NA	N	NA	NA	NA	NA	NA
>ENSG00000118729:ENSP00000261448|ENSP00000261448|p.D32N	Mutation around phosphorylation site	-4	N	N	N	NA	NA	NA	NA	NA	NA	N	NA	NA	NA	NA	NA
>ENSG00000118729:ENSP00000261448|ENSP00000261448|p.S173N	Mutation around phosphorylation site	-5,-3	N	N	N	NA	NA	NA	NA	NA	NA	N	NA	NA	NA	NA	NA
>ENSG00000118729:ENSP00000261448|ENSP00000261448|p.K180T	Mutation around phosphorylation site	2,4,1	N	N	N	NA	NA	NA	NA	NA	NA	N	NA	NA	NA	NA	NA
>ENSG00000132823:ENSP00000362061|ENSP00000362061|p.G64W	Mutation around phosphorylation site	-5	N	N	N	NA	NA	NA	NA	NA	NA	N	NA	NA	NA	NA	NA
>ENSG00000132823:ENSP00000362061|ENSP00000362061|p.D139N	Mutation around phosphorylation site	2	N	N	N	NA	NA	NA	NA	NA	NA	N	NA	NA	NA	NA	NA
>ENSG00000132823:ENSP00000362061|ENSP00000362061|p.D49Y	Mutation around phosphorylation site	2,4,-1	N	N	N	NA	NA	NA	NA	NA	NA	N	NA	NA	NA	NA	NA
>ENSG00000132823:ENSP00000362061|ENSP00000362061|p.R79C	Mutation around phosphorylation site	-5,-3	N	N	N	NA	NA	NA	NA	NA	NA	N	NA	NA	NA	NA	NA
>ENSG00000132823:ENSP00000362061|ENSP00000362061|p.A73T	Mutation around phosphorylation site	4	N	N	N	NA	NA	NA	NA	NA	NA	N	NA	NA	NA	NA	NA
>ENSG00000132823:ENSP00000362061|ENSP00000362061|p.E160D	Mutation around phosphorylation site	1	N	N	N	NA	NA	NA	NA	NA	NA	N	NA	NA	NA	NA	NA
>ENSG00000122694:ENSP00000367196|ENSP00000367196|p.T49M	Destruction of phosphorylation site	0,1	Y	N	N	NA	NA	NA	NA	NA	NA	N	NA	NA	NA	NA	NA
>ENSG00000122694:ENSP00000367196|ENSP00000367196|p.R50T	Mutation around phosphorylation site	1,2	N	N	N	NA	NA	NA	NA	NA	NA	N	NA	NA	NA	NA	NA
>ENSG00000234511:ENSP00000428956|ENSP00000428956|p.S45P	Destruction of phosphorylation site	0	Y	N	N	NA	NA	NA	NA	NA	NA	N	NA	NA	NA	NA	NA
>ENSG00000130518:ENSP00000376213|ENSP00000376213|p.K516N	Mutation around phosphorylation site	-1	N	N	N	NA	NA	NA	NA	NA	NA	N	NA	NA	NA	NA	NA
>ENSG00000130518:ENSP00000376213|ENSP00000376213|p.R1006W	Mutation around phosphorylation site	-5	N	N	N	NA	NA	NA	NA	NA	NA	N	NA	NA	NA	NA	NA
>ENSG00000130518:ENSP00000376213|ENSP00000376213|p.P407L	Mutation around phosphorylation site	-3,-1	N	N	N	NA	NA	NA	NA	NA	NA	N	NA	NA	NA	NA	NA
>ENSG00000130518:ENSP00000376213|ENSP00000376213|p.T362N	Mutation around phosphorylation site	-5	N	N	N	NA	NA	NA	NA	NA	NA	N	NA	NA	NA	NA	NA
>ENSG00000130518:ENSP00000376213|ENSP00000376213|p.P317L	Mutation around phosphorylation site	3	N	N	N	NA	NA	NA	NA	NA	NA	N	NA	NA	NA	NA	NA
>ENSG00000130518:ENSP00000376213|ENSP00000376213|p.S1241C	Destruction of phosphorylation site	0	Y	N	N	NA	NA	NA	NA	NA	NA	N	NA	NA	NA	NA	NA
>ENSG00000130518:ENSP00000376213|ENSP00000376213|p.V558M	Mutation around phosphorylation site	1	N	N	N	NA	NA	NA	NA	NA	NA	N	NA	NA	NA	NA	NA
>ENSG00000130518:ENSP00000376213|ENSP00000376213|p.S510L	Destruction of phosphorylation site	0	Y	N	N	NA	NA	NA	NA	NA	NA	N	NA	NA	NA	NA	NA
>ENSG00000197114:ENSP00000332013|ENSP00000332013|p.D76N	Mutation around phosphorylation site	-3	N	N	N	NA	NA	NA	NA	NA	NA	N	NA	NA	NA	NA	NA
>ENSG00000197114:ENSP00000332013|ENSP00000332013|p.R83Q	Mutation around phosphorylation site	4	N	N	N	NA	NA	NA	NA	NA	NA	N	NA	NA	NA	NA	NA
>ENSG00000163630:ENSP00000418994|ENSP00000418994|p.K184T	Mutation around phosphorylation site	2	N	N	N	NA	NA	NA	NA	NA	NA	N	NA	NA	NA	NA	NA
>ENSG00000170584:ENSP00000304854|ENSP00000304854|p.N144Y	Mutation around phosphorylation site	-1,-2	N	N	N	NA	NA	NA	NA	NA	NA	N	NA	NA	NA	NA	NA
>ENSG00000170584:ENSP00000304854|ENSP00000304854|p.E125Q	Mutation around phosphorylation site	2	N	N	N	NA	NA	NA	NA	NA	NA	N	NA	NA	NA	NA	NA
>ENSG00000094755:ENSP00000430100|ENSP00000430100|p.S144F	Destruction of phosphorylation site	0	Y	N	N	NA	NA	NA	NA	NA	NA	N	NA	NA	NA	NA	NA
>ENSG00000094755:ENSP00000430100|ENSP00000430100|p.T147M	Mutation around phosphorylation site	3	N	N	N	NA	NA	NA	NA	NA	NA	N	NA	NA	NA	NA	NA
>ENSG00000094755:ENSP00000430100|ENSP00000430100|p.V148I	Mutation around phosphorylation site	4	N	N	N	NA	NA	NA	NA	NA	NA	N	NA	NA	NA	NA	NA
>ENSG00000094755:ENSP00000430100|ENSP00000430100|p.Y82H	Destruction of phosphorylation site	0,4	Y	N	N	NA	NA	NA	NA	NA	NA	N	NA	NA	NA	NA	NA
>ENSG00000094755:ENSP00000430100|ENSP00000430100|p.R239W	Mutation around phosphorylation site	-5	N	N	N	NA	NA	NA	NA	NA	NA	N	NA	NA	NA	NA	NA
>ENSG00000094755:ENSP00000430100|ENSP00000430100|p.R240K	Mutation around phosphorylation site	-4	N	N	N	NA	NA	NA	NA	NA	NA	N	NA	NA	NA	NA	NA
>ENSG00000094755:ENSP00000430100|ENSP00000430100|p.L243M	Mutation around phosphorylation site	-1	N	N	N	NA	NA	NA	NA	NA	NA	N	NA	NA	NA	NA	NA
>ENSG00000094755:ENSP00000430100|ENSP00000430100|p.N377I	Mutation around phosphorylation site	-3	N	N	N	NA	NA	NA	NA	NA	NA	N	NA	NA	NA	NA	NA
>ENSG00000187134:ENSP00000370254|ENSP00000370254|p.K39T	Mutation around phosphorylation site	1	N	N	N	NA	NA	NA	NA	NA	NA	N	NA	NA	NA	NA	NA
>ENSG00000187134:ENSP00000370254|ENSP00000370254|p.A37V	Mutation around phosphorylation site	-1,5	N	N	N	NA	NA	NA	NA	NA	NA	N	NA	NA	NA	NA	NA
>ENSG00000187134:ENSP00000370254|ENSP00000370254|p.A37D	Phosphomimicking mutation	-1,5	N	Y	N	NA	NA	NA	NA	NA	NA	N	NA	NA	NA	NA	NA
>ENSG00000187134:ENSP00000370254|ENSP00000370254|p.K31E	Phosphomimicking mutation	-1	N	Y	N	NA	NA	NA	NA	NA	NA	N	NA	NA	NA	NA	NA
>ENSG00000101945:ENSP00000365877|ENSP00000365877|p.R395W	Mutation around phosphorylation site	4	N	N	N	NA	NA	NA	NA	NA	NA	N	NA	NA	NA	NA	NA
>ENSG00000101945:ENSP00000365877|ENSP00000365877|p.E150K	Mutation around phosphorylation site	4	N	N	N	NA	NA	NA	NA	NA	NA	N	NA	NA	NA	NA	NA
>ENSG00000249481:ENSP00000424400|ENSP00000424400|p.R196S	Mutation around phosphorylation site	5	N	N	N	NA	NA	NA	NA	NA	NA	N	NA	NA	NA	NA	NA
>ENSG00000249481:ENSP00000424400|ENSP00000424400|p.H109R	Mutation around phosphorylation site	-4,-5	N	N	N	NA	NA	NA	NA	NA	NA	N	NA	NA	NA	NA	NA
>ENSG00000249481:ENSP00000424400|ENSP00000424400|p.E115K	Mutation around phosphorylation site	2,1	N	N	N	NA	NA	NA	NA	NA	NA	N	NA	NA	NA	NA	NA
>ENSG00000249481:ENSP00000424400|ENSP00000424400|p.M116I	Mutation around phosphorylation site	3,2	N	N	N	NA	NA	NA	NA	NA	NA	N	NA	NA	NA	NA	NA
>ENSG00000249481:ENSP00000424400|ENSP00000424400|p.K189N	Mutation around phosphorylation site	-2	N	N	N	NA	NA	NA	NA	NA	NA	N	NA	NA	NA	NA	NA
>ENSG00000100997:ENSP00000365725|ENSP00000365725|p.R257W	Mutation around phosphorylation site	4	N	N	N	NA	NA	NA	NA	NA	NA	N	NA	NA	NA	NA	NA
>ENSG00000100997:ENSP00000365725|ENSP00000365725|p.P109L	Mutation around phosphorylation site	-1	N	N	N	NA	NA	NA	NA	NA	NA	N	NA	NA	NA	NA	NA
>ENSG00000100997:ENSP00000365725|ENSP00000365725|p.K115Q	Mutation around phosphorylation site	5	N	N	N	NA	NA	NA	NA	NA	NA	N	NA	NA	NA	NA	NA
>ENSG00000100997:ENSP00000365725|ENSP00000365725|p.S246F	Destruction of phosphorylation site	-3,5,0	Y	N	N	NA	NA	NA	NA	NA	NA	N	NA	NA	NA	NA	NA
>ENSG00000123453:ENSP00000360938|ENSP00000360938|p.T864I	Destruction of phosphorylation site	0,-3	Y	N	N	NA	NA	NA	NA	NA	NA	N	NA	NA	NA	NA	NA
>ENSG00000162368:ENSP00000360939|ENSP00000360939|p.N137K	Mutation around phosphorylation site	-2	N	N	N	NA	NA	NA	NA	NA	NA	N	NA	NA	NA	NA	NA
>ENSG00000162368:ENSP00000360939|ENSP00000360939|p.Q80H	Mutation around phosphorylation site	-1	N	N	N	NA	NA	NA	NA	NA	NA	N	NA	NA	NA	NA	NA
>ENSG00000179242:ENSP00000353656|ENSP00000353656|p.R204Q	Mutation around phosphorylation site	-1	N	N	N	NA	NA	NA	NA	NA	NA	N	NA	NA	NA	NA	NA
>ENSG00000179242:ENSP00000353656|ENSP00000353656|p.R204W	Mutation around phosphorylation site	-1	N	N	N	NA	NA	NA	NA	NA	NA	N	NA	NA	NA	NA	NA
>ENSG00000179242:ENSP00000353656|ENSP00000353656|p.H808Y	Mutation around phosphorylation site	-3	N	N	N	NA	NA	NA	NA	NA	NA	N	NA	NA	NA	NA	NA
>ENSG00000179242:ENSP00000353656|ENSP00000353656|p.T208M	Mutation around phosphorylation site	3	N	N	N	NA	NA	NA	NA	NA	NA	N	NA	NA	NA	NA	NA
>ENSG00000179242:ENSP00000353656|ENSP00000353656|p.R228L	Mutation around phosphorylation site	-2	N	N	N	NA	NA	NA	NA	NA	NA	N	NA	NA	NA	NA	NA
>ENSG00000179242:ENSP00000353656|ENSP00000353656|p.R228W	Mutation around phosphorylation site	-2	N	N	N	NA	NA	NA	NA	NA	NA	N	NA	NA	NA	NA	NA
>ENSG00000179242:ENSP00000353656|ENSP00000353656|p.N271K	Mutation around phosphorylation site	5	N	N	N	NA	NA	NA	NA	NA	NA	N	NA	NA	NA	NA	NA
>ENSG00000179242:ENSP00000353656|ENSP00000353656|p.Q801K	Mutation around phosphorylation site	3	N	N	N	NA	NA	NA	NA	NA	NA	N	NA	NA	NA	NA	NA
>ENSG00000164627:ENSP00000287152|ENSP00000287152|p.Q530L	Mutation around phosphorylation site	-5,1	N	N	N	NA	NA	NA	NA	NA	NA	N	NA	NA	NA	NA	NA
>ENSG00000164627:ENSP00000287152|ENSP00000287152|p.D533Y	Mutation around phosphorylation site	-2,4	N	N	N	NA	NA	NA	NA	NA	NA	N	NA	NA	NA	NA	NA
>ENSG00000164627:ENSP00000287152|ENSP00000287152|p.R540I	Mutation around phosphorylation site	5,-1,-2	N	N	N	NA	NA	NA	NA	NA	NA	N	NA	NA	NA	NA	NA
>ENSG00000164627:ENSP00000287152|ENSP00000287152|p.S542R	Destruction of phosphorylation site	1,0	Y	N	N	NA	NA	NA	NA	NA	NA	N	NA	NA	NA	NA	NA
>ENSG00000164627:ENSP00000287152|ENSP00000287152|p.L544F	Mutation around phosphorylation site	3,2	N	N	N	NA	NA	NA	NA	NA	NA	N	NA	NA	NA	NA	NA
>ENSG00000164627:ENSP00000287152|ENSP00000287152|p.I295S	Mutation around phosphorylation site	-5	N	N	N	NA	NA	NA	NA	NA	NA	N	NA	NA	NA	NA	NA
>ENSG00000164627:ENSP00000287152|ENSP00000287152|p.M301I	Mutation around phosphorylation site	1	N	N	N	NA	NA	NA	NA	NA	NA	N	NA	NA	NA	NA	NA
>ENSG00000164627:ENSP00000287152|ENSP00000287152|p.Q559H	Mutation around phosphorylation site	4	N	N	N	NA	NA	NA	NA	NA	NA	N	NA	NA	NA	NA	NA
>ENSG00000164627:ENSP00000287152|ENSP00000287152|p.S525F	Mutation around phosphorylation site	-4	N	N	N	NA	NA	NA	NA	NA	NA	N	NA	NA	NA	NA	NA
>ENSG00000164627:ENSP00000287152|ENSP00000287152|p.P528L	Mutation around phosphorylation site	-1	N	N	N	NA	NA	NA	NA	NA	NA	N	NA	NA	NA	NA	NA
>ENSG00000014641:ENSP00000438144|ENSP00000438144|p.S263Y	Mutation around phosphorylation site	4	N	N	N	NA	NA	NA	NA	NA	NA	N	NA	NA	NA	NA	NA
>ENSG00000014641:ENSP00000438144|ENSP00000438144|p.D135G	Mutation around phosphorylation site	-2	N	N	N	NA	NA	NA	NA	NA	NA	N	NA	NA	NA	NA	NA
>ENSG00000014641:ENSP00000438144|ENSP00000438144|p.K139N	Mutation around phosphorylation site	2	N	N	N	NA	NA	NA	NA	NA	NA	N	NA	NA	NA	NA	NA
>ENSG00000196547:ENSP00000353655|ENSP00000353655|p.S783N	Destruction of phosphorylation site	0	Y	N	N	NA	NA	NA	NA	NA	NA	N	NA	NA	NA	NA	NA
>ENSG00000196547:ENSP00000353655|ENSP00000353655|p.A764T	Mutation around phosphorylation site	-5	N	N	N	NA	NA	NA	NA	NA	NA	N	NA	NA	NA	NA	NA
>ENSG00000128641:ENSP00000376132|ENSP00000376132|p.F963L	Mutation around phosphorylation site	-4	N	N	N	NA	NA	NA	NA	NA	NA	N	NA	NA	NA	NA	NA
>ENSG00000164054:ENSP00000296444|ENSP00000296444|p.A219T	Mutation around phosphorylation site	-2	N	N	N	NA	NA	NA	NA	NA	NA	N	NA	NA	NA	NA	NA
>ENSG00000131473:ENSP00000253792|ENSP00000253792|p.V132I	Mutation around phosphorylation site	1	N	N	N	NA	NA	NA	NA	NA	NA	N	NA	NA	NA	NA	NA
>ENSG00000131473:ENSP00000253792|ENSP00000253792|p.R389W	Mutation around phosphorylation site	5	N	N	N	NA	NA	NA	NA	NA	NA	N	NA	NA	NA	NA	NA
>ENSG00000131473:ENSP00000253792|ENSP00000253792|p.Y531S	Destruction of phosphorylation site	0	Y	N	N	NA	NA	NA	NA	NA	NA	N	NA	NA	NA	NA	NA
>ENSG00000131473:ENSP00000253792|ENSP00000253792|p.G664R	Mutation around phosphorylation site	1	N	N	N	NA	NA	NA	NA	NA	NA	N	NA	NA	NA	NA	NA
>ENSG00000131473:ENSP00000253792|ENSP00000253792|p.G684D	Mutation around phosphorylation site	2	N	N	N	NA	NA	NA	NA	NA	NA	N	NA	NA	NA	NA	NA
>ENSG00000131473:ENSP00000253792|ENSP00000253792|p.K1080M	Mutation around phosphorylation site	-4	N	N	N	NA	NA	NA	NA	NA	NA	N	NA	NA	NA	NA	NA
>ENSG00000131473:ENSP00000253792|ENSP00000253792|p.S459F	Destruction of phosphorylation site	4,0,2	Y	N	N	NA	NA	NA	NA	NA	NA	N	NA	NA	NA	NA	NA
>ENSG00000131473:ENSP00000253792|ENSP00000253792|p.P1096L	Mutation around phosphorylation site	-4	N	N	N	NA	NA	NA	NA	NA	NA	N	NA	NA	NA	NA	NA
>ENSG00000131473:ENSP00000253792|ENSP00000253792|p.D462N	Mutation around phosphorylation site	3,5	N	N	N	NA	NA	NA	NA	NA	NA	N	NA	NA	NA	NA	NA
>ENSG00000131473:ENSP00000253792|ENSP00000253792|p.S455Y	Destruction of phosphorylation site	0,4,-4,-2,2	Y	N	N	NA	NA	NA	NA	NA	NA	N	NA	NA	NA	NA	NA
>ENSG00000131473:ENSP00000253792|ENSP00000253792|p.M1099T	Mutation around phosphorylation site	-1	N	N	N	NA	NA	NA	NA	NA	NA	N	NA	NA	NA	NA	NA
>ENSG00000131473:ENSP00000253792|ENSP00000253792|p.R244W	Mutation around phosphorylation site	-3	N	N	N	NA	NA	NA	NA	NA	NA	N	NA	NA	NA	NA	NA
>ENSG00000131473:ENSP00000253792|ENSP00000253792|p.N383S	Mutation around phosphorylation site	-1	N	N	N	NA	NA	NA	NA	NA	NA	N	NA	NA	NA	NA	NA
>ENSG00000196458:ENSP00000376135|ENSP00000376135|p.R556I	Mutation around phosphorylation site	-3	N	N	N	NA	NA	NA	NA	NA	NA	N	NA	NA	NA	NA	NA
>ENSG00000196458:ENSP00000376135|ENSP00000376135|p.Y564N	Mutation around phosphorylation site	5	N	N	N	NA	NA	NA	NA	NA	NA	N	NA	NA	NA	NA	NA
>ENSG00000196458:ENSP00000376135|ENSP00000376135|p.T469A	Mutation around phosphorylation site	-4	N	N	N	NA	NA	NA	NA	NA	NA	N	NA	NA	NA	NA	NA
>ENSG00000196458:ENSP00000376135|ENSP00000376135|p.T469M	Mutation around phosphorylation site	-4	N	N	N	NA	NA	NA	NA	NA	NA	N	NA	NA	NA	NA	NA
>ENSG00000196458:ENSP00000376135|ENSP00000376135|p.R276I	Mutation around phosphorylation site	-3	N	N	N	NA	NA	NA	NA	NA	NA	N	NA	NA	NA	NA	NA
>ENSG00000138378:ENSP00000376134|ENSP00000376134|p.I641S	Mutation around phosphorylation site	-4	N	N	N	NA	NA	NA	NA	NA	NA	N	NA	NA	NA	NA	NA
>ENSG00000138378:ENSP00000376134|ENSP00000376134|p.I387T	Mutation around phosphorylation site	1	N	N	N	NA	NA	NA	NA	NA	NA	N	NA	NA	NA	NA	NA
>ENSG00000138378:ENSP00000376134|ENSP00000376134|p.H401Y	Mutation around phosphorylation site	5	N	N	N	NA	NA	NA	NA	NA	NA	N	NA	NA	NA	NA	NA
>ENSG00000138378:ENSP00000376134|ENSP00000376134|p.R297I	Mutation around phosphorylation site	-1	N	N	N	NA	NA	NA	NA	NA	NA	N	NA	NA	NA	NA	NA
>ENSG00000138378:ENSP00000376134|ENSP00000376134|p.K358N	Mutation around phosphorylation site	3	N	N	N	NA	NA	NA	NA	NA	NA	N	NA	NA	NA	NA	NA
>ENSG00000166974:ENSP00000300249|ENSP00000300249|p.Y167H	Destruction of phosphorylation site	0,5	Y	N	N	NA	NA	NA	NA	NA	NA	N	NA	NA	NA	NA	NA
>ENSG00000166974:ENSP00000300249|ENSP00000300249|p.V170L	Mutation around phosphorylation site	3	N	N	N	NA	NA	NA	NA	NA	NA	N	NA	NA	NA	NA	NA
>ENSG00000166974:ENSP00000300249|ENSP00000300249|p.N11I	Mutation around phosphorylation site	2	N	N	N	NA	NA	NA	NA	NA	NA	N	NA	NA	NA	NA	NA
>ENSG00000166974:ENSP00000300249|ENSP00000300249|p.A45V	Mutation around phosphorylation site	-4	N	N	N	NA	NA	NA	NA	NA	NA	N	NA	NA	NA	NA	NA
>ENSG00000067715:ENSP00000261205|ENSP00000261205|p.A19V	Mutation around phosphorylation site	-5	N	N	N	NA	NA	NA	NA	NA	NA	N	NA	NA	NA	NA	NA
>ENSG00000067715:ENSP00000261205|ENSP00000261205|p.A19T	Mutation around phosphorylation site	-5	N	N	N	NA	NA	NA	NA	NA	NA	N	NA	NA	NA	NA	NA
>ENSG00000067715:ENSP00000261205|ENSP00000261205|p.T27R	Mutation around phosphorylation site	3	N	N	N	NA	NA	NA	NA	NA	NA	N	NA	NA	NA	NA	NA
>ENSG00000067715:ENSP00000261205|ENSP00000261205|p.R200Q	Mutation around phosphorylation site	-2	N	N	N	NA	NA	NA	NA	NA	NA	N	NA	NA	NA	NA	NA
>ENSG00000067715:ENSP00000261205|ENSP00000261205|p.L203I	Mutation around phosphorylation site	1	N	N	N	NA	NA	NA	NA	NA	NA	N	NA	NA	NA	NA	NA
>ENSG00000067715:ENSP00000261205|ENSP00000261205|p.P205L	Mutation around phosphorylation site	3	N	N	N	NA	NA	NA	NA	NA	NA	N	NA	NA	NA	NA	NA
>ENSG00000067715:ENSP00000261205|ENSP00000261205|p.G127V	Mutation around phosphorylation site	1,-2	N	N	N	NA	NA	NA	NA	NA	NA	N	NA	NA	NA	NA	NA
>ENSG00000091181:ENSP00000412209|ENSP00000412209|p.V61I	Mutation around phosphorylation site	-4	N	N	N	NA	NA	NA	NA	NA	NA	N	NA	NA	NA	NA	NA
>ENSG00000091181:ENSP00000412209|ENSP00000412209|p.V67E	Mutation around phosphorylation site	2	N	N	N	NA	NA	NA	NA	NA	NA	N	NA	NA	NA	NA	NA
>ENSG00000196867:ENSP00000301318|ENSP00000301318|p.H523N	Mutation around phosphorylation site	-5	N	N	N	NA	NA	NA	NA	NA	NA	N	NA	NA	NA	NA	NA
>ENSG00000196867:ENSP00000301318|ENSP00000301318|p.R525I	Mutation around phosphorylation site	-3	N	N	N	NA	NA	NA	NA	NA	NA	N	NA	NA	NA	NA	NA
>ENSG00000196867:ENSP00000301318|ENSP00000301318|p.H555D	Phosphomimicking mutation	-1	N	Y	N	NA	NA	NA	NA	NA	NA	N	NA	NA	NA	NA	NA
>ENSG00000196867:ENSP00000301318|ENSP00000301318|p.I554T	Mutation around phosphorylation site	-2	N	N	N	NA	NA	NA	NA	NA	NA	N	NA	NA	NA	NA	NA
>ENSG00000196867:ENSP00000301318|ENSP00000301318|p.R693I	Mutation around phosphorylation site	-3	N	N	N	NA	NA	NA	NA	NA	NA	N	NA	NA	NA	NA	NA
>ENSG00000196867:ENSP00000301318|ENSP00000301318|p.E698K	Mutation around phosphorylation site	-3,2	N	N	N	NA	NA	NA	NA	NA	NA	N	NA	NA	NA	NA	NA
>ENSG00000196867:ENSP00000301318|ENSP00000301318|p.K702T	Mutation around phosphorylation site	1	N	N	N	NA	NA	NA	NA	NA	NA	N	NA	NA	NA	NA	NA
>ENSG00000196867:ENSP00000301318|ENSP00000301318|p.R581I	Mutation around phosphorylation site	-3	N	N	N	NA	NA	NA	NA	NA	NA	N	NA	NA	NA	NA	NA
>ENSG00000196867:ENSP00000301318|ENSP00000301318|p.E586D	Mutation around phosphorylation site	2	N	N	N	NA	NA	NA	NA	NA	NA	N	NA	NA	NA	NA	NA
>ENSG00000196867:ENSP00000301318|ENSP00000301318|p.L78V	Mutation around phosphorylation site	5	N	N	N	NA	NA	NA	NA	NA	NA	N	NA	NA	NA	NA	NA
>ENSG00000196867:ENSP00000301318|ENSP00000301318|p.R637I	Mutation around phosphorylation site	-3	N	N	N	NA	NA	NA	NA	NA	NA	N	NA	NA	NA	NA	NA
>ENSG00000174951:ENSP00000312021|ENSP00000312021|p.R221L	Mutation around phosphorylation site	-3	N	N	N	NA	NA	NA	NA	NA	NA	N	NA	NA	NA	NA	NA
>ENSG00000018869:ENSP00000301310|ENSP00000301310|p.R387I	Mutation around phosphorylation site	-3	N	N	N	NA	NA	NA	NA	NA	NA	N	NA	NA	NA	NA	NA
>ENSG00000018869:ENSP00000301310|ENSP00000301310|p.R387K	Mutation around phosphorylation site	-3	N	N	N	NA	NA	NA	NA	NA	NA	N	NA	NA	NA	NA	NA
>ENSG00000018869:ENSP00000301310|ENSP00000301310|p.R387G	Mutation around phosphorylation site	-3	N	N	N	NA	NA	NA	NA	NA	NA	N	NA	NA	NA	NA	NA
>ENSG00000018869:ENSP00000301310|ENSP00000301310|p.E392D	Mutation around phosphorylation site	2	N	N	N	NA	NA	NA	NA	NA	NA	N	NA	NA	NA	NA	NA
>ENSG00000018869:ENSP00000301310|ENSP00000301310|p.E147D	Mutation around phosphorylation site	-4	N	N	N	NA	NA	NA	NA	NA	NA	N	NA	NA	NA	NA	NA
>ENSG00000018869:ENSP00000301310|ENSP00000301310|p.Y283H	Mutation around phosphorylation site	5	N	N	N	NA	NA	NA	NA	NA	NA	N	NA	NA	NA	NA	NA
>ENSG00000018869:ENSP00000301310|ENSP00000301310|p.R415T	Mutation around phosphorylation site	-3	N	N	N	NA	NA	NA	NA	NA	NA	N	NA	NA	NA	NA	NA
>ENSG00000018869:ENSP00000301310|ENSP00000301310|p.K169N	Mutation around phosphorylation site	-4	N	N	N	NA	NA	NA	NA	NA	NA	N	NA	NA	NA	NA	NA
>ENSG00000018869:ENSP00000301310|ENSP00000301310|p.G172A	Mutation around phosphorylation site	-1	N	N	N	NA	NA	NA	NA	NA	NA	N	NA	NA	NA	NA	NA
>ENSG00000018869:ENSP00000301310|ENSP00000301310|p.R177T	Mutation around phosphorylation site	4	N	N	N	NA	NA	NA	NA	NA	NA	N	NA	NA	NA	NA	NA
>ENSG00000018869:ENSP00000301310|ENSP00000301310|p.Q358H	Mutation around phosphorylation site	-4	N	N	N	NA	NA	NA	NA	NA	NA	N	NA	NA	NA	NA	NA
>ENSG00000018869:ENSP00000301310|ENSP00000301310|p.R359K	Mutation around phosphorylation site	-3	N	N	N	NA	NA	NA	NA	NA	NA	N	NA	NA	NA	NA	NA
>ENSG00000018869:ENSP00000301310|ENSP00000301310|p.P493L	Mutation around phosphorylation site	3,5	N	N	N	NA	NA	NA	NA	NA	NA	N	NA	NA	NA	NA	NA
>ENSG00000018869:ENSP00000301310|ENSP00000301310|p.V248L	Mutation around phosphorylation site	-2	N	N	N	NA	NA	NA	NA	NA	NA	N	NA	NA	NA	NA	NA
>ENSG00000018869:ENSP00000301310|ENSP00000301310|p.E252D	Mutation around phosphorylation site	2	N	N	N	NA	NA	NA	NA	NA	NA	N	NA	NA	NA	NA	NA
>ENSG00000167910:ENSP00000301645|ENSP00000301645|p.Y432C	Destruction of phosphorylation site	-1,0	Y	N	N	NA	NA	NA	NA	NA	NA	N	NA	NA	NA	NA	NA
>ENSG00000167910:ENSP00000301645|ENSP00000301645|p.M435V	Mutation around phosphorylation site	-4,2,3	N	N	N	NA	NA	NA	NA	NA	NA	N	NA	NA	NA	NA	NA
>ENSG00000115414:ENSP00000346839|ENSP00000346839|p.T102S	Mutation around phosphorylation site	1,-4	N	N	N	NA	NA	NA	NA	NA	NA	N	NA	NA	NA	NA	NA
>ENSG00000115414:ENSP00000346839|ENSP00000346839|p.N104I	Mutation around phosphorylation site	3,-2	N	N	N	NA	NA	NA	NA	NA	NA	N	NA	NA	NA	NA	NA
>ENSG00000115414:ENSP00000346839|ENSP00000346839|p.N104S	Mutation around phosphorylation site	3,-2	N	N	N	NA	NA	NA	NA	NA	NA	N	NA	NA	NA	NA	NA
>ENSG00000115414:ENSP00000346839|ENSP00000346839|p.L643I	Mutation around phosphorylation site	2	N	N	N	NA	NA	NA	NA	NA	NA	N	NA	NA	NA	NA	NA
>ENSG00000115414:ENSP00000346839|ENSP00000346839|p.V907E	Mutation around phosphorylation site	3	N	N	N	NA	NA	NA	NA	NA	NA	N	NA	NA	NA	NA	NA
>ENSG00000115414:ENSP00000346839|ENSP00000346839|p.V1937F	Mutation around phosphorylation site	4	N	N	N	NA	NA	NA	NA	NA	NA	N	NA	NA	NA	NA	NA
>ENSG00000115414:ENSP00000346839|ENSP00000346839|p.D2471N	Mutation around phosphorylation site	-4	N	N	N	NA	NA	NA	NA	NA	NA	N	NA	NA	NA	NA	NA
>ENSG00000115414:ENSP00000346839|ENSP00000346839|p.D2471G	Mutation around phosphorylation site	-4	N	N	N	NA	NA	NA	NA	NA	NA	N	NA	NA	NA	NA	NA
>ENSG00000115414:ENSP00000346839|ENSP00000346839|p.D940N	Mutation around phosphorylation site	3	N	N	N	NA	NA	NA	NA	NA	NA	N	NA	NA	NA	NA	NA
>ENSG00000115414:ENSP00000346839|ENSP00000346839|p.V964L	Mutation around phosphorylation site	4,-4	N	N	N	NA	NA	NA	NA	NA	NA	N	NA	NA	NA	NA	NA
>ENSG00000129245:ENSP00000250113|ENSP00000250113|p.R545C	Mutation around phosphorylation site	-3	N	N	N	NA	NA	NA	NA	NA	NA	N	NA	NA	NA	NA	NA
>ENSG00000129245:ENSP00000250113|ENSP00000250113|p.R423Q	Mutation around phosphorylation site	5	N	N	N	NA	NA	NA	NA	NA	NA	N	NA	NA	NA	NA	NA
>ENSG00000129245:ENSP00000250113|ENSP00000250113|p.I615V	Mutation around phosphorylation site	1,-5,5	N	N	N	NA	NA	NA	NA	NA	NA	N	NA	NA	NA	NA	NA
>ENSG00000129245:ENSP00000250113|ENSP00000250113|p.I615M	Mutation around phosphorylation site	1,-5,5	N	N	N	NA	NA	NA	NA	NA	NA	N	NA	NA	NA	NA	NA
>ENSG00000129245:ENSP00000250113|ENSP00000250113|p.N596D	Mutation around phosphorylation site	-5,-2	N	N	N	NA	NA	NA	NA	NA	NA	N	NA	NA	NA	NA	NA
>ENSG00000129245:ENSP00000250113|ENSP00000250113|p.R597Q	Mutation around phosphorylation site	-4,-1	N	N	N	NA	NA	NA	NA	NA	NA	N	NA	NA	NA	NA	NA
>ENSG00000129245:ENSP00000250113|ENSP00000250113|p.E619K	Mutation around phosphorylation site	5,-1	N	N	N	NA	NA	NA	NA	NA	NA	N	NA	NA	NA	NA	NA
>ENSG00000129245:ENSP00000250113|ENSP00000250113|p.Y113C	Destruction of phosphorylation site	0	Y	N	N	NA	NA	NA	NA	NA	NA	N	NA	NA	NA	NA	NA
>ENSG00000129245:ENSP00000250113|ENSP00000250113|p.S447L	Destruction of phosphorylation site	4,-3,0,-4	Y	N	N	NA	NA	NA	NA	NA	NA	N	NA	NA	NA	NA	NA
>ENSG00000159479:ENSP00000290663|ENSP00000290663|p.M263V	Mutation around phosphorylation site	-3	N	N	N	NA	NA	NA	NA	NA	NA	N	NA	NA	NA	NA	NA
>ENSG00000159479:ENSP00000290663|ENSP00000290663|p.P83S	Mutation around phosphorylation site	1	N	N	N	NA	NA	NA	NA	NA	NA	N	NA	NA	NA	NA	NA
>ENSG00000171772:ENSP00000341282|ENSP00000341282|p.Q31K	Mutation around phosphorylation site	3,1,2	N	N	N	NA	NA	NA	NA	NA	NA	N	NA	NA	NA	NA	NA
>ENSG00000171772:ENSP00000341282|ENSP00000341282|p.I33V	Mutation around phosphorylation site	5,3,4	N	N	N	NA	NA	NA	NA	NA	NA	N	NA	NA	NA	NA	NA
>ENSG00000118292:ENSP00000358098|ENSP00000358098|p.A107V	Mutation around phosphorylation site	-3	N	N	N	NA	NA	NA	NA	NA	NA	N	NA	NA	NA	NA	NA
>ENSG00000118292:ENSP00000358098|ENSP00000358098|p.S109F	Mutation around phosphorylation site	-1,-4	N	N	N	NA	NA	NA	NA	NA	NA	N	NA	NA	NA	NA	NA
>ENSG00000148908:ENSP00000358099|ENSP00000358099|p.R145H	Mutation around phosphorylation site	2	N	N	N	NA	NA	NA	NA	NA	NA	N	NA	NA	NA	NA	NA
>ENSG00000148908:ENSP00000358099|ENSP00000358099|p.H19L	Mutation around phosphorylation site	3	N	N	N	NA	NA	NA	NA	NA	NA	N	NA	NA	NA	NA	NA
>ENSG00000151952:ENSP00000408581|ENSP00000408581|p.S25F	Mutation around phosphorylation site	-3	N	N	N	NA	NA	NA	NA	NA	NA	N	NA	NA	NA	NA	NA
>ENSG00000151952:ENSP00000408581|ENSP00000408581|p.K86T	Mutation around phosphorylation site	-1,1	N	N	N	NA	NA	NA	NA	NA	NA	N	NA	NA	NA	NA	NA
>ENSG00000151952:ENSP00000408581|ENSP00000408581|p.P91S	Mutation around phosphorylation site	4	N	N	N	NA	NA	NA	NA	NA	NA	N	NA	NA	NA	NA	NA
>ENSG00000151952:ENSP00000408581|ENSP00000408581|p.R782Q	Mutation around phosphorylation site	-2	N	N	N	NA	NA	NA	NA	NA	NA	N	NA	NA	NA	NA	NA
>ENSG00000151952:ENSP00000408581|ENSP00000408581|p.K783T	Mutation around phosphorylation site	-1	N	N	N	NA	NA	NA	NA	NA	NA	N	NA	NA	NA	NA	NA
>ENSG00000151952:ENSP00000408581|ENSP00000408581|p.A791T	Mutation around phosphorylation site	1	N	N	N	NA	NA	NA	NA	NA	NA	N	NA	NA	NA	NA	NA
>ENSG00000151952:ENSP00000408581|ENSP00000408581|p.S310F	Mutation around phosphorylation site	-2,-5	N	N	N	NA	NA	NA	NA	NA	NA	N	NA	NA	NA	NA	NA
>ENSG00000151952:ENSP00000408581|ENSP00000408581|p.S312Y	Destruction of phosphorylation site	0,-3	Y	N	N	NA	NA	NA	NA	NA	NA	N	NA	NA	NA	NA	NA
>ENSG00000151952:ENSP00000408581|ENSP00000408581|p.R313G	Mutation around phosphorylation site	1,-2	N	N	N	NA	NA	NA	NA	NA	NA	N	NA	NA	NA	NA	NA
>ENSG00000151952:ENSP00000408581|ENSP00000408581|p.S315C	Destruction of phosphorylation site	3,0	Y	N	N	NA	NA	NA	NA	NA	NA	N	NA	NA	NA	NA	NA
>ENSG00000151952:ENSP00000408581|ENSP00000408581|p.R319H	Mutation around phosphorylation site	4	N	N	N	NA	NA	NA	NA	NA	NA	N	NA	NA	NA	NA	NA
>ENSG00000151952:ENSP00000408581|ENSP00000408581|p.I342T	Mutation around phosphorylation site	4,1,3	N	N	N	NA	NA	NA	NA	NA	NA	N	NA	NA	NA	NA	NA
>ENSG00000151952:ENSP00000408581|ENSP00000408581|p.W343C	Mutation around phosphorylation site	5,2,4	N	N	N	NA	NA	NA	NA	NA	NA	N	NA	NA	NA	NA	NA
>ENSG00000151952:ENSP00000408581|ENSP00000408581|p.D344E	Mutation around phosphorylation site	3,5	N	N	N	NA	NA	NA	NA	NA	NA	N	NA	NA	NA	NA	NA
>ENSG00000100030:ENSP00000215832|ENSP00000215832|p.R261G	Mutation around phosphorylation site on kinase domain	-2	N	N	Y	CMGC-MAPK-ERK1-ERK2	Y	1267	N	N	N	N	NA	NA	NA	NA	NA
>ENSG00000100030:ENSP00000215832|ENSP00000215832|p.N262T	Mutation around phosphorylation site on kinase domain	-1	N	N	Y	CMGC-MAPK-ERK1-ERK2	Y	1268	N	N	N	N	NA	NA	NA	NA	NA
>ENSG00000100030:ENSP00000215832|ENSP00000215832|p.S266F	Mutation around phosphorylation site on kinase domain	3	N	N	Y	CMGC-MAPK-ERK1-ERK2	Y	1272	N	N	N	N	NA	NA	NA	NA	NA
>ENSG00000100030:ENSP00000215832|ENSP00000215832|p.P268L	Mutation around phosphorylation site on kinase domain	5	N	N	Y	CMGC-MAPK-ERK1-ERK2	Y	1274	N	N	N	N	NA	NA	NA	NA	NA
>ENSG00000100030:ENSP00000215832|ENSP00000215832|p.A143D	Uninterpreted mutation on kinase domain	NA	NA	NA	Y	CMGC-MAPK-ERK1-ERK2	Y	630	N	N	N	N	NA	NA	NA	NA	NA
>ENSG00000100030:ENSP00000215832|ENSP00000215832|p.D162N	Uninterpreted mutation on kinase domain	NA	NA	NA	Y	CMGC-MAPK-ERK1-ERK2	Y	965	N	N	N	N	NA	NA	NA	NA	NA
>ENSG00000100030:ENSP00000215832|ENSP00000215832|p.D162G	Uninterpreted mutation on kinase domain	NA	NA	NA	Y	CMGC-MAPK-ERK1-ERK2	Y	965	N	N	N	N	NA	NA	NA	NA	NA
>ENSG00000100030:ENSP00000215832|ENSP00000215832|p.D291G	Mutation around phosphorylation site on kinase domain	-4	N	N	Y	CMGC-MAPK-ERK1-ERK2	Y	1358	N	N	N	N	NA	NA	NA	NA	NA
>ENSG00000100030:ENSP00000215832|ENSP00000215832|p.P298T	Mutation around phosphorylation site on kinase domain	3	N	N	Y	CMGC-MAPK-ERK1-ERK2	Y	1368	N	N	N	N	NA	NA	NA	NA	NA
>ENSG00000100030:ENSP00000215832|ENSP00000215832|p.R172H	Uninterpreted mutation on kinase domain	NA	NA	NA	Y	CMGC-MAPK-ERK1-ERK2	Y	1005	N	N	Y	N	NA	NA	NA	NA	NA
>ENSG00000100030:ENSP00000215832|ENSP00000215832|p.A52S	Uninterpreted mutation on kinase domain	NA	NA	NA	Y	CMGC-MAPK-ERK1-ERK2	Y	101	N	N	N	N	NA	NA	NA	NA	NA
>ENSG00000100030:ENSP00000215832|ENSP00000215832|p.F183S	Mutation around phosphorylation site on kinase domain	-4,-2,2	N	N	Y	CMGC-MAPK-ERK1-ERK2	Y	1070	N	N	Y	N	NA	NA	NA	NA	NA
>ENSG00000100030:ENSP00000215832|ENSP00000215832|p.Y316F	Uninterpreted mutation on kinase protein	NA	NA	NA	Y	CMGC-MAPK-ERK1-ERK2	N	NA	NA	NA	NA	N	NA	NA	NA	NA	NA
>ENSG00000100030:ENSP00000215832|ENSP00000215832|p.T63I	Destruction of phosphorylation site on kinase domain	0	Y	N	Y	CMGC-MAPK-ERK1-ERK2	Y	127	N	N	N	N	NA	NA	NA	NA	NA
>ENSG00000100030:ENSP00000215832|ENSP00000215832|p.D321V	Uninterpreted mutation on kinase protein	NA	NA	NA	Y	CMGC-MAPK-ERK1-ERK2	N	NA	NA	NA	NA	N	NA	NA	NA	NA	NA
>ENSG00000100030:ENSP00000215832|ENSP00000215832|p.D321N	Uninterpreted mutation on kinase protein	NA	NA	NA	Y	CMGC-MAPK-ERK1-ERK2	N	NA	NA	NA	NA	N	NA	NA	NA	NA	NA
>ENSG00000100030:ENSP00000215832|ENSP00000215832|p.E322K	Uninterpreted mutation on kinase protein	NA	NA	NA	Y	CMGC-MAPK-ERK1-ERK2	N	NA	NA	NA	NA	N	NA	NA	NA	NA	NA
>ENSG00000100030:ENSP00000215832|ENSP00000215832|p.E322V	Uninterpreted mutation on kinase protein	NA	NA	NA	Y	CMGC-MAPK-ERK1-ERK2	N	NA	NA	NA	NA	N	NA	NA	NA	NA	NA
>ENSG00000100030:ENSP00000215832|ENSP00000215832|p.L200F	Uninterpreted mutation on kinase domain	NA	NA	NA	Y	CMGC-MAPK-ERK1-ERK2	Y	1088	N	N	N	N	NA	NA	NA	NA	NA
>ENSG00000100030:ENSP00000215832|ENSP00000215832|p.E81K	Uninterpreted mutation on kinase domain	NA	NA	NA	Y	CMGC-MAPK-ERK1-ERK2	Y	212	N	N	N	N	NA	NA	NA	NA	NA
>ENSG00000100030:ENSP00000215832|ENSP00000215832|p.P229S	Uninterpreted mutation on kinase domain	NA	NA	NA	Y	CMGC-MAPK-ERK1-ERK2	Y	1158	N	N	N	N	NA	NA	NA	NA	NA
>ENSG00000100030:ENSP00000215832|ENSP00000215832|p.D235V	Uninterpreted mutation on kinase domain	NA	NA	NA	Y	CMGC-MAPK-ERK1-ERK2	Y	1208	N	N	N	N	NA	NA	NA	NA	NA
>ENSG00000100030:ENSP00000215832|ENSP00000215832|p.L244I	Mutation around phosphorylation site on kinase domain	-4	N	N	Y	CMGC-MAPK-ERK1-ERK2	Y	1230	N	N	N	N	NA	NA	NA	NA	NA
>ENSG00000100030:ENSP00000215832|ENSP00000215832|p.S246F	Mutation around phosphorylation site on kinase domain	-2	N	N	Y	CMGC-MAPK-ERK1-ERK2	Y	1232	N	N	N	N	NA	NA	NA	NA	NA
>ENSG00000100030:ENSP00000215832|ENSP00000215832|p.L121I	Kinase downstream rewiring on kinase domain	NA	NA	NA	Y	CMGC-MAPK-ERK1-ERK2	Y	606	N	Y	N	N	NA	NA	NA	NA	NA
>ENSG00000100030:ENSP00000215832|ENSP00000215832|p.R191H	Kinase downstream rewiring, Mutation around phosphorylation site on kinase domain	4	N	N	Y	CMGC-MAPK-ERK1-ERK2	Y	1078	N	Y	Y	N	NA	NA	NA	NA	NA
>ENSG00000188229:ENSP00000341289|ENSP00000341289|p.N48D	Mutation around phosphorylation site	-3,-2	N	N	N	NA	NA	NA	NA	NA	NA	N	NA	NA	NA	NA	NA
>ENSG00000132003:ENSP00000254323|ENSP00000254323|p.A552T	Mutation around phosphorylation site	1	N	N	N	NA	NA	NA	NA	NA	NA	N	NA	NA	NA	NA	NA
>ENSG00000132003:ENSP00000254323|ENSP00000254323|p.R547H	Mutation around phosphorylation site	-4	N	N	N	NA	NA	NA	NA	NA	NA	N	NA	NA	NA	NA	NA
>ENSG00000132003:ENSP00000254323|ENSP00000254323|p.R740Q	Mutation around phosphorylation site	-5	N	N	N	NA	NA	NA	NA	NA	NA	N	NA	NA	NA	NA	NA
>ENSG00000132003:ENSP00000254323|ENSP00000254323|p.L617M	Mutation around phosphorylation site	3,2	N	N	N	NA	NA	NA	NA	NA	NA	N	NA	NA	NA	NA	NA
>ENSG00000132003:ENSP00000254323|ENSP00000254323|p.C754Y	Mutation around phosphorylation site	-3	N	N	N	NA	NA	NA	NA	NA	NA	N	NA	NA	NA	NA	NA
>ENSG00000132003:ENSP00000254323|ENSP00000254323|p.A755T	Mutation around phosphorylation site	-2	N	N	N	NA	NA	NA	NA	NA	NA	N	NA	NA	NA	NA	NA
>ENSG00000132003:ENSP00000254323|ENSP00000254323|p.R756H	Mutation around phosphorylation site	-1	N	N	N	NA	NA	NA	NA	NA	NA	N	NA	NA	NA	NA	NA
>ENSG00000108406:ENSP00000251241|ENSP00000251241|p.S772N	Mutation around phosphorylation site	4	N	N	N	NA	NA	NA	NA	NA	NA	N	NA	NA	NA	NA	NA
>ENSG00000108406:ENSP00000251241|ENSP00000251241|p.Y89N	Mutation around phosphorylation site	-2	N	N	N	NA	NA	NA	NA	NA	NA	N	NA	NA	NA	NA	NA
>ENSG00000141200:ENSP00000268919|ENSP00000268919|p.N532K	Mutation around phosphorylation site	-4	N	N	N	NA	NA	NA	NA	NA	NA	N	NA	NA	NA	NA	NA
>ENSG00000141200:ENSP00000268919|ENSP00000268919|p.A537S	Mutation around phosphorylation site	1	N	N	N	NA	NA	NA	NA	NA	NA	N	NA	NA	NA	NA	NA
>ENSG00000141200:ENSP00000268919|ENSP00000268919|p.N538I	Mutation around phosphorylation site	2	N	N	N	NA	NA	NA	NA	NA	NA	N	NA	NA	NA	NA	NA
>ENSG00000141200:ENSP00000268919|ENSP00000268919|p.H554N	Mutation around phosphorylation site	-1	N	N	N	NA	NA	NA	NA	NA	NA	N	NA	NA	NA	NA	NA
>ENSG00000141200:ENSP00000268919|ENSP00000268919|p.G570R	Mutation around phosphorylation site	-5,-2,3	N	N	N	NA	NA	NA	NA	NA	NA	N	NA	NA	NA	NA	NA
>ENSG00000141200:ENSP00000268919|ENSP00000268919|p.D579E	Mutation around phosphorylation site	4	N	N	N	NA	NA	NA	NA	NA	NA	N	NA	NA	NA	NA	NA
>ENSG00000141200:ENSP00000268919|ENSP00000268919|p.L601S	Mutation around phosphorylation site	-2	N	N	N	NA	NA	NA	NA	NA	NA	N	NA	NA	NA	NA	NA
>ENSG00000141200:ENSP00000268919|ENSP00000268919|p.P602S	Mutation around phosphorylation site	-1	N	N	N	NA	NA	NA	NA	NA	NA	N	NA	NA	NA	NA	NA
>ENSG00000141200:ENSP00000268919|ENSP00000268919|p.G606R	Mutation around phosphorylation site	-4,-3,3	N	N	N	NA	NA	NA	NA	NA	NA	N	NA	NA	NA	NA	NA
>ENSG00000141200:ENSP00000268919|ENSP00000268919|p.D608G	Mutation around phosphorylation site	-2,-1,5	N	N	N	NA	NA	NA	NA	NA	NA	N	NA	NA	NA	NA	NA
>ENSG00000141200:ENSP00000268919|ENSP00000268919|p.G613W	Mutation around phosphorylation site	3,4,-3,-4	N	N	N	NA	NA	NA	NA	NA	NA	N	NA	NA	NA	NA	NA
>ENSG00000141200:ENSP00000268919|ENSP00000268919|p.G615R	Mutation around phosphorylation site	5,-1,-2	N	N	N	NA	NA	NA	NA	NA	NA	N	NA	NA	NA	NA	NA
>ENSG00000141200:ENSP00000268919|ENSP00000268919|p.Q618R	Mutation around phosphorylation site	2,1	N	N	N	NA	NA	NA	NA	NA	NA	N	NA	NA	NA	NA	NA
>ENSG00000141200:ENSP00000268919|ENSP00000268919|p.R110C	Mutation around phosphorylation site	-1,-3	N	N	N	NA	NA	NA	NA	NA	NA	N	NA	NA	NA	NA	NA
>ENSG00000141200:ENSP00000268919|ENSP00000268919|p.A112T	Mutation around phosphorylation site	1,-1	N	N	N	NA	NA	NA	NA	NA	NA	N	NA	NA	NA	NA	NA
>ENSG00000141200:ENSP00000268919|ENSP00000268919|p.T113M	Destruction of phosphorylation site	2,0	Y	N	N	NA	NA	NA	NA	NA	NA	N	NA	NA	NA	NA	NA
>ENSG00000141200:ENSP00000268919|ENSP00000268919|p.K114E	Phosphomimicking mutation	3,1	N	Y	N	NA	NA	NA	NA	NA	NA	N	NA	NA	NA	NA	NA
>ENSG00000141200:ENSP00000268919|ENSP00000268919|p.K114N	Mutation around phosphorylation site	3,1	N	N	N	NA	NA	NA	NA	NA	NA	N	NA	NA	NA	NA	NA
>ENSG00000141200:ENSP00000268919|ENSP00000268919|p.A117V	Mutation around phosphorylation site	4	N	N	N	NA	NA	NA	NA	NA	NA	N	NA	NA	NA	NA	NA
>ENSG00000141200:ENSP00000268919|ENSP00000268919|p.S617G	Destruction of phosphorylation site	1,0	Y	N	N	NA	NA	NA	NA	NA	NA	N	NA	NA	NA	NA	NA
>ENSG00000141200:ENSP00000268919|ENSP00000268919|p.P120T	Mutation around phosphorylation site	-5	N	N	N	NA	NA	NA	NA	NA	NA	N	NA	NA	NA	NA	NA
>ENSG00000141200:ENSP00000268919|ENSP00000268919|p.A639S	Mutation around phosphorylation site	-4	N	N	N	NA	NA	NA	NA	NA	NA	N	NA	NA	NA	NA	NA
>ENSG00000141200:ENSP00000268919|ENSP00000268919|p.R640L	Mutation around phosphorylation site	-3	N	N	N	NA	NA	NA	NA	NA	NA	N	NA	NA	NA	NA	NA
>ENSG00000141200:ENSP00000268919|ENSP00000268919|p.R640W	Mutation around phosphorylation site	-3	N	N	N	NA	NA	NA	NA	NA	NA	N	NA	NA	NA	NA	NA
>ENSG00000141200:ENSP00000268919|ENSP00000268919|p.L131M	Mutation around phosphorylation site	4,1	N	N	N	NA	NA	NA	NA	NA	NA	N	NA	NA	NA	NA	NA
>ENSG00000141200:ENSP00000268919|ENSP00000268919|p.V133L	Mutation around phosphorylation site	-4,3	N	N	N	NA	NA	NA	NA	NA	NA	N	NA	NA	NA	NA	NA
>ENSG00000141200:ENSP00000268919|ENSP00000268919|p.V133M	Mutation around phosphorylation site	-4,3	N	N	N	NA	NA	NA	NA	NA	NA	N	NA	NA	NA	NA	NA
>ENSG00000141200:ENSP00000268919|ENSP00000268919|p.C140S	Mutation around phosphorylation site	3	N	N	N	NA	NA	NA	NA	NA	NA	N	NA	NA	NA	NA	NA
>ENSG00000141200:ENSP00000268919|ENSP00000268919|p.D199H	Mutation around phosphorylation site	-1,-5,-2	N	N	N	NA	NA	NA	NA	NA	NA	N	NA	NA	NA	NA	NA
>ENSG00000141200:ENSP00000268919|ENSP00000268919|p.R195H	Mutation around phosphorylation site	-5	N	N	N	NA	NA	NA	NA	NA	NA	N	NA	NA	NA	NA	NA
>ENSG00000141200:ENSP00000268919|ENSP00000268919|p.P209L	Mutation around phosphorylation site	5	N	N	N	NA	NA	NA	NA	NA	NA	N	NA	NA	NA	NA	NA
>ENSG00000141200:ENSP00000268919|ENSP00000268919|p.S127L	Destruction of phosphorylation site	0,2,-3	Y	N	N	NA	NA	NA	NA	NA	NA	N	NA	NA	NA	NA	NA
>ENSG00000141200:ENSP00000268919|ENSP00000268919|p.H559Q	Mutation around phosphorylation site	4	N	N	N	NA	NA	NA	NA	NA	NA	N	NA	NA	NA	NA	NA
>ENSG00000141200:ENSP00000268919|ENSP00000268919|p.S343Y	Mutation around phosphorylation site	-1	N	N	N	NA	NA	NA	NA	NA	NA	N	NA	NA	NA	NA	NA
>ENSG00000141200:ENSP00000268919|ENSP00000268919|p.S343F	Mutation around phosphorylation site	-1	N	N	N	NA	NA	NA	NA	NA	NA	N	NA	NA	NA	NA	NA
>ENSG00000141200:ENSP00000268919|ENSP00000268919|p.G361E	Phosphomimicking mutation	1	N	Y	N	NA	NA	NA	NA	NA	NA	N	NA	NA	NA	NA	NA
>ENSG00000141200:ENSP00000268919|ENSP00000268919|p.M439I	Mutation around phosphorylation site	-5	N	N	N	NA	NA	NA	NA	NA	NA	N	NA	NA	NA	NA	NA
>ENSG00000141200:ENSP00000268919|ENSP00000268919|p.G441V	Mutation around phosphorylation site	-3	N	N	N	NA	NA	NA	NA	NA	NA	N	NA	NA	NA	NA	NA
>ENSG00000141200:ENSP00000268919|ENSP00000268919|p.S444F	Destruction of phosphorylation site	0	Y	N	N	NA	NA	NA	NA	NA	NA	N	NA	NA	NA	NA	NA
>ENSG00000141200:ENSP00000268919|ENSP00000268919|p.V446I	Mutation around phosphorylation site	2	N	N	N	NA	NA	NA	NA	NA	NA	N	NA	NA	NA	NA	NA
>ENSG00000141200:ENSP00000268919|ENSP00000268919|p.D447Y	Mutation around phosphorylation site	3	N	N	N	NA	NA	NA	NA	NA	NA	N	NA	NA	NA	NA	NA
>ENSG00000141200:ENSP00000268919|ENSP00000268919|p.E452Q	Mutation around phosphorylation site	-5	N	N	N	NA	NA	NA	NA	NA	NA	N	NA	NA	NA	NA	NA
>ENSG00000141200:ENSP00000268919|ENSP00000268919|p.T457I	Destruction of phosphorylation site	-1,0	Y	N	N	NA	NA	NA	NA	NA	NA	N	NA	NA	NA	NA	NA
>ENSG00000141200:ENSP00000268919|ENSP00000268919|p.S461T	Mutation around phosphorylation site	3,4	N	N	N	NA	NA	NA	NA	NA	NA	N	NA	NA	NA	NA	NA
>ENSG00000141200:ENSP00000268919|ENSP00000268919|p.A469E	Mutation around phosphorylation site	-5	N	N	N	NA	NA	NA	NA	NA	NA	N	NA	NA	NA	NA	NA
>ENSG00000141200:ENSP00000268919|ENSP00000268919|p.K473R	Mutation around phosphorylation site	-1	N	N	N	NA	NA	NA	NA	NA	NA	N	NA	NA	NA	NA	NA
>ENSG00000141200:ENSP00000268919|ENSP00000268919|p.K473N	Mutation around phosphorylation site	-1	N	N	N	NA	NA	NA	NA	NA	NA	N	NA	NA	NA	NA	NA
>ENSG00000141200:ENSP00000268919|ENSP00000268919|p.A477V	Mutation around phosphorylation site	3	N	N	N	NA	NA	NA	NA	NA	NA	N	NA	NA	NA	NA	NA
>ENSG00000179915:ENSP00000385142|ENSP00000385142|p.D1542N	Mutation around phosphorylation site	-3	N	N	N	NA	NA	NA	NA	NA	NA	N	NA	NA	NA	NA	NA
>ENSG00000179915:ENSP00000385142|ENSP00000385142|p.A700S	Mutation around phosphorylation site	-5	N	N	N	NA	NA	NA	NA	NA	NA	N	NA	NA	NA	NA	NA
>ENSG00000179915:ENSP00000385142|ENSP00000385142|p.T1075I	Mutation around phosphorylation site	-1	N	N	N	NA	NA	NA	NA	NA	NA	N	NA	NA	NA	NA	NA
>ENSG00000179915:ENSP00000385142|ENSP00000385142|p.S1078F	Mutation around phosphorylation site	2	N	N	N	NA	NA	NA	NA	NA	NA	N	NA	NA	NA	NA	NA
>ENSG00000179915:ENSP00000385142|ENSP00000385142|p.P710L	Mutation around phosphorylation site	5	N	N	N	NA	NA	NA	NA	NA	NA	N	NA	NA	NA	NA	NA
>ENSG00000179915:ENSP00000385142|ENSP00000385142|p.G1171V	Mutation around phosphorylation site	-5	N	N	N	NA	NA	NA	NA	NA	NA	N	NA	NA	NA	NA	NA
>ENSG00000179915:ENSP00000385142|ENSP00000385142|p.G1171A	Mutation around phosphorylation site	-5	N	N	N	NA	NA	NA	NA	NA	NA	N	NA	NA	NA	NA	NA
>ENSG00000179915:ENSP00000385142|ENSP00000385142|p.L1062I	Mutation around phosphorylation site	-5	N	N	N	NA	NA	NA	NA	NA	NA	N	NA	NA	NA	NA	NA
>ENSG00000179915:ENSP00000385142|ENSP00000385142|p.P1413T	Mutation around phosphorylation site	3	N	N	N	NA	NA	NA	NA	NA	NA	N	NA	NA	NA	NA	NA
>ENSG00000179915:ENSP00000385142|ENSP00000385142|p.P1413H	Mutation around phosphorylation site	3	N	N	N	NA	NA	NA	NA	NA	NA	N	NA	NA	NA	NA	NA
>ENSG00000179915:ENSP00000385142|ENSP00000385142|p.G1406E	Mutation around phosphorylation site	-4	N	N	N	NA	NA	NA	NA	NA	NA	N	NA	NA	NA	NA	NA
>ENSG00000179915:ENSP00000385142|ENSP00000385142|p.K1407M	Mutation around phosphorylation site	-3	N	N	N	NA	NA	NA	NA	NA	NA	N	NA	NA	NA	NA	NA
>ENSG00000179915:ENSP00000385142|ENSP00000385142|p.P1409R	Mutation around phosphorylation site	-1	N	N	N	NA	NA	NA	NA	NA	NA	N	NA	NA	NA	NA	NA
>ENSG00000179915:ENSP00000385142|ENSP00000385142|p.I1414N	Mutation around phosphorylation site	4	N	N	N	NA	NA	NA	NA	NA	NA	N	NA	NA	NA	NA	NA
>ENSG00000179915:ENSP00000385142|ENSP00000385142|p.P1528H	Mutation around phosphorylation site	-5,-2,-1	N	N	N	NA	NA	NA	NA	NA	NA	N	NA	NA	NA	NA	NA
>ENSG00000179915:ENSP00000385142|ENSP00000385142|p.A1531V	Mutation around phosphorylation site	-2,1,2	N	N	N	NA	NA	NA	NA	NA	NA	N	NA	NA	NA	NA	NA
>ENSG00000179915:ENSP00000385142|ENSP00000385142|p.K1532R	Mutation around phosphorylation site	-1,2,3	N	N	N	NA	NA	NA	NA	NA	NA	N	NA	NA	NA	NA	NA
>ENSG00000179915:ENSP00000385142|ENSP00000385142|p.S1534Y	Mutation around phosphorylation site	1,4,5	N	N	N	NA	NA	NA	NA	NA	NA	N	NA	NA	NA	NA	NA
>ENSG00000156687:ENSP00000385143|ENSP00000385143|p.N207T	Mutation around phosphorylation site	-3	N	N	N	NA	NA	NA	NA	NA	NA	N	NA	NA	NA	NA	NA
>ENSG00000156687:ENSP00000385143|ENSP00000385143|p.N215I	Mutation around phosphorylation site	5	N	N	N	NA	NA	NA	NA	NA	NA	N	NA	NA	NA	NA	NA
>ENSG00000180332:ENSP00000385144|ENSP00000385144|p.T215I	Mutation around phosphorylation site	-4	N	N	N	NA	NA	NA	NA	NA	NA	N	NA	NA	NA	NA	NA
>ENSG00000130382:ENSP00000252674|ENSP00000252674|p.L161S	Mutation around phosphorylation site	3,-2	N	N	N	NA	NA	NA	NA	NA	NA	N	NA	NA	NA	NA	NA
>ENSG00000130382:ENSP00000252674|ENSP00000252674|p.S305L	Mutation around phosphorylation site	-5	N	N	N	NA	NA	NA	NA	NA	NA	N	NA	NA	NA	NA	NA
>ENSG00000130382:ENSP00000252674|ENSP00000252674|p.R317C	Mutation around phosphorylation site	2	N	N	N	NA	NA	NA	NA	NA	NA	N	NA	NA	NA	NA	NA
>ENSG00000130382:ENSP00000252674|ENSP00000252674|p.R204W	Mutation around phosphorylation site	-5	N	N	N	NA	NA	NA	NA	NA	NA	N	NA	NA	NA	NA	NA
>ENSG00000130382:ENSP00000252674|ENSP00000252674|p.R206H	Mutation around phosphorylation site	-3	N	N	N	NA	NA	NA	NA	NA	NA	N	NA	NA	NA	NA	NA
>ENSG00000130382:ENSP00000252674|ENSP00000252674|p.A365S	Mutation around phosphorylation site	4,-1	N	N	N	NA	NA	NA	NA	NA	NA	N	NA	NA	NA	NA	NA
>ENSG00000114857:ENSP00000232978|ENSP00000232978|p.L418I	Mutation around phosphorylation site	4,3,2	N	N	N	NA	NA	NA	NA	NA	NA	N	NA	NA	NA	NA	NA
>ENSG00000114857:ENSP00000232978|ENSP00000232978|p.G531A	Mutation around phosphorylation site	2	N	N	N	NA	NA	NA	NA	NA	NA	N	NA	NA	NA	NA	NA
>ENSG00000114857:ENSP00000232978|ENSP00000232978|p.D159N	Mutation around phosphorylation site	-3,1	N	N	N	NA	NA	NA	NA	NA	NA	N	NA	NA	NA	NA	NA
>ENSG00000114857:ENSP00000232978|ENSP00000232978|p.M475I	Mutation around phosphorylation site	4,-3,5	N	N	N	NA	NA	NA	NA	NA	NA	N	NA	NA	NA	NA	NA
>ENSG00000114857:ENSP00000232978|ENSP00000232978|p.S1445N	Destruction of phosphorylation site	0	Y	N	N	NA	NA	NA	NA	NA	NA	N	NA	NA	NA	NA	NA
>ENSG00000114857:ENSP00000232978|ENSP00000232978|p.D167H	Mutation around phosphorylation site	5	N	N	N	NA	NA	NA	NA	NA	NA	N	NA	NA	NA	NA	NA
>ENSG00000114857:ENSP00000232978|ENSP00000232978|p.S682I	Mutation around phosphorylation site	3,4	N	N	N	NA	NA	NA	NA	NA	NA	N	NA	NA	NA	NA	NA
>ENSG00000114857:ENSP00000232978|ENSP00000232978|p.P462L	Mutation around phosphorylation site	-1,-5	N	N	N	NA	NA	NA	NA	NA	NA	N	NA	NA	NA	NA	NA
>ENSG00000114857:ENSP00000232978|ENSP00000232978|p.E1215Q	Mutation around phosphorylation site	-2	N	N	N	NA	NA	NA	NA	NA	NA	N	NA	NA	NA	NA	NA
>ENSG00000114857:ENSP00000232978|ENSP00000232978|p.R1357W	Mutation around phosphorylation site	4,-1,3,5,1	N	N	N	NA	NA	NA	NA	NA	NA	N	NA	NA	NA	NA	NA
>ENSG00000114857:ENSP00000232978|ENSP00000232978|p.S206C	Mutation around phosphorylation site	2	N	N	N	NA	NA	NA	NA	NA	NA	N	NA	NA	NA	NA	NA
>ENSG00000114857:ENSP00000232978|ENSP00000232978|p.R1375W	Mutation around phosphorylation site	-2	N	N	N	NA	NA	NA	NA	NA	NA	N	NA	NA	NA	NA	NA
>ENSG00000114857:ENSP00000232978|ENSP00000232978|p.T1367I	Mutation around phosphorylation site	4	N	N	N	NA	NA	NA	NA	NA	NA	N	NA	NA	NA	NA	NA
>ENSG00000114857:ENSP00000232978|ENSP00000232978|p.R473Q	Mutation around phosphorylation site	2,-5,3	N	N	N	NA	NA	NA	NA	NA	NA	N	NA	NA	NA	NA	NA
>ENSG00000114857:ENSP00000232978|ENSP00000232978|p.S492P	Destruction of phosphorylation site	-3,1,-4,0	Y	N	N	NA	NA	NA	NA	NA	NA	N	NA	NA	NA	NA	NA
>ENSG00000114857:ENSP00000232978|ENSP00000232978|p.H494R	Mutation around phosphorylation site	-1,3,-2,2	N	N	N	NA	NA	NA	NA	NA	NA	N	NA	NA	NA	NA	NA
>ENSG00000114857:ENSP00000232978|ENSP00000232978|p.R1312M	Mutation around phosphorylation site	1,3	N	N	N	NA	NA	NA	NA	NA	NA	N	NA	NA	NA	NA	NA
>ENSG00000114857:ENSP00000232978|ENSP00000232978|p.S1363N	Destruction of phosphorylation site	5,0	Y	N	N	NA	NA	NA	NA	NA	NA	N	NA	NA	NA	NA	NA
>ENSG00000114857:ENSP00000232978|ENSP00000232978|p.E863D	Mutation around phosphorylation site	-3	N	N	N	NA	NA	NA	NA	NA	NA	N	NA	NA	NA	NA	NA
>ENSG00000114857:ENSP00000232978|ENSP00000232978|p.S889T	Destruction of phosphorylation site	0,-2,2	Y	N	N	NA	NA	NA	NA	NA	NA	N	NA	NA	NA	NA	NA
>ENSG00000114857:ENSP00000232978|ENSP00000232978|p.K764T	Mutation around phosphorylation site	-3,-5	N	N	N	NA	NA	NA	NA	NA	NA	N	NA	NA	NA	NA	NA
>ENSG00000114857:ENSP00000232978|ENSP00000232978|p.A1151T	Mutation around phosphorylation site	5,-4	N	N	N	NA	NA	NA	NA	NA	NA	N	NA	NA	NA	NA	NA
>ENSG00000106123:ENSP00000376684|ENSP00000376684|p.A6S	Uninterpreted mutation on kinase protein	NA	NA	NA	Y	TK-Eph--EphB6	N	NA	NA	NA	NA	N	NA	NA	NA	NA	NA
>ENSG00000106123:ENSP00000376684|ENSP00000376684|p.R524C	Uninterpreted mutation on kinase protein	NA	NA	NA	Y	TK-Eph--EphB6	N	NA	NA	NA	NA	N	NA	NA	NA	NA	NA
>ENSG00000106123:ENSP00000376684|ENSP00000376684|p.E530Q	Uninterpreted mutation on kinase protein	NA	NA	NA	Y	TK-Eph--EphB6	N	NA	NA	NA	NA	N	NA	NA	NA	NA	NA
>ENSG00000106123:ENSP00000376684|ENSP00000376684|p.V26L	Uninterpreted mutation on kinase protein	NA	NA	NA	Y	TK-Eph--EphB6	N	NA	NA	NA	NA	N	NA	NA	NA	NA	NA
>ENSG00000106123:ENSP00000376684|ENSP00000376684|p.E33V	Uninterpreted mutation on kinase protein	NA	NA	NA	Y	TK-Eph--EphB6	N	NA	NA	NA	NA	N	NA	NA	NA	NA	NA
>ENSG00000106123:ENSP00000376684|ENSP00000376684|p.L36F	Uninterpreted mutation on kinase protein	NA	NA	NA	Y	TK-Eph--EphB6	N	NA	NA	NA	NA	N	NA	NA	NA	NA	NA
>ENSG00000106123:ENSP00000376684|ENSP00000376684|p.R561L	Uninterpreted mutation on kinase protein	NA	NA	NA	Y	TK-Eph--EphB6	N	NA	NA	NA	NA	N	NA	NA	NA	NA	NA
>ENSG00000106123:ENSP00000376684|ENSP00000376684|p.R563G	Uninterpreted mutation on kinase protein	NA	NA	NA	Y	TK-Eph--EphB6	N	NA	NA	NA	NA	N	NA	NA	NA	NA	NA
>ENSG00000106123:ENSP00000376684|ENSP00000376684|p.G567S	Uninterpreted mutation on kinase protein	NA	NA	NA	Y	TK-Eph--EphB6	N	NA	NA	NA	NA	N	NA	NA	NA	NA	NA
>ENSG00000106123:ENSP00000376684|ENSP00000376684|p.G569C	Uninterpreted mutation on kinase protein	NA	NA	NA	Y	TK-Eph--EphB6	N	NA	NA	NA	NA	N	NA	NA	NA	NA	NA
>ENSG00000106123:ENSP00000376684|ENSP00000376684|p.P82L	Uninterpreted mutation on kinase protein	NA	NA	NA	Y	TK-Eph--EphB6	N	NA	NA	NA	NA	N	NA	NA	NA	NA	NA
>ENSG00000106123:ENSP00000376684|ENSP00000376684|p.Q86H	Uninterpreted mutation on kinase protein	NA	NA	NA	Y	TK-Eph--EphB6	N	NA	NA	NA	NA	N	NA	NA	NA	NA	NA
>ENSG00000106123:ENSP00000376684|ENSP00000376684|p.A603G	Uninterpreted mutation on kinase protein	NA	NA	NA	Y	TK-Eph--EphB6	N	NA	NA	NA	NA	N	NA	NA	NA	NA	NA
>ENSG00000106123:ENSP00000376684|ENSP00000376684|p.A603P	Uninterpreted mutation on kinase protein	NA	NA	NA	Y	TK-Eph--EphB6	N	NA	NA	NA	NA	N	NA	NA	NA	NA	NA
>ENSG00000106123:ENSP00000376684|ENSP00000376684|p.R97L	Uninterpreted mutation on kinase protein	NA	NA	NA	Y	TK-Eph--EphB6	N	NA	NA	NA	NA	N	NA	NA	NA	NA	NA
>ENSG00000106123:ENSP00000376684|ENSP00000376684|p.A100D	Uninterpreted mutation on kinase protein	NA	NA	NA	Y	TK-Eph--EphB6	N	NA	NA	NA	NA	N	NA	NA	NA	NA	NA
>ENSG00000106123:ENSP00000376684|ENSP00000376684|p.A100T	Uninterpreted mutation on kinase protein	NA	NA	NA	Y	TK-Eph--EphB6	N	NA	NA	NA	NA	N	NA	NA	NA	NA	NA
>ENSG00000106123:ENSP00000376684|ENSP00000376684|p.V618G	Uninterpreted mutation on kinase protein	NA	NA	NA	Y	TK-Eph--EphB6	N	NA	NA	NA	NA	N	NA	NA	NA	NA	NA
>ENSG00000106123:ENSP00000376684|ENSP00000376684|p.F109L	Uninterpreted mutation on kinase protein	NA	NA	NA	Y	TK-Eph--EphB6	N	NA	NA	NA	NA	N	NA	NA	NA	NA	NA
>ENSG00000106123:ENSP00000376684|ENSP00000376684|p.R623Q	Uninterpreted mutation on kinase protein	NA	NA	NA	Y	TK-Eph--EphB6	N	NA	NA	NA	NA	N	NA	NA	NA	NA	NA
>ENSG00000106123:ENSP00000376684|ENSP00000376684|p.R112G	Uninterpreted mutation on kinase protein	NA	NA	NA	Y	TK-Eph--EphB6	N	NA	NA	NA	NA	N	NA	NA	NA	NA	NA
>ENSG00000106123:ENSP00000376684|ENSP00000376684|p.R112W	Uninterpreted mutation on kinase protein	NA	NA	NA	Y	TK-Eph--EphB6	N	NA	NA	NA	NA	N	NA	NA	NA	NA	NA
>ENSG00000106123:ENSP00000376684|ENSP00000376684|p.A113V	Uninterpreted mutation on kinase protein	NA	NA	NA	Y	TK-Eph--EphB6	N	NA	NA	NA	NA	N	NA	NA	NA	NA	NA
>ENSG00000106123:ENSP00000376684|ENSP00000376684|p.G121D	Uninterpreted mutation on kinase protein	NA	NA	NA	Y	TK-Eph--EphB6	N	NA	NA	NA	NA	N	NA	NA	NA	NA	NA
>ENSG00000106123:ENSP00000376684|ENSP00000376684|p.T123P	Uninterpreted mutation on kinase protein	NA	NA	NA	Y	TK-Eph--EphB6	N	NA	NA	NA	NA	N	NA	NA	NA	NA	NA
>ENSG00000106123:ENSP00000376684|ENSP00000376684|p.S636N	Mutation around phosphorylation site on kinase protein	1	N	N	Y	TK-Eph--EphB6	N	NA	NA	NA	NA	N	NA	NA	NA	NA	NA
>ENSG00000106123:ENSP00000376684|ENSP00000376684|p.R125Q	Uninterpreted mutation on kinase protein	NA	NA	NA	Y	TK-Eph--EphB6	N	NA	NA	NA	NA	N	NA	NA	NA	NA	NA
>ENSG00000106123:ENSP00000376684|ENSP00000376684|p.R133C	Uninterpreted mutation on kinase protein	NA	NA	NA	Y	TK-Eph--EphB6	N	NA	NA	NA	NA	N	NA	NA	NA	NA	NA
>ENSG00000106123:ENSP00000376684|ENSP00000376684|p.D142E	Uninterpreted mutation on kinase protein	NA	NA	NA	Y	TK-Eph--EphB6	N	NA	NA	NA	NA	N	NA	NA	NA	NA	NA
>ENSG00000106123:ENSP00000376684|ENSP00000376684|p.S146F	Uninterpreted mutation on kinase protein	NA	NA	NA	Y	TK-Eph--EphB6	N	NA	NA	NA	NA	N	NA	NA	NA	NA	NA
>ENSG00000106123:ENSP00000376684|ENSP00000376684|p.R663L	Uninterpreted mutation on kinase protein	NA	NA	NA	Y	TK-Eph--EphB6	N	NA	NA	NA	NA	N	NA	NA	NA	NA	NA
>ENSG00000106123:ENSP00000376684|ENSP00000376684|p.K154R	Uninterpreted mutation on kinase protein	NA	NA	NA	Y	TK-Eph--EphB6	N	NA	NA	NA	NA	N	NA	NA	NA	NA	NA
>ENSG00000106123:ENSP00000376684|ENSP00000376684|p.K154N	Uninterpreted mutation on kinase protein	NA	NA	NA	Y	TK-Eph--EphB6	N	NA	NA	NA	NA	N	NA	NA	NA	NA	NA
>ENSG00000106123:ENSP00000376684|ENSP00000376684|p.T157K	Uninterpreted mutation on kinase protein	NA	NA	NA	Y	TK-Eph--EphB6	N	NA	NA	NA	NA	N	NA	NA	NA	NA	NA
>ENSG00000106123:ENSP00000376684|ENSP00000376684|p.R624H	Uninterpreted mutation on kinase protein	NA	NA	NA	Y	TK-Eph--EphB6	N	NA	NA	NA	NA	N	NA	NA	NA	NA	NA
>ENSG00000106123:ENSP00000376684|ENSP00000376684|p.S795L	Uninterpreted mutation on kinase domain	NA	NA	NA	Y	TK-Eph--EphB6	Y	647	N	N	N	N	NA	NA	NA	NA	NA
>ENSG00000106123:ENSP00000376684|ENSP00000376684|p.S166P	Mutation around phosphorylation site on kinase protein	-3,-2,-4,-5	N	N	Y	TK-Eph--EphB6	N	NA	NA	NA	NA	N	NA	NA	NA	NA	NA
>ENSG00000106123:ENSP00000376684|ENSP00000376684|p.S167F	Mutation around phosphorylation site on kinase protein	-2,-1,-3,-4	N	N	Y	TK-Eph--EphB6	N	NA	NA	NA	NA	N	NA	NA	NA	NA	NA
>ENSG00000106123:ENSP00000376684|ENSP00000376684|p.R685C	Kinase downstream rewiring on kinase domain	NA	NA	NA	Y	TK-Eph--EphB6	Y	61	N	Y	N	N	NA	NA	NA	NA	NA
>ENSG00000106123:ENSP00000376684|ENSP00000376684|p.G693V	Uninterpreted mutation on kinase domain	NA	NA	NA	Y	TK-Eph--EphB6	Y	94	N	N	N	N	NA	NA	NA	NA	NA
>ENSG00000106123:ENSP00000376684|ENSP00000376684|p.R694Q	Uninterpreted mutation on kinase domain	NA	NA	NA	Y	TK-Eph--EphB6	Y	95	N	N	N	N	NA	NA	NA	NA	NA
>ENSG00000106123:ENSP00000376684|ENSP00000376684|p.R694W	Uninterpreted mutation on kinase domain	NA	NA	NA	Y	TK-Eph--EphB6	Y	95	N	N	N	N	NA	NA	NA	NA	NA
>ENSG00000106123:ENSP00000376684|ENSP00000376684|p.A186P	Uninterpreted mutation on kinase protein	NA	NA	NA	Y	TK-Eph--EphB6	N	NA	NA	NA	NA	N	NA	NA	NA	NA	NA
>ENSG00000106123:ENSP00000376684|ENSP00000376684|p.A700T	Uninterpreted mutation on kinase domain	NA	NA	NA	Y	TK-Eph--EphB6	Y	101	N	N	N	N	NA	NA	NA	NA	NA
>ENSG00000106123:ENSP00000376684|ENSP00000376684|p.A703G	Uninterpreted mutation on kinase domain	NA	NA	NA	Y	TK-Eph--EphB6	Y	104	N	N	N	N	NA	NA	NA	NA	NA
>ENSG00000106123:ENSP00000376684|ENSP00000376684|p.G202W	Uninterpreted mutation on kinase protein	NA	NA	NA	Y	TK-Eph--EphB6	N	NA	NA	NA	NA	N	NA	NA	NA	NA	NA
>ENSG00000106123:ENSP00000376684|ENSP00000376684|p.P203H	Uninterpreted mutation on kinase protein	NA	NA	NA	Y	TK-Eph--EphB6	N	NA	NA	NA	NA	N	NA	NA	NA	NA	NA
>ENSG00000106123:ENSP00000376684|ENSP00000376684|p.L204V	Uninterpreted mutation on kinase protein	NA	NA	NA	Y	TK-Eph--EphB6	N	NA	NA	NA	NA	N	NA	NA	NA	NA	NA
>ENSG00000106123:ENSP00000376684|ENSP00000376684|p.R207C	Uninterpreted mutation on kinase protein	NA	NA	NA	Y	TK-Eph--EphB6	N	NA	NA	NA	NA	N	NA	NA	NA	NA	NA
>ENSG00000106123:ENSP00000376684|ENSP00000376684|p.V722M	Uninterpreted mutation on kinase domain	NA	NA	NA	Y	TK-Eph--EphB6	Y	194	N	N	N	N	NA	NA	NA	NA	NA
>ENSG00000106123:ENSP00000376684|ENSP00000376684|p.T216M	Uninterpreted mutation on kinase protein	NA	NA	NA	Y	TK-Eph--EphB6	N	NA	NA	NA	NA	N	NA	NA	NA	NA	NA
>ENSG00000106123:ENSP00000376684|ENSP00000376684|p.A218D	Uninterpreted mutation on kinase protein	NA	NA	NA	Y	TK-Eph--EphB6	N	NA	NA	NA	NA	N	NA	NA	NA	NA	NA
>ENSG00000106123:ENSP00000376684|ENSP00000376684|p.R719Q	Uninterpreted mutation on kinase domain	NA	NA	NA	Y	TK-Eph--EphB6	Y	191	N	N	N	N	NA	NA	NA	NA	NA
>ENSG00000106123:ENSP00000376684|ENSP00000376684|p.R719W	Uninterpreted mutation on kinase domain	NA	NA	NA	Y	TK-Eph--EphB6	Y	191	N	N	N	N	NA	NA	NA	NA	NA
>ENSG00000106123:ENSP00000376684|ENSP00000376684|p.A224T	Uninterpreted mutation on kinase protein	NA	NA	NA	Y	TK-Eph--EphB6	N	NA	NA	NA	NA	N	NA	NA	NA	NA	NA
>ENSG00000106123:ENSP00000376684|ENSP00000376684|p.S741R	Kinase downstream rewiring on kinase domain	NA	NA	NA	Y	TK-Eph--EphB6	Y	460	N	Y	N	N	NA	NA	NA	NA	NA
>ENSG00000106123:ENSP00000376684|ENSP00000376684|p.P743S	Uninterpreted mutation on kinase domain	NA	NA	NA	Y	TK-Eph--EphB6	Y	462	N	N	N	N	NA	NA	NA	NA	NA
>ENSG00000106123:ENSP00000376684|ENSP00000376684|p.P743H	Uninterpreted mutation on kinase domain	NA	NA	NA	Y	TK-Eph--EphB6	Y	462	N	N	N	N	NA	NA	NA	NA	NA
>ENSG00000106123:ENSP00000376684|ENSP00000376684|p.V235A	Uninterpreted mutation on kinase protein	NA	NA	NA	Y	TK-Eph--EphB6	N	NA	NA	NA	NA	N	NA	NA	NA	NA	NA
>ENSG00000106123:ENSP00000376684|ENSP00000376684|p.F750L	Kinase downstream rewiring on kinase domain	NA	NA	NA	Y	TK-Eph--EphB6	Y	470	N	Y	N	N	NA	NA	NA	NA	NA
>ENSG00000106123:ENSP00000376684|ENSP00000376684|p.E764G	Kinase downstream rewiring on kinase domain	NA	NA	NA	Y	TK-Eph--EphB6	Y	503	N	Y	N	N	NA	NA	NA	NA	NA
>ENSG00000106123:ENSP00000376684|ENSP00000376684|p.Q771R	Kinase downstream rewiring on kinase domain	NA	NA	NA	Y	TK-Eph--EphB6	Y	612	N	Y	N	N	NA	NA	NA	NA	NA
>ENSG00000106123:ENSP00000376684|ENSP00000376684|p.G260C	Uninterpreted mutation on kinase protein	NA	NA	NA	Y	TK-Eph--EphB6	N	NA	NA	NA	NA	N	NA	NA	NA	NA	NA
>ENSG00000106123:ENSP00000376684|ENSP00000376684|p.R794H	Uninterpreted mutation on kinase domain	NA	NA	NA	Y	TK-Eph--EphB6	Y	646	N	N	N	N	NA	NA	NA	NA	NA
>ENSG00000106123:ENSP00000376684|ENSP00000376684|p.R283M	Uninterpreted mutation on kinase protein	NA	NA	NA	Y	TK-Eph--EphB6	N	NA	NA	NA	NA	N	NA	NA	NA	NA	NA
>ENSG00000106123:ENSP00000376684|ENSP00000376684|p.L284P	Uninterpreted mutation on kinase protein	NA	NA	NA	Y	TK-Eph--EphB6	N	NA	NA	NA	NA	N	NA	NA	NA	NA	NA
>ENSG00000106123:ENSP00000376684|ENSP00000376684|p.L284M	Uninterpreted mutation on kinase protein	NA	NA	NA	Y	TK-Eph--EphB6	N	NA	NA	NA	NA	N	NA	NA	NA	NA	NA
>ENSG00000106123:ENSP00000376684|ENSP00000376684|p.H285Q	Uninterpreted mutation on kinase protein	NA	NA	NA	Y	TK-Eph--EphB6	N	NA	NA	NA	NA	N	NA	NA	NA	NA	NA
>ENSG00000106123:ENSP00000376684|ENSP00000376684|p.G288V	Uninterpreted mutation on kinase protein	NA	NA	NA	Y	TK-Eph--EphB6	N	NA	NA	NA	NA	N	NA	NA	NA	NA	NA
>ENSG00000106123:ENSP00000376684|ENSP00000376684|p.E289K	Uninterpreted mutation on kinase protein	NA	NA	NA	Y	TK-Eph--EphB6	N	NA	NA	NA	NA	N	NA	NA	NA	NA	NA
>ENSG00000106123:ENSP00000376684|ENSP00000376684|p.C299S	Uninterpreted mutation on kinase protein	NA	NA	NA	Y	TK-Eph--EphB6	N	NA	NA	NA	NA	N	NA	NA	NA	NA	NA
>ENSG00000106123:ENSP00000376684|ENSP00000376684|p.L814F	Uninterpreted mutation on kinase domain	NA	NA	NA	Y	TK-Eph--EphB6	Y	993	N	N	Y	N	NA	NA	NA	NA	NA
>ENSG00000106123:ENSP00000376684|ENSP00000376684|p.L825R	Kinase downstream rewiring on kinase domain	NA	NA	NA	Y	TK-Eph--EphB6	Y	1078	N	Y	Y	N	NA	NA	NA	NA	NA
>ENSG00000106123:ENSP00000376684|ENSP00000376684|p.R826C	Uninterpreted mutation on kinase domain	NA	NA	NA	Y	TK-Eph--EphB6	Y	1079	N	N	Y	N	NA	NA	NA	NA	NA
>ENSG00000106123:ENSP00000376684|ENSP00000376684|p.R319Q	Uninterpreted mutation on kinase protein	NA	NA	NA	Y	TK-Eph--EphB6	N	NA	NA	NA	NA	N	NA	NA	NA	NA	NA
>ENSG00000106123:ENSP00000376684|ENSP00000376684|p.R319G	Uninterpreted mutation on kinase protein	NA	NA	NA	Y	TK-Eph--EphB6	N	NA	NA	NA	NA	N	NA	NA	NA	NA	NA
>ENSG00000106123:ENSP00000376684|ENSP00000376684|p.S842C	Kinase downstream rewiring on kinase domain	NA	NA	NA	Y	TK-Eph--EphB6	Y	1122	N	Y	N	N	NA	NA	NA	NA	NA
>ENSG00000106123:ENSP00000376684|ENSP00000376684|p.G848R	Uninterpreted mutation on kinase domain	NA	NA	NA	Y	TK-Eph--EphB6	Y	1128	N	N	N	N	NA	NA	NA	NA	NA
>ENSG00000106123:ENSP00000376684|ENSP00000376684|p.R337H	Uninterpreted mutation on kinase protein	NA	NA	NA	Y	TK-Eph--EphB6	N	NA	NA	NA	NA	N	NA	NA	NA	NA	NA
>ENSG00000106123:ENSP00000376684|ENSP00000376684|p.V347I	Uninterpreted mutation on kinase protein	NA	NA	NA	Y	TK-Eph--EphB6	N	NA	NA	NA	NA	N	NA	NA	NA	NA	NA
>ENSG00000106123:ENSP00000376684|ENSP00000376684|p.E867K	Uninterpreted mutation on kinase domain	NA	NA	NA	Y	TK-Eph--EphB6	Y	1207	N	N	N	N	NA	NA	NA	NA	NA
>ENSG00000106123:ENSP00000376684|ENSP00000376684|p.R356L	Uninterpreted mutation on kinase protein	NA	NA	NA	Y	TK-Eph--EphB6	N	NA	NA	NA	NA	N	NA	NA	NA	NA	NA
>ENSG00000106123:ENSP00000376684|ENSP00000376684|p.D360N	Uninterpreted mutation on kinase protein	NA	NA	NA	Y	TK-Eph--EphB6	N	NA	NA	NA	NA	N	NA	NA	NA	NA	NA
>ENSG00000106123:ENSP00000376684|ENSP00000376684|p.E875K	Uninterpreted mutation on kinase domain	NA	NA	NA	Y	TK-Eph--EphB6	Y	1215	N	N	N	N	NA	NA	NA	NA	NA
>ENSG00000106123:ENSP00000376684|ENSP00000376684|p.C366G	Uninterpreted mutation on kinase protein	NA	NA	NA	Y	TK-Eph--EphB6	N	NA	NA	NA	NA	N	NA	NA	NA	NA	NA
>ENSG00000106123:ENSP00000376684|ENSP00000376684|p.P881H	Uninterpreted mutation on kinase domain	NA	NA	NA	Y	TK-Eph--EphB6	Y	1274	N	N	N	N	NA	NA	NA	NA	NA
>ENSG00000106123:ENSP00000376684|ENSP00000376684|p.G889V	Uninterpreted mutation on kinase domain	NA	NA	NA	Y	TK-Eph--EphB6	Y	1352	N	N	N	N	NA	NA	NA	NA	NA
>ENSG00000106123:ENSP00000376684|ENSP00000376684|p.L895W	Uninterpreted mutation on kinase domain	NA	NA	NA	Y	TK-Eph--EphB6	Y	1358	N	N	N	N	NA	NA	NA	NA	NA
>ENSG00000106123:ENSP00000376684|ENSP00000376684|p.R902H	Uninterpreted mutation on kinase domain	NA	NA	NA	Y	TK-Eph--EphB6	Y	1368	N	N	N	N	NA	NA	NA	NA	NA
>ENSG00000106123:ENSP00000376684|ENSP00000376684|p.R904W	Uninterpreted mutation on kinase domain	NA	NA	NA	Y	TK-Eph--EphB6	Y	1370	N	N	N	N	NA	NA	NA	NA	NA
>ENSG00000106123:ENSP00000376684|ENSP00000376684|p.R905W	Uninterpreted mutation on kinase domain	NA	NA	NA	Y	TK-Eph--EphB6	Y	1371	N	N	N	N	NA	NA	NA	NA	NA
>ENSG00000106123:ENSP00000376684|ENSP00000376684|p.L395M	Uninterpreted mutation on kinase protein	NA	NA	NA	Y	TK-Eph--EphB6	N	NA	NA	NA	NA	N	NA	NA	NA	NA	NA
>ENSG00000106123:ENSP00000376684|ENSP00000376684|p.D400N	Uninterpreted mutation on kinase protein	NA	NA	NA	Y	TK-Eph--EphB6	N	NA	NA	NA	NA	N	NA	NA	NA	NA	NA
>ENSG00000106123:ENSP00000376684|ENSP00000376684|p.D400G	Uninterpreted mutation on kinase protein	NA	NA	NA	Y	TK-Eph--EphB6	N	NA	NA	NA	NA	N	NA	NA	NA	NA	NA
>ENSG00000106123:ENSP00000376684|ENSP00000376684|p.M918I	Uninterpreted mutation on kinase protein	NA	NA	NA	Y	TK-Eph--EphB6	N	NA	NA	NA	NA	N	NA	NA	NA	NA	NA
>ENSG00000106123:ENSP00000376684|ENSP00000376684|p.R920H	Uninterpreted mutation on kinase protein	NA	NA	NA	Y	TK-Eph--EphB6	N	NA	NA	NA	NA	N	NA	NA	NA	NA	NA
>ENSG00000106123:ENSP00000376684|ENSP00000376684|p.R920P	Uninterpreted mutation on kinase protein	NA	NA	NA	Y	TK-Eph--EphB6	N	NA	NA	NA	NA	N	NA	NA	NA	NA	NA
>ENSG00000106123:ENSP00000376684|ENSP00000376684|p.G412C	Uninterpreted mutation on kinase protein	NA	NA	NA	Y	TK-Eph--EphB6	N	NA	NA	NA	NA	N	NA	NA	NA	NA	NA
>ENSG00000106123:ENSP00000376684|ENSP00000376684|p.R413C	Uninterpreted mutation on kinase protein	NA	NA	NA	Y	TK-Eph--EphB6	N	NA	NA	NA	NA	N	NA	NA	NA	NA	NA
>ENSG00000106123:ENSP00000376684|ENSP00000376684|p.R413L	Uninterpreted mutation on kinase protein	NA	NA	NA	Y	TK-Eph--EphB6	N	NA	NA	NA	NA	N	NA	NA	NA	NA	NA
>ENSG00000106123:ENSP00000376684|ENSP00000376684|p.D930G	Uninterpreted mutation on kinase protein	NA	NA	NA	Y	TK-Eph--EphB6	N	NA	NA	NA	NA	N	NA	NA	NA	NA	NA
>ENSG00000106123:ENSP00000376684|ENSP00000376684|p.G419S	Uninterpreted mutation on kinase protein	NA	NA	NA	Y	TK-Eph--EphB6	N	NA	NA	NA	NA	N	NA	NA	NA	NA	NA
>ENSG00000106123:ENSP00000376684|ENSP00000376684|p.E933G	Uninterpreted mutation on kinase protein	NA	NA	NA	Y	TK-Eph--EphB6	N	NA	NA	NA	NA	N	NA	NA	NA	NA	NA
>ENSG00000106123:ENSP00000376684|ENSP00000376684|p.P942T	Uninterpreted mutation on kinase protein	NA	NA	NA	Y	TK-Eph--EphB6	N	NA	NA	NA	NA	N	NA	NA	NA	NA	NA
>ENSG00000106123:ENSP00000376684|ENSP00000376684|p.Y965F	Uninterpreted mutation on kinase protein	NA	NA	NA	Y	TK-Eph--EphB6	N	NA	NA	NA	NA	N	NA	NA	NA	NA	NA
>ENSG00000106123:ENSP00000376684|ENSP00000376684|p.V466A	Uninterpreted mutation on kinase protein	NA	NA	NA	Y	TK-Eph--EphB6	N	NA	NA	NA	NA	N	NA	NA	NA	NA	NA
>ENSG00000106123:ENSP00000376684|ENSP00000376684|p.S470I	Uninterpreted mutation on kinase protein	NA	NA	NA	Y	TK-Eph--EphB6	N	NA	NA	NA	NA	N	NA	NA	NA	NA	NA
>ENSG00000106123:ENSP00000376684|ENSP00000376684|p.D987N	Uninterpreted mutation on kinase protein	NA	NA	NA	Y	TK-Eph--EphB6	N	NA	NA	NA	NA	N	NA	NA	NA	NA	NA
>ENSG00000106123:ENSP00000376684|ENSP00000376684|p.A476S	Uninterpreted mutation on kinase protein	NA	NA	NA	Y	TK-Eph--EphB6	N	NA	NA	NA	NA	N	NA	NA	NA	NA	NA
>ENSG00000106123:ENSP00000376684|ENSP00000376684|p.V491I	Uninterpreted mutation on kinase protein	NA	NA	NA	Y	TK-Eph--EphB6	N	NA	NA	NA	NA	N	NA	NA	NA	NA	NA
>ENSG00000106123:ENSP00000376684|ENSP00000376684|p.G1017D	Uninterpreted mutation on kinase protein	NA	NA	NA	Y	TK-Eph--EphB6	N	NA	NA	NA	NA	N	NA	NA	NA	NA	NA
>ENSG00000106123:ENSP00000376684|ENSP00000376684|p.P509S	Uninterpreted mutation on kinase protein	NA	NA	NA	Y	TK-Eph--EphB6	N	NA	NA	NA	NA	N	NA	NA	NA	NA	NA
>ENSG00000131558:ENSP00000253861|ENSP00000253861|p.T13I	Mutation around phosphorylation site	-4	N	N	N	NA	NA	NA	NA	NA	NA	N	NA	NA	NA	NA	NA
>ENSG00000131558:ENSP00000253861|ENSP00000253861|p.Q415E	Mutation around phosphorylation site	2	N	N	N	NA	NA	NA	NA	NA	NA	N	NA	NA	NA	NA	NA
>ENSG00000131558:ENSP00000253861|ENSP00000253861|p.D36N	Mutation around phosphorylation site	2,4,3	N	N	N	NA	NA	NA	NA	NA	NA	N	NA	NA	NA	NA	NA
>ENSG00000131558:ENSP00000253861|ENSP00000253861|p.S732F	Mutation around phosphorylation site	-1,-2	N	N	N	NA	NA	NA	NA	NA	NA	N	NA	NA	NA	NA	NA
>ENSG00000131558:ENSP00000253861|ENSP00000253861|p.R56C	Mutation around phosphorylation site	5	N	N	N	NA	NA	NA	NA	NA	NA	N	NA	NA	NA	NA	NA
>ENSG00000131558:ENSP00000253861|ENSP00000253861|p.S466T	Mutation around phosphorylation site	1	N	N	N	NA	NA	NA	NA	NA	NA	N	NA	NA	NA	NA	NA
>ENSG00000131558:ENSP00000253861|ENSP00000253861|p.R467Q	Mutation around phosphorylation site	2	N	N	N	NA	NA	NA	NA	NA	NA	N	NA	NA	NA	NA	NA
>ENSG00000131558:ENSP00000253861|ENSP00000253861|p.S220P	Destruction of phosphorylation site	0,1	Y	N	N	NA	NA	NA	NA	NA	NA	N	NA	NA	NA	NA	NA
>ENSG00000131558:ENSP00000253861|ENSP00000253861|p.S220F	Destruction of phosphorylation site	0,1	Y	N	N	NA	NA	NA	NA	NA	NA	N	NA	NA	NA	NA	NA
>ENSG00000131558:ENSP00000253861|ENSP00000253861|p.S738Y	Mutation around phosphorylation site	5,4	N	N	N	NA	NA	NA	NA	NA	NA	N	NA	NA	NA	NA	NA
>ENSG00000131558:ENSP00000253861|ENSP00000253861|p.P739L	Mutation around phosphorylation site	5	N	N	N	NA	NA	NA	NA	NA	NA	N	NA	NA	NA	NA	NA
>ENSG00000131558:ENSP00000253861|ENSP00000253861|p.Q628R	Mutation around phosphorylation site	5	N	N	N	NA	NA	NA	NA	NA	NA	N	NA	NA	NA	NA	NA
>ENSG00000131558:ENSP00000253861|ENSP00000253861|p.S21L	Mutation around phosphorylation site	4	N	N	N	NA	NA	NA	NA	NA	NA	N	NA	NA	NA	NA	NA
>ENSG00000135338:ENSP00000376686|ENSP00000376686|p.R280Q	Mutation around phosphorylation site	-2	N	N	N	NA	NA	NA	NA	NA	NA	N	NA	NA	NA	NA	NA
>ENSG00000135338:ENSP00000376686|ENSP00000376686|p.S544N	Destruction of phosphorylation site	-3,5,0	Y	N	N	NA	NA	NA	NA	NA	NA	N	NA	NA	NA	NA	NA
>ENSG00000135338:ENSP00000376686|ENSP00000376686|p.A546T	Mutation around phosphorylation site	-1,2	N	N	N	NA	NA	NA	NA	NA	NA	N	NA	NA	NA	NA	NA
>ENSG00000135338:ENSP00000376686|ENSP00000376686|p.A546S	Mutation around phosphorylation site	-1,2	N	N	N	NA	NA	NA	NA	NA	NA	N	NA	NA	NA	NA	NA
>ENSG00000135338:ENSP00000376686|ENSP00000376686|p.I691S	Mutation around phosphorylation site	5	N	N	N	NA	NA	NA	NA	NA	NA	N	NA	NA	NA	NA	NA
>ENSG00000152953:ENSP00000282908|ENSP00000282908|p.A257P	Uninterpreted mutation on kinase domain	NA	NA	NA	Y	AGC-YANK--YANK2	Y	1355	N	N	N	N	NA	NA	NA	NA	NA
>ENSG00000152953:ENSP00000282908|ENSP00000282908|p.E321Q	Uninterpreted mutation on kinase protein	NA	NA	NA	Y	AGC-YANK--YANK2	N	NA	NA	NA	NA	N	NA	NA	NA	NA	NA
>ENSG00000152953:ENSP00000282908|ENSP00000282908|p.P10R	Uninterpreted mutation on kinase protein	NA	NA	NA	Y	AGC-YANK--YANK2	N	NA	NA	NA	NA	N	NA	NA	NA	NA	NA
>ENSG00000152953:ENSP00000282908|ENSP00000282908|p.G398R	Uninterpreted mutation on kinase protein	NA	NA	NA	Y	AGC-YANK--YANK2	N	NA	NA	NA	NA	N	NA	NA	NA	NA	NA
>ENSG00000152953:ENSP00000282908|ENSP00000282908|p.N400K	Uninterpreted mutation on kinase protein	NA	NA	NA	Y	AGC-YANK--YANK2	N	NA	NA	NA	NA	N	NA	NA	NA	NA	NA
>ENSG00000152953:ENSP00000282908|ENSP00000282908|p.S273R	Uninterpreted mutation on kinase domain	NA	NA	NA	Y	AGC-YANK--YANK2	Y	1380	N	N	N	N	NA	NA	NA	NA	NA
>ENSG00000152953:ENSP00000282908|ENSP00000282908|p.N402K	Uninterpreted mutation on kinase protein	NA	NA	NA	Y	AGC-YANK--YANK2	N	NA	NA	NA	NA	N	NA	NA	NA	NA	NA
>ENSG00000152953:ENSP00000282908|ENSP00000282908|p.N19I	Uninterpreted mutation on kinase protein	NA	NA	NA	Y	AGC-YANK--YANK2	N	NA	NA	NA	NA	N	NA	NA	NA	NA	NA
>ENSG00000152953:ENSP00000282908|ENSP00000282908|p.I277T	Uninterpreted mutation on kinase domain	NA	NA	NA	Y	AGC-YANK--YANK2	Y	1384	N	N	N	N	NA	NA	NA	NA	NA
>ENSG00000152953:ENSP00000282908|ENSP00000282908|p.V280M	Kinase downstream rewiring on kinase domain	NA	NA	NA	Y	AGC-YANK--YANK2	Y	1387	N	Y	N	N	NA	NA	NA	NA	NA
>ENSG00000152953:ENSP00000282908|ENSP00000282908|p.R27W	Uninterpreted mutation on kinase domain	NA	NA	NA	Y	AGC-YANK--YANK2	Y	26	N	N	N	N	NA	NA	NA	NA	NA
>ENSG00000152953:ENSP00000282908|ENSP00000282908|p.G158R	Uninterpreted mutation on kinase domain	NA	NA	NA	Y	AGC-YANK--YANK2	Y	964	N	N	N	N	NA	NA	NA	NA	NA
>ENSG00000152953:ENSP00000282908|ENSP00000282908|p.V160F	Uninterpreted mutation on kinase domain	NA	NA	NA	Y	AGC-YANK--YANK2	Y	966	N	N	N	N	NA	NA	NA	NA	NA
>ENSG00000152953:ENSP00000282908|ENSP00000282908|p.G35E	Uninterpreted mutation on kinase domain	NA	NA	NA	Y	AGC-YANK--YANK2	Y	58	N	N	N	N	NA	NA	NA	NA	NA
>ENSG00000152953:ENSP00000282908|ENSP00000282908|p.G35R	Uninterpreted mutation on kinase domain	NA	NA	NA	Y	AGC-YANK--YANK2	Y	58	N	N	N	N	NA	NA	NA	NA	NA
>ENSG00000152953:ENSP00000282908|ENSP00000282908|p.K36M	Uninterpreted mutation on kinase domain	NA	NA	NA	Y	AGC-YANK--YANK2	Y	59	N	N	N	N	NA	NA	NA	NA	NA
>ENSG00000152953:ENSP00000282908|ENSP00000282908|p.R198T	Uninterpreted mutation on kinase domain	NA	NA	NA	Y	AGC-YANK--YANK2	Y	1095	N	N	N	N	NA	NA	NA	NA	NA
>ENSG00000152953:ENSP00000282908|ENSP00000282908|p.A295T	Uninterpreted mutation on kinase protein	NA	NA	NA	Y	AGC-YANK--YANK2	N	NA	NA	NA	NA	N	NA	NA	NA	NA	NA
>ENSG00000152953:ENSP00000282908|ENSP00000282908|p.T169M	Uninterpreted mutation on kinase domain	NA	NA	NA	Y	AGC-YANK--YANK2	Y	997	N	N	Y	N	NA	NA	NA	NA	NA
>ENSG00000152953:ENSP00000282908|ENSP00000282908|p.K46N	Uninterpreted mutation on kinase domain	NA	NA	NA	Y	AGC-YANK--YANK2	Y	97	N	N	N	N	NA	NA	NA	NA	NA
>ENSG00000152953:ENSP00000282908|ENSP00000282908|p.K47E	Uninterpreted mutation on kinase domain	NA	NA	NA	Y	AGC-YANK--YANK2	Y	98	N	N	N	N	NA	NA	NA	NA	NA
>ENSG00000152953:ENSP00000282908|ENSP00000282908|p.M48L	Uninterpreted mutation on kinase domain	NA	NA	NA	Y	AGC-YANK--YANK2	Y	99	N	N	N	N	NA	NA	NA	NA	NA
>ENSG00000152953:ENSP00000282908|ENSP00000282908|p.D155N	Uninterpreted mutation on kinase domain	NA	NA	NA	Y	AGC-YANK--YANK2	Y	656	N	N	N	N	NA	NA	NA	NA	NA
>ENSG00000152953:ENSP00000282908|ENSP00000282908|p.Q57H	Uninterpreted mutation on kinase domain	NA	NA	NA	Y	AGC-YANK--YANK2	Y	122	N	N	N	N	NA	NA	NA	NA	NA
>ENSG00000152953:ENSP00000282908|ENSP00000282908|p.E314K	Uninterpreted mutation on kinase protein	NA	NA	NA	Y	AGC-YANK--YANK2	N	NA	NA	NA	NA	N	NA	NA	NA	NA	NA
>ENSG00000152953:ENSP00000282908|ENSP00000282908|p.E314G	Uninterpreted mutation on kinase protein	NA	NA	NA	Y	AGC-YANK--YANK2	N	NA	NA	NA	NA	N	NA	NA	NA	NA	NA
>ENSG00000152953:ENSP00000282908|ENSP00000282908|p.L315R	Uninterpreted mutation on kinase protein	NA	NA	NA	Y	AGC-YANK--YANK2	N	NA	NA	NA	NA	N	NA	NA	NA	NA	NA
>ENSG00000152953:ENSP00000282908|ENSP00000282908|p.G32V	Kinase inactivation by hitting essential residue on kinase domain	NA	NA	NA	Y	AGC-YANK--YANK2	Y	43	Y	N	N	N	NA	NA	NA	NA	NA
>ENSG00000152953:ENSP00000282908|ENSP00000282908|p.G32R	Kinase inactivation by hitting essential residue on kinase domain	NA	NA	NA	Y	AGC-YANK--YANK2	Y	43	Y	N	N	N	NA	NA	NA	NA	NA
>ENSG00000152953:ENSP00000282908|ENSP00000282908|p.R66Q	Uninterpreted mutation on kinase domain	NA	NA	NA	Y	AGC-YANK--YANK2	Y	137	N	N	N	N	NA	NA	NA	NA	NA
>ENSG00000152953:ENSP00000282908|ENSP00000282908|p.R70L	Kinase downstream rewiring on kinase domain	NA	NA	NA	Y	AGC-YANK--YANK2	Y	190	N	Y	N	N	NA	NA	NA	NA	NA
>ENSG00000152953:ENSP00000282908|ENSP00000282908|p.G201R	Kinase downstream rewiring on kinase domain	NA	NA	NA	Y	AGC-YANK--YANK2	Y	1117	N	Y	N	N	NA	NA	NA	NA	NA
>ENSG00000152953:ENSP00000282908|ENSP00000282908|p.R331L	Uninterpreted mutation on kinase protein	NA	NA	NA	Y	AGC-YANK--YANK2	N	NA	NA	NA	NA	N	NA	NA	NA	NA	NA
>ENSG00000152953:ENSP00000282908|ENSP00000282908|p.K334N	Uninterpreted mutation on kinase protein	NA	NA	NA	Y	AGC-YANK--YANK2	N	NA	NA	NA	NA	N	NA	NA	NA	NA	NA
>ENSG00000152953:ENSP00000282908|ENSP00000282908|p.D207N	Uninterpreted mutation on kinase domain	NA	NA	NA	Y	AGC-YANK--YANK2	Y	1123	N	N	N	N	NA	NA	NA	NA	NA
>ENSG00000152953:ENSP00000282908|ENSP00000282908|p.R336I	Uninterpreted mutation on kinase protein	NA	NA	NA	Y	AGC-YANK--YANK2	N	NA	NA	NA	NA	N	NA	NA	NA	NA	NA
>ENSG00000152953:ENSP00000282908|ENSP00000282908|p.R336K	Uninterpreted mutation on kinase protein	NA	NA	NA	Y	AGC-YANK--YANK2	N	NA	NA	NA	NA	N	NA	NA	NA	NA	NA
>ENSG00000152953:ENSP00000282908|ENSP00000282908|p.R338K	Uninterpreted mutation on kinase protein	NA	NA	NA	Y	AGC-YANK--YANK2	N	NA	NA	NA	NA	N	NA	NA	NA	NA	NA
>ENSG00000152953:ENSP00000282908|ENSP00000282908|p.G212S	Uninterpreted mutation on kinase domain	NA	NA	NA	Y	AGC-YANK--YANK2	Y	1128	N	N	N	N	NA	NA	NA	NA	NA
>ENSG00000152953:ENSP00000282908|ENSP00000282908|p.I213V	Uninterpreted mutation on kinase domain	NA	NA	NA	Y	AGC-YANK--YANK2	Y	1129	N	N	N	N	NA	NA	NA	NA	NA
>ENSG00000152953:ENSP00000282908|ENSP00000282908|p.K342N	Uninterpreted mutation on kinase protein	NA	NA	NA	Y	AGC-YANK--YANK2	N	NA	NA	NA	NA	N	NA	NA	NA	NA	NA
>ENSG00000152953:ENSP00000282908|ENSP00000282908|p.P346T	Uninterpreted mutation on kinase protein	NA	NA	NA	Y	AGC-YANK--YANK2	N	NA	NA	NA	NA	N	NA	NA	NA	NA	NA
>ENSG00000152953:ENSP00000282908|ENSP00000282908|p.R220W	Uninterpreted mutation on kinase domain	NA	NA	NA	Y	AGC-YANK--YANK2	Y	1151	N	N	N	N	NA	NA	NA	NA	NA
>ENSG00000152953:ENSP00000282908|ENSP00000282908|p.S272P	Uninterpreted mutation on kinase domain	NA	NA	NA	Y	AGC-YANK--YANK2	Y	1373	N	N	N	N	NA	NA	NA	NA	NA
>ENSG00000152953:ENSP00000282908|ENSP00000282908|p.V230G	Uninterpreted mutation on kinase domain	NA	NA	NA	Y	AGC-YANK--YANK2	Y	1207	N	N	N	N	NA	NA	NA	NA	NA
>ENSG00000152953:ENSP00000282908|ENSP00000282908|p.R359W	Uninterpreted mutation on kinase protein	NA	NA	NA	Y	AGC-YANK--YANK2	N	NA	NA	NA	NA	N	NA	NA	NA	NA	NA
>ENSG00000152953:ENSP00000282908|ENSP00000282908|p.H80R	Kinase downstream rewiring on kinase domain	NA	NA	NA	Y	AGC-YANK--YANK2	Y	211	N	Y	N	N	NA	NA	NA	NA	NA
>ENSG00000152953:ENSP00000282908|ENSP00000282908|p.D146Y	Kinase inactivation by hitting essential residue on kinase domain	NA	NA	NA	Y	AGC-YANK--YANK2	Y	647	Y	N	N	N	NA	NA	NA	NA	NA
>ENSG00000152953:ENSP00000282908|ENSP00000282908|p.E368K	Uninterpreted mutation on kinase protein	NA	NA	NA	Y	AGC-YANK--YANK2	N	NA	NA	NA	NA	N	NA	NA	NA	NA	NA
>ENSG00000152953:ENSP00000282908|ENSP00000282908|p.E243A	Uninterpreted mutation on kinase domain	NA	NA	NA	Y	AGC-YANK--YANK2	Y	1269	N	N	N	N	NA	NA	NA	NA	NA
>ENSG00000152953:ENSP00000282908|ENSP00000282908|p.V116E	Uninterpreted mutation on kinase domain	NA	NA	NA	Y	AGC-YANK--YANK2	Y	507	N	N	N	N	NA	NA	NA	NA	NA
>ENSG00000152953:ENSP00000282908|ENSP00000282908|p.T250M	Uninterpreted mutation on kinase domain	NA	NA	NA	Y	AGC-YANK--YANK2	Y	1325	N	N	N	N	NA	NA	NA	NA	NA
>ENSG00000135378:ENSP00000257836|ENSP00000257836|p.E190K	Mutation around phosphorylation site	2	N	N	N	NA	NA	NA	NA	NA	NA	N	NA	NA	NA	NA	NA
>ENSG00000166159:ENSP00000446278|ENSP00000446278|p.I334F	Mutation around phosphorylation site	-3	N	N	N	NA	NA	NA	NA	NA	NA	N	NA	NA	NA	NA	NA
>ENSG00000114853:ENSP00000232974|ENSP00000232974|p.R644W	Mutation around phosphorylation site	4	N	N	N	NA	NA	NA	NA	NA	NA	N	NA	NA	NA	NA	NA
>ENSG00000114853:ENSP00000232974|ENSP00000232974|p.P645S	Mutation around phosphorylation site	5	N	N	N	NA	NA	NA	NA	NA	NA	N	NA	NA	NA	NA	NA
>ENSG00000153714:ENSP00000321026|ENSP00000321026|p.Y224H	Mutation around phosphorylation site	-1	N	N	N	NA	NA	NA	NA	NA	NA	N	NA	NA	NA	NA	NA
>ENSG00000153714:ENSP00000321026|ENSP00000321026|p.D221Y	Mutation around phosphorylation site	-4	N	N	N	NA	NA	NA	NA	NA	NA	N	NA	NA	NA	NA	NA
>ENSG00000139842:ENSP00000364589|ENSP00000364589|p.D229Y	Mutation around phosphorylation site	2	N	N	N	NA	NA	NA	NA	NA	NA	N	NA	NA	NA	NA	NA
>ENSG00000213281:ENSP00000358548|ENSP00000358548|p.E153A	Mutation around phosphorylation site	5,-4	N	N	N	NA	NA	NA	NA	NA	NA	N	NA	NA	NA	NA	NA
>ENSG00000213281:ENSP00000358548|ENSP00000358548|p.D154G	Mutation around phosphorylation site	-3	N	N	N	NA	NA	NA	NA	NA	NA	N	NA	NA	NA	NA	NA
>ENSG00000198242:ENSP00000389103|ENSP00000389103|p.E133D	Mutation around phosphorylation site	-4	N	N	N	NA	NA	NA	NA	NA	NA	N	NA	NA	NA	NA	NA
>ENSG00000198242:ENSP00000389103|ENSP00000389103|p.I40T	Mutation around phosphorylation site	-3,-5,-2	N	N	N	NA	NA	NA	NA	NA	NA	N	NA	NA	NA	NA	NA
>ENSG00000198242:ENSP00000389103|ENSP00000389103|p.R41C	Mutation around phosphorylation site	-2,-4,-1	N	N	N	NA	NA	NA	NA	NA	NA	N	NA	NA	NA	NA	NA
>ENSG00000198242:ENSP00000389103|ENSP00000389103|p.A75D	Phosphomimicking mutation	1	N	Y	N	NA	NA	NA	NA	NA	NA	N	NA	NA	NA	NA	NA
>ENSG00000198242:ENSP00000389103|ENSP00000389103|p.Y144D	Destruction of phosphorylation site, Phosphomimicking mutation	0	Y	Y	N	NA	NA	NA	NA	NA	NA	N	NA	NA	NA	NA	NA
>ENSG00000198242:ENSP00000389103|ENSP00000389103|p.L147F	Mutation around phosphorylation site	3	N	N	N	NA	NA	NA	NA	NA	NA	N	NA	NA	NA	NA	NA
>ENSG00000198242:ENSP00000389103|ENSP00000389103|p.Y137C	Destruction of phosphorylation site	0	Y	N	N	NA	NA	NA	NA	NA	NA	N	NA	NA	NA	NA	NA
>ENSG00000121871:ENSP00000420091|ENSP00000420091|p.P79A	Mutation around phosphorylation site	-4	N	N	N	NA	NA	NA	NA	NA	NA	N	NA	NA	NA	NA	NA
>ENSG00000121871:ENSP00000420091|ENSP00000420091|p.N87S	Mutation around phosphorylation site	4	N	N	N	NA	NA	NA	NA	NA	NA	N	NA	NA	NA	NA	NA
>ENSG00000121871:ENSP00000420091|ENSP00000420091|p.S88C	Mutation around phosphorylation site	5	N	N	N	NA	NA	NA	NA	NA	NA	N	NA	NA	NA	NA	NA
>ENSG00000121871:ENSP00000420091|ENSP00000420091|p.Y213H	Destruction of phosphorylation site	0	Y	N	N	NA	NA	NA	NA	NA	NA	N	NA	NA	NA	NA	NA
>ENSG00000121871:ENSP00000420091|ENSP00000420091|p.L211I	Mutation around phosphorylation site	-2	N	N	N	NA	NA	NA	NA	NA	NA	N	NA	NA	NA	NA	NA
>ENSG00000121871:ENSP00000420091|ENSP00000420091|p.R214L	Mutation around phosphorylation site	1	N	N	N	NA	NA	NA	NA	NA	NA	N	NA	NA	NA	NA	NA
>ENSG00000121871:ENSP00000420091|ENSP00000420091|p.E325K	Mutation around phosphorylation site	3,2	N	N	N	NA	NA	NA	NA	NA	NA	N	NA	NA	NA	NA	NA
>ENSG00000121871:ENSP00000420091|ENSP00000420091|p.G854A	Mutation around phosphorylation site	1	N	N	N	NA	NA	NA	NA	NA	NA	N	NA	NA	NA	NA	NA
>ENSG00000121871:ENSP00000420091|ENSP00000420091|p.K411N	Mutation around phosphorylation site	-3	N	N	N	NA	NA	NA	NA	NA	NA	N	NA	NA	NA	NA	NA
>ENSG00000121871:ENSP00000420091|ENSP00000420091|p.E968K	Mutation around phosphorylation site	2	N	N	N	NA	NA	NA	NA	NA	NA	N	NA	NA	NA	NA	NA
>ENSG00000121871:ENSP00000420091|ENSP00000420091|p.G852E	Phosphomimicking mutation	-1	N	Y	N	NA	NA	NA	NA	NA	NA	N	NA	NA	NA	NA	NA
>ENSG00000121871:ENSP00000420091|ENSP00000420091|p.G852V	Mutation around phosphorylation site	-1	N	N	N	NA	NA	NA	NA	NA	NA	N	NA	NA	NA	NA	NA
>ENSG00000052723:ENSP00000358541|ENSP00000358541|p.I75T	Mutation around phosphorylation site	-3	N	N	N	NA	NA	NA	NA	NA	NA	N	NA	NA	NA	NA	NA
>ENSG00000052723:ENSP00000358541|ENSP00000358541|p.Q83R	Mutation around phosphorylation site	5	N	N	N	NA	NA	NA	NA	NA	NA	N	NA	NA	NA	NA	NA
>ENSG00000179051:ENSP00000364585|ENSP00000364585|p.G17D	Phosphomimicking mutation	1,-3	N	Y	N	NA	NA	NA	NA	NA	NA	N	NA	NA	NA	NA	NA
>ENSG00000179051:ENSP00000364585|ENSP00000364585|p.D291H	Mutation around phosphorylation site	1	N	N	N	NA	NA	NA	NA	NA	NA	N	NA	NA	NA	NA	NA
>ENSG00000179051:ENSP00000364585|ENSP00000364585|p.G287R	Mutation around phosphorylation site	4,-3	N	N	N	NA	NA	NA	NA	NA	NA	N	NA	NA	NA	NA	NA
>ENSG00000179051:ENSP00000364585|ENSP00000364585|p.P469A	Mutation around phosphorylation site	-4	N	N	N	NA	NA	NA	NA	NA	NA	N	NA	NA	NA	NA	NA
>ENSG00000179051:ENSP00000364585|ENSP00000364585|p.E477K	Mutation around phosphorylation site	4	N	N	N	NA	NA	NA	NA	NA	NA	N	NA	NA	NA	NA	NA
>ENSG00000130830:ENSP00000358547|ENSP00000358547|p.A35V	Mutation around phosphorylation site	-2	N	N	N	NA	NA	NA	NA	NA	NA	N	NA	NA	NA	NA	NA
>ENSG00000130830:ENSP00000358547|ENSP00000358547|p.S37W	Destruction of phosphorylation site	0,-5	Y	N	N	NA	NA	NA	NA	NA	NA	N	NA	NA	NA	NA	NA
>ENSG00000130830:ENSP00000358547|ENSP00000358547|p.D431E	Mutation around phosphorylation site	2	N	N	N	NA	NA	NA	NA	NA	NA	N	NA	NA	NA	NA	NA
>ENSG00000130830:ENSP00000358547|ENSP00000358547|p.S433T	Mutation around phosphorylation site	4	N	N	N	NA	NA	NA	NA	NA	NA	N	NA	NA	NA	NA	NA
>ENSG00000130830:ENSP00000358547|ENSP00000358547|p.A59S	Mutation around phosphorylation site	2	N	N	N	NA	NA	NA	NA	NA	NA	N	NA	NA	NA	NA	NA
>ENSG00000130830:ENSP00000358547|ENSP00000358547|p.T336M	Mutation around phosphorylation site	5	N	N	N	NA	NA	NA	NA	NA	NA	N	NA	NA	NA	NA	NA
>ENSG00000072274:ENSP00000353224|ENSP00000353224|p.S19L	Destruction of phosphorylation site	-1,0,-5,-2	Y	N	N	NA	NA	NA	NA	NA	NA	N	NA	NA	NA	NA	NA
>ENSG00000072274:ENSP00000353224|ENSP00000353224|p.Y282S	Destruction of phosphorylation site	0,-4	Y	N	N	NA	NA	NA	NA	NA	NA	N	NA	NA	NA	NA	NA
>ENSG00000110148:ENSP00000335544|ENSP00000335544|p.S290C	Mutation around phosphorylation site	-4	N	N	N	NA	NA	NA	NA	NA	NA	N	NA	NA	NA	NA	NA
>ENSG00000110148:ENSP00000335544|ENSP00000335544|p.V295M	Mutation around phosphorylation site	1	N	N	N	NA	NA	NA	NA	NA	NA	N	NA	NA	NA	NA	NA
>ENSG00000110148:ENSP00000335544|ENSP00000335544|p.A431D	Mutation around phosphorylation site	-3	N	N	N	NA	NA	NA	NA	NA	NA	N	NA	NA	NA	NA	NA
>ENSG00000110148:ENSP00000335544|ENSP00000335544|p.R435S	Mutation around phosphorylation site	1	N	N	N	NA	NA	NA	NA	NA	NA	N	NA	NA	NA	NA	NA
>ENSG00000110148:ENSP00000335544|ENSP00000335544|p.L436P	Mutation around phosphorylation site	2	N	N	N	NA	NA	NA	NA	NA	NA	N	NA	NA	NA	NA	NA
>ENSG00000110148:ENSP00000335544|ENSP00000335544|p.T59I	Mutation around phosphorylation site	-2	N	N	N	NA	NA	NA	NA	NA	NA	N	NA	NA	NA	NA	NA
>ENSG00000110148:ENSP00000335544|ENSP00000335544|p.A62V	Mutation around phosphorylation site	1	N	N	N	NA	NA	NA	NA	NA	NA	N	NA	NA	NA	NA	NA
>ENSG00000110148:ENSP00000335544|ENSP00000335544|p.A62T	Mutation around phosphorylation site	1	N	N	N	NA	NA	NA	NA	NA	NA	N	NA	NA	NA	NA	NA
>ENSG00000143850:ENSP00000272203|ENSP00000272203|p.T5A	Destruction of phosphorylation site	0	Y	N	N	NA	NA	NA	NA	NA	NA	N	NA	NA	NA	NA	NA
>ENSG00000143850:ENSP00000272203|ENSP00000272203|p.G7V	Mutation around phosphorylation site	2	N	N	N	NA	NA	NA	NA	NA	NA	N	NA	NA	NA	NA	NA
>ENSG00000143850:ENSP00000272203|ENSP00000272203|p.R452H	Mutation around phosphorylation site	-3,4	N	N	N	NA	NA	NA	NA	NA	NA	N	NA	NA	NA	NA	NA
>ENSG00000143850:ENSP00000272203|ENSP00000272203|p.P269S	Mutation around phosphorylation site	-5	N	N	N	NA	NA	NA	NA	NA	NA	N	NA	NA	NA	NA	NA
>ENSG00000143850:ENSP00000272203|ENSP00000272203|p.E782G	Mutation around phosphorylation site	3,5	N	N	N	NA	NA	NA	NA	NA	NA	N	NA	NA	NA	NA	NA
>ENSG00000143850:ENSP00000272203|ENSP00000272203|p.P286L	Mutation around phosphorylation site	-1	N	N	N	NA	NA	NA	NA	NA	NA	N	NA	NA	NA	NA	NA
>ENSG00000143850:ENSP00000272203|ENSP00000272203|p.R9C	Mutation around phosphorylation site	4	N	N	N	NA	NA	NA	NA	NA	NA	N	NA	NA	NA	NA	NA
>ENSG00000143850:ENSP00000272203|ENSP00000272203|p.R445C	Mutation around phosphorylation site	3,2,-3	N	N	N	NA	NA	NA	NA	NA	NA	N	NA	NA	NA	NA	NA
>ENSG00000143850:ENSP00000272203|ENSP00000272203|p.R837K	Mutation around phosphorylation site	-5	N	N	N	NA	NA	NA	NA	NA	NA	N	NA	NA	NA	NA	NA
>ENSG00000143850:ENSP00000272203|ENSP00000272203|p.S848I	Destruction of phosphorylation site	0	Y	N	N	NA	NA	NA	NA	NA	NA	N	NA	NA	NA	NA	NA
>ENSG00000143850:ENSP00000272203|ENSP00000272203|p.R856Q	Mutation around phosphorylation site	2	N	N	N	NA	NA	NA	NA	NA	NA	N	NA	NA	NA	NA	NA
>ENSG00000143850:ENSP00000272203|ENSP00000272203|p.R346W	Mutation around phosphorylation site	-4	N	N	N	NA	NA	NA	NA	NA	NA	N	NA	NA	NA	NA	NA
>ENSG00000143850:ENSP00000272203|ENSP00000272203|p.R866H	Mutation around phosphorylation site	-1	N	N	N	NA	NA	NA	NA	NA	NA	N	NA	NA	NA	NA	NA
>ENSG00000143850:ENSP00000272203|ENSP00000272203|p.R487C	Mutation around phosphorylation site	-5,-1	N	N	N	NA	NA	NA	NA	NA	NA	N	NA	NA	NA	NA	NA
>ENSG00000143850:ENSP00000272203|ENSP00000272203|p.R370Q	Mutation around phosphorylation site	-3,5	N	N	N	NA	NA	NA	NA	NA	NA	N	NA	NA	NA	NA	NA
>ENSG00000143850:ENSP00000272203|ENSP00000272203|p.P245S	Mutation around phosphorylation site	-2	N	N	N	NA	NA	NA	NA	NA	NA	N	NA	NA	NA	NA	NA
>ENSG00000143850:ENSP00000272203|ENSP00000272203|p.E891G	Mutation around phosphorylation site	1	N	N	N	NA	NA	NA	NA	NA	NA	N	NA	NA	NA	NA	NA
>ENSG00000182798:ENSP00000382884|ENSP00000382884|p.E128D	Mutation around phosphorylation site	-3	N	N	N	NA	NA	NA	NA	NA	NA	N	NA	NA	NA	NA	NA
>ENSG00000131759:ENSP00000254066|ENSP00000254066|p.S456R	Mutation around phosphorylation site	-5	N	N	N	NA	NA	NA	NA	NA	NA	N	NA	NA	NA	NA	NA
>ENSG00000131759:ENSP00000254066|ENSP00000254066|p.A458S	Mutation around phosphorylation site	-3	N	N	N	NA	NA	NA	NA	NA	NA	N	NA	NA	NA	NA	NA
>ENSG00000131759:ENSP00000254066|ENSP00000254066|p.E215G	Mutation around phosphorylation site	-4	N	N	N	NA	NA	NA	NA	NA	NA	N	NA	NA	NA	NA	NA
>ENSG00000155052:ENSP00000399013|ENSP00000399013|p.A1049S	Mutation around phosphorylation site	3,2	N	N	N	NA	NA	NA	NA	NA	NA	N	NA	NA	NA	NA	NA
>ENSG00000155052:ENSP00000399013|ENSP00000399013|p.L1052R	Mutation around phosphorylation site	5	N	N	N	NA	NA	NA	NA	NA	NA	N	NA	NA	NA	NA	NA
>ENSG00000155052:ENSP00000399013|ENSP00000399013|p.L1052H	Mutation around phosphorylation site	5	N	N	N	NA	NA	NA	NA	NA	NA	N	NA	NA	NA	NA	NA
>ENSG00000155052:ENSP00000399013|ENSP00000399013|p.L1052I	Mutation around phosphorylation site	5	N	N	N	NA	NA	NA	NA	NA	NA	N	NA	NA	NA	NA	NA
>ENSG00000155052:ENSP00000399013|ENSP00000399013|p.E885D	Mutation around phosphorylation site	-1,-2	N	N	N	NA	NA	NA	NA	NA	NA	N	NA	NA	NA	NA	NA
>ENSG00000155052:ENSP00000399013|ENSP00000399013|p.L888Q	Mutation around phosphorylation site	2,1	N	N	N	NA	NA	NA	NA	NA	NA	N	NA	NA	NA	NA	NA
>ENSG00000155052:ENSP00000399013|ENSP00000399013|p.L404R	Mutation around phosphorylation site	-2	N	N	N	NA	NA	NA	NA	NA	NA	N	NA	NA	NA	NA	NA
>ENSG00000124383:ENSP00000244230|ENSP00000244230|p.S275R	Destruction of phosphorylation site	0	Y	N	N	NA	NA	NA	NA	NA	NA	N	NA	NA	NA	NA	NA
>ENSG00000124383:ENSP00000244230|ENSP00000244230|p.D278Y	Mutation around phosphorylation site	3	N	N	N	NA	NA	NA	NA	NA	NA	N	NA	NA	NA	NA	NA
>ENSG00000124383:ENSP00000244230|ENSP00000244230|p.N154S	Mutation around phosphorylation site	-4	N	N	N	NA	NA	NA	NA	NA	NA	N	NA	NA	NA	NA	NA
>ENSG00000124383:ENSP00000244230|ENSP00000244230|p.S156N	Mutation around phosphorylation site	-2	N	N	N	NA	NA	NA	NA	NA	NA	N	NA	NA	NA	NA	NA
>ENSG00000124383:ENSP00000244230|ENSP00000244230|p.S307L	Mutation around phosphorylation site	-2	N	N	N	NA	NA	NA	NA	NA	NA	N	NA	NA	NA	NA	NA
>ENSG00000124383:ENSP00000244230|ENSP00000244230|p.R57M	Mutation around phosphorylation site	-4	N	N	N	NA	NA	NA	NA	NA	NA	N	NA	NA	NA	NA	NA
>ENSG00000124383:ENSP00000244230|ENSP00000244230|p.S629F	Destruction of phosphorylation site	0	Y	N	N	NA	NA	NA	NA	NA	NA	N	NA	NA	NA	NA	NA
>ENSG00000124383:ENSP00000244230|ENSP00000244230|p.P336Q	Mutation around phosphorylation site	4	N	N	N	NA	NA	NA	NA	NA	NA	N	NA	NA	NA	NA	NA
>ENSG00000124383:ENSP00000244230|ENSP00000244230|p.D314G	Mutation around phosphorylation site	5	N	N	N	NA	NA	NA	NA	NA	NA	N	NA	NA	NA	NA	NA
>ENSG00000124383:ENSP00000244230|ENSP00000244230|p.E476A	Mutation around phosphorylation site	-1	N	N	N	NA	NA	NA	NA	NA	NA	N	NA	NA	NA	NA	NA
>ENSG00000124383:ENSP00000244230|ENSP00000244230|p.S373C	Destruction of phosphorylation site	0	Y	N	N	NA	NA	NA	NA	NA	NA	N	NA	NA	NA	NA	NA
>ENSG00000124383:ENSP00000244230|ENSP00000244230|p.G247W	Mutation around phosphorylation site	5	N	N	N	NA	NA	NA	NA	NA	NA	N	NA	NA	NA	NA	NA
>ENSG00000124383:ENSP00000244230|ENSP00000244230|p.D633N	Mutation around phosphorylation site	4	N	N	N	NA	NA	NA	NA	NA	NA	N	NA	NA	NA	NA	NA
>ENSG00000069275:ENSP00000356110|ENSP00000356110|p.P33L	Mutation around phosphorylation site	-1,3	N	N	N	NA	NA	NA	NA	NA	NA	N	NA	NA	NA	NA	NA
>ENSG00000069275:ENSP00000356110|ENSP00000356110|p.G131C	Mutation around phosphorylation site	-1,1	N	N	N	NA	NA	NA	NA	NA	NA	N	NA	NA	NA	NA	NA
>ENSG00000069275:ENSP00000356110|ENSP00000356110|p.S214I	Destruction of phosphorylation site	0	Y	N	N	NA	NA	NA	NA	NA	NA	N	NA	NA	NA	NA	NA
>ENSG00000069275:ENSP00000356110|ENSP00000356110|p.S73Y	Destruction of phosphorylation site	-2,0	Y	N	N	NA	NA	NA	NA	NA	NA	N	NA	NA	NA	NA	NA
>ENSG00000069275:ENSP00000356110|ENSP00000356110|p.H74Y	Mutation around phosphorylation site	-5,-1,1	N	N	N	NA	NA	NA	NA	NA	NA	N	NA	NA	NA	NA	NA
>ENSG00000069275:ENSP00000356110|ENSP00000356110|p.A76T	Mutation around phosphorylation site	-3,1,3	N	N	N	NA	NA	NA	NA	NA	NA	N	NA	NA	NA	NA	NA
>ENSG00000069275:ENSP00000356110|ENSP00000356110|p.D143N	Mutation around phosphorylation site	-1,-5	N	N	N	NA	NA	NA	NA	NA	NA	N	NA	NA	NA	NA	NA
>ENSG00000069275:ENSP00000356110|ENSP00000356110|p.E114K	Mutation around phosphorylation site	1	N	N	N	NA	NA	NA	NA	NA	NA	N	NA	NA	NA	NA	NA
>ENSG00000069275:ENSP00000356110|ENSP00000356110|p.S148R	Destruction of phosphorylation site	4,0,-1	Y	N	N	NA	NA	NA	NA	NA	NA	N	NA	NA	NA	NA	NA
>ENSG00000069275:ENSP00000356110|ENSP00000356110|p.S149L	Destruction of phosphorylation site	5,1,0	Y	N	N	NA	NA	NA	NA	NA	NA	N	NA	NA	NA	NA	NA
>ENSG00000069275:ENSP00000356110|ENSP00000356110|p.K218R	Mutation around phosphorylation site	-2,4,-5,-4,-3	N	N	N	NA	NA	NA	NA	NA	NA	N	NA	NA	NA	NA	NA
>ENSG00000184486:ENSP00000329170|ENSP00000329170|p.S338T	Mutation around phosphorylation site	-1,-3	N	N	N	NA	NA	NA	NA	NA	NA	N	NA	NA	NA	NA	NA
>ENSG00000178084:ENSP00000322617|ENSP00000322617|p.R396T	Mutation around phosphorylation site	-2	N	N	N	NA	NA	NA	NA	NA	NA	N	NA	NA	NA	NA	NA
>ENSG00000178084:ENSP00000322617|ENSP00000322617|p.D401E	Mutation around phosphorylation site	-3,3	N	N	N	NA	NA	NA	NA	NA	NA	N	NA	NA	NA	NA	NA
>ENSG00000178084:ENSP00000322617|ENSP00000322617|p.G405A	Mutation around phosphorylation site	-2,1	N	N	N	NA	NA	NA	NA	NA	NA	N	NA	NA	NA	NA	NA
>ENSG00000178084:ENSP00000322617|ENSP00000322617|p.L233Q	Mutation around phosphorylation site	-1	N	N	N	NA	NA	NA	NA	NA	NA	N	NA	NA	NA	NA	NA
>ENSG00000178084:ENSP00000322617|ENSP00000322617|p.Q236H	Mutation around phosphorylation site	2	N	N	N	NA	NA	NA	NA	NA	NA	N	NA	NA	NA	NA	NA
>ENSG00000104972:ENSP00000315997|ENSP00000315997|p.Y646C	Destruction of phosphorylation site	0	Y	N	N	NA	NA	NA	NA	NA	NA	N	NA	NA	NA	NA	NA
>ENSG00000104972:ENSP00000315997|ENSP00000315997|p.L533I	Mutation around phosphorylation site	-1	N	N	N	NA	NA	NA	NA	NA	NA	N	NA	NA	NA	NA	NA
>ENSG00000104972:ENSP00000315997|ENSP00000315997|p.V537A	Mutation around phosphorylation site	3	N	N	N	NA	NA	NA	NA	NA	NA	N	NA	NA	NA	NA	NA
>ENSG00000104972:ENSP00000315997|ENSP00000315997|p.P559L	Mutation around phosphorylation site	-5	N	N	N	NA	NA	NA	NA	NA	NA	N	NA	NA	NA	NA	NA
>ENSG00000104972:ENSP00000315997|ENSP00000315997|p.P559H	Mutation around phosphorylation site	-5	N	N	N	NA	NA	NA	NA	NA	NA	N	NA	NA	NA	NA	NA
>ENSG00000104972:ENSP00000315997|ENSP00000315997|p.E566K	Mutation around phosphorylation site	2	N	N	N	NA	NA	NA	NA	NA	NA	N	NA	NA	NA	NA	NA
>ENSG00000104972:ENSP00000315997|ENSP00000315997|p.E566Q	Mutation around phosphorylation site	2	N	N	N	NA	NA	NA	NA	NA	NA	N	NA	NA	NA	NA	NA
>ENSG00000104972:ENSP00000315997|ENSP00000315997|p.A647T	Mutation around phosphorylation site	1	N	N	N	NA	NA	NA	NA	NA	NA	N	NA	NA	NA	NA	NA
>ENSG00000104972:ENSP00000315997|ENSP00000315997|p.A647S	Mutation around phosphorylation site	1	N	N	N	NA	NA	NA	NA	NA	NA	N	NA	NA	NA	NA	NA
>ENSG00000248333:ENSP00000464036|ENSP00000464036|p.E576D	Uninterpreted mutation on kinase domain	NA	NA	NA	Y	CMGC-CDK-CDK11-CDK11a	Y	1005	N	N	Y	N	NA	NA	NA	NA	NA
>ENSG00000248333:ENSP00000464036|ENSP00000464036|p.D643E	Uninterpreted mutation on kinase domain	NA	NA	NA	Y	CMGC-CDK-CDK11-CDK11a	Y	1216	N	N	N	N	NA	NA	NA	NA	NA
>ENSG00000248333:ENSP00000464036|ENSP00000464036|p.A390V	Uninterpreted mutation on kinase protein	NA	NA	NA	Y	CMGC-CDK-CDK11-CDK11a	N	NA	NA	NA	NA	N	NA	NA	NA	NA	NA
>ENSG00000248333:ENSP00000464036|ENSP00000464036|p.T12N	Uninterpreted mutation on kinase protein	NA	NA	NA	Y	CMGC-CDK-CDK11-CDK11a	N	NA	NA	NA	NA	N	NA	NA	NA	NA	NA
>ENSG00000248333:ENSP00000464036|ENSP00000464036|p.A660V	Uninterpreted mutation on kinase domain	NA	NA	NA	Y	CMGC-CDK-CDK11-CDK11a	Y	1257	N	N	N	N	NA	NA	NA	NA	NA
>ENSG00000248333:ENSP00000464036|ENSP00000464036|p.L536Q	Uninterpreted mutation on kinase domain	NA	NA	NA	Y	CMGC-CDK-CDK11-CDK11a	Y	620	N	N	N	N	NA	NA	NA	NA	NA
>ENSG00000248333:ENSP00000464036|ENSP00000464036|p.D40N	Uninterpreted mutation on kinase protein	NA	NA	NA	Y	CMGC-CDK-CDK11-CDK11a	N	NA	NA	NA	NA	N	NA	NA	NA	NA	NA
>ENSG00000248333:ENSP00000464036|ENSP00000464036|p.I565V	Uninterpreted mutation on kinase domain	NA	NA	NA	Y	CMGC-CDK-CDK11-CDK11a	Y	965	N	N	N	N	NA	NA	NA	NA	NA
>ENSG00000248333:ENSP00000464036|ENSP00000464036|p.G440A	Uninterpreted mutation on kinase domain	NA	NA	NA	Y	CMGC-CDK-CDK11-CDK11a	Y	58	N	N	N	N	NA	NA	NA	NA	NA
>ENSG00000248333:ENSP00000464036|ENSP00000464036|p.A445T	Kinase downstream rewiring on kinase domain	NA	NA	NA	Y	CMGC-CDK-CDK11-CDK11a	Y	63	N	Y	N	N	NA	NA	NA	NA	NA
>ENSG00000248333:ENSP00000464036|ENSP00000464036|p.R575Q	Uninterpreted mutation on kinase domain	NA	NA	NA	Y	CMGC-CDK-CDK11-CDK11a	Y	997	N	N	Y	N	NA	NA	NA	NA	NA
>ENSG00000248333:ENSP00000464036|ENSP00000464036|p.R192W	Uninterpreted mutation on kinase protein	NA	NA	NA	Y	CMGC-CDK-CDK11-CDK11a	N	NA	NA	NA	NA	N	NA	NA	NA	NA	NA
>ENSG00000248333:ENSP00000464036|ENSP00000464036|p.T585N	Kinase inactivation by phosphorylation destruction, Kinase downstream rewiring, Destruction of phosphorylation site on kinase domain	0,-5,1	Y	N	Y	CMGC-CDK-CDK11-CDK11a	Y	1072	N	Y	Y	N	NA	NA	NA	NA	NA
>ENSG00000248333:ENSP00000464036|ENSP00000464036|p.E462D	Uninterpreted mutation on kinase domain	NA	NA	NA	Y	CMGC-CDK-CDK11-CDK11a	Y	122	N	N	N	N	NA	NA	NA	NA	NA
>ENSG00000248333:ENSP00000464036|ENSP00000464036|p.K463E	Uninterpreted mutation on kinase domain	NA	NA	NA	Y	CMGC-CDK-CDK11-CDK11a	Y	123	N	N	N	N	NA	NA	NA	NA	NA
>ENSG00000248333:ENSP00000464036|ENSP00000464036|p.K463M	Uninterpreted mutation on kinase domain	NA	NA	NA	Y	CMGC-CDK-CDK11-CDK11a	Y	123	N	N	N	N	NA	NA	NA	NA	NA
>ENSG00000248333:ENSP00000464036|ENSP00000464036|p.K463N	Uninterpreted mutation on kinase domain	NA	NA	NA	Y	CMGC-CDK-CDK11-CDK11a	Y	123	N	N	N	N	NA	NA	NA	NA	NA
>ENSG00000248333:ENSP00000464036|ENSP00000464036|p.P469L	Uninterpreted mutation on kinase domain	NA	NA	NA	Y	CMGC-CDK-CDK11-CDK11a	Y	185	N	N	N	N	NA	NA	NA	NA	NA
>ENSG00000248333:ENSP00000464036|ENSP00000464036|p.E475K	Kinase inactivation by hitting essential residue on kinase domain	NA	NA	NA	Y	CMGC-CDK-CDK11-CDK11a	Y	191	Y	N	N	N	NA	NA	NA	NA	NA
>ENSG00000248333:ENSP00000464036|ENSP00000464036|p.A608V	Uninterpreted mutation on kinase domain	NA	NA	NA	Y	CMGC-CDK-CDK11-CDK11a	Y	1121	N	N	N	N	NA	NA	NA	NA	NA
>ENSG00000248333:ENSP00000464036|ENSP00000464036|p.K481E	Uninterpreted mutation on kinase domain	NA	NA	NA	Y	CMGC-CDK-CDK11-CDK11a	Y	197	N	N	N	N	NA	NA	NA	NA	NA
>ENSG00000248333:ENSP00000464036|ENSP00000464036|p.A482G	Uninterpreted mutation on kinase domain	NA	NA	NA	Y	CMGC-CDK-CDK11-CDK11a	Y	198	N	N	N	N	NA	NA	NA	NA	NA
>ENSG00000248333:ENSP00000464036|ENSP00000464036|p.G496C	Uninterpreted mutation on kinase domain	NA	NA	NA	Y	CMGC-CDK-CDK11-CDK11a	Y	457	N	N	N	N	NA	NA	NA	NA	NA
>ENSG00000248333:ENSP00000464036|ENSP00000464036|p.V505L	Uninterpreted mutation on kinase domain	NA	NA	NA	Y	CMGC-CDK-CDK11-CDK11a	Y	467	N	N	N	N	NA	NA	NA	NA	NA
>ENSG00000248333:ENSP00000464036|ENSP00000464036|p.Q122H	Uninterpreted mutation on kinase protein	NA	NA	NA	Y	CMGC-CDK-CDK11-CDK11a	N	NA	NA	NA	NA	N	NA	NA	NA	NA	NA
>ENSG00000181481:ENSP00000328340|ENSP00000328340|p.R279H	Mutation around phosphorylation site	4	N	N	N	NA	NA	NA	NA	NA	NA	N	NA	NA	NA	NA	NA
>ENSG00000204271:ENSP00000364054|ENSP00000364054|p.K31T	Mutation around phosphorylation site	5	N	N	N	NA	NA	NA	NA	NA	NA	N	NA	NA	NA	NA	NA
>ENSG00000157765:ENSP00000371483|ENSP00000371483|p.R513H	Mutation around phosphorylation site	5	N	N	N	NA	NA	NA	NA	NA	NA	N	NA	NA	NA	NA	NA
>ENSG00000157765:ENSP00000371483|ENSP00000371483|p.D15N	Mutation around phosphorylation site	-2	N	N	N	NA	NA	NA	NA	NA	NA	N	NA	NA	NA	NA	NA
>ENSG00000157765:ENSP00000371483|ENSP00000371483|p.D61E	Mutation around phosphorylation site	3	N	N	N	NA	NA	NA	NA	NA	NA	N	NA	NA	NA	NA	NA
>ENSG00000103067:ENSP00000418748|ENSP00000418748|p.E535G	Mutation around phosphorylation site	-2	N	N	N	NA	NA	NA	NA	NA	NA	N	NA	NA	NA	NA	NA
>ENSG00000103067:ENSP00000418748|ENSP00000418748|p.E535D	Mutation around phosphorylation site	-2	N	N	N	NA	NA	NA	NA	NA	NA	N	NA	NA	NA	NA	NA
>ENSG00000103067:ENSP00000418748|ENSP00000418748|p.V538M	Mutation around phosphorylation site	1	N	N	N	NA	NA	NA	NA	NA	NA	N	NA	NA	NA	NA	NA
>ENSG00000103067:ENSP00000418748|ENSP00000418748|p.V314I	Mutation around phosphorylation site	-2	N	N	N	NA	NA	NA	NA	NA	NA	N	NA	NA	NA	NA	NA
>ENSG00000103067:ENSP00000418748|ENSP00000418748|p.R705H	Mutation around phosphorylation site	-1	N	N	N	NA	NA	NA	NA	NA	NA	N	NA	NA	NA	NA	NA
>ENSG00000103067:ENSP00000418748|ENSP00000418748|p.R705C	Mutation around phosphorylation site	-1	N	N	N	NA	NA	NA	NA	NA	NA	N	NA	NA	NA	NA	NA
>ENSG00000183023:ENSP00000384763|ENSP00000384763|p.R255K	Mutation around phosphorylation site	-4	N	N	N	NA	NA	NA	NA	NA	NA	N	NA	NA	NA	NA	NA
>ENSG00000183023:ENSP00000384763|ENSP00000384763|p.K264T	Mutation around phosphorylation site	3,5	N	N	N	NA	NA	NA	NA	NA	NA	N	NA	NA	NA	NA	NA
>ENSG00000183023:ENSP00000384763|ENSP00000384763|p.V839M	Mutation around phosphorylation site	5	N	N	N	NA	NA	NA	NA	NA	NA	N	NA	NA	NA	NA	NA
>ENSG00000183023:ENSP00000384763|ENSP00000384763|p.R365H	Mutation around phosphorylation site	-4	N	N	N	NA	NA	NA	NA	NA	NA	N	NA	NA	NA	NA	NA
>ENSG00000183023:ENSP00000384763|ENSP00000384763|p.R365L	Mutation around phosphorylation site	-4	N	N	N	NA	NA	NA	NA	NA	NA	N	NA	NA	NA	NA	NA
>ENSG00000183023:ENSP00000384763|ENSP00000384763|p.R365G	Mutation around phosphorylation site	-4	N	N	N	NA	NA	NA	NA	NA	NA	N	NA	NA	NA	NA	NA
>ENSG00000183023:ENSP00000384763|ENSP00000384763|p.Q367H	Mutation around phosphorylation site	-2	N	N	N	NA	NA	NA	NA	NA	NA	N	NA	NA	NA	NA	NA
>ENSG00000183023:ENSP00000384763|ENSP00000384763|p.R370S	Mutation around phosphorylation site	1,-3	N	N	N	NA	NA	NA	NA	NA	NA	N	NA	NA	NA	NA	NA
>ENSG00000183023:ENSP00000384763|ENSP00000384763|p.G433C	Mutation around phosphorylation site	-4	N	N	N	NA	NA	NA	NA	NA	NA	N	NA	NA	NA	NA	NA
>ENSG00000183023:ENSP00000384763|ENSP00000384763|p.T437N	Destruction of phosphorylation site	0	Y	N	N	NA	NA	NA	NA	NA	NA	N	NA	NA	NA	NA	NA
>ENSG00000183023:ENSP00000384763|ENSP00000384763|p.F441L	Mutation around phosphorylation site	4	N	N	N	NA	NA	NA	NA	NA	NA	N	NA	NA	NA	NA	NA
>ENSG00000184047:ENSP00000398495|ENSP00000398495|p.S230P	Destruction of phosphorylation site	0	Y	N	N	NA	NA	NA	NA	NA	NA	N	NA	NA	NA	NA	NA
>ENSG00000099381:ENSP00000262519|ENSP00000262519|p.S1040T	Destruction of phosphorylation site	3,0,1,2	Y	N	N	NA	NA	NA	NA	NA	NA	N	NA	NA	NA	NA	NA
>ENSG00000099381:ENSP00000262519|ENSP00000262519|p.G537V	Mutation around phosphorylation site	3,-3	N	N	N	NA	NA	NA	NA	NA	NA	N	NA	NA	NA	NA	NA
>ENSG00000099381:ENSP00000262519|ENSP00000262519|p.K94E	Mutation around phosphorylation site	-3	N	N	N	NA	NA	NA	NA	NA	NA	N	NA	NA	NA	NA	NA
>ENSG00000099381:ENSP00000262519|ENSP00000262519|p.P1186L	Mutation around phosphorylation site	1	N	N	N	NA	NA	NA	NA	NA	NA	N	NA	NA	NA	NA	NA
>ENSG00000099381:ENSP00000262519|ENSP00000262519|p.R176Q	Mutation around phosphorylation site	-4,-3	N	N	N	NA	NA	NA	NA	NA	NA	N	NA	NA	NA	NA	NA
>ENSG00000099381:ENSP00000262519|ENSP00000262519|p.A1215T	Mutation around phosphorylation site	-1	N	N	N	NA	NA	NA	NA	NA	NA	N	NA	NA	NA	NA	NA
>ENSG00000099381:ENSP00000262519|ENSP00000262519|p.R219L	Mutation around phosphorylation site	-1,-3,-2,-5	N	N	N	NA	NA	NA	NA	NA	NA	N	NA	NA	NA	NA	NA
>ENSG00000099381:ENSP00000262519|ENSP00000262519|p.A225G	Mutation around phosphorylation site	5,3,4,1	N	N	N	NA	NA	NA	NA	NA	NA	N	NA	NA	NA	NA	NA
>ENSG00000099381:ENSP00000262519|ENSP00000262519|p.P272S	Mutation around phosphorylation site	-1,4,1,-2	N	N	N	NA	NA	NA	NA	NA	NA	N	NA	NA	NA	NA	NA
>ENSG00000099381:ENSP00000262519|ENSP00000262519|p.S310F	Mutation around phosphorylation site	-5	N	N	N	NA	NA	NA	NA	NA	NA	N	NA	NA	NA	NA	NA
>ENSG00000099381:ENSP00000262519|ENSP00000262519|p.R312H	Mutation around phosphorylation site	-3	N	N	N	NA	NA	NA	NA	NA	NA	N	NA	NA	NA	NA	NA
>ENSG00000099381:ENSP00000262519|ENSP00000262519|p.S349L	Destruction of phosphorylation site	1,-2,2,0,-1,-3	Y	N	N	NA	NA	NA	NA	NA	NA	N	NA	NA	NA	NA	NA
>ENSG00000099381:ENSP00000262519|ENSP00000262519|p.Y370C	Destruction of phosphorylation site	0,4	Y	N	N	NA	NA	NA	NA	NA	NA	N	NA	NA	NA	NA	NA
>ENSG00000099381:ENSP00000262519|ENSP00000262519|p.R375C	Mutation around phosphorylation site	5	N	N	N	NA	NA	NA	NA	NA	NA	N	NA	NA	NA	NA	NA
>ENSG00000099381:ENSP00000262519|ENSP00000262519|p.R889W	Mutation around phosphorylation site	-3	N	N	N	NA	NA	NA	NA	NA	NA	N	NA	NA	NA	NA	NA
>ENSG00000099381:ENSP00000262519|ENSP00000262519|p.R897Q	Mutation around phosphorylation site	5	N	N	N	NA	NA	NA	NA	NA	NA	N	NA	NA	NA	NA	NA
>ENSG00000099381:ENSP00000262519|ENSP00000262519|p.P914L	Mutation around phosphorylation site	-2,-1	N	N	N	NA	NA	NA	NA	NA	NA	N	NA	NA	NA	NA	NA
>ENSG00000099381:ENSP00000262519|ENSP00000262519|p.A918V	Mutation around phosphorylation site	2,3	N	N	N	NA	NA	NA	NA	NA	NA	N	NA	NA	NA	NA	NA
>ENSG00000099381:ENSP00000262519|ENSP00000262519|p.S464F	Destruction of phosphorylation site	-4,0	Y	N	N	NA	NA	NA	NA	NA	NA	N	NA	NA	NA	NA	NA
>ENSG00000099381:ENSP00000262519|ENSP00000262519|p.E474G	Mutation around phosphorylation site	4	N	N	N	NA	NA	NA	NA	NA	NA	N	NA	NA	NA	NA	NA
>ENSG00000080603:ENSP00000262518|ENSP00000262518|p.G3102D	Mutation around phosphorylation site	-5	N	N	N	NA	NA	NA	NA	NA	NA	N	NA	NA	NA	NA	NA
>ENSG00000080603:ENSP00000262518|ENSP00000262518|p.R3118L	Mutation around phosphorylation site	4	N	N	N	NA	NA	NA	NA	NA	NA	N	NA	NA	NA	NA	NA
>ENSG00000080603:ENSP00000262518|ENSP00000262518|p.G3147W	Mutation around phosphorylation site	-1	N	N	N	NA	NA	NA	NA	NA	NA	N	NA	NA	NA	NA	NA
>ENSG00000080603:ENSP00000262518|ENSP00000262518|p.G3150R	Mutation around phosphorylation site	2	N	N	N	NA	NA	NA	NA	NA	NA	N	NA	NA	NA	NA	NA
>ENSG00000080603:ENSP00000262518|ENSP00000262518|p.R3156H	Mutation around phosphorylation site	-5	N	N	N	NA	NA	NA	NA	NA	NA	N	NA	NA	NA	NA	NA
>ENSG00000080603:ENSP00000262518|ENSP00000262518|p.Q3158E	Mutation around phosphorylation site	-3	N	N	N	NA	NA	NA	NA	NA	NA	N	NA	NA	NA	NA	NA
>ENSG00000080603:ENSP00000262518|ENSP00000262518|p.P1173S	Mutation around phosphorylation site	1	N	N	N	NA	NA	NA	NA	NA	NA	N	NA	NA	NA	NA	NA
>ENSG00000080603:ENSP00000262518|ENSP00000262518|p.A1194T	Mutation around phosphorylation site	2	N	N	N	NA	NA	NA	NA	NA	NA	N	NA	NA	NA	NA	NA
>ENSG00000080603:ENSP00000262518|ENSP00000262518|p.E2263K	Mutation around phosphorylation site	5	N	N	N	NA	NA	NA	NA	NA	NA	N	NA	NA	NA	NA	NA
>ENSG00000080603:ENSP00000262518|ENSP00000262518|p.S273P	Mutation around phosphorylation site	-1	N	N	N	NA	NA	NA	NA	NA	NA	N	NA	NA	NA	NA	NA
>ENSG00000080603:ENSP00000262518|ENSP00000262518|p.R3121Q	Mutation around phosphorylation site	-5	N	N	N	NA	NA	NA	NA	NA	NA	N	NA	NA	NA	NA	NA
>ENSG00000080603:ENSP00000262518|ENSP00000262518|p.R2428H	Mutation around phosphorylation site	-2,4,3	N	N	N	NA	NA	NA	NA	NA	NA	N	NA	NA	NA	NA	NA
>ENSG00000080603:ENSP00000262518|ENSP00000262518|p.R2428C	Mutation around phosphorylation site	-2,4,3	N	N	N	NA	NA	NA	NA	NA	NA	N	NA	NA	NA	NA	NA
>ENSG00000080603:ENSP00000262518|ENSP00000262518|p.G574V	Mutation around phosphorylation site	2	N	N	N	NA	NA	NA	NA	NA	NA	N	NA	NA	NA	NA	NA
>ENSG00000080603:ENSP00000262518|ENSP00000262518|p.P2791L	Mutation around phosphorylation site	1,4	N	N	N	NA	NA	NA	NA	NA	NA	N	NA	NA	NA	NA	NA
>ENSG00000080603:ENSP00000262518|ENSP00000262518|p.Q2419R	Mutation around phosphorylation site	-5	N	N	N	NA	NA	NA	NA	NA	NA	N	NA	NA	NA	NA	NA
>ENSG00000080603:ENSP00000262518|ENSP00000262518|p.T2423I	Mutation around phosphorylation site	-1,-2	N	N	N	NA	NA	NA	NA	NA	NA	N	NA	NA	NA	NA	NA
>ENSG00000080603:ENSP00000262518|ENSP00000262518|p.R2435Q	Mutation around phosphorylation site	5	N	N	N	NA	NA	NA	NA	NA	NA	N	NA	NA	NA	NA	NA
>ENSG00000080603:ENSP00000262518|ENSP00000262518|p.Q561H	Mutation around phosphorylation site	-1	N	N	N	NA	NA	NA	NA	NA	NA	N	NA	NA	NA	NA	NA
>ENSG00000080603:ENSP00000262518|ENSP00000262518|p.G3046C	Mutation around phosphorylation site	-4	N	N	N	NA	NA	NA	NA	NA	NA	N	NA	NA	NA	NA	NA
>ENSG00000119227:ENSP00000413405|ENSP00000413405|p.A234T	Mutation around phosphorylation site	-5	N	N	N	NA	NA	NA	NA	NA	NA	N	NA	NA	NA	NA	NA
>ENSG00000119227:ENSP00000413405|ENSP00000413405|p.Y458C	Destruction of phosphorylation site	0	Y	N	N	NA	NA	NA	NA	NA	NA	N	NA	NA	NA	NA	NA
>ENSG00000160191:ENSP00000291539|ENSP00000291539|p.M439I	Mutation around phosphorylation site	-5	N	N	N	NA	NA	NA	NA	NA	NA	N	NA	NA	NA	NA	NA
>ENSG00000160191:ENSP00000291539|ENSP00000291539|p.D568E	Mutation around phosphorylation site	-3,1	N	N	N	NA	NA	NA	NA	NA	NA	N	NA	NA	NA	NA	NA
>ENSG00000160191:ENSP00000291539|ENSP00000291539|p.N446K	Mutation around phosphorylation site	2	N	N	N	NA	NA	NA	NA	NA	NA	N	NA	NA	NA	NA	NA
>ENSG00000160191:ENSP00000291539|ENSP00000291539|p.K506N	Mutation around phosphorylation site	-2,-5	N	N	N	NA	NA	NA	NA	NA	NA	N	NA	NA	NA	NA	NA
>ENSG00000173402:ENSP00000442600|ENSP00000442600|p.P816L	Mutation around phosphorylation site	2,4	N	N	N	NA	NA	NA	NA	NA	NA	N	NA	NA	NA	NA	NA
>ENSG00000173402:ENSP00000442600|ENSP00000442600|p.S216I	Destruction of phosphorylation site	-2,0	Y	N	N	NA	NA	NA	NA	NA	NA	N	NA	NA	NA	NA	NA
>ENSG00000173402:ENSP00000442600|ENSP00000442600|p.P868S	Mutation around phosphorylation site	5	N	N	N	NA	NA	NA	NA	NA	NA	N	NA	NA	NA	NA	NA
>ENSG00000173402:ENSP00000442600|ENSP00000442600|p.E219K	Mutation around phosphorylation site	1,3	N	N	N	NA	NA	NA	NA	NA	NA	N	NA	NA	NA	NA	NA
>ENSG00000213762:ENSP00000379464|ENSP00000379464|p.R392I	Mutation around phosphorylation site	-3	N	N	N	NA	NA	NA	NA	NA	NA	N	NA	NA	NA	NA	NA
>ENSG00000213762:ENSP00000379464|ENSP00000379464|p.G396R	Mutation around phosphorylation site	1	N	N	N	NA	NA	NA	NA	NA	NA	N	NA	NA	NA	NA	NA
>ENSG00000213762:ENSP00000379464|ENSP00000379464|p.P399S	Mutation around phosphorylation site	4	N	N	N	NA	NA	NA	NA	NA	NA	N	NA	NA	NA	NA	NA
>ENSG00000160188:ENSP00000291536|ENSP00000291536|p.E132K	Mutation around phosphorylation site	-3,5	N	N	N	NA	NA	NA	NA	NA	NA	N	NA	NA	NA	NA	NA
>ENSG00000168818:ENSP00000305810|ENSP00000305810|p.T271M	Destruction of phosphorylation site	0	Y	N	N	NA	NA	NA	NA	NA	NA	N	NA	NA	NA	NA	NA
>ENSG00000079150:ENSP00000413152|ENSP00000413152|p.F71L	Mutation around phosphorylation site	2,-1,-3	N	N	N	NA	NA	NA	NA	NA	NA	N	NA	NA	NA	NA	NA
>ENSG00000171522:ENSP00000302846|ENSP00000302846|p.R256H	Mutation around phosphorylation site	4	N	N	N	NA	NA	NA	NA	NA	NA	N	NA	NA	NA	NA	NA
>ENSG00000171522:ENSP00000302846|ENSP00000302846|p.Q393H	Mutation around phosphorylation site	4,-1	N	N	N	NA	NA	NA	NA	NA	NA	N	NA	NA	NA	NA	NA
>ENSG00000171522:ENSP00000302846|ENSP00000302846|p.S400L	Destruction of phosphorylation site	0	Y	N	N	NA	NA	NA	NA	NA	NA	N	NA	NA	NA	NA	NA
>ENSG00000153250:ENSP00000294904|ENSP00000294904|p.C102R	Mutation around phosphorylation site	-3	N	N	N	NA	NA	NA	NA	NA	NA	N	NA	NA	NA	NA	NA
>ENSG00000153250:ENSP00000294904|ENSP00000294904|p.Y13H	Destruction of phosphorylation site	3,0,-3,-4,-2	Y	N	N	NA	NA	NA	NA	NA	NA	N	NA	NA	NA	NA	NA
>ENSG00000153250:ENSP00000294904|ENSP00000294904|p.P113H	Mutation around phosphorylation site	1	N	N	N	NA	NA	NA	NA	NA	NA	N	NA	NA	NA	NA	NA
>ENSG00000176225:ENSP00000255674|ENSP00000255674|p.D1541Y	Mutation around phosphorylation site	-5,4,5	N	N	N	NA	NA	NA	NA	NA	NA	N	NA	NA	NA	NA	NA
>ENSG00000176225:ENSP00000255674|ENSP00000255674|p.Q1157R	Mutation around phosphorylation site	-5,-4	N	N	N	NA	NA	NA	NA	NA	NA	N	NA	NA	NA	NA	NA
>ENSG00000176225:ENSP00000255674|ENSP00000255674|p.P752L	Mutation around phosphorylation site	-2,-3	N	N	N	NA	NA	NA	NA	NA	NA	N	NA	NA	NA	NA	NA
>ENSG00000176225:ENSP00000255674|ENSP00000255674|p.R762Q	Mutation around phosphorylation site	3	N	N	N	NA	NA	NA	NA	NA	NA	N	NA	NA	NA	NA	NA
>ENSG00000176225:ENSP00000255674|ENSP00000255674|p.P769T	Mutation around phosphorylation site	-1,-4	N	N	N	NA	NA	NA	NA	NA	NA	N	NA	NA	NA	NA	NA
>ENSG00000176225:ENSP00000255674|ENSP00000255674|p.R772H	Mutation around phosphorylation site	2,-1	N	N	N	NA	NA	NA	NA	NA	NA	N	NA	NA	NA	NA	NA
>ENSG00000176225:ENSP00000255674|ENSP00000255674|p.D329Y	Mutation around phosphorylation site	-5	N	N	N	NA	NA	NA	NA	NA	NA	N	NA	NA	NA	NA	NA
>ENSG00000176225:ENSP00000255674|ENSP00000255674|p.D1524Y	Mutation around phosphorylation site	-2	N	N	N	NA	NA	NA	NA	NA	NA	N	NA	NA	NA	NA	NA
>ENSG00000176225:ENSP00000255674|ENSP00000255674|p.R1531S	Mutation around phosphorylation site	5,-5	N	N	N	NA	NA	NA	NA	NA	NA	N	NA	NA	NA	NA	NA
>ENSG00000169851:ENSP00000441802|ENSP00000441802|p.S516W	Mutation around phosphorylation site	4,2	N	N	N	NA	NA	NA	NA	NA	NA	N	NA	NA	NA	NA	NA
>ENSG00000169851:ENSP00000441802|ENSP00000441802|p.S517G	Mutation around phosphorylation site	5,3	N	N	N	NA	NA	NA	NA	NA	NA	N	NA	NA	NA	NA	NA
>ENSG00000169851:ENSP00000441802|ENSP00000441802|p.S1066Y	Mutation around phosphorylation site	2	N	N	N	NA	NA	NA	NA	NA	NA	N	NA	NA	NA	NA	NA
>ENSG00000169851:ENSP00000441802|ENSP00000441802|p.D1181Y	Mutation around phosphorylation site	-4	N	N	N	NA	NA	NA	NA	NA	NA	N	NA	NA	NA	NA	NA
>ENSG00000169851:ENSP00000441802|ENSP00000441802|p.E1187G	Mutation around phosphorylation site	2	N	N	N	NA	NA	NA	NA	NA	NA	N	NA	NA	NA	NA	NA
>ENSG00000169851:ENSP00000441802|ENSP00000441802|p.R877I	Mutation around phosphorylation site	-2	N	N	N	NA	NA	NA	NA	NA	NA	N	NA	NA	NA	NA	NA
>ENSG00000169851:ENSP00000441802|ENSP00000441802|p.V954A	Mutation around phosphorylation site	5	N	N	N	NA	NA	NA	NA	NA	NA	N	NA	NA	NA	NA	NA
>ENSG00000169851:ENSP00000441802|ENSP00000441802|p.R979Q	Mutation around phosphorylation site	-3	N	N	N	NA	NA	NA	NA	NA	NA	N	NA	NA	NA	NA	NA
>ENSG00000169851:ENSP00000441802|ENSP00000441802|p.P990S	Mutation around phosphorylation site	1	N	N	N	NA	NA	NA	NA	NA	NA	N	NA	NA	NA	NA	NA
>ENSG00000169851:ENSP00000441802|ENSP00000441802|p.P1001S	Mutation around phosphorylation site	3,1	N	N	N	NA	NA	NA	NA	NA	NA	N	NA	NA	NA	NA	NA
>ENSG00000169851:ENSP00000441802|ENSP00000441802|p.H1008N	Mutation around phosphorylation site	-3,-5	N	N	N	NA	NA	NA	NA	NA	NA	N	NA	NA	NA	NA	NA
>ENSG00000226761:ENSP00000436450|ENSP00000436450|p.S194C	Mutation around phosphorylation site	3	N	N	N	NA	NA	NA	NA	NA	NA	N	NA	NA	NA	NA	NA
>ENSG00000155158:ENSP00000422496|ENSP00000422496|p.F515L	Mutation around phosphorylation site	3	N	N	N	NA	NA	NA	NA	NA	NA	N	NA	NA	NA	NA	NA
>ENSG00000155158:ENSP00000422496|ENSP00000422496|p.N149K	Mutation around phosphorylation site	1	N	N	N	NA	NA	NA	NA	NA	NA	N	NA	NA	NA	NA	NA
>ENSG00000155158:ENSP00000422496|ENSP00000422496|p.K150T	Mutation around phosphorylation site	2	N	N	N	NA	NA	NA	NA	NA	NA	N	NA	NA	NA	NA	NA
>ENSG00000155158:ENSP00000422496|ENSP00000422496|p.S509F	Mutation around phosphorylation site	-3	N	N	N	NA	NA	NA	NA	NA	NA	N	NA	NA	NA	NA	NA
>ENSG00000155158:ENSP00000422496|ENSP00000422496|p.S125L	Mutation around phosphorylation site	4,5	N	N	N	NA	NA	NA	NA	NA	NA	N	NA	NA	NA	NA	NA
>ENSG00000183137:ENSP00000383936|ENSP00000383936|p.S353R	Mutation around phosphorylation site	-2	N	N	N	NA	NA	NA	NA	NA	NA	N	NA	NA	NA	NA	NA
>ENSG00000183137:ENSP00000383936|ENSP00000383936|p.N236K	Mutation around phosphorylation site	1,3	N	N	N	NA	NA	NA	NA	NA	NA	N	NA	NA	NA	NA	NA
>ENSG00000183137:ENSP00000383936|ENSP00000383936|p.E343V	Mutation around phosphorylation site	5	N	N	N	NA	NA	NA	NA	NA	NA	N	NA	NA	NA	NA	NA
>ENSG00000103496:ENSP00000317714|ENSP00000317714|p.A205V	Mutation around phosphorylation site	-3,1	N	N	N	NA	NA	NA	NA	NA	NA	N	NA	NA	NA	NA	NA
>ENSG00000103496:ENSP00000317714|ENSP00000317714|p.K54E	Mutation around phosphorylation site	3	N	N	N	NA	NA	NA	NA	NA	NA	N	NA	NA	NA	NA	NA
>ENSG00000146414:ENSP00000356475|ENSP00000356475|p.G599V	Mutation around phosphorylation site	2	N	N	N	NA	NA	NA	NA	NA	NA	N	NA	NA	NA	NA	NA
>ENSG00000146414:ENSP00000356475|ENSP00000356475|p.A686E	Mutation around phosphorylation site	-5	N	N	N	NA	NA	NA	NA	NA	NA	N	NA	NA	NA	NA	NA
>ENSG00000146414:ENSP00000356475|ENSP00000356475|p.E261D	Mutation around phosphorylation site	-5	N	N	N	NA	NA	NA	NA	NA	NA	N	NA	NA	NA	NA	NA
>ENSG00000146414:ENSP00000356475|ENSP00000356475|p.I273F	Mutation around phosphorylation site	-4	N	N	N	NA	NA	NA	NA	NA	NA	N	NA	NA	NA	NA	NA
>ENSG00000146414:ENSP00000356475|ENSP00000356475|p.R796W	Mutation around phosphorylation site	-5	N	N	N	NA	NA	NA	NA	NA	NA	N	NA	NA	NA	NA	NA
>ENSG00000146414:ENSP00000356475|ENSP00000356475|p.P805L	Mutation around phosphorylation site	4	N	N	N	NA	NA	NA	NA	NA	NA	N	NA	NA	NA	NA	NA
>ENSG00000121486:ENSP00000356476|ENSP00000356476|p.S68A	Mutation around phosphorylation site	2	N	N	N	NA	NA	NA	NA	NA	NA	N	NA	NA	NA	NA	NA
>ENSG00000106799:ENSP00000364133|ENSP00000364133|p.I130V	Uninterpreted mutation on kinase protein	NA	NA	NA	Y	TKL-STKR-STKR1-TGFbR1	N	NA	NA	NA	NA	N	NA	NA	NA	NA	NA
>ENSG00000106799:ENSP00000364133|ENSP00000364133|p.C86Y	Uninterpreted mutation on kinase protein	NA	NA	NA	Y	TKL-STKR-STKR1-TGFbR1	N	NA	NA	NA	NA	N	NA	NA	NA	NA	NA
>ENSG00000106799:ENSP00000364133|ENSP00000364133|p.F393L	Uninterpreted mutation on kinase domain	NA	NA	NA	Y	TKL-STKR-STKR1-TGFbR1	Y	1116	N	N	N	N	NA	NA	NA	NA	NA
>ENSG00000106799:ENSP00000364133|ENSP00000364133|p.F396L	Uninterpreted mutation on kinase domain	NA	NA	NA	Y	TKL-STKR-STKR1-TGFbR1	Y	1119	N	N	N	N	NA	NA	NA	NA	NA
>ENSG00000106799:ENSP00000364133|ENSP00000364133|p.D400H	Uninterpreted mutation on kinase domain	NA	NA	NA	Y	TKL-STKR-STKR1-TGFbR1	Y	1123	N	N	N	N	NA	NA	NA	NA	NA
>ENSG00000106799:ENSP00000364133|ENSP00000364133|p.I147V	Uninterpreted mutation on kinase protein	NA	NA	NA	Y	TKL-STKR-STKR1-TGFbR1	N	NA	NA	NA	NA	N	NA	NA	NA	NA	NA
>ENSG00000106799:ENSP00000364133|ENSP00000364133|p.H283R	Uninterpreted mutation on kinase domain	NA	NA	NA	Y	TKL-STKR-STKR1-TGFbR1	Y	471	N	N	N	N	NA	NA	NA	NA	NA
>ENSG00000106799:ENSP00000364133|ENSP00000364133|p.G286R	Uninterpreted mutation on kinase domain	NA	NA	NA	Y	TKL-STKR-STKR1-TGFbR1	Y	493	N	N	N	N	NA	NA	NA	NA	NA
>ENSG00000106799:ENSP00000364133|ENSP00000364133|p.S416F	Uninterpreted mutation on kinase domain	NA	NA	NA	Y	TKL-STKR-STKR1-TGFbR1	Y	1139	N	N	N	N	NA	NA	NA	NA	NA
>ENSG00000106799:ENSP00000364133|ENSP00000364133|p.A33V	Uninterpreted mutation on kinase protein	NA	NA	NA	Y	TKL-STKR-STKR1-TGFbR1	N	NA	NA	NA	NA	N	NA	NA	NA	NA	NA
>ENSG00000106799:ENSP00000364133|ENSP00000364133|p.V219F	Uninterpreted mutation on kinase domain	NA	NA	NA	Y	TKL-STKR-STKR1-TGFbR1	Y	60	N	N	N	N	NA	NA	NA	NA	NA
>ENSG00000106799:ENSP00000364133|ENSP00000364133|p.R168C	Mutation around phosphorylation site on kinase protein	3,-4	N	N	Y	TKL-STKR-STKR1-TGFbR1	N	NA	NA	NA	NA	N	NA	NA	NA	NA	NA
>ENSG00000106799:ENSP00000364133|ENSP00000364133|p.T298I	Destruction of phosphorylation site on kinase domain	0	Y	N	Y	TKL-STKR-STKR1-TGFbR1	Y	609	N	N	N	N	NA	NA	NA	NA	NA
>ENSG00000106799:ENSP00000364133|ENSP00000364133|p.F46C	Uninterpreted mutation on kinase protein	NA	NA	NA	Y	TKL-STKR-STKR1-TGFbR1	N	NA	NA	NA	NA	N	NA	NA	NA	NA	NA
>ENSG00000106799:ENSP00000364133|ENSP00000364133|p.L305R	Uninterpreted mutation on kinase domain	NA	NA	NA	Y	TKL-STKR-STKR1-TGFbR1	Y	616	N	N	N	N	NA	NA	NA	NA	NA
>ENSG00000106799:ENSP00000364133|ENSP00000364133|p.G312D	Kinase downstream rewiring on kinase domain	NA	NA	NA	Y	TKL-STKR-STKR1-TGFbR1	Y	623	N	Y	N	N	NA	NA	NA	NA	NA
>ENSG00000106799:ENSP00000364133|ENSP00000364133|p.G312V	Kinase downstream rewiring on kinase domain	NA	NA	NA	Y	TKL-STKR-STKR1-TGFbR1	Y	623	N	Y	N	N	NA	NA	NA	NA	NA
>ENSG00000106799:ENSP00000364133|ENSP00000364133|p.V444G	Kinase downstream rewiring on kinase domain	NA	NA	NA	Y	TKL-STKR-STKR1-TGFbR1	Y	1213	N	Y	N	N	NA	NA	NA	NA	NA
>ENSG00000106799:ENSP00000364133|ENSP00000364133|p.T296I	Kinase downstream rewiring, Mutation around phosphorylation site on kinase domain	-2	N	N	Y	TKL-STKR-STKR1-TGFbR1	Y	605	N	Y	N	N	NA	NA	NA	NA	NA
>ENSG00000106799:ENSP00000364133|ENSP00000364133|p.I320V	Uninterpreted mutation on kinase domain	NA	NA	NA	Y	TKL-STKR-STKR1-TGFbR1	Y	631	N	N	N	N	NA	NA	NA	NA	NA
>ENSG00000106799:ENSP00000364133|ENSP00000364133|p.K449N	Kinase downstream rewiring on kinase domain	NA	NA	NA	Y	TKL-STKR-STKR1-TGFbR1	Y	1273	N	Y	N	N	NA	NA	NA	NA	NA
>ENSG00000106799:ENSP00000364133|ENSP00000364133|p.P194S	Mutation around phosphorylation site on kinase protein	3,5	N	N	Y	TKL-STKR-STKR1-TGFbR1	N	NA	NA	NA	NA	N	NA	NA	NA	NA	NA
>ENSG00000106799:ENSP00000364133|ENSP00000364133|p.H67Y	Uninterpreted mutation on kinase protein	NA	NA	NA	Y	TKL-STKR-STKR1-TGFbR1	N	NA	NA	NA	NA	N	NA	NA	NA	NA	NA
>ENSG00000106799:ENSP00000364133|ENSP00000364133|p.Q324R	Uninterpreted mutation on kinase domain	NA	NA	NA	Y	TKL-STKR-STKR1-TGFbR1	Y	638	N	N	N	N	NA	NA	NA	NA	NA
>ENSG00000106799:ENSP00000364133|ENSP00000364133|p.A202V	Mutation around phosphorylation site on kinase protein	-2,2	N	N	Y	TKL-STKR-STKR1-TGFbR1	N	NA	NA	NA	NA	N	NA	NA	NA	NA	NA
>ENSG00000106799:ENSP00000364133|ENSP00000364133|p.S460I	Uninterpreted mutation on kinase domain	NA	NA	NA	Y	TKL-STKR-STKR1-TGFbR1	Y	1346	N	N	N	N	NA	NA	NA	NA	NA
>ENSG00000106799:ENSP00000364133|ENSP00000364133|p.E209Q	Mutation around phosphorylation site on kinase domain	5,-1	N	N	Y	TKL-STKR-STKR1-TGFbR1	Y	26	N	N	N	N	NA	NA	NA	NA	NA
>ENSG00000106799:ENSP00000364133|ENSP00000364133|p.P83S	Uninterpreted mutation on kinase protein	NA	NA	NA	Y	TKL-STKR-STKR1-TGFbR1	N	NA	NA	NA	NA	N	NA	NA	NA	NA	NA
>ENSG00000106799:ENSP00000364133|ENSP00000364133|p.G214V	Kinase inactivation by hitting essential residue, Mutation around phosphorylation site on kinase domain	4	N	N	Y	TKL-STKR-STKR1-TGFbR1	Y	43	Y	N	N	N	NA	NA	NA	NA	NA
>ENSG00000106799:ENSP00000364133|ENSP00000364133|p.G217A	Uninterpreted mutation on kinase domain	NA	NA	NA	Y	TKL-STKR-STKR1-TGFbR1	Y	58	N	N	N	N	NA	NA	NA	NA	NA
>ENSG00000106799:ENSP00000364133|ENSP00000364133|p.K91N	Uninterpreted mutation on kinase protein	NA	NA	NA	Y	TKL-STKR-STKR1-TGFbR1	N	NA	NA	NA	NA	N	NA	NA	NA	NA	NA
>ENSG00000106799:ENSP00000364133|ENSP00000364133|p.R482M	Uninterpreted mutation on kinase domain	NA	NA	NA	Y	TKL-STKR-STKR1-TGFbR1	Y	1371	N	N	N	N	NA	NA	NA	NA	NA
>ENSG00000106799:ENSP00000364133|ENSP00000364133|p.E228V	Uninterpreted mutation on kinase domain	NA	NA	NA	Y	TKL-STKR-STKR1-TGFbR1	Y	99	N	N	N	N	NA	NA	NA	NA	NA
>ENSG00000106799:ENSP00000364133|ENSP00000364133|p.A230V	Uninterpreted mutation on kinase domain	NA	NA	NA	Y	TKL-STKR-STKR1-TGFbR1	Y	101	N	N	N	N	NA	NA	NA	NA	NA
>ENSG00000106799:ENSP00000364133|ENSP00000364133|p.R487Q	Uninterpreted mutation on kinase domain	NA	NA	NA	Y	TKL-STKR-STKR1-TGFbR1	Y	1383	N	N	N	N	NA	NA	NA	NA	NA
>ENSG00000106799:ENSP00000364133|ENSP00000364133|p.R487W	Uninterpreted mutation on kinase domain	NA	NA	NA	Y	TKL-STKR-STKR1-TGFbR1	Y	1383	N	N	N	N	NA	NA	NA	NA	NA
>ENSG00000106799:ENSP00000364133|ENSP00000364133|p.S241L	Uninterpreted mutation on kinase domain	NA	NA	NA	Y	TKL-STKR-STKR1-TGFbR1	Y	185	N	N	N	N	NA	NA	NA	NA	NA
>ENSG00000106799:ENSP00000364133|ENSP00000364133|p.S241T	Uninterpreted mutation on kinase domain	NA	NA	NA	Y	TKL-STKR-STKR1-TGFbR1	Y	185	N	N	N	N	NA	NA	NA	NA	NA
>ENSG00000106799:ENSP00000364133|ENSP00000364133|p.E245K	Uninterpreted mutation on kinase domain	NA	NA	NA	Y	TKL-STKR-STKR1-TGFbR1	Y	189	N	N	N	N	NA	NA	NA	NA	NA
>ENSG00000106799:ENSP00000364133|ENSP00000364133|p.Q250E	Uninterpreted mutation on kinase domain	NA	NA	NA	Y	TKL-STKR-STKR1-TGFbR1	Y	194	N	N	N	N	NA	NA	NA	NA	NA
>ENSG00000106799:ENSP00000364133|ENSP00000364133|p.R255C	Uninterpreted mutation on kinase domain	NA	NA	NA	Y	TKL-STKR-STKR1-TGFbR1	Y	210	N	N	N	N	NA	NA	NA	NA	NA
>ENSG00000106799:ENSP00000364133|ENSP00000364133|p.R255L	Uninterpreted mutation on kinase domain	NA	NA	NA	Y	TKL-STKR-STKR1-TGFbR1	Y	210	N	N	N	N	NA	NA	NA	NA	NA
>ENSG00000184164:ENSP00000383938|ENSP00000383938|p.T229M	Destruction of phosphorylation site	0	Y	N	N	NA	NA	NA	NA	NA	NA	N	NA	NA	NA	NA	NA
>ENSG00000184164:ENSP00000383938|ENSP00000383938|p.D182N	Mutation around phosphorylation site	-5	N	N	N	NA	NA	NA	NA	NA	NA	N	NA	NA	NA	NA	NA
>ENSG00000184164:ENSP00000383938|ENSP00000383938|p.G150R	Mutation around phosphorylation site	1	N	N	N	NA	NA	NA	NA	NA	NA	N	NA	NA	NA	NA	NA
>ENSG00000117523:ENSP00000343629|ENSP00000343629|p.S21G	Mutation around phosphorylation site	4,-4	N	N	N	NA	NA	NA	NA	NA	NA	N	NA	NA	NA	NA	NA
>ENSG00000117523:ENSP00000343629|ENSP00000343629|p.N24Y	Mutation around phosphorylation site	-1	N	N	N	NA	NA	NA	NA	NA	NA	N	NA	NA	NA	NA	NA
>ENSG00000117523:ENSP00000343629|ENSP00000343629|p.F1087C	Mutation around phosphorylation site	-5,-3,-2	N	N	N	NA	NA	NA	NA	NA	NA	N	NA	NA	NA	NA	NA
>ENSG00000117523:ENSP00000343629|ENSP00000343629|p.S2143I	Destruction of phosphorylation site	0	Y	N	N	NA	NA	NA	NA	NA	NA	N	NA	NA	NA	NA	NA
>ENSG00000117523:ENSP00000343629|ENSP00000343629|p.R2148K	Mutation around phosphorylation site	5	N	N	N	NA	NA	NA	NA	NA	NA	N	NA	NA	NA	NA	NA
>ENSG00000117523:ENSP00000343629|ENSP00000343629|p.A2677T	Mutation around phosphorylation site	4	N	N	N	NA	NA	NA	NA	NA	NA	N	NA	NA	NA	NA	NA
>ENSG00000117523:ENSP00000343629|ENSP00000343629|p.R635H	Mutation around phosphorylation site	2,-1	N	N	N	NA	NA	NA	NA	NA	NA	N	NA	NA	NA	NA	NA
>ENSG00000117523:ENSP00000343629|ENSP00000343629|p.A658T	Mutation around phosphorylation site	-5	N	N	N	NA	NA	NA	NA	NA	NA	N	NA	NA	NA	NA	NA
>ENSG00000117523:ENSP00000343629|ENSP00000343629|p.G1211V	Mutation around phosphorylation site	-4	N	N	N	NA	NA	NA	NA	NA	NA	N	NA	NA	NA	NA	NA
>ENSG00000117523:ENSP00000343629|ENSP00000343629|p.R1216Q	Mutation around phosphorylation site	1,-5,-2	N	N	N	NA	NA	NA	NA	NA	NA	N	NA	NA	NA	NA	NA
>ENSG00000117523:ENSP00000343629|ENSP00000343629|p.E195K	Mutation around phosphorylation site	4,5	N	N	N	NA	NA	NA	NA	NA	NA	N	NA	NA	NA	NA	NA
>ENSG00000117523:ENSP00000343629|ENSP00000343629|p.L1281F	Mutation around phosphorylation site	5,1	N	N	N	NA	NA	NA	NA	NA	NA	N	NA	NA	NA	NA	NA
>ENSG00000117523:ENSP00000343629|ENSP00000343629|p.G1284D	Mutation around phosphorylation site	4	N	N	N	NA	NA	NA	NA	NA	NA	N	NA	NA	NA	NA	NA
>ENSG00000117523:ENSP00000343629|ENSP00000343629|p.Q775E	Mutation around phosphorylation site	-4	N	N	N	NA	NA	NA	NA	NA	NA	N	NA	NA	NA	NA	NA
>ENSG00000117523:ENSP00000343629|ENSP00000343629|p.Y2321C	Destruction of phosphorylation site	0	Y	N	N	NA	NA	NA	NA	NA	NA	N	NA	NA	NA	NA	NA
>ENSG00000117523:ENSP00000343629|ENSP00000343629|p.E802G	Mutation around phosphorylation site	1	N	N	N	NA	NA	NA	NA	NA	NA	N	NA	NA	NA	NA	NA
>ENSG00000117523:ENSP00000343629|ENSP00000343629|p.E816K	Mutation around phosphorylation site	-5	N	N	N	NA	NA	NA	NA	NA	NA	N	NA	NA	NA	NA	NA
>ENSG00000117523:ENSP00000343629|ENSP00000343629|p.N852S	Mutation around phosphorylation site	5	N	N	N	NA	NA	NA	NA	NA	NA	N	NA	NA	NA	NA	NA
>ENSG00000117523:ENSP00000343629|ENSP00000343629|p.A869T	Mutation around phosphorylation site	2	N	N	N	NA	NA	NA	NA	NA	NA	N	NA	NA	NA	NA	NA
>ENSG00000117523:ENSP00000343629|ENSP00000343629|p.T1169A	Mutation around phosphorylation site	5	N	N	N	NA	NA	NA	NA	NA	NA	N	NA	NA	NA	NA	NA
>ENSG00000117523:ENSP00000343629|ENSP00000343629|p.S878P	Destruction of phosphorylation site	0	Y	N	N	NA	NA	NA	NA	NA	NA	N	NA	NA	NA	NA	NA
>ENSG00000117523:ENSP00000343629|ENSP00000343629|p.R400C	Mutation around phosphorylation site	-2,5	N	N	N	NA	NA	NA	NA	NA	NA	N	NA	NA	NA	NA	NA
>ENSG00000117523:ENSP00000343629|ENSP00000343629|p.T402P	Destruction of phosphorylation site	0	Y	N	N	NA	NA	NA	NA	NA	NA	N	NA	NA	NA	NA	NA
>ENSG00000117523:ENSP00000343629|ENSP00000343629|p.P919L	Mutation around phosphorylation site	-1,-5	N	N	N	NA	NA	NA	NA	NA	NA	N	NA	NA	NA	NA	NA
>ENSG00000117523:ENSP00000343629|ENSP00000343629|p.R921Q	Mutation around phosphorylation site	1,-3,-5	N	N	N	NA	NA	NA	NA	NA	NA	N	NA	NA	NA	NA	NA
>ENSG00000117523:ENSP00000343629|ENSP00000343629|p.K1619N	Mutation around phosphorylation site	-5	N	N	N	NA	NA	NA	NA	NA	NA	N	NA	NA	NA	NA	NA
>ENSG00000117523:ENSP00000343629|ENSP00000343629|p.Q451H	Mutation around phosphorylation site	-2,-5	N	N	N	NA	NA	NA	NA	NA	NA	N	NA	NA	NA	NA	NA
>ENSG00000117523:ENSP00000343629|ENSP00000343629|p.F2030S	Mutation around phosphorylation site	-2	N	N	N	NA	NA	NA	NA	NA	NA	N	NA	NA	NA	NA	NA
>ENSG00000117523:ENSP00000343629|ENSP00000343629|p.Q1522H	Mutation around phosphorylation site	-1	N	N	N	NA	NA	NA	NA	NA	NA	N	NA	NA	NA	NA	NA
>ENSG00000168830:ENSP00000307766|ENSP00000307766|p.I44F	Mutation around phosphorylation site	-5	N	N	N	NA	NA	NA	NA	NA	NA	N	NA	NA	NA	NA	NA
>ENSG00000168830:ENSP00000307766|ENSP00000307766|p.T49P	Destruction of phosphorylation site	0,-1	Y	N	N	NA	NA	NA	NA	NA	NA	N	NA	NA	NA	NA	NA
>ENSG00000168830:ENSP00000307766|ENSP00000307766|p.T49N	Destruction of phosphorylation site	0,-1	Y	N	N	NA	NA	NA	NA	NA	NA	N	NA	NA	NA	NA	NA
>ENSG00000182326:ENSP00000385035|ENSP00000385035|p.D443N	Mutation around phosphorylation site	1	N	N	N	NA	NA	NA	NA	NA	NA	N	NA	NA	NA	NA	NA
>ENSG00000182326:ENSP00000385035|ENSP00000385035|p.P483S	Mutation around phosphorylation site	-3	N	N	N	NA	NA	NA	NA	NA	NA	N	NA	NA	NA	NA	NA
>ENSG00000179912:ENSP00000317903|ENSP00000317903|p.I932S	Mutation around phosphorylation site	2	N	N	N	NA	NA	NA	NA	NA	NA	N	NA	NA	NA	NA	NA
>ENSG00000179912:ENSP00000317903|ENSP00000317903|p.G451C	Mutation around phosphorylation site	-1,-2	N	N	N	NA	NA	NA	NA	NA	NA	N	NA	NA	NA	NA	NA
>ENSG00000179912:ENSP00000317903|ENSP00000317903|p.L869P	Mutation around phosphorylation site	-3	N	N	N	NA	NA	NA	NA	NA	NA	N	NA	NA	NA	NA	NA
>ENSG00000179912:ENSP00000317903|ENSP00000317903|p.D884N	Mutation around phosphorylation site	5	N	N	N	NA	NA	NA	NA	NA	NA	N	NA	NA	NA	NA	NA
>ENSG00000081803:ENSP00000398481|ENSP00000398481|p.P933L	Mutation around phosphorylation site	-5	N	N	N	NA	NA	NA	NA	NA	NA	N	NA	NA	NA	NA	NA
>ENSG00000081803:ENSP00000398481|ENSP00000398481|p.L1202I	Mutation around phosphorylation site	4	N	N	N	NA	NA	NA	NA	NA	NA	N	NA	NA	NA	NA	NA
>ENSG00000081803:ENSP00000398481|ENSP00000398481|p.S364P	Mutation around phosphorylation site	-2	N	N	N	NA	NA	NA	NA	NA	NA	N	NA	NA	NA	NA	NA
>ENSG00000088320:ENSP00000201979|ENSP00000201979|p.R15Q	Mutation around phosphorylation site	-3	N	N	N	NA	NA	NA	NA	NA	NA	N	NA	NA	NA	NA	NA
>ENSG00000088320:ENSP00000201979|ENSP00000201979|p.R15W	Mutation around phosphorylation site	-3	N	N	N	NA	NA	NA	NA	NA	NA	N	NA	NA	NA	NA	NA
>ENSG00000088320:ENSP00000201979|ENSP00000201979|p.P20T	Mutation around phosphorylation site	2	N	N	N	NA	NA	NA	NA	NA	NA	N	NA	NA	NA	NA	NA
>ENSG00000088320:ENSP00000201979|ENSP00000201979|p.R166L	Mutation around phosphorylation site	-5	N	N	N	NA	NA	NA	NA	NA	NA	N	NA	NA	NA	NA	NA
>ENSG00000137145:ENSP00000473565|ENSP00000473565|p.K1796N	Mutation around phosphorylation site	-2	N	N	N	NA	NA	NA	NA	NA	NA	N	NA	NA	NA	NA	NA
>ENSG00000137145:ENSP00000473565|ENSP00000473565|p.K521N	Mutation around phosphorylation site	-3	N	N	N	NA	NA	NA	NA	NA	NA	N	NA	NA	NA	NA	NA
>ENSG00000137145:ENSP00000473565|ENSP00000473565|p.P1291S	Mutation around phosphorylation site	-2	N	N	N	NA	NA	NA	NA	NA	NA	N	NA	NA	NA	NA	NA
>ENSG00000137145:ENSP00000473565|ENSP00000473565|p.K533N	Mutation around phosphorylation site	5	N	N	N	NA	NA	NA	NA	NA	NA	N	NA	NA	NA	NA	NA
>ENSG00000137145:ENSP00000473565|ENSP00000473565|p.T1552N	Mutation around phosphorylation site	-4	N	N	N	NA	NA	NA	NA	NA	NA	N	NA	NA	NA	NA	NA
>ENSG00000137145:ENSP00000473565|ENSP00000473565|p.R1043T	Mutation around phosphorylation site	-3,-5	N	N	N	NA	NA	NA	NA	NA	NA	N	NA	NA	NA	NA	NA
>ENSG00000137145:ENSP00000473565|ENSP00000473565|p.R1309H	Mutation around phosphorylation site	4	N	N	N	NA	NA	NA	NA	NA	NA	N	NA	NA	NA	NA	NA
>ENSG00000137145:ENSP00000473565|ENSP00000473565|p.R1182I	Mutation around phosphorylation site	-4,-2	N	N	N	NA	NA	NA	NA	NA	NA	N	NA	NA	NA	NA	NA
>ENSG00000137145:ENSP00000473565|ENSP00000473565|p.I1188M	Mutation around phosphorylation site	2,4	N	N	N	NA	NA	NA	NA	NA	NA	N	NA	NA	NA	NA	NA
>ENSG00000137145:ENSP00000473565|ENSP00000473565|p.I1188T	Mutation around phosphorylation site	2,4	N	N	N	NA	NA	NA	NA	NA	NA	N	NA	NA	NA	NA	NA
>ENSG00000137145:ENSP00000473565|ENSP00000473565|p.S1325Y	Destruction of phosphorylation site	0,-2	Y	N	N	NA	NA	NA	NA	NA	NA	N	NA	NA	NA	NA	NA
>ENSG00000137145:ENSP00000473565|ENSP00000473565|p.A1053T	Mutation around phosphorylation site	5	N	N	N	NA	NA	NA	NA	NA	NA	N	NA	NA	NA	NA	NA
>ENSG00000137145:ENSP00000473565|ENSP00000473565|p.S1184T	Destruction of phosphorylation site	-2,0	Y	N	N	NA	NA	NA	NA	NA	NA	N	NA	NA	NA	NA	NA
>ENSG00000137145:ENSP00000473565|ENSP00000473565|p.E1608D	Mutation around phosphorylation site	-5	N	N	N	NA	NA	NA	NA	NA	NA	N	NA	NA	NA	NA	NA
>ENSG00000137145:ENSP00000473565|ENSP00000473565|p.R1230H	Mutation around phosphorylation site	5	N	N	N	NA	NA	NA	NA	NA	NA	N	NA	NA	NA	NA	NA
>ENSG00000137145:ENSP00000473565|ENSP00000473565|p.A1370T	Mutation around phosphorylation site	-4	N	N	N	NA	NA	NA	NA	NA	NA	N	NA	NA	NA	NA	NA
>ENSG00000137145:ENSP00000473565|ENSP00000473565|p.P988L	Mutation around phosphorylation site	-1	N	N	N	NA	NA	NA	NA	NA	NA	N	NA	NA	NA	NA	NA
>ENSG00000137145:ENSP00000473565|ENSP00000473565|p.V865I	Mutation around phosphorylation site	-3	N	N	N	NA	NA	NA	NA	NA	NA	N	NA	NA	NA	NA	NA
>ENSG00000137145:ENSP00000473565|ENSP00000473565|p.R1637L	Mutation around phosphorylation site	3	N	N	N	NA	NA	NA	NA	NA	NA	N	NA	NA	NA	NA	NA
>ENSG00000137145:ENSP00000473565|ENSP00000473565|p.P742L	Mutation around phosphorylation site	5,1	N	N	N	NA	NA	NA	NA	NA	NA	N	NA	NA	NA	NA	NA
>ENSG00000137145:ENSP00000473565|ENSP00000473565|p.S872G	Mutation around phosphorylation site	-1,4	N	N	N	NA	NA	NA	NA	NA	NA	N	NA	NA	NA	NA	NA
>ENSG00000137145:ENSP00000473565|ENSP00000473565|p.P974S	Mutation around phosphorylation site	1	N	N	N	NA	NA	NA	NA	NA	NA	N	NA	NA	NA	NA	NA
>ENSG00000137145:ENSP00000473565|ENSP00000473565|p.P1127S	Mutation around phosphorylation site	1	N	N	N	NA	NA	NA	NA	NA	NA	N	NA	NA	NA	NA	NA
>ENSG00000137145:ENSP00000473565|ENSP00000473565|p.E752K	Mutation around phosphorylation site	-3	N	N	N	NA	NA	NA	NA	NA	NA	N	NA	NA	NA	NA	NA
>ENSG00000136718:ENSP00000259239|ENSP00000259239|p.R76L	Mutation around phosphorylation site	1	N	N	N	NA	NA	NA	NA	NA	NA	N	NA	NA	NA	NA	NA
>ENSG00000136718:ENSP00000259239|ENSP00000259239|p.G79A	Mutation around phosphorylation site	4	N	N	N	NA	NA	NA	NA	NA	NA	N	NA	NA	NA	NA	NA
>ENSG00000136718:ENSP00000259239|ENSP00000259239|p.D225N	Mutation around phosphorylation site	-1	N	N	N	NA	NA	NA	NA	NA	NA	N	NA	NA	NA	NA	NA
>ENSG00000136718:ENSP00000259239|ENSP00000259239|p.Y226H	Destruction of phosphorylation site	0	Y	N	N	NA	NA	NA	NA	NA	NA	N	NA	NA	NA	NA	NA
>ENSG00000136718:ENSP00000259239|ENSP00000259239|p.R250H	Mutation around phosphorylation site	5	N	N	N	NA	NA	NA	NA	NA	NA	N	NA	NA	NA	NA	NA
>ENSG00000160299:ENSP00000352572|ENSP00000352572|p.G2049C	Mutation around phosphorylation site	5	N	N	N	NA	NA	NA	NA	NA	NA	N	NA	NA	NA	NA	NA
>ENSG00000160299:ENSP00000352572|ENSP00000352572|p.T2584M	Destruction of phosphorylation site	0,-2	Y	N	N	NA	NA	NA	NA	NA	NA	N	NA	NA	NA	NA	NA
>ENSG00000160299:ENSP00000352572|ENSP00000352572|p.E3143D	Mutation around phosphorylation site	4	N	N	N	NA	NA	NA	NA	NA	NA	N	NA	NA	NA	NA	NA
>ENSG00000160299:ENSP00000352572|ENSP00000352572|p.R1650W	Mutation around phosphorylation site	-3	N	N	N	NA	NA	NA	NA	NA	NA	N	NA	NA	NA	NA	NA
>ENSG00000160299:ENSP00000352572|ENSP00000352572|p.R1811H	Mutation around phosphorylation site	-3	N	N	N	NA	NA	NA	NA	NA	NA	N	NA	NA	NA	NA	NA
>ENSG00000160299:ENSP00000352572|ENSP00000352572|p.M2174I	Mutation around phosphorylation site	-3	N	N	N	NA	NA	NA	NA	NA	NA	N	NA	NA	NA	NA	NA
>ENSG00000160299:ENSP00000352572|ENSP00000352572|p.R195H	Mutation around phosphorylation site	4	N	N	N	NA	NA	NA	NA	NA	NA	N	NA	NA	NA	NA	NA
>ENSG00000160299:ENSP00000352572|ENSP00000352572|p.N1701Y	Mutation around phosphorylation site	-2	N	N	N	NA	NA	NA	NA	NA	NA	N	NA	NA	NA	NA	NA
>ENSG00000160299:ENSP00000352572|ENSP00000352572|p.R1285H	Mutation around phosphorylation site	-4	N	N	N	NA	NA	NA	NA	NA	NA	N	NA	NA	NA	NA	NA
>ENSG00000160299:ENSP00000352572|ENSP00000352572|p.G2364A	Mutation around phosphorylation site	-3	N	N	N	NA	NA	NA	NA	NA	NA	N	NA	NA	NA	NA	NA
>ENSG00000160299:ENSP00000352572|ENSP00000352572|p.T2367A	Destruction of phosphorylation site	0,-3	Y	N	N	NA	NA	NA	NA	NA	NA	N	NA	NA	NA	NA	NA
>ENSG00000160299:ENSP00000352572|ENSP00000352572|p.P2368S	Mutation around phosphorylation site	1,-2	N	N	N	NA	NA	NA	NA	NA	NA	N	NA	NA	NA	NA	NA
>ENSG00000160299:ENSP00000352572|ENSP00000352572|p.S2372F	Mutation around phosphorylation site	5,2	N	N	N	NA	NA	NA	NA	NA	NA	N	NA	NA	NA	NA	NA
>ENSG00000160299:ENSP00000352572|ENSP00000352572|p.E842K	Mutation around phosphorylation site	5	N	N	N	NA	NA	NA	NA	NA	NA	N	NA	NA	NA	NA	NA
>ENSG00000160299:ENSP00000352572|ENSP00000352572|p.E842Q	Mutation around phosphorylation site	5	N	N	N	NA	NA	NA	NA	NA	NA	N	NA	NA	NA	NA	NA
>ENSG00000168918:ENSP00000352575|ENSP00000352575|p.Q386K	Uninterpreted mutation on SH2 protein	NA	NA	NA	N	NA	NA	NA	NA	NA	NA	Y	INPP5D	N	NA	NA	NA
>ENSG00000168918:ENSP00000352575|ENSP00000352575|p.T134N	Uninterpreted mutation on SH2 protein	NA	NA	NA	N	NA	NA	NA	NA	NA	NA	Y	INPP5D	N	NA	NA	NA
>ENSG00000168918:ENSP00000352575|ENSP00000352575|p.Q647H	Uninterpreted mutation on SH2 protein	NA	NA	NA	N	NA	NA	NA	NA	NA	NA	Y	INPP5D	N	NA	NA	NA
>ENSG00000168918:ENSP00000352575|ENSP00000352575|p.G8S	Uninterpreted mutation on SH2 domain	NA	NA	NA	N	NA	NA	NA	NA	NA	NA	Y	INPP5D	Y	129	N	N
>ENSG00000168918:ENSP00000352575|ENSP00000352575|p.P777S	Uninterpreted mutation on SH2 protein	NA	NA	NA	N	NA	NA	NA	NA	NA	NA	Y	INPP5D	N	NA	NA	NA
>ENSG00000168918:ENSP00000352575|ENSP00000352575|p.I778T	Uninterpreted mutation on SH2 protein	NA	NA	NA	N	NA	NA	NA	NA	NA	NA	Y	INPP5D	N	NA	NA	NA
>ENSG00000168918:ENSP00000352575|ENSP00000352575|p.G524R	Uninterpreted mutation on SH2 protein	NA	NA	NA	N	NA	NA	NA	NA	NA	NA	Y	INPP5D	N	NA	NA	NA
>ENSG00000168918:ENSP00000352575|ENSP00000352575|p.E770K	Uninterpreted mutation on SH2 protein	NA	NA	NA	N	NA	NA	NA	NA	NA	NA	Y	INPP5D	N	NA	NA	NA
>ENSG00000168918:ENSP00000352575|ENSP00000352575|p.A15V	Uninterpreted mutation on SH2 domain	NA	NA	NA	N	NA	NA	NA	NA	NA	NA	Y	INPP5D	Y	152	N	N
>ENSG00000168918:ENSP00000352575|ENSP00000352575|p.L785Q	Mutation around phosphorylation site on SH2 protein	1	N	N	N	NA	NA	NA	NA	NA	NA	Y	INPP5D	N	NA	NA	NA
>ENSG00000168918:ENSP00000352575|ENSP00000352575|p.S146P	Uninterpreted mutation on SH2 protein	NA	NA	NA	N	NA	NA	NA	NA	NA	NA	Y	INPP5D	N	NA	NA	NA
>ENSG00000168918:ENSP00000352575|ENSP00000352575|p.A404T	Uninterpreted mutation on SH2 protein	NA	NA	NA	N	NA	NA	NA	NA	NA	NA	Y	INPP5D	N	NA	NA	NA
>ENSG00000168918:ENSP00000352575|ENSP00000352575|p.L791I	Uninterpreted mutation on SH2 protein	NA	NA	NA	N	NA	NA	NA	NA	NA	NA	Y	INPP5D	N	NA	NA	NA
>ENSG00000168918:ENSP00000352575|ENSP00000352575|p.L664I	Uninterpreted mutation on SH2 protein	NA	NA	NA	N	NA	NA	NA	NA	NA	NA	Y	INPP5D	N	NA	NA	NA
>ENSG00000168918:ENSP00000352575|ENSP00000352575|p.R540Q	Mutation around phosphorylation site on SH2 protein	-4	N	N	N	NA	NA	NA	NA	NA	NA	Y	INPP5D	N	NA	NA	NA
>ENSG00000168918:ENSP00000352575|ENSP00000352575|p.E69K	Uninterpreted mutation on SH2 domain	NA	NA	NA	N	NA	NA	NA	NA	NA	NA	Y	INPP5D	Y	288	N	N
>ENSG00000168918:ENSP00000352575|ENSP00000352575|p.Y544D	Destruction of phosphorylation site, Phosphomimicking mutation on SH2 protein	0	Y	Y	N	NA	NA	NA	NA	NA	NA	Y	INPP5D	N	NA	NA	NA
>ENSG00000168918:ENSP00000352575|ENSP00000352575|p.S33T	Uninterpreted mutation on SH2 domain	NA	NA	NA	N	NA	NA	NA	NA	NA	NA	Y	INPP5D	Y	197	N	N
>ENSG00000168918:ENSP00000352575|ENSP00000352575|p.D933N	Mutation around phosphorylation site on SH2 protein	1	N	N	N	NA	NA	NA	NA	NA	NA	Y	INPP5D	N	NA	NA	NA
>ENSG00000168918:ENSP00000352575|ENSP00000352575|p.T422M	Uninterpreted mutation on SH2 protein	NA	NA	NA	N	NA	NA	NA	NA	NA	NA	Y	INPP5D	N	NA	NA	NA
>ENSG00000168918:ENSP00000352575|ENSP00000352575|p.A41T	Mutation around phosphorylation site on SH2 domain	-5,1	N	N	N	NA	NA	NA	NA	NA	NA	Y	INPP5D	Y	220	N	N
>ENSG00000168918:ENSP00000352575|ENSP00000352575|p.P1031T	Uninterpreted mutation on SH2 protein	NA	NA	NA	N	NA	NA	NA	NA	NA	NA	Y	INPP5D	N	NA	NA	NA
>ENSG00000168918:ENSP00000352575|ENSP00000352575|p.P940L	Mutation around phosphorylation site on SH2 protein	1	N	N	N	NA	NA	NA	NA	NA	NA	Y	INPP5D	N	NA	NA	NA
>ENSG00000168918:ENSP00000352575|ENSP00000352575|p.T817M	Mutation around phosphorylation site on SH2 protein	-5	N	N	N	NA	NA	NA	NA	NA	NA	Y	INPP5D	N	NA	NA	NA
>ENSG00000168918:ENSP00000352575|ENSP00000352575|p.V50I	Mutation around phosphorylation site on SH2 domain	4	N	N	N	NA	NA	NA	NA	NA	NA	Y	INPP5D	Y	257	N	N
>ENSG00000168918:ENSP00000352575|ENSP00000352575|p.E697Q	Uninterpreted mutation on SH2 protein	NA	NA	NA	N	NA	NA	NA	NA	NA	NA	Y	INPP5D	N	NA	NA	NA
>ENSG00000168918:ENSP00000352575|ENSP00000352575|p.G1086S	Uninterpreted mutation on SH2 protein	NA	NA	NA	N	NA	NA	NA	NA	NA	NA	Y	INPP5D	N	NA	NA	NA
>ENSG00000168918:ENSP00000352575|ENSP00000352575|p.L831F	Uninterpreted mutation on SH2 protein	NA	NA	NA	N	NA	NA	NA	NA	NA	NA	Y	INPP5D	N	NA	NA	NA
>ENSG00000168918:ENSP00000352575|ENSP00000352575|p.D581G	Uninterpreted mutation on SH2 protein	NA	NA	NA	N	NA	NA	NA	NA	NA	NA	Y	INPP5D	N	NA	NA	NA
>ENSG00000168918:ENSP00000352575|ENSP00000352575|p.G70V	Uninterpreted mutation on SH2 domain	NA	NA	NA	N	NA	NA	NA	NA	NA	NA	Y	INPP5D	Y	289	N	N
>ENSG00000168918:ENSP00000352575|ENSP00000352575|p.P1036Q	Uninterpreted mutation on SH2 protein	NA	NA	NA	N	NA	NA	NA	NA	NA	NA	Y	INPP5D	N	NA	NA	NA
>ENSG00000168918:ENSP00000352575|ENSP00000352575|p.A587T	Uninterpreted mutation on SH2 protein	NA	NA	NA	N	NA	NA	NA	NA	NA	NA	Y	INPP5D	N	NA	NA	NA
>ENSG00000168918:ENSP00000352575|ENSP00000352575|p.K78R	Uninterpreted mutation on SH2 domain	NA	NA	NA	N	NA	NA	NA	NA	NA	NA	Y	INPP5D	Y	297	N	N
>ENSG00000168918:ENSP00000352575|ENSP00000352575|p.T848M	Mutation around phosphorylation site on SH2 protein	-5	N	N	N	NA	NA	NA	NA	NA	NA	Y	INPP5D	N	NA	NA	NA
>ENSG00000168918:ENSP00000352575|ENSP00000352575|p.E441K	Uninterpreted mutation on SH2 protein	NA	NA	NA	N	NA	NA	NA	NA	NA	NA	Y	INPP5D	N	NA	NA	NA
>ENSG00000168918:ENSP00000352575|ENSP00000352575|p.D601G	Mutation around phosphorylation site on SH2 protein	2	N	N	N	NA	NA	NA	NA	NA	NA	Y	INPP5D	N	NA	NA	NA
>ENSG00000168918:ENSP00000352575|ENSP00000352575|p.L603M	Mutation around phosphorylation site on SH2 protein	4	N	N	N	NA	NA	NA	NA	NA	NA	Y	INPP5D	N	NA	NA	NA
>ENSG00000168918:ENSP00000352575|ENSP00000352575|p.P1122L	Uninterpreted mutation on SH2 protein	NA	NA	NA	N	NA	NA	NA	NA	NA	NA	Y	INPP5D	N	NA	NA	NA
>ENSG00000168918:ENSP00000352575|ENSP00000352575|p.P1041L	Uninterpreted mutation on SH2 protein	NA	NA	NA	N	NA	NA	NA	NA	NA	NA	Y	INPP5D	N	NA	NA	NA
>ENSG00000168918:ENSP00000352575|ENSP00000352575|p.H875Y	Uninterpreted mutation on SH2 protein	NA	NA	NA	N	NA	NA	NA	NA	NA	NA	Y	INPP5D	N	NA	NA	NA
>ENSG00000168918:ENSP00000352575|ENSP00000352575|p.G1042S	Uninterpreted mutation on SH2 protein	NA	NA	NA	N	NA	NA	NA	NA	NA	NA	Y	INPP5D	N	NA	NA	NA
>ENSG00000168918:ENSP00000352575|ENSP00000352575|p.C494Y	Uninterpreted mutation on SH2 protein	NA	NA	NA	N	NA	NA	NA	NA	NA	NA	Y	INPP5D	N	NA	NA	NA
>ENSG00000168918:ENSP00000352575|ENSP00000352575|p.E624K	Uninterpreted mutation on SH2 protein	NA	NA	NA	N	NA	NA	NA	NA	NA	NA	Y	INPP5D	N	NA	NA	NA
>ENSG00000168918:ENSP00000352575|ENSP00000352575|p.D115E	Uninterpreted mutation on SH2 protein	NA	NA	NA	N	NA	NA	NA	NA	NA	NA	Y	INPP5D	N	NA	NA	NA
>ENSG00000168918:ENSP00000352575|ENSP00000352575|p.R633H	Mutation around phosphorylation site on SH2 protein	1	N	N	N	NA	NA	NA	NA	NA	NA	Y	INPP5D	N	NA	NA	NA
>ENSG00000216937:ENSP00000355078|ENSP00000355078|p.G422R	Mutation around phosphorylation site	-2	N	N	N	NA	NA	NA	NA	NA	NA	N	NA	NA	NA	NA	NA
>ENSG00000216937:ENSP00000355078|ENSP00000355078|p.M362L	Mutation around phosphorylation site	-1	N	N	N	NA	NA	NA	NA	NA	NA	N	NA	NA	NA	NA	NA
>ENSG00000158691:ENSP00000354305|ENSP00000354305|p.I546M	Mutation around phosphorylation site	-2	N	N	N	NA	NA	NA	NA	NA	NA	N	NA	NA	NA	NA	NA
>ENSG00000158691:ENSP00000354305|ENSP00000354305|p.I323M	Mutation around phosphorylation site	-2	N	N	N	NA	NA	NA	NA	NA	NA	N	NA	NA	NA	NA	NA
>ENSG00000133124:ENSP00000361202|ENSP00000361202|p.G549D	Mutation around phosphorylation site	-3	N	N	N	NA	NA	NA	NA	NA	NA	N	NA	NA	NA	NA	NA
>ENSG00000133124:ENSP00000361202|ENSP00000361202|p.G557R	Mutation around phosphorylation site	5,-1	N	N	N	NA	NA	NA	NA	NA	NA	N	NA	NA	NA	NA	NA
>ENSG00000133124:ENSP00000361202|ENSP00000361202|p.G559C	Mutation around phosphorylation site	1	N	N	N	NA	NA	NA	NA	NA	NA	N	NA	NA	NA	NA	NA
>ENSG00000133124:ENSP00000361202|ENSP00000361202|p.G571S	Mutation around phosphorylation site	1	N	N	N	NA	NA	NA	NA	NA	NA	N	NA	NA	NA	NA	NA
>ENSG00000133124:ENSP00000361202|ENSP00000361202|p.G571R	Mutation around phosphorylation site	1	N	N	N	NA	NA	NA	NA	NA	NA	N	NA	NA	NA	NA	NA
>ENSG00000133124:ENSP00000361202|ENSP00000361202|p.G585D	Mutation around phosphorylation site	-3	N	N	N	NA	NA	NA	NA	NA	NA	N	NA	NA	NA	NA	NA
>ENSG00000133124:ENSP00000361202|ENSP00000361202|p.T620A	Destruction of phosphorylation site	-2,0	Y	N	N	NA	NA	NA	NA	NA	NA	N	NA	NA	NA	NA	NA
>ENSG00000133124:ENSP00000361202|ENSP00000361202|p.E696D	Mutation around phosphorylation site	-4	N	N	N	NA	NA	NA	NA	NA	NA	N	NA	NA	NA	NA	NA
>ENSG00000133124:ENSP00000361202|ENSP00000361202|p.D697H	Mutation around phosphorylation site	-3	N	N	N	NA	NA	NA	NA	NA	NA	N	NA	NA	NA	NA	NA
>ENSG00000133124:ENSP00000361202|ENSP00000361202|p.P719T	Mutation around phosphorylation site	5,4,2	N	N	N	NA	NA	NA	NA	NA	NA	N	NA	NA	NA	NA	NA
>ENSG00000133124:ENSP00000361202|ENSP00000361202|p.P830S	Mutation around phosphorylation site	2,4	N	N	N	NA	NA	NA	NA	NA	NA	N	NA	NA	NA	NA	NA
>ENSG00000133124:ENSP00000361202|ENSP00000361202|p.S917I	Mutation around phosphorylation site	-4,-2	N	N	N	NA	NA	NA	NA	NA	NA	N	NA	NA	NA	NA	NA
>ENSG00000133124:ENSP00000361202|ENSP00000361202|p.D925N	Mutation around phosphorylation site	4	N	N	N	NA	NA	NA	NA	NA	NA	N	NA	NA	NA	NA	NA
>ENSG00000167967:ENSP00000301727|ENSP00000301727|p.R567Q	Mutation around phosphorylation site	-3	N	N	N	NA	NA	NA	NA	NA	NA	N	NA	NA	NA	NA	NA
>ENSG00000167967:ENSP00000301727|ENSP00000301727|p.C253R	Mutation around phosphorylation site	2	N	N	N	NA	NA	NA	NA	NA	NA	N	NA	NA	NA	NA	NA
>ENSG00000167967:ENSP00000301727|ENSP00000301727|p.C253G	Mutation around phosphorylation site	2	N	N	N	NA	NA	NA	NA	NA	NA	N	NA	NA	NA	NA	NA
>ENSG00000182667:ENSP00000396722|ENSP00000396722|p.Q195K	Mutation around phosphorylation site	-4	N	N	N	NA	NA	NA	NA	NA	NA	N	NA	NA	NA	NA	NA
>ENSG00000182667:ENSP00000396722|ENSP00000396722|p.S204F	Mutation around phosphorylation site	5	N	N	N	NA	NA	NA	NA	NA	NA	N	NA	NA	NA	NA	NA
>ENSG00000064835:ENSP00000342931|ENSP00000342931|p.R243Q	Mutation around phosphorylation site	-2	N	N	N	NA	NA	NA	NA	NA	NA	N	NA	NA	NA	NA	NA
>ENSG00000145781:ENSP00000274458|ENSP00000274458|p.A151T	Mutation around phosphorylation site	-4	N	N	N	NA	NA	NA	NA	NA	NA	N	NA	NA	NA	NA	NA
>ENSG00000145781:ENSP00000274458|ENSP00000274458|p.L141I	Mutation around phosphorylation site	5	N	N	N	NA	NA	NA	NA	NA	NA	N	NA	NA	NA	NA	NA
>ENSG00000145781:ENSP00000274458|ENSP00000274458|p.S20P	Destruction of phosphorylation site	0	Y	N	N	NA	NA	NA	NA	NA	NA	N	NA	NA	NA	NA	NA
>ENSG00000145781:ENSP00000274458|ENSP00000274458|p.A158V	Mutation around phosphorylation site	3	N	N	N	NA	NA	NA	NA	NA	NA	N	NA	NA	NA	NA	NA
>ENSG00000145781:ENSP00000274458|ENSP00000274458|p.N23H	Mutation around phosphorylation site	3	N	N	N	NA	NA	NA	NA	NA	NA	N	NA	NA	NA	NA	NA
>ENSG00000145781:ENSP00000274458|ENSP00000274458|p.N23K	Mutation around phosphorylation site	3	N	N	N	NA	NA	NA	NA	NA	NA	N	NA	NA	NA	NA	NA
>ENSG00000151779:ENSP00000281513|ENSP00000281513|p.D636Y	Mutation around phosphorylation site	-4	N	N	N	NA	NA	NA	NA	NA	NA	N	NA	NA	NA	NA	NA
>ENSG00000151779:ENSP00000281513|ENSP00000281513|p.S637N	Mutation around phosphorylation site	-3	N	N	N	NA	NA	NA	NA	NA	NA	N	NA	NA	NA	NA	NA
>ENSG00000151779:ENSP00000281513|ENSP00000281513|p.G292R	Mutation around phosphorylation site	-2	N	N	N	NA	NA	NA	NA	NA	NA	N	NA	NA	NA	NA	NA
>ENSG00000151779:ENSP00000281513|ENSP00000281513|p.D291Y	Mutation around phosphorylation site	-3	N	N	N	NA	NA	NA	NA	NA	NA	N	NA	NA	NA	NA	NA
>ENSG00000151779:ENSP00000281513|ENSP00000281513|p.P1871L	Mutation around phosphorylation site	1,2	N	N	N	NA	NA	NA	NA	NA	NA	N	NA	NA	NA	NA	NA
>ENSG00000151779:ENSP00000281513|ENSP00000281513|p.M1881I	Mutation around phosphorylation site	-2	N	N	N	NA	NA	NA	NA	NA	NA	N	NA	NA	NA	NA	NA
>ENSG00000151779:ENSP00000281513|ENSP00000281513|p.S480F	Destruction of phosphorylation site	3,5,0,-5	Y	N	N	NA	NA	NA	NA	NA	NA	N	NA	NA	NA	NA	NA
>ENSG00000151779:ENSP00000281513|ENSP00000281513|p.R484H	Mutation around phosphorylation site	4,-4,-1	N	N	N	NA	NA	NA	NA	NA	NA	N	NA	NA	NA	NA	NA
>ENSG00000151779:ENSP00000281513|ENSP00000281513|p.L493R	Mutation around phosphorylation site	-1,-4,5	N	N	N	NA	NA	NA	NA	NA	NA	N	NA	NA	NA	NA	NA
>ENSG00000244752:ENSP00000381273|ENSP00000381273|p.K108N	Mutation around phosphorylation site	4	N	N	N	NA	NA	NA	NA	NA	NA	N	NA	NA	NA	NA	NA
>ENSG00000146350:ENSP00000381270|ENSP00000381270|p.P579H	Mutation around phosphorylation site	5	N	N	N	NA	NA	NA	NA	NA	NA	N	NA	NA	NA	NA	NA
>ENSG00000102024:ENSP00000398945|ENSP00000398945|p.M265I	Mutation around phosphorylation site	-3	N	N	N	NA	NA	NA	NA	NA	NA	N	NA	NA	NA	NA	NA
>ENSG00000102024:ENSP00000398945|ENSP00000398945|p.N290Y	Mutation around phosphorylation site	-3	N	N	N	NA	NA	NA	NA	NA	NA	N	NA	NA	NA	NA	NA
>ENSG00000102024:ENSP00000398945|ENSP00000398945|p.N290S	Mutation around phosphorylation site	-3	N	N	N	NA	NA	NA	NA	NA	NA	N	NA	NA	NA	NA	NA
>ENSG00000102024:ENSP00000398945|ENSP00000398945|p.A337V	Mutation around phosphorylation site	-2	N	N	N	NA	NA	NA	NA	NA	NA	N	NA	NA	NA	NA	NA
>ENSG00000102024:ENSP00000398945|ENSP00000398945|p.A337S	Mutation around phosphorylation site	-2	N	N	N	NA	NA	NA	NA	NA	NA	N	NA	NA	NA	NA	NA
>ENSG00000102024:ENSP00000398945|ENSP00000398945|p.S339I	Destruction of phosphorylation site	0	Y	N	N	NA	NA	NA	NA	NA	NA	N	NA	NA	NA	NA	NA
>ENSG00000102024:ENSP00000398945|ENSP00000398945|p.L37P	Mutation around phosphorylation site	2	N	N	N	NA	NA	NA	NA	NA	NA	N	NA	NA	NA	NA	NA
>ENSG00000102024:ENSP00000398945|ENSP00000398945|p.G489E	Mutation around phosphorylation site	-3	N	N	N	NA	NA	NA	NA	NA	NA	N	NA	NA	NA	NA	NA
>ENSG00000102024:ENSP00000398945|ENSP00000398945|p.S113P	Mutation around phosphorylation site	-4	N	N	N	NA	NA	NA	NA	NA	NA	N	NA	NA	NA	NA	NA
>ENSG00000102024:ENSP00000398945|ENSP00000398945|p.E249Q	Mutation around phosphorylation site	3	N	N	N	NA	NA	NA	NA	NA	NA	N	NA	NA	NA	NA	NA
>ENSG00000181751:ENSP00000326110|ENSP00000326110|p.K166T	Mutation around phosphorylation site	-4,-1	N	N	N	NA	NA	NA	NA	NA	NA	N	NA	NA	NA	NA	NA
>ENSG00000181751:ENSP00000326110|ENSP00000326110|p.R45Q	Mutation around phosphorylation site	3	N	N	N	NA	NA	NA	NA	NA	NA	N	NA	NA	NA	NA	NA
>ENSG00000181751:ENSP00000326110|ENSP00000326110|p.R45W	Mutation around phosphorylation site	3	N	N	N	NA	NA	NA	NA	NA	NA	N	NA	NA	NA	NA	NA
>ENSG00000181751:ENSP00000326110|ENSP00000326110|p.T47N	Mutation around phosphorylation site	5	N	N	N	NA	NA	NA	NA	NA	NA	N	NA	NA	NA	NA	NA
>ENSG00000181751:ENSP00000326110|ENSP00000326110|p.P43S	Mutation around phosphorylation site	1,4,5	N	N	N	NA	NA	NA	NA	NA	NA	N	NA	NA	NA	NA	NA
>ENSG00000181751:ENSP00000326110|ENSP00000326110|p.A23S	Mutation around phosphorylation site	-2	N	N	N	NA	NA	NA	NA	NA	NA	N	NA	NA	NA	NA	NA
>ENSG00000181751:ENSP00000326110|ENSP00000326110|p.A29V	Mutation around phosphorylation site	4	N	N	N	NA	NA	NA	NA	NA	NA	N	NA	NA	NA	NA	NA
>ENSG00000214655:ENSP00000381693|ENSP00000381693|p.P1842S	Mutation around phosphorylation site	1	N	N	N	NA	NA	NA	NA	NA	NA	N	NA	NA	NA	NA	NA
>ENSG00000214655:ENSP00000381693|ENSP00000381693|p.P563A	Mutation around phosphorylation site	-4	N	N	N	NA	NA	NA	NA	NA	NA	N	NA	NA	NA	NA	NA
>ENSG00000214655:ENSP00000381693|ENSP00000381693|p.R67K	Mutation around phosphorylation site	1	N	N	N	NA	NA	NA	NA	NA	NA	N	NA	NA	NA	NA	NA
>ENSG00000214655:ENSP00000381693|ENSP00000381693|p.H1096Q	Mutation around phosphorylation site	-1	N	N	N	NA	NA	NA	NA	NA	NA	N	NA	NA	NA	NA	NA
>ENSG00000214655:ENSP00000381693|ENSP00000381693|p.P1136S	Mutation around phosphorylation site	1	N	N	N	NA	NA	NA	NA	NA	NA	N	NA	NA	NA	NA	NA
>ENSG00000100823:ENSP00000216714|ENSP00000216714|p.G130D	Mutation around phosphorylation site	2	N	N	N	NA	NA	NA	NA	NA	NA	N	NA	NA	NA	NA	NA
>ENSG00000100823:ENSP00000216714|ENSP00000216714|p.A230T	Mutation around phosphorylation site	-3	N	N	N	NA	NA	NA	NA	NA	NA	N	NA	NA	NA	NA	NA
>ENSG00000100823:ENSP00000216714|ENSP00000216714|p.A230D	Mutation around phosphorylation site	-3	N	N	N	NA	NA	NA	NA	NA	NA	N	NA	NA	NA	NA	NA
>ENSG00000100823:ENSP00000216714|ENSP00000216714|p.A263V	Mutation around phosphorylation site	1	N	N	N	NA	NA	NA	NA	NA	NA	N	NA	NA	NA	NA	NA
>ENSG00000214253:ENSP00000223136|ENSP00000223136|p.A78V	Mutation around phosphorylation site	2,-4	N	N	N	NA	NA	NA	NA	NA	NA	N	NA	NA	NA	NA	NA
>ENSG00000157119:ENSP00000287777|ENSP00000287777|p.T266S	Mutation around phosphorylation site	-1	N	N	N	NA	NA	NA	NA	NA	NA	N	NA	NA	NA	NA	NA
>ENSG00000157119:ENSP00000287777|ENSP00000287777|p.R269Q	Mutation around phosphorylation site	2	N	N	N	NA	NA	NA	NA	NA	NA	N	NA	NA	NA	NA	NA
>ENSG00000157119:ENSP00000287777|ENSP00000287777|p.R547H	Mutation around phosphorylation site	-1	N	N	N	NA	NA	NA	NA	NA	NA	N	NA	NA	NA	NA	NA
>ENSG00000157119:ENSP00000287777|ENSP00000287777|p.V553I	Mutation around phosphorylation site	5	N	N	N	NA	NA	NA	NA	NA	NA	N	NA	NA	NA	NA	NA
>ENSG00000157119:ENSP00000287777|ENSP00000287777|p.G263V	Mutation around phosphorylation site	-4	N	N	N	NA	NA	NA	NA	NA	NA	N	NA	NA	NA	NA	NA
>ENSG00000157119:ENSP00000287777|ENSP00000287777|p.T570M	Mutation around phosphorylation site	-2	N	N	N	NA	NA	NA	NA	NA	NA	N	NA	NA	NA	NA	NA
>ENSG00000157119:ENSP00000287777|ENSP00000287777|p.Y435C	Mutation around phosphorylation site	-4	N	N	N	NA	NA	NA	NA	NA	NA	N	NA	NA	NA	NA	NA
>ENSG00000138190:ENSP00000260762|ENSP00000260762|p.R153K	Mutation around phosphorylation site	-2	N	N	N	NA	NA	NA	NA	NA	NA	N	NA	NA	NA	NA	NA
>ENSG00000189132:ENSP00000328307|ENSP00000328307|p.R524W	Mutation around phosphorylation site	-3	N	N	N	NA	NA	NA	NA	NA	NA	N	NA	NA	NA	NA	NA
>ENSG00000189132:ENSP00000328307|ENSP00000328307|p.R532C	Mutation around phosphorylation site	5	N	N	N	NA	NA	NA	NA	NA	NA	N	NA	NA	NA	NA	NA
>ENSG00000189132:ENSP00000328307|ENSP00000328307|p.P624A	Mutation around phosphorylation site	1	N	N	N	NA	NA	NA	NA	NA	NA	N	NA	NA	NA	NA	NA
>ENSG00000189132:ENSP00000328307|ENSP00000328307|p.D637E	Mutation around phosphorylation site	5	N	N	N	NA	NA	NA	NA	NA	NA	N	NA	NA	NA	NA	NA
>ENSG00000189132:ENSP00000328307|ENSP00000328307|p.A432V	Mutation around phosphorylation site	-1	N	N	N	NA	NA	NA	NA	NA	NA	N	NA	NA	NA	NA	NA
>ENSG00000189132:ENSP00000328307|ENSP00000328307|p.S433C	Destruction of phosphorylation site	0	Y	N	N	NA	NA	NA	NA	NA	NA	N	NA	NA	NA	NA	NA
>ENSG00000189132:ENSP00000328307|ENSP00000328307|p.H434Q	Mutation around phosphorylation site	1	N	N	N	NA	NA	NA	NA	NA	NA	N	NA	NA	NA	NA	NA
>ENSG00000102781:ENSP00000369989|ENSP00000369989|p.V66D	Mutation around phosphorylation site	3	N	N	N	NA	NA	NA	NA	NA	NA	N	NA	NA	NA	NA	NA
>ENSG00000102781:ENSP00000369989|ENSP00000369989|p.Q170P	Mutation around phosphorylation site	-4	N	N	N	NA	NA	NA	NA	NA	NA	N	NA	NA	NA	NA	NA
>ENSG00000145248:ENSP00000273861|ENSP00000273861|p.A415S	Mutation around phosphorylation site	-2,-3,-4	N	N	N	NA	NA	NA	NA	NA	NA	N	NA	NA	NA	NA	NA
>ENSG00000223802:ENSP00000402697|ENSP00000402697|p.A304E	Mutation around phosphorylation site	3	N	N	N	NA	NA	NA	NA	NA	NA	N	NA	NA	NA	NA	NA
>ENSG00000134508:ENSP00000256925|ENSP00000256925|p.R283Q	Mutation around phosphorylation site	-4	N	N	N	NA	NA	NA	NA	NA	NA	N	NA	NA	NA	NA	NA
>ENSG00000134508:ENSP00000256925|ENSP00000256925|p.R283W	Mutation around phosphorylation site	-4	N	N	N	NA	NA	NA	NA	NA	NA	N	NA	NA	NA	NA	NA
>ENSG00000134508:ENSP00000256925|ENSP00000256925|p.R412W	Mutation around phosphorylation site	-3	N	N	N	NA	NA	NA	NA	NA	NA	N	NA	NA	NA	NA	NA
>ENSG00000134508:ENSP00000256925|ENSP00000256925|p.R413I	Mutation around phosphorylation site	-5,-2	N	N	N	NA	NA	NA	NA	NA	NA	N	NA	NA	NA	NA	NA
>ENSG00000134508:ENSP00000256925|ENSP00000256925|p.R308Q	Mutation around phosphorylation site	-5,-3,-1	N	N	N	NA	NA	NA	NA	NA	NA	N	NA	NA	NA	NA	NA
>ENSG00000134508:ENSP00000256925|ENSP00000256925|p.K317N	Mutation around phosphorylation site	4	N	N	N	NA	NA	NA	NA	NA	NA	N	NA	NA	NA	NA	NA
>ENSG00000134508:ENSP00000256925|ENSP00000256925|p.G267V	Mutation around phosphorylation site	5	N	N	N	NA	NA	NA	NA	NA	NA	N	NA	NA	NA	NA	NA
>ENSG00000134508:ENSP00000256925|ENSP00000256925|p.R329W	Mutation around phosphorylation site	-4	N	N	N	NA	NA	NA	NA	NA	NA	N	NA	NA	NA	NA	NA
>ENSG00000134508:ENSP00000256925|ENSP00000256925|p.S373P	Destruction of phosphorylation site	0,-5	Y	N	N	NA	NA	NA	NA	NA	NA	N	NA	NA	NA	NA	NA
>ENSG00000254996:ENSP00000432016|ENSP00000432016|p.S2068N	Mutation around phosphorylation site	-1	N	N	N	NA	NA	NA	NA	NA	NA	N	NA	NA	NA	NA	NA
>ENSG00000254996:ENSP00000432016|ENSP00000432016|p.L2601F	Mutation around phosphorylation site	3	N	N	N	NA	NA	NA	NA	NA	NA	N	NA	NA	NA	NA	NA
>ENSG00000254996:ENSP00000432016|ENSP00000432016|p.G745R	Mutation around phosphorylation site	5	N	N	N	NA	NA	NA	NA	NA	NA	N	NA	NA	NA	NA	NA
>ENSG00000254996:ENSP00000432016|ENSP00000432016|p.S2345C	Mutation around phosphorylation site	1	N	N	N	NA	NA	NA	NA	NA	NA	N	NA	NA	NA	NA	NA
>ENSG00000254996:ENSP00000432016|ENSP00000432016|p.K861N	Mutation around phosphorylation site	4	N	N	N	NA	NA	NA	NA	NA	NA	N	NA	NA	NA	NA	NA
>ENSG00000254996:ENSP00000432016|ENSP00000432016|p.S2556F	Destruction of phosphorylation site	0	Y	N	N	NA	NA	NA	NA	NA	NA	N	NA	NA	NA	NA	NA
>ENSG00000166224:ENSP00000362298|ENSP00000362298|p.K566N	Mutation around phosphorylation site	2	N	N	N	NA	NA	NA	NA	NA	NA	N	NA	NA	NA	NA	NA
>ENSG00000166224:ENSP00000362298|ENSP00000362298|p.L453P	Mutation around phosphorylation site	-2,4	N	N	N	NA	NA	NA	NA	NA	NA	N	NA	NA	NA	NA	NA
>ENSG00000166224:ENSP00000362298|ENSP00000362298|p.G454E	Phosphomimicking mutation	-1,5	N	Y	N	NA	NA	NA	NA	NA	NA	N	NA	NA	NA	NA	NA
>ENSG00000180448:ENSP00000439601|ENSP00000439601|p.D644E	Mutation around phosphorylation site	3,5,-1,1	N	N	N	NA	NA	NA	NA	NA	NA	N	NA	NA	NA	NA	NA
>ENSG00000180448:ENSP00000439601|ENSP00000439601|p.Y556H	Destruction of phosphorylation site	0	Y	N	N	NA	NA	NA	NA	NA	NA	N	NA	NA	NA	NA	NA
>ENSG00000180448:ENSP00000439601|ENSP00000439601|p.K306N	Mutation around phosphorylation site	-5	N	N	N	NA	NA	NA	NA	NA	NA	N	NA	NA	NA	NA	NA
>ENSG00000180448:ENSP00000439601|ENSP00000439601|p.L315P	Mutation around phosphorylation site	4	N	N	N	NA	NA	NA	NA	NA	NA	N	NA	NA	NA	NA	NA
>ENSG00000180448:ENSP00000439601|ENSP00000439601|p.E576Q	Mutation around phosphorylation site	-4,3	N	N	N	NA	NA	NA	NA	NA	NA	N	NA	NA	NA	NA	NA
>ENSG00000180448:ENSP00000439601|ENSP00000439601|p.V579I	Mutation around phosphorylation site	-1	N	N	N	NA	NA	NA	NA	NA	NA	N	NA	NA	NA	NA	NA
>ENSG00000180448:ENSP00000439601|ENSP00000439601|p.V964M	Mutation around phosphorylation site	-4	N	N	N	NA	NA	NA	NA	NA	NA	N	NA	NA	NA	NA	NA
>ENSG00000180448:ENSP00000439601|ENSP00000439601|p.A205S	Mutation around phosphorylation site	-5	N	N	N	NA	NA	NA	NA	NA	NA	N	NA	NA	NA	NA	NA
>ENSG00000180448:ENSP00000439601|ENSP00000439601|p.M312L	Mutation around phosphorylation site	1	N	N	N	NA	NA	NA	NA	NA	NA	N	NA	NA	NA	NA	NA
>ENSG00000187994:ENSP00000467107|ENSP00000467107|p.H508P	Mutation around phosphorylation site	-5	N	N	N	NA	NA	NA	NA	NA	NA	N	NA	NA	NA	NA	NA
>ENSG00000187994:ENSP00000467107|ENSP00000467107|p.H508Y	Mutation around phosphorylation site	-5	N	N	N	NA	NA	NA	NA	NA	NA	N	NA	NA	NA	NA	NA
>ENSG00000187994:ENSP00000467107|ENSP00000467107|p.R525C	Mutation around phosphorylation site	3,4	N	N	N	NA	NA	NA	NA	NA	NA	N	NA	NA	NA	NA	NA
>ENSG00000187994:ENSP00000467107|ENSP00000467107|p.S527F	Mutation around phosphorylation site	5	N	N	N	NA	NA	NA	NA	NA	NA	N	NA	NA	NA	NA	NA
>ENSG00000187994:ENSP00000467107|ENSP00000467107|p.R443Q	Mutation around phosphorylation site	5	N	N	N	NA	NA	NA	NA	NA	NA	N	NA	NA	NA	NA	NA
>ENSG00000187994:ENSP00000467107|ENSP00000467107|p.R284C	Mutation around phosphorylation site	-5	N	N	N	NA	NA	NA	NA	NA	NA	N	NA	NA	NA	NA	NA
>ENSG00000102531:ENSP00000417257|ENSP00000417257|p.D256H	Mutation around phosphorylation site	-3	N	N	N	NA	NA	NA	NA	NA	NA	N	NA	NA	NA	NA	NA
>ENSG00000102531:ENSP00000417257|ENSP00000417257|p.K817I	Mutation around phosphorylation site	4,3	N	N	N	NA	NA	NA	NA	NA	NA	N	NA	NA	NA	NA	NA
>ENSG00000102531:ENSP00000417257|ENSP00000417257|p.L979S	Mutation around phosphorylation site	4	N	N	N	NA	NA	NA	NA	NA	NA	N	NA	NA	NA	NA	NA
>ENSG00000102531:ENSP00000417257|ENSP00000417257|p.A264S	Mutation around phosphorylation site	5	N	N	N	NA	NA	NA	NA	NA	NA	N	NA	NA	NA	NA	NA
>ENSG00000183092:ENSP00000411124|ENSP00000411124|p.D425G	Mutation around phosphorylation site	-4	N	N	N	NA	NA	NA	NA	NA	NA	N	NA	NA	NA	NA	NA
>ENSG00000183092:ENSP00000411124|ENSP00000411124|p.S506L	Mutation around phosphorylation site	4	N	N	N	NA	NA	NA	NA	NA	NA	N	NA	NA	NA	NA	NA
>ENSG00000183092:ENSP00000411124|ENSP00000411124|p.E478D	Mutation around phosphorylation site	-5	N	N	N	NA	NA	NA	NA	NA	NA	N	NA	NA	NA	NA	NA
>ENSG00000244694:ENSP00000341914|ENSP00000341914|p.A612S	Mutation around phosphorylation site	3	N	N	N	NA	NA	NA	NA	NA	NA	N	NA	NA	NA	NA	NA
>ENSG00000244694:ENSP00000341914|ENSP00000341914|p.L608F	Mutation around phosphorylation site	-1	N	N	N	NA	NA	NA	NA	NA	NA	N	NA	NA	NA	NA	NA
>ENSG00000087303:ENSP00000216286|ENSP00000216286|p.P778S	Mutation around phosphorylation site	5	N	N	N	NA	NA	NA	NA	NA	NA	N	NA	NA	NA	NA	NA
>ENSG00000087303:ENSP00000216286|ENSP00000216286|p.M769I	Mutation around phosphorylation site	-4	N	N	N	NA	NA	NA	NA	NA	NA	N	NA	NA	NA	NA	NA
>ENSG00000087303:ENSP00000216286|ENSP00000216286|p.R811H	Mutation around phosphorylation site	-5	N	N	N	NA	NA	NA	NA	NA	NA	N	NA	NA	NA	NA	NA
>ENSG00000087303:ENSP00000216286|ENSP00000216286|p.G813C	Mutation around phosphorylation site	-3	N	N	N	NA	NA	NA	NA	NA	NA	N	NA	NA	NA	NA	NA
>ENSG00000087303:ENSP00000216286|ENSP00000216286|p.P814S	Mutation around phosphorylation site	-2	N	N	N	NA	NA	NA	NA	NA	NA	N	NA	NA	NA	NA	NA
>ENSG00000087303:ENSP00000216286|ENSP00000216286|p.S370Y	Mutation around phosphorylation site	1	N	N	N	NA	NA	NA	NA	NA	NA	N	NA	NA	NA	NA	NA
>ENSG00000087303:ENSP00000216286|ENSP00000216286|p.R447Q	Mutation around phosphorylation site	-2	N	N	N	NA	NA	NA	NA	NA	NA	N	NA	NA	NA	NA	NA
>ENSG00000087303:ENSP00000216286|ENSP00000216286|p.T462M	Mutation around phosphorylation site	3	N	N	N	NA	NA	NA	NA	NA	NA	N	NA	NA	NA	NA	NA
>ENSG00000087303:ENSP00000216286|ENSP00000216286|p.T506S	Destruction of phosphorylation site	2,0,4	Y	N	N	NA	NA	NA	NA	NA	NA	N	NA	NA	NA	NA	NA
>ENSG00000081721:ENSP00000356920|ENSP00000356920|p.L333S	Mutation around phosphorylation site	-2	N	N	N	NA	NA	NA	NA	NA	NA	N	NA	NA	NA	NA	NA
>ENSG00000166963:ENSP00000300231|ENSP00000300231|p.K2612T	Mutation around phosphorylation site	-5	N	N	N	NA	NA	NA	NA	NA	NA	N	NA	NA	NA	NA	NA
>ENSG00000166963:ENSP00000300231|ENSP00000300231|p.D2103G	Mutation around phosphorylation site	-3,-1	N	N	N	NA	NA	NA	NA	NA	NA	N	NA	NA	NA	NA	NA
>ENSG00000166963:ENSP00000300231|ENSP00000300231|p.D621Y	Mutation around phosphorylation site	-1,5	N	N	N	NA	NA	NA	NA	NA	NA	N	NA	NA	NA	NA	NA
>ENSG00000166963:ENSP00000300231|ENSP00000300231|p.E625K	Mutation around phosphorylation site	3	N	N	N	NA	NA	NA	NA	NA	NA	N	NA	NA	NA	NA	NA
>ENSG00000166963:ENSP00000300231|ENSP00000300231|p.P1147S	Mutation around phosphorylation site	3,1,-5	N	N	N	NA	NA	NA	NA	NA	NA	N	NA	NA	NA	NA	NA
>ENSG00000166963:ENSP00000300231|ENSP00000300231|p.P1147A	Mutation around phosphorylation site	3,1,-5	N	N	N	NA	NA	NA	NA	NA	NA	N	NA	NA	NA	NA	NA
>ENSG00000166963:ENSP00000300231|ENSP00000300231|p.K125N	Mutation around phosphorylation site	5,4	N	N	N	NA	NA	NA	NA	NA	NA	N	NA	NA	NA	NA	NA
>ENSG00000166963:ENSP00000300231|ENSP00000300231|p.P2177T	Mutation around phosphorylation site	-5	N	N	N	NA	NA	NA	NA	NA	NA	N	NA	NA	NA	NA	NA
>ENSG00000166963:ENSP00000300231|ENSP00000300231|p.S2188L	Destruction of phosphorylation site	-5,0	Y	N	N	NA	NA	NA	NA	NA	NA	N	NA	NA	NA	NA	NA
>ENSG00000166963:ENSP00000300231|ENSP00000300231|p.A2189S	Mutation around phosphorylation site	-4,1	N	N	N	NA	NA	NA	NA	NA	NA	N	NA	NA	NA	NA	NA
>ENSG00000166963:ENSP00000300231|ENSP00000300231|p.S1727N	Destruction of phosphorylation site	0,-1	Y	N	N	NA	NA	NA	NA	NA	NA	N	NA	NA	NA	NA	NA
>ENSG00000166963:ENSP00000300231|ENSP00000300231|p.W1697R	Mutation around phosphorylation site	2,1,-4	N	N	N	NA	NA	NA	NA	NA	NA	N	NA	NA	NA	NA	NA
>ENSG00000166963:ENSP00000300231|ENSP00000300231|p.A674T	Mutation around phosphorylation site	-1	N	N	N	NA	NA	NA	NA	NA	NA	N	NA	NA	NA	NA	NA
>ENSG00000166963:ENSP00000300231|ENSP00000300231|p.E1699K	Mutation around phosphorylation site	4,3,-2	N	N	N	NA	NA	NA	NA	NA	NA	N	NA	NA	NA	NA	NA
>ENSG00000166963:ENSP00000300231|ENSP00000300231|p.E1649K	Mutation around phosphorylation site	-5	N	N	N	NA	NA	NA	NA	NA	NA	N	NA	NA	NA	NA	NA
>ENSG00000166963:ENSP00000300231|ENSP00000300231|p.G1223D	Mutation around phosphorylation site	5	N	N	N	NA	NA	NA	NA	NA	NA	N	NA	NA	NA	NA	NA
>ENSG00000166963:ENSP00000300231|ENSP00000300231|p.E1202D	Mutation around phosphorylation site	-1	N	N	N	NA	NA	NA	NA	NA	NA	N	NA	NA	NA	NA	NA
>ENSG00000166963:ENSP00000300231|ENSP00000300231|p.K1907N	Mutation around phosphorylation site	4,5,-2	N	N	N	NA	NA	NA	NA	NA	NA	N	NA	NA	NA	NA	NA
>ENSG00000166963:ENSP00000300231|ENSP00000300231|p.G1716E	Mutation around phosphorylation site	-5	N	N	N	NA	NA	NA	NA	NA	NA	N	NA	NA	NA	NA	NA
>ENSG00000166963:ENSP00000300231|ENSP00000300231|p.Q2232K	Mutation around phosphorylation site	-3	N	N	N	NA	NA	NA	NA	NA	NA	N	NA	NA	NA	NA	NA
>ENSG00000166963:ENSP00000300231|ENSP00000300231|p.E1726K	Mutation around phosphorylation site	5,-1,-2	N	N	N	NA	NA	NA	NA	NA	NA	N	NA	NA	NA	NA	NA
>ENSG00000166963:ENSP00000300231|ENSP00000300231|p.K1215M	Mutation around phosphorylation site	-3	N	N	N	NA	NA	NA	NA	NA	NA	N	NA	NA	NA	NA	NA
>ENSG00000166963:ENSP00000300231|ENSP00000300231|p.R1743Q	Mutation around phosphorylation site	-4	N	N	N	NA	NA	NA	NA	NA	NA	N	NA	NA	NA	NA	NA
>ENSG00000166963:ENSP00000300231|ENSP00000300231|p.K1756R	Mutation around phosphorylation site	-5	N	N	N	NA	NA	NA	NA	NA	NA	N	NA	NA	NA	NA	NA
>ENSG00000166963:ENSP00000300231|ENSP00000300231|p.R178H	Mutation around phosphorylation site	1	N	N	N	NA	NA	NA	NA	NA	NA	N	NA	NA	NA	NA	NA
>ENSG00000166963:ENSP00000300231|ENSP00000300231|p.R178C	Mutation around phosphorylation site	1	N	N	N	NA	NA	NA	NA	NA	NA	N	NA	NA	NA	NA	NA
>ENSG00000166963:ENSP00000300231|ENSP00000300231|p.R1790H	Mutation around phosphorylation site	-1	N	N	N	NA	NA	NA	NA	NA	NA	N	NA	NA	NA	NA	NA
>ENSG00000166963:ENSP00000300231|ENSP00000300231|p.D774Y	Mutation around phosphorylation site	1,2,3,4	N	N	N	NA	NA	NA	NA	NA	NA	N	NA	NA	NA	NA	NA
>ENSG00000166963:ENSP00000300231|ENSP00000300231|p.E1314K	Mutation around phosphorylation site	-4,3	N	N	N	NA	NA	NA	NA	NA	NA	N	NA	NA	NA	NA	NA
>ENSG00000166963:ENSP00000300231|ENSP00000300231|p.S1326C	Destruction of phosphorylation site	-3,0	Y	N	N	NA	NA	NA	NA	NA	NA	N	NA	NA	NA	NA	NA
>ENSG00000166963:ENSP00000300231|ENSP00000300231|p.P1327L	Mutation around phosphorylation site	-2,1	N	N	N	NA	NA	NA	NA	NA	NA	N	NA	NA	NA	NA	NA
>ENSG00000166963:ENSP00000300231|ENSP00000300231|p.P1859S	Mutation around phosphorylation site	1	N	N	N	NA	NA	NA	NA	NA	NA	N	NA	NA	NA	NA	NA
>ENSG00000166963:ENSP00000300231|ENSP00000300231|p.P2615Q	Mutation around phosphorylation site	-2	N	N	N	NA	NA	NA	NA	NA	NA	N	NA	NA	NA	NA	NA
>ENSG00000166963:ENSP00000300231|ENSP00000300231|p.T1385I	Mutation around phosphorylation site	-3	N	N	N	NA	NA	NA	NA	NA	NA	N	NA	NA	NA	NA	NA
>ENSG00000166963:ENSP00000300231|ENSP00000300231|p.R879H	Mutation around phosphorylation site	5	N	N	N	NA	NA	NA	NA	NA	NA	N	NA	NA	NA	NA	NA
>ENSG00000166963:ENSP00000300231|ENSP00000300231|p.G2420R	Mutation around phosphorylation site	-5	N	N	N	NA	NA	NA	NA	NA	NA	N	NA	NA	NA	NA	NA
>ENSG00000166963:ENSP00000300231|ENSP00000300231|p.D1961N	Mutation around phosphorylation site	2,4	N	N	N	NA	NA	NA	NA	NA	NA	N	NA	NA	NA	NA	NA
>ENSG00000166963:ENSP00000300231|ENSP00000300231|p.Q1973K	Mutation around phosphorylation site	2	N	N	N	NA	NA	NA	NA	NA	NA	N	NA	NA	NA	NA	NA
>ENSG00000166963:ENSP00000300231|ENSP00000300231|p.R472H	Mutation around phosphorylation site	4	N	N	N	NA	NA	NA	NA	NA	NA	N	NA	NA	NA	NA	NA
>ENSG00000166963:ENSP00000300231|ENSP00000300231|p.K473N	Mutation around phosphorylation site	5	N	N	N	NA	NA	NA	NA	NA	NA	N	NA	NA	NA	NA	NA
>ENSG00000166963:ENSP00000300231|ENSP00000300231|p.E2535K	Mutation around phosphorylation site	2	N	N	N	NA	NA	NA	NA	NA	NA	N	NA	NA	NA	NA	NA
>ENSG00000166963:ENSP00000300231|ENSP00000300231|p.G1001C	Mutation around phosphorylation site	1,-5,5	N	N	N	NA	NA	NA	NA	NA	NA	N	NA	NA	NA	NA	NA
>ENSG00000166963:ENSP00000300231|ENSP00000300231|p.A507T	Mutation around phosphorylation site	3	N	N	N	NA	NA	NA	NA	NA	NA	N	NA	NA	NA	NA	NA
>ENSG00000156269:ENSP00000286794|ENSP00000286794|p.M147L	Mutation around phosphorylation site	2	N	N	N	NA	NA	NA	NA	NA	NA	N	NA	NA	NA	NA	NA
>ENSG00000156269:ENSP00000286794|ENSP00000286794|p.R149W	Mutation around phosphorylation site	4	N	N	N	NA	NA	NA	NA	NA	NA	N	NA	NA	NA	NA	NA
>ENSG00000156269:ENSP00000286794|ENSP00000286794|p.G182D	Mutation around phosphorylation site	-4	N	N	N	NA	NA	NA	NA	NA	NA	N	NA	NA	NA	NA	NA
>ENSG00000156269:ENSP00000286794|ENSP00000286794|p.G182S	Mutation around phosphorylation site	-4	N	N	N	NA	NA	NA	NA	NA	NA	N	NA	NA	NA	NA	NA
>ENSG00000156269:ENSP00000286794|ENSP00000286794|p.T184K	Mutation around phosphorylation site	-2	N	N	N	NA	NA	NA	NA	NA	NA	N	NA	NA	NA	NA	NA
>ENSG00000174576:ENSP00000311196|ENSP00000311196|p.S38F	Mutation around phosphorylation site	-1	N	N	N	NA	NA	NA	NA	NA	NA	N	NA	NA	NA	NA	NA
>ENSG00000174576:ENSP00000311196|ENSP00000311196|p.V54I	Mutation around phosphorylation site	5	N	N	N	NA	NA	NA	NA	NA	NA	N	NA	NA	NA	NA	NA
>ENSG00000174576:ENSP00000311196|ENSP00000311196|p.S44R	Mutation around phosphorylation site	-5,5	N	N	N	NA	NA	NA	NA	NA	NA	N	NA	NA	NA	NA	NA
>ENSG00000063241:ENSP00000085068|ENSP00000085068|p.Q214H	Mutation around phosphorylation site	-4	N	N	N	NA	NA	NA	NA	NA	NA	N	NA	NA	NA	NA	NA
>ENSG00000106992:ENSP00000362271|ENSP00000362271|p.V182L	Mutation around phosphorylation site	4,1	N	N	N	NA	NA	NA	NA	NA	NA	N	NA	NA	NA	NA	NA
>ENSG00000106992:ENSP00000362271|ENSP00000362271|p.D141N	Mutation around phosphorylation site	-4	N	N	N	NA	NA	NA	NA	NA	NA	N	NA	NA	NA	NA	NA
>ENSG00000144354:ENSP00000306968|ENSP00000306968|p.A437V	Mutation around phosphorylation site	-1	N	N	N	NA	NA	NA	NA	NA	NA	N	NA	NA	NA	NA	NA
>ENSG00000144354:ENSP00000306968|ENSP00000306968|p.A437T	Mutation around phosphorylation site	-1	N	N	N	NA	NA	NA	NA	NA	NA	N	NA	NA	NA	NA	NA
>ENSG00000144354:ENSP00000306968|ENSP00000306968|p.R241H	Mutation around phosphorylation site	-1	N	N	N	NA	NA	NA	NA	NA	NA	N	NA	NA	NA	NA	NA
>ENSG00000144354:ENSP00000306968|ENSP00000306968|p.P244S	Mutation around phosphorylation site	2	N	N	N	NA	NA	NA	NA	NA	NA	N	NA	NA	NA	NA	NA
>ENSG00000187045:ENSP00000334962|ENSP00000334962|p.G132V	Mutation around phosphorylation site	3,-2	N	N	N	NA	NA	NA	NA	NA	NA	N	NA	NA	NA	NA	NA
>ENSG00000260027:ENSP00000239165|ENSP00000239165|p.D207G	Mutation around phosphorylation site	4,3	N	N	N	NA	NA	NA	NA	NA	NA	N	NA	NA	NA	NA	NA
>ENSG00000017260:ENSP00000376914|ENSP00000376914|p.S862Y	Mutation around phosphorylation site	2,3	N	N	N	NA	NA	NA	NA	NA	NA	N	NA	NA	NA	NA	NA
>ENSG00000017260:ENSP00000376914|ENSP00000376914|p.K865T	Mutation around phosphorylation site	5	N	N	N	NA	NA	NA	NA	NA	NA	N	NA	NA	NA	NA	NA
>ENSG00000017260:ENSP00000376914|ENSP00000376914|p.M456I	Mutation around phosphorylation site	-4,2	N	N	N	NA	NA	NA	NA	NA	NA	N	NA	NA	NA	NA	NA
>ENSG00000017260:ENSP00000376914|ENSP00000376914|p.V586A	Mutation around phosphorylation site	-5	N	N	N	NA	NA	NA	NA	NA	NA	N	NA	NA	NA	NA	NA
>ENSG00000017260:ENSP00000376914|ENSP00000376914|p.T592A	Destruction of phosphorylation site	0,1	Y	N	N	NA	NA	NA	NA	NA	NA	N	NA	NA	NA	NA	NA
>ENSG00000146242:ENSP00000358765|ENSP00000358765|p.N417T	Mutation around phosphorylation site	-1	N	N	N	NA	NA	NA	NA	NA	NA	N	NA	NA	NA	NA	NA
>ENSG00000133640:ENSP00000376910|ENSP00000376910|p.K1202N	Mutation around phosphorylation site	2	N	N	N	NA	NA	NA	NA	NA	NA	N	NA	NA	NA	NA	NA
>ENSG00000133640:ENSP00000376910|ENSP00000376910|p.E500K	Mutation around phosphorylation site	-3	N	N	N	NA	NA	NA	NA	NA	NA	N	NA	NA	NA	NA	NA
>ENSG00000181163:ENSP00000296930|ENSP00000296930|p.K257E	Mutation around phosphorylation site	3,-3	N	N	N	NA	NA	NA	NA	NA	NA	N	NA	NA	NA	NA	NA
>ENSG00000181163:ENSP00000296930|ENSP00000296930|p.W290G	Mutation around phosphorylation site	-3	N	N	N	NA	NA	NA	NA	NA	NA	N	NA	NA	NA	NA	NA
>ENSG00000181163:ENSP00000296930|ENSP00000296930|p.S293P	Destruction of phosphorylation site	0	Y	N	N	NA	NA	NA	NA	NA	NA	N	NA	NA	NA	NA	NA
>ENSG00000181163:ENSP00000296930|ENSP00000296930|p.K263R	Mutation around phosphorylation site	3	N	N	N	NA	NA	NA	NA	NA	NA	N	NA	NA	NA	NA	NA
>ENSG00000181163:ENSP00000296930|ENSP00000296930|p.I138V	Mutation around phosphorylation site	-1	N	N	N	NA	NA	NA	NA	NA	NA	N	NA	NA	NA	NA	NA
>ENSG00000181163:ENSP00000296930|ENSP00000296930|p.N203H	Mutation around phosphorylation site	4	N	N	N	NA	NA	NA	NA	NA	NA	N	NA	NA	NA	NA	NA
>ENSG00000181163:ENSP00000296930|ENSP00000296930|p.V99A	Mutation around phosphorylation site	4	N	N	N	NA	NA	NA	NA	NA	NA	N	NA	NA	NA	NA	NA
>ENSG00000181163:ENSP00000296930|ENSP00000296930|p.G90R	Mutation around phosphorylation site	2,-5	N	N	N	NA	NA	NA	NA	NA	NA	N	NA	NA	NA	NA	NA
>ENSG00000181163:ENSP00000296930|ENSP00000296930|p.K27N	Mutation around phosphorylation site	-2	N	N	N	NA	NA	NA	NA	NA	NA	N	NA	NA	NA	NA	NA
>ENSG00000231256:ENSP00000415662|ENSP00000415662|p.R138H	Mutation around phosphorylation site	2	N	N	N	NA	NA	NA	NA	NA	NA	N	NA	NA	NA	NA	NA
>ENSG00000154832:ENSP00000390475|ENSP00000390475|p.G3R	Mutation around phosphorylation site	-3	N	N	N	NA	NA	NA	NA	NA	NA	N	NA	NA	NA	NA	NA
>ENSG00000154832:ENSP00000390475|ENSP00000390475|p.D7H	Mutation around phosphorylation site	1	N	N	N	NA	NA	NA	NA	NA	NA	N	NA	NA	NA	NA	NA
>ENSG00000154832:ENSP00000390475|ENSP00000390475|p.G520V	Mutation around phosphorylation site	-5,5	N	N	N	NA	NA	NA	NA	NA	NA	N	NA	NA	NA	NA	NA
>ENSG00000154832:ENSP00000390475|ENSP00000390475|p.R526H	Mutation around phosphorylation site	1	N	N	N	NA	NA	NA	NA	NA	NA	N	NA	NA	NA	NA	NA
>ENSG00000154832:ENSP00000390475|ENSP00000390475|p.P413S	Mutation around phosphorylation site	4	N	N	N	NA	NA	NA	NA	NA	NA	N	NA	NA	NA	NA	NA
>ENSG00000154832:ENSP00000390475|ENSP00000390475|p.F219L	Mutation around phosphorylation site	-2,-5	N	N	N	NA	NA	NA	NA	NA	NA	N	NA	NA	NA	NA	NA
>ENSG00000089847:ENSP00000471252|ENSP00000471252|p.P601H	Mutation around phosphorylation site	4,2	N	N	N	NA	NA	NA	NA	NA	NA	N	NA	NA	NA	NA	NA
>ENSG00000089847:ENSP00000471252|ENSP00000471252|p.S226G	Mutation around phosphorylation site	-3	N	N	N	NA	NA	NA	NA	NA	NA	N	NA	NA	NA	NA	NA
>ENSG00000078596:ENSP00000362395|ENSP00000362395|p.N7S	Mutation around phosphorylation site	-3	N	N	N	NA	NA	NA	NA	NA	NA	N	NA	NA	NA	NA	NA
>ENSG00000078596:ENSP00000362395|ENSP00000362395|p.T8A	Mutation around phosphorylation site	-2	N	N	N	NA	NA	NA	NA	NA	NA	N	NA	NA	NA	NA	NA
>ENSG00000078596:ENSP00000362395|ENSP00000362395|p.A11T	Mutation around phosphorylation site	1	N	N	N	NA	NA	NA	NA	NA	NA	N	NA	NA	NA	NA	NA
>ENSG00000078596:ENSP00000362395|ENSP00000362395|p.E113G	Mutation around phosphorylation site	1	N	N	N	NA	NA	NA	NA	NA	NA	N	NA	NA	NA	NA	NA
>ENSG00000078596:ENSP00000362395|ENSP00000362395|p.E114K	Mutation around phosphorylation site	2	N	N	N	NA	NA	NA	NA	NA	NA	N	NA	NA	NA	NA	NA
>ENSG00000154319:ENSP00000284486|ENSP00000284486|p.R42C	Mutation around phosphorylation site	-3	N	N	N	NA	NA	NA	NA	NA	NA	N	NA	NA	NA	NA	NA
>ENSG00000100197:ENSP00000353820|ENSP00000353820|p.S137F	Mutation around phosphorylation site	2	N	N	N	NA	NA	NA	NA	NA	NA	N	NA	NA	NA	NA	NA
>ENSG00000100197:ENSP00000353820|ENSP00000353820|p.L213P	Mutation around phosphorylation site	-4	N	N	N	NA	NA	NA	NA	NA	NA	N	NA	NA	NA	NA	NA
>ENSG00000100197:ENSP00000353820|ENSP00000353820|p.S217L	Destruction of phosphorylation site	0	Y	N	N	NA	NA	NA	NA	NA	NA	N	NA	NA	NA	NA	NA
>ENSG00000100197:ENSP00000353820|ENSP00000353820|p.Y124C	Destruction of phosphorylation site	0	Y	N	N	NA	NA	NA	NA	NA	NA	N	NA	NA	NA	NA	NA
>ENSG00000181039:ENSP00000314103|ENSP00000314103|p.S327A	Mutation around phosphorylation site	4	N	N	N	NA	NA	NA	NA	NA	NA	N	NA	NA	NA	NA	NA
>ENSG00000198355:ENSP00000353824|ENSP00000353824|p.G295W	Uninterpreted mutation on kinase protein	NA	NA	NA	Y	CAMK-PIM--PIM3	N	NA	NA	NA	NA	N	NA	NA	NA	NA	NA
>ENSG00000198355:ENSP00000353824|ENSP00000353824|p.V300A	Uninterpreted mutation on kinase protein	NA	NA	NA	Y	CAMK-PIM--PIM3	N	NA	NA	NA	NA	N	NA	NA	NA	NA	NA
>ENSG00000198355:ENSP00000353824|ENSP00000353824|p.T202S	Kinase downstream rewiring on kinase domain	NA	NA	NA	Y	CAMK-PIM--PIM3	Y	1072	N	Y	Y	N	NA	NA	NA	NA	NA
>ENSG00000198355:ENSP00000353824|ENSP00000353824|p.K172R	Kinase inactivation by hitting essential residue, Kinase downstream rewiring on kinase domain	NA	NA	NA	Y	CAMK-PIM--PIM3	Y	649	Y	Y	N	N	NA	NA	NA	NA	NA
>ENSG00000198355:ENSP00000353824|ENSP00000353824|p.P301L	Uninterpreted mutation on kinase protein	NA	NA	NA	Y	CAMK-PIM--PIM3	N	NA	NA	NA	NA	N	NA	NA	NA	NA	NA
>ENSG00000198355:ENSP00000353824|ENSP00000353824|p.D305N	Uninterpreted mutation on kinase protein	NA	NA	NA	Y	CAMK-PIM--PIM3	N	NA	NA	NA	NA	N	NA	NA	NA	NA	NA
>ENSG00000198355:ENSP00000353824|ENSP00000353824|p.D242V	Uninterpreted mutation on kinase domain	NA	NA	NA	Y	CAMK-PIM--PIM3	Y	1153	N	N	N	N	NA	NA	NA	NA	NA
>ENSG00000198355:ENSP00000353824|ENSP00000353824|p.W215C	Kinase downstream rewiring on kinase domain	NA	NA	NA	Y	CAMK-PIM--PIM3	Y	1086	N	Y	N	N	NA	NA	NA	NA	NA
>ENSG00000198355:ENSP00000353824|ENSP00000353824|p.D315Y	Uninterpreted mutation on kinase protein	NA	NA	NA	Y	CAMK-PIM--PIM3	N	NA	NA	NA	NA	N	NA	NA	NA	NA	NA
>ENSG00000198355:ENSP00000353824|ENSP00000353824|p.Y221C	Uninterpreted mutation on kinase domain	NA	NA	NA	Y	CAMK-PIM--PIM3	Y	1098	N	N	N	N	NA	NA	NA	NA	NA
>ENSG00000198355:ENSP00000353824|ENSP00000353824|p.D62E	Kinase downstream rewiring on kinase domain	NA	NA	NA	Y	CAMK-PIM--PIM3	Y	81	N	Y	N	N	NA	NA	NA	NA	NA
>ENSG00000144048:ENSP00000272444|ENSP00000272444|p.S365P	Mutation around phosphorylation site	5	N	N	N	NA	NA	NA	NA	NA	NA	N	NA	NA	NA	NA	NA
>ENSG00000135333:ENSP00000358309|ENSP00000358309|p.R516L	Uninterpreted mutation on kinase protein	NA	NA	NA	Y	TK-Eph--EphA7	N	NA	NA	NA	NA	N	NA	NA	NA	NA	NA
>ENSG00000135333:ENSP00000358309|ENSP00000358309|p.A517T	Uninterpreted mutation on kinase protein	NA	NA	NA	Y	TK-Eph--EphA7	N	NA	NA	NA	NA	N	NA	NA	NA	NA	NA
>ENSG00000135333:ENSP00000358309|ENSP00000358309|p.A517D	Uninterpreted mutation on kinase protein	NA	NA	NA	Y	TK-Eph--EphA7	N	NA	NA	NA	NA	N	NA	NA	NA	NA	NA
>ENSG00000135333:ENSP00000358309|ENSP00000358309|p.C14F	Uninterpreted mutation on kinase protein	NA	NA	NA	Y	TK-Eph--EphA7	N	NA	NA	NA	NA	N	NA	NA	NA	NA	NA
>ENSG00000135333:ENSP00000358309|ENSP00000358309|p.S527R	Uninterpreted mutation on kinase protein	NA	NA	NA	Y	TK-Eph--EphA7	N	NA	NA	NA	NA	N	NA	NA	NA	NA	NA
>ENSG00000135333:ENSP00000358309|ENSP00000358309|p.D531H	Uninterpreted mutation on kinase protein	NA	NA	NA	Y	TK-Eph--EphA7	N	NA	NA	NA	NA	N	NA	NA	NA	NA	NA
>ENSG00000135333:ENSP00000358309|ENSP00000358309|p.E536A	Uninterpreted mutation on kinase protein	NA	NA	NA	Y	TK-Eph--EphA7	N	NA	NA	NA	NA	N	NA	NA	NA	NA	NA
>ENSG00000135333:ENSP00000358309|ENSP00000358309|p.E537K	Uninterpreted mutation on kinase protein	NA	NA	NA	Y	TK-Eph--EphA7	N	NA	NA	NA	NA	N	NA	NA	NA	NA	NA
>ENSG00000135333:ENSP00000358309|ENSP00000358309|p.A27S	Uninterpreted mutation on kinase protein	NA	NA	NA	Y	TK-Eph--EphA7	N	NA	NA	NA	NA	N	NA	NA	NA	NA	NA
>ENSG00000135333:ENSP00000358309|ENSP00000358309|p.K541R	Uninterpreted mutation on kinase protein	NA	NA	NA	Y	TK-Eph--EphA7	N	NA	NA	NA	NA	N	NA	NA	NA	NA	NA
>ENSG00000135333:ENSP00000358309|ENSP00000358309|p.M542L	Uninterpreted mutation on kinase protein	NA	NA	NA	Y	TK-Eph--EphA7	N	NA	NA	NA	NA	N	NA	NA	NA	NA	NA
>ENSG00000135333:ENSP00000358309|ENSP00000358309|p.L36M	Uninterpreted mutation on kinase protein	NA	NA	NA	Y	TK-Eph--EphA7	N	NA	NA	NA	NA	N	NA	NA	NA	NA	NA
>ENSG00000135333:ENSP00000358309|ENSP00000358309|p.S49F	Uninterpreted mutation on kinase protein	NA	NA	NA	Y	TK-Eph--EphA7	N	NA	NA	NA	NA	N	NA	NA	NA	NA	NA
>ENSG00000135333:ENSP00000358309|ENSP00000358309|p.G565V	Uninterpreted mutation on kinase protein	NA	NA	NA	Y	TK-Eph--EphA7	N	NA	NA	NA	NA	N	NA	NA	NA	NA	NA
>ENSG00000135333:ENSP00000358309|ENSP00000358309|p.T566A	Uninterpreted mutation on kinase protein	NA	NA	NA	Y	TK-Eph--EphA7	N	NA	NA	NA	NA	N	NA	NA	NA	NA	NA
>ENSG00000135333:ENSP00000358309|ENSP00000358309|p.M572T	Uninterpreted mutation on kinase protein	NA	NA	NA	Y	TK-Eph--EphA7	N	NA	NA	NA	NA	N	NA	NA	NA	NA	NA
>ENSG00000135333:ENSP00000358309|ENSP00000358309|p.P67L	Uninterpreted mutation on kinase protein	NA	NA	NA	Y	TK-Eph--EphA7	N	NA	NA	NA	NA	N	NA	NA	NA	NA	NA
>ENSG00000135333:ENSP00000358309|ENSP00000358309|p.R69Q	Uninterpreted mutation on kinase protein	NA	NA	NA	Y	TK-Eph--EphA7	N	NA	NA	NA	NA	N	NA	NA	NA	NA	NA
>ENSG00000135333:ENSP00000358309|ENSP00000358309|p.P79H	Uninterpreted mutation on kinase protein	NA	NA	NA	Y	TK-Eph--EphA7	N	NA	NA	NA	NA	N	NA	NA	NA	NA	NA
>ENSG00000135333:ENSP00000358309|ENSP00000358309|p.L184F	Uninterpreted mutation on kinase protein	NA	NA	NA	Y	TK-Eph--EphA7	N	NA	NA	NA	NA	N	NA	NA	NA	NA	NA
>ENSG00000135333:ENSP00000358309|ENSP00000358309|p.R86W	Uninterpreted mutation on kinase protein	NA	NA	NA	Y	TK-Eph--EphA7	N	NA	NA	NA	NA	N	NA	NA	NA	NA	NA
>ENSG00000135333:ENSP00000358309|ENSP00000358309|p.N88Y	Uninterpreted mutation on kinase protein	NA	NA	NA	Y	TK-Eph--EphA7	N	NA	NA	NA	NA	N	NA	NA	NA	NA	NA
>ENSG00000135333:ENSP00000358309|ENSP00000358309|p.K601T	Mutation around phosphorylation site on kinase protein	4	N	N	Y	TK-Eph--EphA7	N	NA	NA	NA	NA	N	NA	NA	NA	NA	NA
>ENSG00000135333:ENSP00000358309|ENSP00000358309|p.I90V	Uninterpreted mutation on kinase protein	NA	NA	NA	Y	TK-Eph--EphA7	N	NA	NA	NA	NA	N	NA	NA	NA	NA	NA
>ENSG00000135333:ENSP00000358309|ENSP00000358309|p.A95T	Uninterpreted mutation on kinase protein	NA	NA	NA	Y	TK-Eph--EphA7	N	NA	NA	NA	NA	N	NA	NA	NA	NA	NA
>ENSG00000135333:ENSP00000358309|ENSP00000358309|p.F99L	Uninterpreted mutation on kinase protein	NA	NA	NA	Y	TK-Eph--EphA7	N	NA	NA	NA	NA	N	NA	NA	NA	NA	NA
>ENSG00000135333:ENSP00000358309|ENSP00000358309|p.F99S	Uninterpreted mutation on kinase protein	NA	NA	NA	Y	TK-Eph--EphA7	N	NA	NA	NA	NA	N	NA	NA	NA	NA	NA
>ENSG00000135333:ENSP00000358309|ENSP00000358309|p.N618D	Mutation around phosphorylation site on kinase protein	4,5	N	N	Y	TK-Eph--EphA7	N	NA	NA	NA	NA	N	NA	NA	NA	NA	NA
>ENSG00000135333:ENSP00000358309|ENSP00000358309|p.D108N	Uninterpreted mutation on kinase protein	NA	NA	NA	Y	TK-Eph--EphA7	N	NA	NA	NA	NA	N	NA	NA	NA	NA	NA
>ENSG00000135333:ENSP00000358309|ENSP00000358309|p.C109F	Uninterpreted mutation on kinase protein	NA	NA	NA	Y	TK-Eph--EphA7	N	NA	NA	NA	NA	N	NA	NA	NA	NA	NA
>ENSG00000135333:ENSP00000358309|ENSP00000358309|p.K626M	Uninterpreted mutation on kinase protein	NA	NA	NA	Y	TK-Eph--EphA7	N	NA	NA	NA	NA	N	NA	NA	NA	NA	NA
>ENSG00000135333:ENSP00000358309|ENSP00000358309|p.L628P	Uninterpreted mutation on kinase protein	NA	NA	NA	Y	TK-Eph--EphA7	N	NA	NA	NA	NA	N	NA	NA	NA	NA	NA
>ENSG00000135333:ENSP00000358309|ENSP00000358309|p.D629H	Uninterpreted mutation on kinase protein	NA	NA	NA	Y	TK-Eph--EphA7	N	NA	NA	NA	NA	N	NA	NA	NA	NA	NA
>ENSG00000135333:ENSP00000358309|ENSP00000358309|p.I633N	Uninterpreted mutation on kinase domain	NA	NA	NA	Y	TK-Eph--EphA7	Y	14	N	N	N	N	NA	NA	NA	NA	NA
>ENSG00000135333:ENSP00000358309|ENSP00000358309|p.T122A	Uninterpreted mutation on kinase protein	NA	NA	NA	Y	TK-Eph--EphA7	N	NA	NA	NA	NA	N	NA	NA	NA	NA	NA
>ENSG00000135333:ENSP00000358309|ENSP00000358309|p.I639F	Uninterpreted mutation on kinase domain	NA	NA	NA	Y	TK-Eph--EphA7	Y	28	N	N	N	N	NA	NA	NA	NA	NA
>ENSG00000135333:ENSP00000358309|ENSP00000358309|p.G642E	Kinase inactivation by hitting essential residue on kinase domain	NA	NA	NA	Y	TK-Eph--EphA7	Y	43	Y	N	N	N	NA	NA	NA	NA	NA
>ENSG00000135333:ENSP00000358309|ENSP00000358309|p.D131H	Uninterpreted mutation on kinase protein	NA	NA	NA	Y	TK-Eph--EphA7	N	NA	NA	NA	NA	N	NA	NA	NA	NA	NA
>ENSG00000135333:ENSP00000358309|ENSP00000358309|p.I138M	Uninterpreted mutation on kinase protein	NA	NA	NA	Y	TK-Eph--EphA7	N	NA	NA	NA	NA	N	NA	NA	NA	NA	NA
>ENSG00000135333:ENSP00000358309|ENSP00000358309|p.R651C	Uninterpreted mutation on kinase domain	NA	NA	NA	Y	TK-Eph--EphA7	Y	64	N	N	N	N	NA	NA	NA	NA	NA
>ENSG00000135333:ENSP00000358309|ENSP00000358309|p.E140D	Uninterpreted mutation on kinase protein	NA	NA	NA	Y	TK-Eph--EphA7	N	NA	NA	NA	NA	N	NA	NA	NA	NA	NA
>ENSG00000135333:ENSP00000358309|ENSP00000358309|p.P655S	Kinase downstream rewiring on kinase domain	NA	NA	NA	Y	TK-Eph--EphA7	Y	81	N	Y	N	N	NA	NA	NA	NA	NA
>ENSG00000135333:ENSP00000358309|ENSP00000358309|p.G656W	Uninterpreted mutation on kinase domain	NA	NA	NA	Y	TK-Eph--EphA7	Y	94	N	N	N	N	NA	NA	NA	NA	NA
>ENSG00000135333:ENSP00000358309|ENSP00000358309|p.I149F	Uninterpreted mutation on kinase protein	NA	NA	NA	Y	TK-Eph--EphA7	N	NA	NA	NA	NA	N	NA	NA	NA	NA	NA
>ENSG00000135333:ENSP00000358309|ENSP00000358309|p.A151T	Uninterpreted mutation on kinase protein	NA	NA	NA	Y	TK-Eph--EphA7	N	NA	NA	NA	NA	N	NA	NA	NA	NA	NA
>ENSG00000135333:ENSP00000358309|ENSP00000358309|p.T156S	Uninterpreted mutation on kinase protein	NA	NA	NA	Y	TK-Eph--EphA7	N	NA	NA	NA	NA	N	NA	NA	NA	NA	NA
>ENSG00000135333:ENSP00000358309|ENSP00000358309|p.T156N	Uninterpreted mutation on kinase protein	NA	NA	NA	Y	TK-Eph--EphA7	N	NA	NA	NA	NA	N	NA	NA	NA	NA	NA
>ENSG00000135333:ENSP00000358309|ENSP00000358309|p.G670V	Uninterpreted mutation on kinase domain	NA	NA	NA	Y	TK-Eph--EphA7	Y	121	N	N	N	N	NA	NA	NA	NA	NA
>ENSG00000135333:ENSP00000358309|ENSP00000358309|p.R676S	Uninterpreted mutation on kinase domain	NA	NA	NA	Y	TK-Eph--EphA7	Y	137	N	N	N	N	NA	NA	NA	NA	NA
>ENSG00000135333:ENSP00000358309|ENSP00000358309|p.R676M	Uninterpreted mutation on kinase domain	NA	NA	NA	Y	TK-Eph--EphA7	Y	137	N	N	N	N	NA	NA	NA	NA	NA
>ENSG00000135333:ENSP00000358309|ENSP00000358309|p.F679I	Kinase downstream rewiring on kinase domain	NA	NA	NA	Y	TK-Eph--EphA7	Y	187	N	Y	N	N	NA	NA	NA	NA	NA
>ENSG00000135333:ENSP00000358309|ENSP00000358309|p.E170K	Uninterpreted mutation on kinase protein	NA	NA	NA	Y	TK-Eph--EphA7	N	NA	NA	NA	NA	N	NA	NA	NA	NA	NA
>ENSG00000135333:ENSP00000358309|ENSP00000358309|p.S684I	Uninterpreted mutation on kinase domain	NA	NA	NA	Y	TK-Eph--EphA7	Y	193	N	N	N	N	NA	NA	NA	NA	NA
>ENSG00000135333:ENSP00000358309|ENSP00000358309|p.S684R	Uninterpreted mutation on kinase domain	NA	NA	NA	Y	TK-Eph--EphA7	Y	193	N	N	N	N	NA	NA	NA	NA	NA
>ENSG00000135333:ENSP00000358309|ENSP00000358309|p.G687E	Uninterpreted mutation on kinase domain	NA	NA	NA	Y	TK-Eph--EphA7	Y	196	N	N	N	N	NA	NA	NA	NA	NA
>ENSG00000135333:ENSP00000358309|ENSP00000358309|p.L177F	Uninterpreted mutation on kinase protein	NA	NA	NA	Y	TK-Eph--EphA7	N	NA	NA	NA	NA	N	NA	NA	NA	NA	NA
>ENSG00000135333:ENSP00000358309|ENSP00000358309|p.D690E	Uninterpreted mutation on kinase domain	NA	NA	NA	Y	TK-Eph--EphA7	Y	210	N	N	N	N	NA	NA	NA	NA	NA
>ENSG00000135333:ENSP00000358309|ENSP00000358309|p.A30V	Uninterpreted mutation on kinase protein	NA	NA	NA	Y	TK-Eph--EphA7	N	NA	NA	NA	NA	N	NA	NA	NA	NA	NA
>ENSG00000135333:ENSP00000358309|ENSP00000358309|p.H696N	Uninterpreted mutation on kinase domain	NA	NA	NA	Y	TK-Eph--EphA7	Y	232	N	N	N	N	NA	NA	NA	NA	NA
>ENSG00000135333:ENSP00000358309|ENSP00000358309|p.E698K	Uninterpreted mutation on kinase domain	NA	NA	NA	Y	TK-Eph--EphA7	Y	234	N	N	N	N	NA	NA	NA	NA	NA
>ENSG00000135333:ENSP00000358309|ENSP00000358309|p.D188N	Uninterpreted mutation on kinase protein	NA	NA	NA	Y	TK-Eph--EphA7	N	NA	NA	NA	NA	N	NA	NA	NA	NA	NA
>ENSG00000135333:ENSP00000358309|ENSP00000358309|p.A194P	Uninterpreted mutation on kinase protein	NA	NA	NA	Y	TK-Eph--EphA7	N	NA	NA	NA	NA	N	NA	NA	NA	NA	NA
>ENSG00000135333:ENSP00000358309|ENSP00000358309|p.L195S	Uninterpreted mutation on kinase protein	NA	NA	NA	Y	TK-Eph--EphA7	N	NA	NA	NA	NA	N	NA	NA	NA	NA	NA
>ENSG00000135333:ENSP00000358309|ENSP00000358309|p.M708I	Uninterpreted mutation on kinase domain	NA	NA	NA	Y	TK-Eph--EphA7	Y	465	N	N	N	N	NA	NA	NA	NA	NA
>ENSG00000135333:ENSP00000358309|ENSP00000358309|p.V200E	Phosphomimicking mutation on kinase protein	-1,-2	N	Y	Y	TK-Eph--EphA7	N	NA	NA	NA	NA	N	NA	NA	NA	NA	NA
>ENSG00000135333:ENSP00000358309|ENSP00000358309|p.K203N	Mutation around phosphorylation site on kinase protein	2,1	N	N	Y	TK-Eph--EphA7	N	NA	NA	NA	NA	N	NA	NA	NA	NA	NA
>ENSG00000135333:ENSP00000358309|ENSP00000358309|p.W206L	Mutation around phosphorylation site on kinase protein	5,4	N	N	Y	TK-Eph--EphA7	N	NA	NA	NA	NA	N	NA	NA	NA	NA	NA
>ENSG00000135333:ENSP00000358309|ENSP00000358309|p.S207P	Mutation around phosphorylation site on kinase protein	5	N	N	Y	TK-Eph--EphA7	N	NA	NA	NA	NA	N	NA	NA	NA	NA	NA
>ENSG00000135333:ENSP00000358309|ENSP00000358309|p.S207F	Mutation around phosphorylation site on kinase protein	5	N	N	Y	TK-Eph--EphA7	N	NA	NA	NA	NA	N	NA	NA	NA	NA	NA
>ENSG00000135333:ENSP00000358309|ENSP00000358309|p.H726N	Kinase downstream rewiring on kinase domain	NA	NA	NA	Y	TK-Eph--EphA7	Y	502	N	Y	N	N	NA	NA	NA	NA	NA
>ENSG00000135333:ENSP00000358309|ENSP00000358309|p.H726R	Kinase downstream rewiring on kinase domain	NA	NA	NA	Y	TK-Eph--EphA7	Y	502	N	Y	N	N	NA	NA	NA	NA	NA
>ENSG00000135333:ENSP00000358309|ENSP00000358309|p.E121K	Uninterpreted mutation on kinase protein	NA	NA	NA	Y	TK-Eph--EphA7	N	NA	NA	NA	NA	N	NA	NA	NA	NA	NA
>ENSG00000135333:ENSP00000358309|ENSP00000358309|p.G728E	Uninterpreted mutation on kinase domain	NA	NA	NA	Y	TK-Eph--EphA7	Y	604	N	N	N	N	NA	NA	NA	NA	NA
>ENSG00000135333:ENSP00000358309|ENSP00000358309|p.T731A	Uninterpreted mutation on kinase domain	NA	NA	NA	Y	TK-Eph--EphA7	Y	609	N	N	N	N	NA	NA	NA	NA	NA
>ENSG00000135333:ENSP00000358309|ENSP00000358309|p.E378K	Uninterpreted mutation on kinase protein	NA	NA	NA	Y	TK-Eph--EphA7	N	NA	NA	NA	NA	N	NA	NA	NA	NA	NA
>ENSG00000135333:ENSP00000358309|ENSP00000358309|p.M738I	Uninterpreted mutation on kinase domain	NA	NA	NA	Y	TK-Eph--EphA7	Y	616	N	N	N	N	NA	NA	NA	NA	NA
>ENSG00000135333:ENSP00000358309|ENSP00000358309|p.M738V	Uninterpreted mutation on kinase domain	NA	NA	NA	Y	TK-Eph--EphA7	Y	616	N	N	N	N	NA	NA	NA	NA	NA
>ENSG00000135333:ENSP00000358309|ENSP00000358309|p.M738T	Uninterpreted mutation on kinase domain	NA	NA	NA	Y	TK-Eph--EphA7	Y	616	N	N	N	N	NA	NA	NA	NA	NA
>ENSG00000135333:ENSP00000358309|ENSP00000358309|p.C379S	Uninterpreted mutation on kinase protein	NA	NA	NA	Y	TK-Eph--EphA7	N	NA	NA	NA	NA	N	NA	NA	NA	NA	NA
>ENSG00000135333:ENSP00000358309|ENSP00000358309|p.G232W	Uninterpreted mutation on kinase protein	NA	NA	NA	Y	TK-Eph--EphA7	N	NA	NA	NA	NA	N	NA	NA	NA	NA	NA
>ENSG00000135333:ENSP00000358309|ENSP00000358309|p.G232V	Uninterpreted mutation on kinase protein	NA	NA	NA	Y	TK-Eph--EphA7	N	NA	NA	NA	NA	N	NA	NA	NA	NA	NA
>ENSG00000135333:ENSP00000358309|ENSP00000358309|p.G232R	Uninterpreted mutation on kinase protein	NA	NA	NA	Y	TK-Eph--EphA7	N	NA	NA	NA	NA	N	NA	NA	NA	NA	NA
>ENSG00000135333:ENSP00000358309|ENSP00000358309|p.C234G	Uninterpreted mutation on kinase protein	NA	NA	NA	Y	TK-Eph--EphA7	N	NA	NA	NA	NA	N	NA	NA	NA	NA	NA
>ENSG00000135333:ENSP00000358309|ENSP00000358309|p.E240K	Uninterpreted mutation on kinase protein	NA	NA	NA	Y	TK-Eph--EphA7	N	NA	NA	NA	NA	N	NA	NA	NA	NA	NA
>ENSG00000135333:ENSP00000358309|ENSP00000358309|p.H249Y	Uninterpreted mutation on kinase protein	NA	NA	NA	Y	TK-Eph--EphA7	N	NA	NA	NA	NA	N	NA	NA	NA	NA	NA
>ENSG00000135333:ENSP00000358309|ENSP00000358309|p.S251I	Uninterpreted mutation on kinase protein	NA	NA	NA	Y	TK-Eph--EphA7	N	NA	NA	NA	NA	N	NA	NA	NA	NA	NA
>ENSG00000135333:ENSP00000358309|ENSP00000358309|p.R281C	Uninterpreted mutation on kinase protein	NA	NA	NA	Y	TK-Eph--EphA7	N	NA	NA	NA	NA	N	NA	NA	NA	NA	NA
>ENSG00000135333:ENSP00000358309|ENSP00000358309|p.R281S	Uninterpreted mutation on kinase protein	NA	NA	NA	Y	TK-Eph--EphA7	N	NA	NA	NA	NA	N	NA	NA	NA	NA	NA
>ENSG00000135333:ENSP00000358309|ENSP00000358309|p.E255K	Uninterpreted mutation on kinase protein	NA	NA	NA	Y	TK-Eph--EphA7	N	NA	NA	NA	NA	N	NA	NA	NA	NA	NA
>ENSG00000135333:ENSP00000358309|ENSP00000358309|p.V258A	Uninterpreted mutation on kinase protein	NA	NA	NA	Y	TK-Eph--EphA7	N	NA	NA	NA	NA	N	NA	NA	NA	NA	NA
>ENSG00000135333:ENSP00000358309|ENSP00000358309|p.D776N	Kinase inactivation by hitting essential residue, Mutation around phosphorylation site on kinase domain	1,-4	N	N	Y	TK-Eph--EphA7	Y	992	Y	N	Y	N	NA	NA	NA	NA	NA
>ENSG00000135333:ENSP00000358309|ENSP00000358309|p.C279F	Uninterpreted mutation on kinase protein	NA	NA	NA	Y	TK-Eph--EphA7	N	NA	NA	NA	NA	N	NA	NA	NA	NA	NA
>ENSG00000135333:ENSP00000358309|ENSP00000358309|p.T793S	Mutation around phosphorylation site on kinase domain	1,2,-1	N	N	Y	TK-Eph--EphA7	Y	1070	N	N	Y	N	NA	NA	NA	NA	NA
>ENSG00000135333:ENSP00000358309|ENSP00000358309|p.G795V	Kinase downstream rewiring, Mutation around phosphorylation site on kinase domain	3,4,1	N	N	Y	TK-Eph--EphA7	Y	1073	N	Y	Y	N	NA	NA	NA	NA	NA
>ENSG00000135333:ENSP00000358309|ENSP00000358309|p.Y284H	Uninterpreted mutation on kinase protein	NA	NA	NA	Y	TK-Eph--EphA7	N	NA	NA	NA	NA	N	NA	NA	NA	NA	NA
>ENSG00000135333:ENSP00000358309|ENSP00000358309|p.V800L	Kinase downstream rewiring on kinase domain	NA	NA	NA	Y	TK-Eph--EphA7	Y	1078	N	Y	Y	N	NA	NA	NA	NA	NA
>ENSG00000135333:ENSP00000358309|ENSP00000358309|p.L291I	Uninterpreted mutation on kinase protein	NA	NA	NA	Y	TK-Eph--EphA7	N	NA	NA	NA	NA	N	NA	NA	NA	NA	NA
>ENSG00000135333:ENSP00000358309|ENSP00000358309|p.Q809H	Mutation around phosphorylation site on kinase domain	-1	N	N	Y	TK-Eph--EphA7	Y	1088	N	N	N	N	NA	NA	NA	NA	NA
>ENSG00000135333:ENSP00000358309|ENSP00000358309|p.S308Y	Destruction of phosphorylation site on kinase protein	1,0	Y	N	Y	TK-Eph--EphA7	N	NA	NA	NA	NA	N	NA	NA	NA	NA	NA
>ENSG00000135333:ENSP00000358309|ENSP00000358309|p.R309T	Mutation around phosphorylation site on kinase protein	2,1	N	N	Y	TK-Eph--EphA7	N	NA	NA	NA	NA	N	NA	NA	NA	NA	NA
>ENSG00000135333:ENSP00000358309|ENSP00000358309|p.C312W	Mutation around phosphorylation site on kinase protein	5,4	N	N	Y	TK-Eph--EphA7	N	NA	NA	NA	NA	N	NA	NA	NA	NA	NA
>ENSG00000135333:ENSP00000358309|ENSP00000358309|p.E828K	Uninterpreted mutation on kinase domain	NA	NA	NA	Y	TK-Eph--EphA7	Y	1133	N	N	N	N	NA	NA	NA	NA	NA
>ENSG00000135333:ENSP00000358309|ENSP00000358309|p.E834K	Uninterpreted mutation on kinase domain	NA	NA	NA	Y	TK-Eph--EphA7	Y	1153	N	N	N	N	NA	NA	NA	NA	NA
>ENSG00000135333:ENSP00000358309|ENSP00000358309|p.P324Q	Uninterpreted mutation on kinase protein	NA	NA	NA	Y	TK-Eph--EphA7	N	NA	NA	NA	NA	N	NA	NA	NA	NA	NA
>ENSG00000135333:ENSP00000358309|ENSP00000358309|p.V326I	Uninterpreted mutation on kinase protein	NA	NA	NA	Y	TK-Eph--EphA7	N	NA	NA	NA	NA	N	NA	NA	NA	NA	NA
>ENSG00000135333:ENSP00000358309|ENSP00000358309|p.P331H	Uninterpreted mutation on kinase protein	NA	NA	NA	Y	TK-Eph--EphA7	N	NA	NA	NA	NA	N	NA	NA	NA	NA	NA
>ENSG00000135333:ENSP00000358309|ENSP00000358309|p.D844H	Uninterpreted mutation on kinase domain	NA	NA	NA	Y	TK-Eph--EphA7	Y	1209	N	N	N	N	NA	NA	NA	NA	NA
>ENSG00000135333:ENSP00000358309|ENSP00000358309|p.E850Q	Uninterpreted mutation on kinase domain	NA	NA	NA	Y	TK-Eph--EphA7	Y	1215	N	N	N	N	NA	NA	NA	NA	NA
>ENSG00000135333:ENSP00000358309|ENSP00000358309|p.G852V	Uninterpreted mutation on kinase domain	NA	NA	NA	Y	TK-Eph--EphA7	Y	1270	N	N	N	N	NA	NA	NA	NA	NA
>ENSG00000135333:ENSP00000358309|ENSP00000358309|p.R854C	Uninterpreted mutation on kinase domain	NA	NA	NA	Y	TK-Eph--EphA7	Y	1272	N	N	N	N	NA	NA	NA	NA	NA
>ENSG00000135333:ENSP00000358309|ENSP00000358309|p.R877L	Uninterpreted mutation on kinase domain	NA	NA	NA	Y	TK-Eph--EphA7	Y	1368	N	N	N	N	NA	NA	NA	NA	NA
>ENSG00000135333:ENSP00000358309|ENSP00000358309|p.E879K	Uninterpreted mutation on kinase domain	NA	NA	NA	Y	TK-Eph--EphA7	Y	1370	N	N	N	N	NA	NA	NA	NA	NA
>ENSG00000135333:ENSP00000358309|ENSP00000358309|p.R880M	Uninterpreted mutation on kinase domain	NA	NA	NA	Y	TK-Eph--EphA7	Y	1371	N	N	N	N	NA	NA	NA	NA	NA
>ENSG00000135333:ENSP00000358309|ENSP00000358309|p.R880G	Uninterpreted mutation on kinase domain	NA	NA	NA	Y	TK-Eph--EphA7	Y	1371	N	N	N	N	NA	NA	NA	NA	NA
>ENSG00000135333:ENSP00000358309|ENSP00000358309|p.R371W	Uninterpreted mutation on kinase protein	NA	NA	NA	Y	TK-Eph--EphA7	N	NA	NA	NA	NA	N	NA	NA	NA	NA	NA
>ENSG00000135333:ENSP00000358309|ENSP00000358309|p.I886R	Uninterpreted mutation on kinase domain	NA	NA	NA	Y	TK-Eph--EphA7	Y	1384	N	N	N	N	NA	NA	NA	NA	NA
>ENSG00000135333:ENSP00000358309|ENSP00000358309|p.G888E	Uninterpreted mutation on kinase domain	NA	NA	NA	Y	TK-Eph--EphA7	Y	1386	N	N	N	N	NA	NA	NA	NA	NA
>ENSG00000135333:ENSP00000358309|ENSP00000358309|p.L890V	Uninterpreted mutation on kinase protein	NA	NA	NA	Y	TK-Eph--EphA7	N	NA	NA	NA	NA	N	NA	NA	NA	NA	NA
>ENSG00000135333:ENSP00000358309|ENSP00000358309|p.D891Y	Uninterpreted mutation on kinase protein	NA	NA	NA	Y	TK-Eph--EphA7	N	NA	NA	NA	NA	N	NA	NA	NA	NA	NA
>ENSG00000135333:ENSP00000358309|ENSP00000358309|p.M893T	Uninterpreted mutation on kinase protein	NA	NA	NA	Y	TK-Eph--EphA7	N	NA	NA	NA	NA	N	NA	NA	NA	NA	NA
>ENSG00000135333:ENSP00000358309|ENSP00000358309|p.R895Q	Uninterpreted mutation on kinase protein	NA	NA	NA	Y	TK-Eph--EphA7	N	NA	NA	NA	NA	N	NA	NA	NA	NA	NA
>ENSG00000135333:ENSP00000358309|ENSP00000358309|p.R895G	Uninterpreted mutation on kinase protein	NA	NA	NA	Y	TK-Eph--EphA7	N	NA	NA	NA	NA	N	NA	NA	NA	NA	NA
>ENSG00000135333:ENSP00000358309|ENSP00000358309|p.P903S	Uninterpreted mutation on kinase protein	NA	NA	NA	Y	TK-Eph--EphA7	N	NA	NA	NA	NA	N	NA	NA	NA	NA	NA
>ENSG00000135333:ENSP00000358309|ENSP00000358309|p.Q392H	Uninterpreted mutation on kinase protein	NA	NA	NA	Y	TK-Eph--EphA7	N	NA	NA	NA	NA	N	NA	NA	NA	NA	NA
>ENSG00000135333:ENSP00000358309|ENSP00000358309|p.A663V	Uninterpreted mutation on kinase domain	NA	NA	NA	Y	TK-Eph--EphA7	Y	101	N	N	N	N	NA	NA	NA	NA	NA
>ENSG00000135333:ENSP00000358309|ENSP00000358309|p.L914V	Uninterpreted mutation on kinase protein	NA	NA	NA	Y	TK-Eph--EphA7	N	NA	NA	NA	NA	N	NA	NA	NA	NA	NA
>ENSG00000135333:ENSP00000358309|ENSP00000358309|p.L915M	Uninterpreted mutation on kinase protein	NA	NA	NA	Y	TK-Eph--EphA7	N	NA	NA	NA	NA	N	NA	NA	NA	NA	NA
>ENSG00000135333:ENSP00000358309|ENSP00000358309|p.H408Q	Uninterpreted mutation on kinase protein	NA	NA	NA	Y	TK-Eph--EphA7	N	NA	NA	NA	NA	N	NA	NA	NA	NA	NA
>ENSG00000135333:ENSP00000358309|ENSP00000358309|p.Q440K	Uninterpreted mutation on kinase protein	NA	NA	NA	Y	TK-Eph--EphA7	N	NA	NA	NA	NA	N	NA	NA	NA	NA	NA
>ENSG00000135333:ENSP00000358309|ENSP00000358309|p.W838L	Uninterpreted mutation on kinase domain	NA	NA	NA	Y	TK-Eph--EphA7	Y	1157	N	N	N	N	NA	NA	NA	NA	NA
>ENSG00000135333:ENSP00000358309|ENSP00000358309|p.D423N	Uninterpreted mutation on kinase protein	NA	NA	NA	Y	TK-Eph--EphA7	N	NA	NA	NA	NA	N	NA	NA	NA	NA	NA
>ENSG00000135333:ENSP00000358309|ENSP00000358309|p.R426Q	Uninterpreted mutation on kinase protein	NA	NA	NA	Y	TK-Eph--EphA7	N	NA	NA	NA	NA	N	NA	NA	NA	NA	NA
>ENSG00000135333:ENSP00000358309|ENSP00000358309|p.R426L	Uninterpreted mutation on kinase protein	NA	NA	NA	Y	TK-Eph--EphA7	N	NA	NA	NA	NA	N	NA	NA	NA	NA	NA
>ENSG00000135333:ENSP00000358309|ENSP00000358309|p.S951F	Uninterpreted mutation on kinase protein	NA	NA	NA	Y	TK-Eph--EphA7	N	NA	NA	NA	NA	N	NA	NA	NA	NA	NA
>ENSG00000135333:ENSP00000358309|ENSP00000358309|p.L952F	Uninterpreted mutation on kinase protein	NA	NA	NA	Y	TK-Eph--EphA7	N	NA	NA	NA	NA	N	NA	NA	NA	NA	NA
>ENSG00000135333:ENSP00000358309|ENSP00000358309|p.P443L	Uninterpreted mutation on kinase protein	NA	NA	NA	Y	TK-Eph--EphA7	N	NA	NA	NA	NA	N	NA	NA	NA	NA	NA
>ENSG00000135333:ENSP00000358309|ENSP00000358309|p.G967V	Uninterpreted mutation on kinase protein	NA	NA	NA	Y	TK-Eph--EphA7	N	NA	NA	NA	NA	N	NA	NA	NA	NA	NA
>ENSG00000135333:ENSP00000358309|ENSP00000358309|p.S458I	Uninterpreted mutation on kinase protein	NA	NA	NA	Y	TK-Eph--EphA7	N	NA	NA	NA	NA	N	NA	NA	NA	NA	NA
>ENSG00000135333:ENSP00000358309|ENSP00000358309|p.E460K	Uninterpreted mutation on kinase protein	NA	NA	NA	Y	TK-Eph--EphA7	N	NA	NA	NA	NA	N	NA	NA	NA	NA	NA
>ENSG00000135333:ENSP00000358309|ENSP00000358309|p.I977M	Uninterpreted mutation on kinase protein	NA	NA	NA	Y	TK-Eph--EphA7	N	NA	NA	NA	NA	N	NA	NA	NA	NA	NA
>ENSG00000135333:ENSP00000358309|ENSP00000358309|p.M978L	Uninterpreted mutation on kinase protein	NA	NA	NA	Y	TK-Eph--EphA7	N	NA	NA	NA	NA	N	NA	NA	NA	NA	NA
>ENSG00000135333:ENSP00000358309|ENSP00000358309|p.E467D	Uninterpreted mutation on kinase protein	NA	NA	NA	Y	TK-Eph--EphA7	N	NA	NA	NA	NA	N	NA	NA	NA	NA	NA
>ENSG00000135333:ENSP00000358309|ENSP00000358309|p.P469L	Uninterpreted mutation on kinase protein	NA	NA	NA	Y	TK-Eph--EphA7	N	NA	NA	NA	NA	N	NA	NA	NA	NA	NA
>ENSG00000135333:ENSP00000358309|ENSP00000358309|p.Q987H	Uninterpreted mutation on kinase protein	NA	NA	NA	Y	TK-Eph--EphA7	N	NA	NA	NA	NA	N	NA	NA	NA	NA	NA
>ENSG00000135333:ENSP00000358309|ENSP00000358309|p.E482G	Uninterpreted mutation on kinase protein	NA	NA	NA	Y	TK-Eph--EphA7	N	NA	NA	NA	NA	N	NA	NA	NA	NA	NA
>ENSG00000135333:ENSP00000358309|ENSP00000358309|p.E482D	Uninterpreted mutation on kinase protein	NA	NA	NA	Y	TK-Eph--EphA7	N	NA	NA	NA	NA	N	NA	NA	NA	NA	NA
>ENSG00000135333:ENSP00000358309|ENSP00000358309|p.G995D	Uninterpreted mutation on kinase protein	NA	NA	NA	Y	TK-Eph--EphA7	N	NA	NA	NA	NA	N	NA	NA	NA	NA	NA
>ENSG00000135333:ENSP00000358309|ENSP00000358309|p.D593N	Mutation around phosphorylation site on kinase protein	-4	N	N	Y	TK-Eph--EphA7	N	NA	NA	NA	NA	N	NA	NA	NA	NA	NA
>ENSG00000135333:ENSP00000358309|ENSP00000358309|p.P507Q	Uninterpreted mutation on kinase protein	NA	NA	NA	Y	TK-Eph--EphA7	N	NA	NA	NA	NA	N	NA	NA	NA	NA	NA
>ENSG00000171136:ENSP00000397415|ENSP00000397415|p.Y30H	Destruction of phosphorylation site	0	Y	N	N	NA	NA	NA	NA	NA	NA	N	NA	NA	NA	NA	NA
>ENSG00000128284:ENSP00000344577|ENSP00000344577|p.T215K	Mutation around phosphorylation site	3	N	N	N	NA	NA	NA	NA	NA	NA	N	NA	NA	NA	NA	NA
>ENSG00000158850:ENSP00000320965|ENSP00000320965|p.R212Q	Mutation around phosphorylation site	5	N	N	N	NA	NA	NA	NA	NA	NA	N	NA	NA	NA	NA	NA
>ENSG00000158850:ENSP00000320965|ENSP00000320965|p.R122C	Mutation around phosphorylation site	-3	N	N	N	NA	NA	NA	NA	NA	NA	N	NA	NA	NA	NA	NA
>ENSG00000100285:ENSP00000311997|ENSP00000311997|p.A516S	Mutation around phosphorylation site	-2,5	N	N	N	NA	NA	NA	NA	NA	NA	N	NA	NA	NA	NA	NA
>ENSG00000100285:ENSP00000311997|ENSP00000311997|p.D779E	Mutation around phosphorylation site	3	N	N	N	NA	NA	NA	NA	NA	NA	N	NA	NA	NA	NA	NA
>ENSG00000100285:ENSP00000311997|ENSP00000311997|p.E658A	Mutation around phosphorylation site	-4	N	N	N	NA	NA	NA	NA	NA	NA	N	NA	NA	NA	NA	NA
>ENSG00000100285:ENSP00000311997|ENSP00000311997|p.P533A	Mutation around phosphorylation site	1	N	N	N	NA	NA	NA	NA	NA	NA	N	NA	NA	NA	NA	NA
>ENSG00000100285:ENSP00000311997|ENSP00000311997|p.P663S	Mutation around phosphorylation site	1,-5	N	N	N	NA	NA	NA	NA	NA	NA	N	NA	NA	NA	NA	NA
>ENSG00000100285:ENSP00000311997|ENSP00000311997|p.V670E	Mutation around phosphorylation site	2	N	N	N	NA	NA	NA	NA	NA	NA	N	NA	NA	NA	NA	NA
>ENSG00000100285:ENSP00000311997|ENSP00000311997|p.A686E	Mutation around phosphorylation site	-4,4	N	N	N	NA	NA	NA	NA	NA	NA	N	NA	NA	NA	NA	NA
>ENSG00000100285:ENSP00000311997|ENSP00000311997|p.K947N	Mutation around phosphorylation site	5	N	N	N	NA	NA	NA	NA	NA	NA	N	NA	NA	NA	NA	NA
>ENSG00000100285:ENSP00000311997|ENSP00000311997|p.A564P	Mutation around phosphorylation site	4,-2	N	N	N	NA	NA	NA	NA	NA	NA	N	NA	NA	NA	NA	NA
>ENSG00000100285:ENSP00000311997|ENSP00000311997|p.S822Y	Destruction of phosphorylation site	0	Y	N	N	NA	NA	NA	NA	NA	NA	N	NA	NA	NA	NA	NA
>ENSG00000100285:ENSP00000311997|ENSP00000311997|p.P823T	Mutation around phosphorylation site	1	N	N	N	NA	NA	NA	NA	NA	NA	N	NA	NA	NA	NA	NA
>ENSG00000100285:ENSP00000311997|ENSP00000311997|p.K825E	Mutation around phosphorylation site	3	N	N	N	NA	NA	NA	NA	NA	NA	N	NA	NA	NA	NA	NA
>ENSG00000100285:ENSP00000311997|ENSP00000311997|p.A68T	Mutation around phosphorylation site	5	N	N	N	NA	NA	NA	NA	NA	NA	N	NA	NA	NA	NA	NA
>ENSG00000100285:ENSP00000311997|ENSP00000311997|p.E748D	Mutation around phosphorylation site	-4,2	N	N	N	NA	NA	NA	NA	NA	NA	N	NA	NA	NA	NA	NA
>ENSG00000100285:ENSP00000311997|ENSP00000311997|p.E715K	Mutation around phosphorylation site	5	N	N	N	NA	NA	NA	NA	NA	NA	N	NA	NA	NA	NA	NA
>ENSG00000100285:ENSP00000311997|ENSP00000311997|p.L332V	Mutation around phosphorylation site	-5	N	N	N	NA	NA	NA	NA	NA	NA	N	NA	NA	NA	NA	NA
>ENSG00000100285:ENSP00000311997|ENSP00000311997|p.K336E	Phosphomimicking mutation	-1	N	Y	N	NA	NA	NA	NA	NA	NA	N	NA	NA	NA	NA	NA
>ENSG00000100285:ENSP00000311997|ENSP00000311997|p.A598T	Mutation around phosphorylation site	4,-2	N	N	N	NA	NA	NA	NA	NA	NA	N	NA	NA	NA	NA	NA
>ENSG00000100285:ENSP00000311997|ENSP00000311997|p.A730T	Mutation around phosphorylation site	-2	N	N	N	NA	NA	NA	NA	NA	NA	N	NA	NA	NA	NA	NA
>ENSG00000100285:ENSP00000311997|ENSP00000311997|p.T732S	Destruction of phosphorylation site	0	Y	N	N	NA	NA	NA	NA	NA	NA	N	NA	NA	NA	NA	NA
>ENSG00000100285:ENSP00000311997|ENSP00000311997|p.P733T	Mutation around phosphorylation site	1,-5	N	N	N	NA	NA	NA	NA	NA	NA	N	NA	NA	NA	NA	NA
>ENSG00000100285:ENSP00000311997|ENSP00000311997|p.E734K	Mutation around phosphorylation site	2,-4	N	N	N	NA	NA	NA	NA	NA	NA	N	NA	NA	NA	NA	NA
>ENSG00000100285:ENSP00000311997|ENSP00000311997|p.K751N	Mutation around phosphorylation site	-1,5	N	N	N	NA	NA	NA	NA	NA	NA	N	NA	NA	NA	NA	NA
>ENSG00000111786:ENSP00000229390|ENSP00000229390|p.D136N	Mutation around phosphorylation site	-3	N	N	N	NA	NA	NA	NA	NA	NA	N	NA	NA	NA	NA	NA
>ENSG00000111786:ENSP00000229390|ENSP00000229390|p.R202H	Mutation around phosphorylation site	-2,5,3,-4	N	N	N	NA	NA	NA	NA	NA	NA	N	NA	NA	NA	NA	NA
>ENSG00000111786:ENSP00000229390|ENSP00000229390|p.D76H	Mutation around phosphorylation site	1	N	N	N	NA	NA	NA	NA	NA	NA	N	NA	NA	NA	NA	NA
>ENSG00000168495:ENSP00000380904|ENSP00000380904|p.E101K	Mutation around phosphorylation site	-4	N	N	N	NA	NA	NA	NA	NA	NA	N	NA	NA	NA	NA	NA
>ENSG00000168495:ENSP00000380904|ENSP00000380904|p.G112C	Mutation around phosphorylation site	5	N	N	N	NA	NA	NA	NA	NA	NA	N	NA	NA	NA	NA	NA
>ENSG00000154134:ENSP00000380903|ENSP00000380903|p.T300A	Destruction of phosphorylation site	0	Y	N	N	NA	NA	NA	NA	NA	NA	N	NA	NA	NA	NA	NA
>ENSG00000154134:ENSP00000380903|ENSP00000380903|p.R400H	Mutation around phosphorylation site	2	N	N	N	NA	NA	NA	NA	NA	NA	N	NA	NA	NA	NA	NA
>ENSG00000154134:ENSP00000380903|ENSP00000380903|p.P299H	Mutation around phosphorylation site	-1	N	N	N	NA	NA	NA	NA	NA	NA	N	NA	NA	NA	NA	NA
>ENSG00000154134:ENSP00000380903|ENSP00000380903|p.P556L	Mutation around phosphorylation site	-4	N	N	N	NA	NA	NA	NA	NA	NA	N	NA	NA	NA	NA	NA
>ENSG00000154134:ENSP00000380903|ENSP00000380903|p.D1266N	Mutation around phosphorylation site	3	N	N	N	NA	NA	NA	NA	NA	NA	N	NA	NA	NA	NA	NA
>ENSG00000154134:ENSP00000380903|ENSP00000380903|p.R1334W	Mutation around phosphorylation site	-4,4	N	N	N	NA	NA	NA	NA	NA	NA	N	NA	NA	NA	NA	NA
>ENSG00000154134:ENSP00000380903|ENSP00000380903|p.T1343M	Mutation around phosphorylation site	5	N	N	N	NA	NA	NA	NA	NA	NA	N	NA	NA	NA	NA	NA
>ENSG00000154134:ENSP00000380903|ENSP00000380903|p.R1367Q	Mutation around phosphorylation site	3,-3	N	N	N	NA	NA	NA	NA	NA	NA	N	NA	NA	NA	NA	NA
>ENSG00000154134:ENSP00000380903|ENSP00000380903|p.R217C	Mutation around phosphorylation site	2	N	N	N	NA	NA	NA	NA	NA	NA	N	NA	NA	NA	NA	NA
>ENSG00000111790:ENSP00000229395|ENSP00000229395|p.Q45H	Mutation around phosphorylation site	-1	N	N	N	NA	NA	NA	NA	NA	NA	N	NA	NA	NA	NA	NA
>ENSG00000111790:ENSP00000229395|ENSP00000229395|p.T244I	Mutation around phosphorylation site	-5	N	N	N	NA	NA	NA	NA	NA	NA	N	NA	NA	NA	NA	NA
>ENSG00000111790:ENSP00000229395|ENSP00000229395|p.R60W	Mutation around phosphorylation site	-3,-4	N	N	N	NA	NA	NA	NA	NA	NA	N	NA	NA	NA	NA	NA
>ENSG00000092051:ENSP00000380307|ENSP00000380307|p.S457C	Mutation around phosphorylation site	-5	N	N	N	NA	NA	NA	NA	NA	NA	N	NA	NA	NA	NA	NA
>ENSG00000266733:ENSP00000462799|ENSP00000462799|p.T74I	Mutation around phosphorylation site	5	N	N	N	NA	NA	NA	NA	NA	NA	N	NA	NA	NA	NA	NA
>ENSG00000051180:ENSP00000372088|ENSP00000372088|p.K57N	Mutation around phosphorylation site	3	N	N	N	NA	NA	NA	NA	NA	NA	N	NA	NA	NA	NA	NA
>ENSG00000051180:ENSP00000372088|ENSP00000372088|p.C313Y	Mutation around phosphorylation site	-3,3	N	N	N	NA	NA	NA	NA	NA	NA	N	NA	NA	NA	NA	NA
>ENSG00000138347:ENSP00000351790|ENSP00000351790|p.M1035V	Mutation around phosphorylation site	-3	N	N	N	NA	NA	NA	NA	NA	NA	N	NA	NA	NA	NA	NA
>ENSG00000138347:ENSP00000351790|ENSP00000351790|p.V1036I	Mutation around phosphorylation site	-2	N	N	N	NA	NA	NA	NA	NA	NA	N	NA	NA	NA	NA	NA
>ENSG00000138347:ENSP00000351790|ENSP00000351790|p.V1036A	Mutation around phosphorylation site	-2	N	N	N	NA	NA	NA	NA	NA	NA	N	NA	NA	NA	NA	NA
>ENSG00000138347:ENSP00000351790|ENSP00000351790|p.S1038R	Destruction of phosphorylation site	0,-5	Y	N	N	NA	NA	NA	NA	NA	NA	N	NA	NA	NA	NA	NA
>ENSG00000138347:ENSP00000351790|ENSP00000351790|p.S1038G	Destruction of phosphorylation site	0,-5	Y	N	N	NA	NA	NA	NA	NA	NA	N	NA	NA	NA	NA	NA
>ENSG00000138347:ENSP00000351790|ENSP00000351790|p.R1042H	Mutation around phosphorylation site	-5,4,-1	N	N	N	NA	NA	NA	NA	NA	NA	N	NA	NA	NA	NA	NA
>ENSG00000138347:ENSP00000351790|ENSP00000351790|p.I83M	Mutation around phosphorylation site	-2	N	N	N	NA	NA	NA	NA	NA	NA	N	NA	NA	NA	NA	NA
>ENSG00000138347:ENSP00000351790|ENSP00000351790|p.S101Y	Destruction of phosphorylation site	0	Y	N	N	NA	NA	NA	NA	NA	NA	N	NA	NA	NA	NA	NA
>ENSG00000138347:ENSP00000351790|ENSP00000351790|p.D103H	Mutation around phosphorylation site	2	N	N	N	NA	NA	NA	NA	NA	NA	N	NA	NA	NA	NA	NA
>ENSG00000138347:ENSP00000351790|ENSP00000351790|p.Q104E	Mutation around phosphorylation site	3	N	N	N	NA	NA	NA	NA	NA	NA	N	NA	NA	NA	NA	NA
>ENSG00000138347:ENSP00000351790|ENSP00000351790|p.R123Q	Mutation around phosphorylation site	-3,-1,-4	N	N	N	NA	NA	NA	NA	NA	NA	N	NA	NA	NA	NA	NA
>ENSG00000138347:ENSP00000351790|ENSP00000351790|p.K638T	Mutation around phosphorylation site	-5	N	N	N	NA	NA	NA	NA	NA	NA	N	NA	NA	NA	NA	NA
>ENSG00000138347:ENSP00000351790|ENSP00000351790|p.P640T	Mutation around phosphorylation site	-3,-4	N	N	N	NA	NA	NA	NA	NA	NA	N	NA	NA	NA	NA	NA
>ENSG00000138347:ENSP00000351790|ENSP00000351790|p.E648Q	Mutation around phosphorylation site	5,4	N	N	N	NA	NA	NA	NA	NA	NA	N	NA	NA	NA	NA	NA
>ENSG00000138347:ENSP00000351790|ENSP00000351790|p.Q755H	Mutation around phosphorylation site	-4,-2	N	N	N	NA	NA	NA	NA	NA	NA	N	NA	NA	NA	NA	NA
>ENSG00000138347:ENSP00000351790|ENSP00000351790|p.S257L	Destruction of phosphorylation site	2,0,-1,-3	Y	N	N	NA	NA	NA	NA	NA	NA	N	NA	NA	NA	NA	NA
>ENSG00000138347:ENSP00000351790|ENSP00000351790|p.P132L	Mutation around phosphorylation site	5,1	N	N	N	NA	NA	NA	NA	NA	NA	N	NA	NA	NA	NA	NA
>ENSG00000138347:ENSP00000351790|ENSP00000351790|p.C811S	Mutation around phosphorylation site	-2	N	N	N	NA	NA	NA	NA	NA	NA	N	NA	NA	NA	NA	NA
>ENSG00000138347:ENSP00000351790|ENSP00000351790|p.R822Q	Mutation around phosphorylation site	4	N	N	N	NA	NA	NA	NA	NA	NA	N	NA	NA	NA	NA	NA
>ENSG00000138347:ENSP00000351790|ENSP00000351790|p.K862N	Mutation around phosphorylation site	-5	N	N	N	NA	NA	NA	NA	NA	NA	N	NA	NA	NA	NA	NA
>ENSG00000138347:ENSP00000351790|ENSP00000351790|p.Y422C	Mutation around phosphorylation site	4	N	N	N	NA	NA	NA	NA	NA	NA	N	NA	NA	NA	NA	NA
>ENSG00000077380:ENSP00000380308|ENSP00000380308|p.P85L	Mutation around phosphorylation site	-5	N	N	N	NA	NA	NA	NA	NA	NA	N	NA	NA	NA	NA	NA
>ENSG00000184708:ENSP00000380659|ENSP00000380659|p.A258V	Mutation around phosphorylation site	-1,5,1	N	N	N	NA	NA	NA	NA	NA	NA	N	NA	NA	NA	NA	NA
>ENSG00000184708:ENSP00000380659|ENSP00000380659|p.A747V	Mutation around phosphorylation site	-5	N	N	N	NA	NA	NA	NA	NA	NA	N	NA	NA	NA	NA	NA
>ENSG00000184708:ENSP00000380659|ENSP00000380659|p.M6V	Mutation around phosphorylation site	1	N	N	N	NA	NA	NA	NA	NA	NA	N	NA	NA	NA	NA	NA
>ENSG00000184708:ENSP00000380659|ENSP00000380659|p.Q536K	Mutation around phosphorylation site	-5	N	N	N	NA	NA	NA	NA	NA	NA	N	NA	NA	NA	NA	NA
>ENSG00000184708:ENSP00000380659|ENSP00000380659|p.R134Q	Mutation around phosphorylation site	-2,-4	N	N	N	NA	NA	NA	NA	NA	NA	N	NA	NA	NA	NA	NA
>ENSG00000184708:ENSP00000380659|ENSP00000380659|p.R806H	Mutation around phosphorylation site	5	N	N	N	NA	NA	NA	NA	NA	NA	N	NA	NA	NA	NA	NA
>ENSG00000184708:ENSP00000380659|ENSP00000380659|p.S679Y	Mutation around phosphorylation site	-2,-1	N	N	N	NA	NA	NA	NA	NA	NA	N	NA	NA	NA	NA	NA
>ENSG00000184708:ENSP00000380659|ENSP00000380659|p.R944H	Mutation around phosphorylation site	-2	N	N	N	NA	NA	NA	NA	NA	NA	N	NA	NA	NA	NA	NA
>ENSG00000184708:ENSP00000380659|ENSP00000380659|p.R944C	Mutation around phosphorylation site	-2	N	N	N	NA	NA	NA	NA	NA	NA	N	NA	NA	NA	NA	NA
>ENSG00000184708:ENSP00000380659|ENSP00000380659|p.S545I	Mutation around phosphorylation site	4	N	N	N	NA	NA	NA	NA	NA	NA	N	NA	NA	NA	NA	NA
>ENSG00000184708:ENSP00000380659|ENSP00000380659|p.A73D	Phosphomimicking mutation	-4,2,-5,-1	N	Y	N	NA	NA	NA	NA	NA	NA	N	NA	NA	NA	NA	NA
>ENSG00000184708:ENSP00000380659|ENSP00000380659|p.E463Q	Mutation around phosphorylation site	-2,-4	N	N	N	NA	NA	NA	NA	NA	NA	N	NA	NA	NA	NA	NA
>ENSG00000184708:ENSP00000380659|ENSP00000380659|p.E220Q	Mutation around phosphorylation site	-3,5	N	N	N	NA	NA	NA	NA	NA	NA	N	NA	NA	NA	NA	NA
>ENSG00000184708:ENSP00000380659|ENSP00000380659|p.S349I	Mutation around phosphorylation site	-4,4	N	N	N	NA	NA	NA	NA	NA	NA	N	NA	NA	NA	NA	NA
>ENSG00000184708:ENSP00000380659|ENSP00000380659|p.R607C	Mutation around phosphorylation site	-4	N	N	N	NA	NA	NA	NA	NA	NA	N	NA	NA	NA	NA	NA
>ENSG00000184708:ENSP00000380659|ENSP00000380659|p.R208H	Mutation around phosphorylation site	-5	N	N	N	NA	NA	NA	NA	NA	NA	N	NA	NA	NA	NA	NA
>ENSG00000184708:ENSP00000380659|ENSP00000380659|p.R749L	Mutation around phosphorylation site	-3	N	N	N	NA	NA	NA	NA	NA	NA	N	NA	NA	NA	NA	NA
>ENSG00000184708:ENSP00000380659|ENSP00000380659|p.S752F	Destruction of phosphorylation site	0	Y	N	N	NA	NA	NA	NA	NA	NA	N	NA	NA	NA	NA	NA
>ENSG00000184708:ENSP00000380659|ENSP00000380659|p.E464K	Mutation around phosphorylation site	-1,-3	N	N	N	NA	NA	NA	NA	NA	NA	N	NA	NA	NA	NA	NA
>ENSG00000184708:ENSP00000380659|ENSP00000380659|p.S757Y	Mutation around phosphorylation site	5	N	N	N	NA	NA	NA	NA	NA	NA	N	NA	NA	NA	NA	NA
>ENSG00000184708:ENSP00000380659|ENSP00000380659|p.R119Q	Mutation around phosphorylation site	-1	N	N	N	NA	NA	NA	NA	NA	NA	N	NA	NA	NA	NA	NA
>ENSG00000184708:ENSP00000380659|ENSP00000380659|p.G249W	Mutation around phosphorylation site	-4	N	N	N	NA	NA	NA	NA	NA	NA	N	NA	NA	NA	NA	NA
>ENSG00000184708:ENSP00000380659|ENSP00000380659|p.S766L	Mutation around phosphorylation site	-2,-3	N	N	N	NA	NA	NA	NA	NA	NA	N	NA	NA	NA	NA	NA
>ENSG00000162520:ENSP00000386439|ENSP00000386439|p.L445F	Mutation around phosphorylation site	-5	N	N	N	NA	NA	NA	NA	NA	NA	N	NA	NA	NA	NA	NA
>ENSG00000162520:ENSP00000386439|ENSP00000386439|p.Y452C	Mutation around phosphorylation site	2	N	N	N	NA	NA	NA	NA	NA	NA	N	NA	NA	NA	NA	NA
>ENSG00000186453:ENSP00000295150|ENSP00000295150|p.T152M	Mutation around phosphorylation site	-4	N	N	N	NA	NA	NA	NA	NA	NA	N	NA	NA	NA	NA	NA
>ENSG00000186453:ENSP00000295150|ENSP00000295150|p.T56K	Destruction of phosphorylation site	0	Y	N	N	NA	NA	NA	NA	NA	NA	N	NA	NA	NA	NA	NA
>ENSG00000186453:ENSP00000295150|ENSP00000295150|p.D154N	Mutation around phosphorylation site	-2	N	N	N	NA	NA	NA	NA	NA	NA	N	NA	NA	NA	NA	NA
>ENSG00000186453:ENSP00000295150|ENSP00000295150|p.V61A	Mutation around phosphorylation site	5	N	N	N	NA	NA	NA	NA	NA	NA	N	NA	NA	NA	NA	NA
>ENSG00000114646:ENSP00000373244|ENSP00000373244|p.D472V	Mutation around phosphorylation site	5	N	N	N	NA	NA	NA	NA	NA	NA	N	NA	NA	NA	NA	NA
>ENSG00000159337:ENSP00000290472|ENSP00000290472|p.G238A	Mutation around phosphorylation site	-1,2	N	N	N	NA	NA	NA	NA	NA	NA	N	NA	NA	NA	NA	NA
>ENSG00000159337:ENSP00000290472|ENSP00000290472|p.R222C	Mutation around phosphorylation site	-4,-3	N	N	N	NA	NA	NA	NA	NA	NA	N	NA	NA	NA	NA	NA
>ENSG00000159337:ENSP00000290472|ENSP00000290472|p.L244P	Mutation around phosphorylation site	5	N	N	N	NA	NA	NA	NA	NA	NA	N	NA	NA	NA	NA	NA
>ENSG00000156509:ENSP00000403293|ENSP00000403293|p.I550F	Mutation around phosphorylation site	-1	N	N	N	NA	NA	NA	NA	NA	NA	N	NA	NA	NA	NA	NA
>ENSG00000156509:ENSP00000403293|ENSP00000403293|p.E332K	Mutation around phosphorylation site	-2	N	N	N	NA	NA	NA	NA	NA	NA	N	NA	NA	NA	NA	NA
>ENSG00000156509:ENSP00000403293|ENSP00000403293|p.G603V	Mutation around phosphorylation site	-4	N	N	N	NA	NA	NA	NA	NA	NA	N	NA	NA	NA	NA	NA
>ENSG00000156509:ENSP00000403293|ENSP00000403293|p.L606F	Mutation around phosphorylation site	-1	N	N	N	NA	NA	NA	NA	NA	NA	N	NA	NA	NA	NA	NA
>ENSG00000156509:ENSP00000403293|ENSP00000403293|p.L609P	Mutation around phosphorylation site	2	N	N	N	NA	NA	NA	NA	NA	NA	N	NA	NA	NA	NA	NA
>ENSG00000156509:ENSP00000403293|ENSP00000403293|p.R504I	Mutation around phosphorylation site	1,5	N	N	N	NA	NA	NA	NA	NA	NA	N	NA	NA	NA	NA	NA
>ENSG00000075292:ENSP00000386433|ENSP00000386433|p.E562K	Mutation around phosphorylation site	4,2	N	N	N	NA	NA	NA	NA	NA	NA	N	NA	NA	NA	NA	NA
>ENSG00000075292:ENSP00000386433|ENSP00000386433|p.R584Q	Mutation around phosphorylation site	-5,-1	N	N	N	NA	NA	NA	NA	NA	NA	N	NA	NA	NA	NA	NA
>ENSG00000075292:ENSP00000386433|ENSP00000386433|p.P1101T	Mutation around phosphorylation site	1	N	N	N	NA	NA	NA	NA	NA	NA	N	NA	NA	NA	NA	NA
>ENSG00000075292:ENSP00000386433|ENSP00000386433|p.T612I	Destruction of phosphorylation site	-2,0,-4	Y	N	N	NA	NA	NA	NA	NA	NA	N	NA	NA	NA	NA	NA
>ENSG00000075292:ENSP00000386433|ENSP00000386433|p.R638C	Mutation around phosphorylation site	2	N	N	N	NA	NA	NA	NA	NA	NA	N	NA	NA	NA	NA	NA
>ENSG00000075292:ENSP00000386433|ENSP00000386433|p.C639F	Mutation around phosphorylation site	3	N	N	N	NA	NA	NA	NA	NA	NA	N	NA	NA	NA	NA	NA
>ENSG00000075292:ENSP00000386433|ENSP00000386433|p.S1667P	Destruction of phosphorylation site	0	Y	N	N	NA	NA	NA	NA	NA	NA	N	NA	NA	NA	NA	NA
>ENSG00000075292:ENSP00000386433|ENSP00000386433|p.D210N	Mutation around phosphorylation site	-1	N	N	N	NA	NA	NA	NA	NA	NA	N	NA	NA	NA	NA	NA
>ENSG00000075292:ENSP00000386433|ENSP00000386433|p.K216N	Mutation around phosphorylation site	-3,5,-1	N	N	N	NA	NA	NA	NA	NA	NA	N	NA	NA	NA	NA	NA
>ENSG00000075292:ENSP00000386433|ENSP00000386433|p.S279F	Mutation around phosphorylation site	-4	N	N	N	NA	NA	NA	NA	NA	NA	N	NA	NA	NA	NA	NA
>ENSG00000075292:ENSP00000386433|ENSP00000386433|p.A803S	Mutation around phosphorylation site	2,-5	N	N	N	NA	NA	NA	NA	NA	NA	N	NA	NA	NA	NA	NA
>ENSG00000075292:ENSP00000386433|ENSP00000386433|p.I1381V	Mutation around phosphorylation site	5,4	N	N	N	NA	NA	NA	NA	NA	NA	N	NA	NA	NA	NA	NA
>ENSG00000075292:ENSP00000386433|ENSP00000386433|p.G386C	Mutation around phosphorylation site	3	N	N	N	NA	NA	NA	NA	NA	NA	N	NA	NA	NA	NA	NA
>ENSG00000075292:ENSP00000386433|ENSP00000386433|p.I423K	Mutation around phosphorylation site	3	N	N	N	NA	NA	NA	NA	NA	NA	N	NA	NA	NA	NA	NA
>ENSG00000075292:ENSP00000386433|ENSP00000386433|p.R485Q	Mutation around phosphorylation site	-5,-3	N	N	N	NA	NA	NA	NA	NA	NA	N	NA	NA	NA	NA	NA
>ENSG00000075292:ENSP00000386433|ENSP00000386433|p.R495H	Mutation around phosphorylation site	5	N	N	N	NA	NA	NA	NA	NA	NA	N	NA	NA	NA	NA	NA
>ENSG00000075292:ENSP00000386433|ENSP00000386433|p.R509Q	Mutation around phosphorylation site	-1,1	N	N	N	NA	NA	NA	NA	NA	NA	N	NA	NA	NA	NA	NA
>ENSG00000154582:ENSP00000428334|ENSP00000428334|p.P49Q	Mutation around phosphorylation site	2	N	N	N	NA	NA	NA	NA	NA	NA	N	NA	NA	NA	NA	NA
>ENSG00000166928:ENSP00000433761|ENSP00000433761|p.S32N	Destruction of phosphorylation site	4,0,-1	Y	N	N	NA	NA	NA	NA	NA	NA	N	NA	NA	NA	NA	NA
>ENSG00000166928:ENSP00000433761|ENSP00000433761|p.S560F	Mutation around phosphorylation site	-5	N	N	N	NA	NA	NA	NA	NA	NA	N	NA	NA	NA	NA	NA
>ENSG00000172575:ENSP00000310244|ENSP00000310244|p.S661Y	Destruction of phosphorylation site	0,4	Y	N	N	NA	NA	NA	NA	NA	NA	N	NA	NA	NA	NA	NA
>ENSG00000172575:ENSP00000310244|ENSP00000310244|p.P689L	Mutation around phosphorylation site	-5	N	N	N	NA	NA	NA	NA	NA	NA	N	NA	NA	NA	NA	NA
>ENSG00000172575:ENSP00000310244|ENSP00000310244|p.R195Q	Mutation around phosphorylation site	-3	N	N	N	NA	NA	NA	NA	NA	NA	N	NA	NA	NA	NA	NA
>ENSG00000006715:ENSP00000309457|ENSP00000309457|p.P450R	Mutation around phosphorylation site	4	N	N	N	NA	NA	NA	NA	NA	NA	N	NA	NA	NA	NA	NA
>ENSG00000102010:ENSP00000350224|ENSP00000350224|p.G128W	Uninterpreted mutation on kinase protein on SH2 protein	NA	NA	NA	Y	TK-Tec--BMX	N	NA	NA	NA	NA	Y	BMX	N	NA	NA	NA
>ENSG00000102010:ENSP00000350224|ENSP00000350224|p.D257Y	Mutation around phosphorylation site on kinase protein on SH2 protein	-4,-3	N	N	Y	TK-Tec--BMX	N	NA	NA	NA	NA	Y	BMX	N	NA	NA	NA
>ENSG00000102010:ENSP00000350224|ENSP00000350224|p.M516T	Uninterpreted mutation on kinase domain on SH2 protein	NA	NA	NA	Y	TK-Tec--BMX	Y	616	N	N	N	Y	BMX	N	NA	NA	NA
>ENSG00000102010:ENSP00000350224|ENSP00000350224|p.M645V	Uninterpreted mutation on kinase domain on SH2 protein	NA	NA	NA	Y	TK-Tec--BMX	Y	1357	N	N	N	Y	BMX	N	NA	NA	NA
>ENSG00000102010:ENSP00000350224|ENSP00000350224|p.H390Q	Uninterpreted mutation on kinase protein on SH2 protein	NA	NA	NA	Y	TK-Tec--BMX	N	NA	NA	NA	NA	Y	BMX	N	NA	NA	NA
>ENSG00000102010:ENSP00000350224|ENSP00000350224|p.L527W	Uninterpreted mutation on kinase domain on SH2 protein	NA	NA	NA	Y	TK-Tec--BMX	Y	627	N	N	N	Y	BMX	N	NA	NA	NA
>ENSG00000102010:ENSP00000350224|ENSP00000350224|p.D401N	Uninterpreted mutation on kinase protein on SH2 protein	NA	NA	NA	Y	TK-Tec--BMX	N	NA	NA	NA	NA	Y	BMX	N	NA	NA	NA
>ENSG00000102010:ENSP00000350224|ENSP00000350224|p.K274N	Uninterpreted mutation on kinase protein on SH2 protein	NA	NA	NA	Y	TK-Tec--BMX	N	NA	NA	NA	NA	Y	BMX	N	NA	NA	NA
>ENSG00000102010:ENSP00000350224|ENSP00000350224|p.I275M	Uninterpreted mutation on kinase protein on SH2 protein	NA	NA	NA	Y	TK-Tec--BMX	N	NA	NA	NA	NA	Y	BMX	N	NA	NA	NA
>ENSG00000102010:ENSP00000350224|ENSP00000350224|p.S593L	Kinase downstream rewiring on kinase domain on SH2 protein	NA	NA	NA	Y	TK-Tec--BMX	Y	1122	N	Y	N	Y	BMX	N	NA	NA	NA
>ENSG00000102010:ENSP00000350224|ENSP00000350224|p.S324L	Uninterpreted mutation on kinase protein on SH2 domain	NA	NA	NA	Y	TK-Tec--BMX	N	NA	NA	NA	NA	Y	BMX	Y	197	N	N
>ENSG00000102010:ENSP00000350224|ENSP00000350224|p.R414K	Uninterpreted mutation on kinase protein on SH2 protein	NA	NA	NA	Y	TK-Tec--BMX	N	NA	NA	NA	NA	Y	BMX	N	NA	NA	NA
>ENSG00000102010:ENSP00000350224|ENSP00000350224|p.T418A	Uninterpreted mutation on kinase domain on SH2 protein	NA	NA	NA	Y	TK-Tec--BMX	Y	15	N	N	N	Y	BMX	N	NA	NA	NA
>ENSG00000102010:ENSP00000350224|ENSP00000350224|p.T418N	Uninterpreted mutation on kinase domain on SH2 protein	NA	NA	NA	Y	TK-Tec--BMX	Y	15	N	N	N	Y	BMX	N	NA	NA	NA
>ENSG00000102010:ENSP00000350224|ENSP00000350224|p.Y646H	Uninterpreted mutation on kinase domain on SH2 protein	NA	NA	NA	Y	TK-Tec--BMX	Y	1358	N	N	N	Y	BMX	N	NA	NA	NA
>ENSG00000102010:ENSP00000350224|ENSP00000350224|p.S553C	Uninterpreted mutation on kinase domain on SH2 protein	NA	NA	NA	Y	TK-Tec--BMX	Y	991	N	N	N	Y	BMX	N	NA	NA	NA
>ENSG00000102010:ENSP00000350224|ENSP00000350224|p.D554V	Kinase inactivation by hitting essential residue on kinase domain on SH2 protein	NA	NA	NA	Y	TK-Tec--BMX	Y	992	Y	N	Y	Y	BMX	N	NA	NA	NA
>ENSG00000102010:ENSP00000350224|ENSP00000350224|p.G429E	Mutation around phosphorylation site on kinase domain on SH2 protein	4	N	N	Y	TK-Tec--BMX	Y	58	N	N	N	Y	BMX	N	NA	NA	NA
>ENSG00000102010:ENSP00000350224|ENSP00000350224|p.P174S	Uninterpreted mutation on kinase protein on SH2 protein	NA	NA	NA	Y	TK-Tec--BMX	N	NA	NA	NA	NA	Y	BMX	N	NA	NA	NA
>ENSG00000102010:ENSP00000350224|ENSP00000350224|p.R48K	Uninterpreted mutation on kinase protein on SH2 protein	NA	NA	NA	Y	TK-Tec--BMX	N	NA	NA	NA	NA	Y	BMX	N	NA	NA	NA
>ENSG00000102010:ENSP00000350224|ENSP00000350224|p.L562I	Mutation around phosphorylation site on kinase domain on SH2 protein	-4	N	N	Y	TK-Tec--BMX	Y	1011	N	N	Y	Y	BMX	N	NA	NA	NA
>ENSG00000102010:ENSP00000350224|ENSP00000350224|p.K52N	Uninterpreted mutation on kinase protein on SH2 protein	NA	NA	NA	Y	TK-Tec--BMX	N	NA	NA	NA	NA	Y	BMX	N	NA	NA	NA
>ENSG00000102010:ENSP00000350224|ENSP00000350224|p.R670W	Uninterpreted mutation on kinase protein on SH2 protein	NA	NA	NA	Y	TK-Tec--BMX	N	NA	NA	NA	NA	Y	BMX	N	NA	NA	NA
>ENSG00000102010:ENSP00000350224|ENSP00000350224|p.N201H	Uninterpreted mutation on kinase protein on SH2 protein	NA	NA	NA	Y	TK-Tec--BMX	N	NA	NA	NA	NA	Y	BMX	N	NA	NA	NA
>ENSG00000102010:ENSP00000350224|ENSP00000350224|p.A184V	Uninterpreted mutation on kinase protein on SH2 protein	NA	NA	NA	Y	TK-Tec--BMX	N	NA	NA	NA	NA	Y	BMX	N	NA	NA	NA
>ENSG00000102010:ENSP00000350224|ENSP00000350224|p.K313Q	Uninterpreted mutation on kinase protein on SH2 domain	NA	NA	NA	Y	TK-Tec--BMX	N	NA	NA	NA	NA	Y	BMX	Y	171	N	N
>ENSG00000102010:ENSP00000350224|ENSP00000350224|p.P575T	Kinase downstream rewiring on kinase domain on SH2 protein	NA	NA	NA	Y	TK-Tec--BMX	Y	1077	N	Y	Y	Y	BMX	N	NA	NA	NA
>ENSG00000102010:ENSP00000350224|ENSP00000350224|p.K448N	Uninterpreted mutation on kinase domain on SH2 protein	NA	NA	NA	Y	TK-Tec--BMX	Y	106	N	N	N	Y	BMX	N	NA	NA	NA
>ENSG00000102010:ENSP00000350224|ENSP00000350224|p.L68I	Uninterpreted mutation on kinase protein on SH2 protein	NA	NA	NA	Y	TK-Tec--BMX	N	NA	NA	NA	NA	Y	BMX	N	NA	NA	NA
>ENSG00000102010:ENSP00000350224|ENSP00000350224|p.T72M	Uninterpreted mutation on kinase protein on SH2 protein	NA	NA	NA	Y	TK-Tec--BMX	N	NA	NA	NA	NA	Y	BMX	N	NA	NA	NA
>ENSG00000102010:ENSP00000350224|ENSP00000350224|p.F457L	Kinase downstream rewiring on kinase domain on SH2 protein	NA	NA	NA	Y	TK-Tec--BMX	Y	187	N	Y	N	Y	BMX	N	NA	NA	NA
>ENSG00000102010:ENSP00000350224|ENSP00000350224|p.Q205K	Uninterpreted mutation on kinase protein on SH2 protein	NA	NA	NA	Y	TK-Tec--BMX	N	NA	NA	NA	NA	Y	BMX	N	NA	NA	NA
>ENSG00000102010:ENSP00000350224|ENSP00000350224|p.M465L	Uninterpreted mutation on kinase domain on SH2 protein	NA	NA	NA	Y	TK-Tec--BMX	Y	196	N	N	N	Y	BMX	N	NA	NA	NA
>ENSG00000102010:ENSP00000350224|ENSP00000350224|p.S212R	Mutation around phosphorylation site on kinase protein on SH2 protein	-4	N	N	Y	TK-Tec--BMX	N	NA	NA	NA	NA	Y	BMX	N	NA	NA	NA
>ENSG00000102010:ENSP00000350224|ENSP00000350224|p.I301T	Uninterpreted mutation on kinase protein on SH2 domain	NA	NA	NA	Y	TK-Tec--BMX	N	NA	NA	NA	NA	Y	BMX	Y	147	N	N
>ENSG00000102010:ENSP00000350224|ENSP00000350224|p.Y216H	Destruction of phosphorylation site on kinase protein on SH2 protein	0	Y	N	Y	TK-Tec--BMX	N	NA	NA	NA	NA	Y	BMX	N	NA	NA	NA
>ENSG00000102010:ENSP00000350224|ENSP00000350224|p.S218N	Mutation around phosphorylation site on kinase protein on SH2 protein	2	N	N	Y	TK-Tec--BMX	N	NA	NA	NA	NA	Y	BMX	N	NA	NA	NA
>ENSG00000102010:ENSP00000350224|ENSP00000350224|p.F475L	Uninterpreted mutation on kinase domain on SH2 protein	NA	NA	NA	Y	TK-Tec--BMX	Y	233	N	N	N	Y	BMX	N	NA	NA	NA
>ENSG00000102010:ENSP00000350224|ENSP00000350224|p.R99Q	Uninterpreted mutation on kinase protein on SH2 protein	NA	NA	NA	Y	TK-Tec--BMX	N	NA	NA	NA	NA	Y	BMX	N	NA	NA	NA
>ENSG00000102010:ENSP00000350224|ENSP00000350224|p.Y486H	Uninterpreted mutation on kinase domain on SH2 protein	NA	NA	NA	Y	TK-Tec--BMX	Y	465	N	N	N	Y	BMX	N	NA	NA	NA
>ENSG00000102010:ENSP00000350224|ENSP00000350224|p.W102C	Uninterpreted mutation on kinase protein on SH2 protein	NA	NA	NA	Y	TK-Tec--BMX	N	NA	NA	NA	NA	Y	BMX	N	NA	NA	NA
>ENSG00000102010:ENSP00000350224|ENSP00000350224|p.L615V	Uninterpreted mutation on kinase domain on SH2 protein	NA	NA	NA	Y	TK-Tec--BMX	Y	1204	N	N	N	Y	BMX	N	NA	NA	NA
>ENSG00000102010:ENSP00000350224|ENSP00000350224|p.P236A	Uninterpreted mutation on kinase protein on SH2 protein	NA	NA	NA	Y	TK-Tec--BMX	N	NA	NA	NA	NA	Y	BMX	N	NA	NA	NA
>ENSG00000102010:ENSP00000350224|ENSP00000350224|p.K19N	Uninterpreted mutation on kinase protein on SH2 protein	NA	NA	NA	Y	TK-Tec--BMX	N	NA	NA	NA	NA	Y	BMX	N	NA	NA	NA
>ENSG00000102010:ENSP00000350224|ENSP00000350224|p.G628D	Uninterpreted mutation on kinase domain on SH2 protein	NA	NA	NA	Y	TK-Tec--BMX	Y	1217	N	N	N	Y	BMX	N	NA	NA	NA
>ENSG00000102010:ENSP00000350224|ENSP00000350224|p.I374V	Uninterpreted mutation on kinase protein on SH2 domain	NA	NA	NA	Y	TK-Tec--BMX	N	NA	NA	NA	NA	Y	BMX	Y	327	N	N
>ENSG00000102010:ENSP00000350224|ENSP00000350224|p.F125S	Uninterpreted mutation on kinase protein on SH2 protein	NA	NA	NA	Y	TK-Tec--BMX	N	NA	NA	NA	NA	Y	BMX	N	NA	NA	NA
>ENSG00000102010:ENSP00000350224|ENSP00000350224|p.S638P	Uninterpreted mutation on kinase domain on SH2 protein	NA	NA	NA	Y	TK-Tec--BMX	Y	1350	N	N	N	Y	BMX	N	NA	NA	NA
>ENSG00000102010:ENSP00000350224|ENSP00000350224|p.S638L	Uninterpreted mutation on kinase domain on SH2 protein	NA	NA	NA	Y	TK-Tec--BMX	Y	1350	N	N	N	Y	BMX	N	NA	NA	NA
>ENSG00000135392:ENSP00000350223|ENSP00000350223|p.T203M	Destruction of phosphorylation site	0	Y	N	N	NA	NA	NA	NA	NA	NA	N	NA	NA	NA	NA	NA
>ENSG00000135392:ENSP00000350223|ENSP00000350223|p.D206A	Mutation around phosphorylation site	3	N	N	N	NA	NA	NA	NA	NA	NA	N	NA	NA	NA	NA	NA
>ENSG00000134072:ENSP00000256460|ENSP00000256460|p.Y195H	Uninterpreted mutation on kinase domain	NA	NA	NA	Y	CAMK-CAMK1--CaMK1a	Y	1118	N	N	N	N	NA	NA	NA	NA	NA
>ENSG00000134072:ENSP00000256460|ENSP00000256460|p.G214S	Uninterpreted mutation on kinase domain	NA	NA	NA	Y	CAMK-CAMK1--CaMK1a	Y	1152	N	N	N	N	NA	NA	NA	NA	NA
>ENSG00000134072:ENSP00000256460|ENSP00000256460|p.R106H	Uninterpreted mutation on kinase domain	NA	NA	NA	Y	CAMK-CAMK1--CaMK1a	Y	498	N	N	N	N	NA	NA	NA	NA	NA
>ENSG00000134072:ENSP00000256460|ENSP00000256460|p.A47V	Uninterpreted mutation on kinase domain	NA	NA	NA	Y	CAMK-CAMK1--CaMK1a	Y	101	N	N	N	N	NA	NA	NA	NA	NA
>ENSG00000134072:ENSP00000256460|ENSP00000256460|p.E145K	Kinase downstream rewiring on kinase domain	NA	NA	NA	Y	CAMK-CAMK1--CaMK1a	Y	651	N	Y	N	N	NA	NA	NA	NA	NA
>ENSG00000134072:ENSP00000256460|ENSP00000256460|p.E145D	Kinase downstream rewiring on kinase domain	NA	NA	NA	Y	CAMK-CAMK1--CaMK1a	Y	651	N	Y	N	N	NA	NA	NA	NA	NA
>ENSG00000134072:ENSP00000256460|ENSP00000256460|p.T114M	Uninterpreted mutation on kinase domain	NA	NA	NA	Y	CAMK-CAMK1--CaMK1a	Y	609	N	N	N	N	NA	NA	NA	NA	NA
>ENSG00000134072:ENSP00000256460|ENSP00000256460|p.P182L	Kinase downstream rewiring, Mutation around phosphorylation site on kinase domain	5	N	N	Y	CAMK-CAMK1--CaMK1a	Y	1078	N	Y	Y	N	NA	NA	NA	NA	NA
>ENSG00000134072:ENSP00000256460|ENSP00000256460|p.P182T	Kinase downstream rewiring, Mutation around phosphorylation site on kinase domain	5	N	N	Y	CAMK-CAMK1--CaMK1a	Y	1078	N	Y	Y	N	NA	NA	NA	NA	NA
>ENSG00000134072:ENSP00000256460|ENSP00000256460|p.R23Q	Mutation around phosphorylation site on kinase domain	3	N	N	Y	CAMK-CAMK1--CaMK1a	Y	25	N	N	N	N	NA	NA	NA	NA	NA
>ENSG00000134072:ENSP00000256460|ENSP00000256460|p.P217S	Uninterpreted mutation on kinase domain	NA	NA	NA	Y	CAMK-CAMK1--CaMK1a	Y	1155	N	N	N	N	NA	NA	NA	NA	NA
>ENSG00000134072:ENSP00000256460|ENSP00000256460|p.I122N	Uninterpreted mutation on kinase domain	NA	NA	NA	Y	CAMK-CAMK1--CaMK1a	Y	617	N	N	N	N	NA	NA	NA	NA	NA
>ENSG00000134072:ENSP00000256460|ENSP00000256460|p.D251Y	Uninterpreted mutation on kinase domain	NA	NA	NA	Y	CAMK-CAMK1--CaMK1a	Y	1355	N	N	N	N	NA	NA	NA	NA	NA
>ENSG00000134072:ENSP00000256460|ENSP00000256460|p.D251N	Uninterpreted mutation on kinase domain	NA	NA	NA	Y	CAMK-CAMK1--CaMK1a	Y	1355	N	N	N	N	NA	NA	NA	NA	NA
>ENSG00000134072:ENSP00000256460|ENSP00000256460|p.I158V	Uninterpreted mutation on kinase domain	NA	NA	NA	Y	CAMK-CAMK1--CaMK1a	Y	966	N	N	N	N	NA	NA	NA	NA	NA
>ENSG00000181790:ENSP00000430945|ENSP00000430945|p.R67C	Mutation around phosphorylation site	1	N	N	N	NA	NA	NA	NA	NA	NA	N	NA	NA	NA	NA	NA
>ENSG00000181790:ENSP00000430945|ENSP00000430945|p.P1259T	Mutation around phosphorylation site	2	N	N	N	NA	NA	NA	NA	NA	NA	N	NA	NA	NA	NA	NA
>ENSG00000182179:ENSP00000333266|ENSP00000333266|p.E521K	Mutation around phosphorylation site	-3	N	N	N	NA	NA	NA	NA	NA	NA	N	NA	NA	NA	NA	NA
>ENSG00000182179:ENSP00000333266|ENSP00000333266|p.N527K	Mutation around phosphorylation site	3	N	N	N	NA	NA	NA	NA	NA	NA	N	NA	NA	NA	NA	NA
>ENSG00000182179:ENSP00000333266|ENSP00000333266|p.N527S	Mutation around phosphorylation site	3	N	N	N	NA	NA	NA	NA	NA	NA	N	NA	NA	NA	NA	NA
>ENSG00000182179:ENSP00000333266|ENSP00000333266|p.F529L	Mutation around phosphorylation site	5	N	N	N	NA	NA	NA	NA	NA	NA	N	NA	NA	NA	NA	NA
>ENSG00000182179:ENSP00000333266|ENSP00000333266|p.R882H	Mutation around phosphorylation site	3,-2	N	N	N	NA	NA	NA	NA	NA	NA	N	NA	NA	NA	NA	NA
>ENSG00000196132:ENSP00000327465|ENSP00000327465|p.G34A	Mutation around phosphorylation site	-2,-4	N	N	N	NA	NA	NA	NA	NA	NA	N	NA	NA	NA	NA	NA
>ENSG00000196132:ENSP00000327465|ENSP00000327465|p.R461C	Mutation around phosphorylation site	-3,-1	N	N	N	NA	NA	NA	NA	NA	NA	N	NA	NA	NA	NA	NA
>ENSG00000196132:ENSP00000327465|ENSP00000327465|p.P31S	Mutation around phosphorylation site	-5	N	N	N	NA	NA	NA	NA	NA	NA	N	NA	NA	NA	NA	NA
>ENSG00000196132:ENSP00000327465|ENSP00000327465|p.A623T	Mutation around phosphorylation site	4	N	N	N	NA	NA	NA	NA	NA	NA	N	NA	NA	NA	NA	NA
>ENSG00000111707:ENSP00000443988|ENSP00000443988|p.N163H	Mutation around phosphorylation site	-4	N	N	N	NA	NA	NA	NA	NA	NA	N	NA	NA	NA	NA	NA
>ENSG00000130589:ENSP00000417401|ENSP00000417401|p.R1611H	Mutation around phosphorylation site	-4	N	N	N	NA	NA	NA	NA	NA	NA	N	NA	NA	NA	NA	NA
>ENSG00000130589:ENSP00000417401|ENSP00000417401|p.D1620Y	Mutation around phosphorylation site	5	N	N	N	NA	NA	NA	NA	NA	NA	N	NA	NA	NA	NA	NA
>ENSG00000130589:ENSP00000417401|ENSP00000417401|p.S788N	Destruction of phosphorylation site	0	Y	N	N	NA	NA	NA	NA	NA	NA	N	NA	NA	NA	NA	NA
>ENSG00000130589:ENSP00000417401|ENSP00000417401|p.P1310S	Mutation around phosphorylation site	-5	N	N	N	NA	NA	NA	NA	NA	NA	N	NA	NA	NA	NA	NA
>ENSG00000130589:ENSP00000417401|ENSP00000417401|p.N341D	Mutation around phosphorylation site	3	N	N	N	NA	NA	NA	NA	NA	NA	N	NA	NA	NA	NA	NA
>ENSG00000130589:ENSP00000417401|ENSP00000417401|p.R343Q	Mutation around phosphorylation site	5	N	N	N	NA	NA	NA	NA	NA	NA	N	NA	NA	NA	NA	NA
>ENSG00000185909:ENSP00000327468|ENSP00000327468|p.S278F	Destruction of phosphorylation site	0	Y	N	N	NA	NA	NA	NA	NA	NA	N	NA	NA	NA	NA	NA
>ENSG00000010704:ENSP00000417404|ENSP00000417404|p.A338T	Mutation around phosphorylation site	-4	N	N	N	NA	NA	NA	NA	NA	NA	N	NA	NA	NA	NA	NA
>ENSG00000010704:ENSP00000417404|ENSP00000417404|p.A338S	Mutation around phosphorylation site	-4	N	N	N	NA	NA	NA	NA	NA	NA	N	NA	NA	NA	NA	NA
>ENSG00000010704:ENSP00000417404|ENSP00000417404|p.M339V	Mutation around phosphorylation site	-3	N	N	N	NA	NA	NA	NA	NA	NA	N	NA	NA	NA	NA	NA
>ENSG00000010704:ENSP00000417404|ENSP00000417404|p.V343I	Mutation around phosphorylation site	1	N	N	N	NA	NA	NA	NA	NA	NA	N	NA	NA	NA	NA	NA
>ENSG00000113649:ENSP00000296702|ENSP00000296702|p.R922H	Mutation around phosphorylation site	-2,1	N	N	N	NA	NA	NA	NA	NA	NA	N	NA	NA	NA	NA	NA
>ENSG00000113649:ENSP00000296702|ENSP00000296702|p.R922L	Mutation around phosphorylation site	-2,1	N	N	N	NA	NA	NA	NA	NA	NA	N	NA	NA	NA	NA	NA
>ENSG00000113649:ENSP00000296702|ENSP00000296702|p.V417L	Mutation around phosphorylation site	-5	N	N	N	NA	NA	NA	NA	NA	NA	N	NA	NA	NA	NA	NA
>ENSG00000113649:ENSP00000296702|ENSP00000296702|p.T1088A	Mutation around phosphorylation site	-5	N	N	N	NA	NA	NA	NA	NA	NA	N	NA	NA	NA	NA	NA
>ENSG00000113649:ENSP00000296702|ENSP00000296702|p.R870Q	Mutation around phosphorylation site	2	N	N	N	NA	NA	NA	NA	NA	NA	N	NA	NA	NA	NA	NA
>ENSG00000147262:ENSP00000276218|ENSP00000276218|p.L305P	Mutation around phosphorylation site	2,3	N	N	N	NA	NA	NA	NA	NA	NA	N	NA	NA	NA	NA	NA
>ENSG00000147262:ENSP00000276218|ENSP00000276218|p.L305F	Mutation around phosphorylation site	2,3	N	N	N	NA	NA	NA	NA	NA	NA	N	NA	NA	NA	NA	NA
>ENSG00000149308:ENSP00000278612|ENSP00000278612|p.G209S	Mutation around phosphorylation site	2	N	N	N	NA	NA	NA	NA	NA	NA	N	NA	NA	NA	NA	NA
>ENSG00000149308:ENSP00000278612|ENSP00000278612|p.A784T	Mutation around phosphorylation site	5	N	N	N	NA	NA	NA	NA	NA	NA	N	NA	NA	NA	NA	NA
>ENSG00000149308:ENSP00000278612|ENSP00000278612|p.S539L	Mutation around phosphorylation site	4	N	N	N	NA	NA	NA	NA	NA	NA	N	NA	NA	NA	NA	NA
>ENSG00000149308:ENSP00000278612|ENSP00000278612|p.R112Q	Mutation around phosphorylation site	-1,-3	N	N	N	NA	NA	NA	NA	NA	NA	N	NA	NA	NA	NA	NA
>ENSG00000149308:ENSP00000278612|ENSP00000278612|p.S422N	Mutation around phosphorylation site	1	N	N	N	NA	NA	NA	NA	NA	NA	N	NA	NA	NA	NA	NA
>ENSG00000149308:ENSP00000278612|ENSP00000278612|p.R1269W	Mutation around phosphorylation site	-1	N	N	N	NA	NA	NA	NA	NA	NA	N	NA	NA	NA	NA	NA
>ENSG00000149308:ENSP00000278612|ENSP00000278612|p.K782E	Mutation around phosphorylation site	3	N	N	N	NA	NA	NA	NA	NA	NA	N	NA	NA	NA	NA	NA
>ENSG00000149308:ENSP00000278612|ENSP00000278612|p.N1219H	Mutation around phosphorylation site	5,4	N	N	N	NA	NA	NA	NA	NA	NA	N	NA	NA	NA	NA	NA
>ENSG00000149308:ENSP00000278612|ENSP00000278612|p.M206L	Mutation around phosphorylation site	-1	N	N	N	NA	NA	NA	NA	NA	NA	N	NA	NA	NA	NA	NA
>ENSG00000149308:ENSP00000278612|ENSP00000278612|p.R211H	Mutation around phosphorylation site	4	N	N	N	NA	NA	NA	NA	NA	NA	N	NA	NA	NA	NA	NA
>ENSG00000149308:ENSP00000278612|ENSP00000278612|p.G224S	Mutation around phosphorylation site	-3,5,-4	N	N	N	NA	NA	NA	NA	NA	NA	N	NA	NA	NA	NA	NA
>ENSG00000149308:ENSP00000278612|ENSP00000278612|p.P225R	Mutation around phosphorylation site	-2,-3	N	N	N	NA	NA	NA	NA	NA	NA	N	NA	NA	NA	NA	NA
>ENSG00000149308:ENSP00000278612|ENSP00000278612|p.S775F	Destruction of phosphorylation site	0,-4	Y	N	N	NA	NA	NA	NA	NA	NA	N	NA	NA	NA	NA	NA
>ENSG00000117758:ENSP00000363054|ENSP00000363054|p.E224K	Mutation around phosphorylation site	-1	N	N	N	NA	NA	NA	NA	NA	NA	N	NA	NA	NA	NA	NA
>ENSG00000117758:ENSP00000363054|ENSP00000363054|p.S218I	Destruction of phosphorylation site	0	Y	N	N	NA	NA	NA	NA	NA	NA	N	NA	NA	NA	NA	NA
>ENSG00000122952:ENSP00000363055|ENSP00000363055|p.G256W	Mutation around phosphorylation site	5	N	N	N	NA	NA	NA	NA	NA	NA	N	NA	NA	NA	NA	NA
>ENSG00000122952:ENSP00000363055|ENSP00000363055|p.G267C	Mutation around phosphorylation site	5	N	N	N	NA	NA	NA	NA	NA	NA	N	NA	NA	NA	NA	NA
>ENSG00000122952:ENSP00000363055|ENSP00000363055|p.V266F	Mutation around phosphorylation site	4	N	N	N	NA	NA	NA	NA	NA	NA	N	NA	NA	NA	NA	NA
>ENSG00000122952:ENSP00000363055|ENSP00000363055|p.D83N	Mutation around phosphorylation site	-1,2	N	N	N	NA	NA	NA	NA	NA	NA	N	NA	NA	NA	NA	NA
>ENSG00000122952:ENSP00000363055|ENSP00000363055|p.T84M	Destruction of phosphorylation site	0,3	Y	N	N	NA	NA	NA	NA	NA	NA	N	NA	NA	NA	NA	NA
>ENSG00000122952:ENSP00000363055|ENSP00000363055|p.A89P	Mutation around phosphorylation site	5	N	N	N	NA	NA	NA	NA	NA	NA	N	NA	NA	NA	NA	NA
>ENSG00000147256:ENSP00000276211|ENSP00000276211|p.R267C	Mutation around phosphorylation site	5	N	N	N	NA	NA	NA	NA	NA	NA	N	NA	NA	NA	NA	NA
>ENSG00000147256:ENSP00000276211|ENSP00000276211|p.S262Y	Destruction of phosphorylation site	0	Y	N	N	NA	NA	NA	NA	NA	NA	N	NA	NA	NA	NA	NA
>ENSG00000147256:ENSP00000276211|ENSP00000276211|p.V254M	Mutation around phosphorylation site	2	N	N	N	NA	NA	NA	NA	NA	NA	N	NA	NA	NA	NA	NA
>ENSG00000147256:ENSP00000276211|ENSP00000276211|p.A253T	Mutation around phosphorylation site	1	N	N	N	NA	NA	NA	NA	NA	NA	N	NA	NA	NA	NA	NA
>ENSG00000186818:ENSP00000375616|ENSP00000375616|p.P407S	Mutation around phosphorylation site	-5	N	N	N	NA	NA	NA	NA	NA	NA	N	NA	NA	NA	NA	NA
>ENSG00000186818:ENSP00000375616|ENSP00000375616|p.Q408K	Mutation around phosphorylation site	-4	N	N	N	NA	NA	NA	NA	NA	NA	N	NA	NA	NA	NA	NA
>ENSG00000186818:ENSP00000375616|ENSP00000375616|p.Y412C	Destruction of phosphorylation site	0	Y	N	N	NA	NA	NA	NA	NA	NA	N	NA	NA	NA	NA	NA
>ENSG00000186818:ENSP00000375616|ENSP00000375616|p.A413T	Mutation around phosphorylation site	1	N	N	N	NA	NA	NA	NA	NA	NA	N	NA	NA	NA	NA	NA
>ENSG00000186818:ENSP00000375616|ENSP00000375616|p.V358L	Mutation around phosphorylation site	-1,-2	N	N	N	NA	NA	NA	NA	NA	NA	N	NA	NA	NA	NA	NA
>ENSG00000186818:ENSP00000375616|ENSP00000375616|p.A361V	Mutation around phosphorylation site	2,1	N	N	N	NA	NA	NA	NA	NA	NA	N	NA	NA	NA	NA	NA
>ENSG00000028839:ENSP00000237264|ENSP00000237264|p.G35E	Mutation around phosphorylation site	-5	N	N	N	NA	NA	NA	NA	NA	NA	N	NA	NA	NA	NA	NA
>ENSG00000149311:ENSP00000278616|ENSP00000278616|p.E2052K	Uninterpreted mutation on kinase protein	NA	NA	NA	Y	PKL-PIKK-ATM-ATM	N	NA	NA	NA	NA	N	NA	NA	NA	NA	NA
>ENSG00000149311:ENSP00000278616|ENSP00000278616|p.R2060H	Uninterpreted mutation on kinase protein	NA	NA	NA	Y	PKL-PIKK-ATM-ATM	N	NA	NA	NA	NA	N	NA	NA	NA	NA	NA
>ENSG00000149311:ENSP00000278616|ENSP00000278616|p.R13H	Uninterpreted mutation on kinase protein	NA	NA	NA	Y	PKL-PIKK-ATM-ATM	N	NA	NA	NA	NA	N	NA	NA	NA	NA	NA
>ENSG00000149311:ENSP00000278616|ENSP00000278616|p.A2062V	Uninterpreted mutation on kinase protein	NA	NA	NA	Y	PKL-PIKK-ATM-ATM	N	NA	NA	NA	NA	N	NA	NA	NA	NA	NA
>ENSG00000149311:ENSP00000278616|ENSP00000278616|p.G2063E	Uninterpreted mutation on kinase protein	NA	NA	NA	Y	PKL-PIKK-ATM-ATM	N	NA	NA	NA	NA	N	NA	NA	NA	NA	NA
>ENSG00000149311:ENSP00000278616|ENSP00000278616|p.A2067D	Uninterpreted mutation on kinase protein	NA	NA	NA	Y	PKL-PIKK-ATM-ATM	N	NA	NA	NA	NA	N	NA	NA	NA	NA	NA
>ENSG00000149311:ENSP00000278616|ENSP00000278616|p.R23Q	Uninterpreted mutation on kinase protein	NA	NA	NA	Y	PKL-PIKK-ATM-ATM	N	NA	NA	NA	NA	N	NA	NA	NA	NA	NA
>ENSG00000149311:ENSP00000278616|ENSP00000278616|p.K24T	Uninterpreted mutation on kinase protein	NA	NA	NA	Y	PKL-PIKK-ATM-ATM	N	NA	NA	NA	NA	N	NA	NA	NA	NA	NA
>ENSG00000149311:ENSP00000278616|ENSP00000278616|p.I2076S	Uninterpreted mutation on kinase protein	NA	NA	NA	Y	PKL-PIKK-ATM-ATM	N	NA	NA	NA	NA	N	NA	NA	NA	NA	NA
>ENSG00000149311:ENSP00000278616|ENSP00000278616|p.L2077I	Uninterpreted mutation on kinase protein	NA	NA	NA	Y	PKL-PIKK-ATM-ATM	N	NA	NA	NA	NA	N	NA	NA	NA	NA	NA
>ENSG00000149311:ENSP00000278616|ENSP00000278616|p.L43P	Mutation around phosphorylation site on kinase protein	-4	N	N	Y	PKL-PIKK-ATM-ATM	N	NA	NA	NA	NA	N	NA	NA	NA	NA	NA
>ENSG00000149311:ENSP00000278616|ENSP00000278616|p.E2094K	Uninterpreted mutation on kinase protein	NA	NA	NA	Y	PKL-PIKK-ATM-ATM	N	NA	NA	NA	NA	N	NA	NA	NA	NA	NA
>ENSG00000149311:ENSP00000278616|ENSP00000278616|p.W57L	Mutation around phosphorylation site on kinase protein	3	N	N	Y	PKL-PIKK-ATM-ATM	N	NA	NA	NA	NA	N	NA	NA	NA	NA	NA
>ENSG00000149311:ENSP00000278616|ENSP00000278616|p.W57R	Mutation around phosphorylation site on kinase protein	3	N	N	Y	PKL-PIKK-ATM-ATM	N	NA	NA	NA	NA	N	NA	NA	NA	NA	NA
>ENSG00000149311:ENSP00000278616|ENSP00000278616|p.N2106K	Uninterpreted mutation on kinase protein	NA	NA	NA	Y	PKL-PIKK-ATM-ATM	N	NA	NA	NA	NA	N	NA	NA	NA	NA	NA
>ENSG00000149311:ENSP00000278616|ENSP00000278616|p.A59S	Mutation around phosphorylation site on kinase protein	5	N	N	Y	PKL-PIKK-ATM-ATM	N	NA	NA	NA	NA	N	NA	NA	NA	NA	NA
>ENSG00000149311:ENSP00000278616|ENSP00000278616|p.Y2124C	Uninterpreted mutation on kinase protein	NA	NA	NA	Y	PKL-PIKK-ATM-ATM	N	NA	NA	NA	NA	N	NA	NA	NA	NA	NA
>ENSG00000149311:ENSP00000278616|ENSP00000278616|p.H2125R	Uninterpreted mutation on kinase protein	NA	NA	NA	Y	PKL-PIKK-ATM-ATM	N	NA	NA	NA	NA	N	NA	NA	NA	NA	NA
>ENSG00000149311:ENSP00000278616|ENSP00000278616|p.P80S	Mutation around phosphorylation site on kinase protein	-5	N	N	Y	PKL-PIKK-ATM-ATM	N	NA	NA	NA	NA	N	NA	NA	NA	NA	NA
>ENSG00000149311:ENSP00000278616|ENSP00000278616|p.E2139D	Uninterpreted mutation on kinase protein	NA	NA	NA	Y	PKL-PIKK-ATM-ATM	N	NA	NA	NA	NA	N	NA	NA	NA	NA	NA
>ENSG00000149311:ENSP00000278616|ENSP00000278616|p.F2140V	Uninterpreted mutation on kinase protein	NA	NA	NA	Y	PKL-PIKK-ATM-ATM	N	NA	NA	NA	NA	N	NA	NA	NA	NA	NA
>ENSG00000149311:ENSP00000278616|ENSP00000278616|p.F2140C	Uninterpreted mutation on kinase protein	NA	NA	NA	Y	PKL-PIKK-ATM-ATM	N	NA	NA	NA	NA	N	NA	NA	NA	NA	NA
>ENSG00000149311:ENSP00000278616|ENSP00000278616|p.K93N	Uninterpreted mutation on kinase protein	NA	NA	NA	Y	PKL-PIKK-ATM-ATM	N	NA	NA	NA	NA	N	NA	NA	NA	NA	NA
>ENSG00000149311:ENSP00000278616|ENSP00000278616|p.L2147I	Uninterpreted mutation on kinase protein	NA	NA	NA	Y	PKL-PIKK-ATM-ATM	N	NA	NA	NA	NA	N	NA	NA	NA	NA	NA
>ENSG00000149311:ENSP00000278616|ENSP00000278616|p.L100W	Uninterpreted mutation on kinase protein	NA	NA	NA	Y	PKL-PIKK-ATM-ATM	N	NA	NA	NA	NA	N	NA	NA	NA	NA	NA
>ENSG00000149311:ENSP00000278616|ENSP00000278616|p.V2155M	Uninterpreted mutation on kinase protein	NA	NA	NA	Y	PKL-PIKK-ATM-ATM	N	NA	NA	NA	NA	N	NA	NA	NA	NA	NA
>ENSG00000149311:ENSP00000278616|ENSP00000278616|p.D360Y	Uninterpreted mutation on kinase protein	NA	NA	NA	Y	PKL-PIKK-ATM-ATM	N	NA	NA	NA	NA	N	NA	NA	NA	NA	NA
>ENSG00000149311:ENSP00000278616|ENSP00000278616|p.E2164K	Mutation around phosphorylation site on kinase protein	-4,-1	N	N	Y	PKL-PIKK-ATM-ATM	N	NA	NA	NA	NA	N	NA	NA	NA	NA	NA
>ENSG00000149311:ENSP00000278616|ENSP00000278616|p.E2164Q	Mutation around phosphorylation site on kinase protein	-4,-1	N	N	Y	PKL-PIKK-ATM-ATM	N	NA	NA	NA	NA	N	NA	NA	NA	NA	NA
>ENSG00000149311:ENSP00000278616|ENSP00000278616|p.E2164G	Mutation around phosphorylation site on kinase protein	-4,-1	N	N	Y	PKL-PIKK-ATM-ATM	N	NA	NA	NA	NA	N	NA	NA	NA	NA	NA
>ENSG00000149311:ENSP00000278616|ENSP00000278616|p.S2165F	Destruction of phosphorylation site on kinase protein	-3,0	Y	N	Y	PKL-PIKK-ATM-ATM	N	NA	NA	NA	NA	N	NA	NA	NA	NA	NA
>ENSG00000149311:ENSP00000278616|ENSP00000278616|p.L120R	Uninterpreted mutation on kinase protein	NA	NA	NA	Y	PKL-PIKK-ATM-ATM	N	NA	NA	NA	NA	N	NA	NA	NA	NA	NA
>ENSG00000149311:ENSP00000278616|ENSP00000278616|p.D126E	Uninterpreted mutation on kinase protein	NA	NA	NA	Y	PKL-PIKK-ATM-ATM	N	NA	NA	NA	NA	N	NA	NA	NA	NA	NA
>ENSG00000149311:ENSP00000278616|ENSP00000278616|p.G138R	Uninterpreted mutation on kinase protein	NA	NA	NA	Y	PKL-PIKK-ATM-ATM	N	NA	NA	NA	NA	N	NA	NA	NA	NA	NA
>ENSG00000149311:ENSP00000278616|ENSP00000278616|p.N143S	Uninterpreted mutation on kinase protein	NA	NA	NA	Y	PKL-PIKK-ATM-ATM	N	NA	NA	NA	NA	N	NA	NA	NA	NA	NA
>ENSG00000149311:ENSP00000278616|ENSP00000278616|p.G2072E	Uninterpreted mutation on kinase protein	NA	NA	NA	Y	PKL-PIKK-ATM-ATM	N	NA	NA	NA	NA	N	NA	NA	NA	NA	NA
>ENSG00000149311:ENSP00000278616|ENSP00000278616|p.E158Q	Uninterpreted mutation on kinase protein	NA	NA	NA	Y	PKL-PIKK-ATM-ATM	N	NA	NA	NA	NA	N	NA	NA	NA	NA	NA
>ENSG00000149311:ENSP00000278616|ENSP00000278616|p.Q162R	Uninterpreted mutation on kinase protein	NA	NA	NA	Y	PKL-PIKK-ATM-ATM	N	NA	NA	NA	NA	N	NA	NA	NA	NA	NA
>ENSG00000149311:ENSP00000278616|ENSP00000278616|p.Q163R	Uninterpreted mutation on kinase protein	NA	NA	NA	Y	PKL-PIKK-ATM-ATM	N	NA	NA	NA	NA	N	NA	NA	NA	NA	NA
>ENSG00000149311:ENSP00000278616|ENSP00000278616|p.R2227C	Uninterpreted mutation on kinase protein	NA	NA	NA	Y	PKL-PIKK-ATM-ATM	N	NA	NA	NA	NA	N	NA	NA	NA	NA	NA
>ENSG00000149311:ENSP00000278616|ENSP00000278616|p.L186I	Uninterpreted mutation on kinase protein	NA	NA	NA	Y	PKL-PIKK-ATM-ATM	N	NA	NA	NA	NA	N	NA	NA	NA	NA	NA
>ENSG00000149311:ENSP00000278616|ENSP00000278616|p.R189K	Uninterpreted mutation on kinase protein	NA	NA	NA	Y	PKL-PIKK-ATM-ATM	N	NA	NA	NA	NA	N	NA	NA	NA	NA	NA
>ENSG00000149311:ENSP00000278616|ENSP00000278616|p.L2251I	Uninterpreted mutation on kinase protein	NA	NA	NA	Y	PKL-PIKK-ATM-ATM	N	NA	NA	NA	NA	N	NA	NA	NA	NA	NA
>ENSG00000149311:ENSP00000278616|ENSP00000278616|p.S207C	Mutation around phosphorylation site on kinase protein	5	N	N	Y	PKL-PIKK-ATM-ATM	N	NA	NA	NA	NA	N	NA	NA	NA	NA	NA
>ENSG00000149311:ENSP00000278616|ENSP00000278616|p.S207F	Mutation around phosphorylation site on kinase protein	5	N	N	Y	PKL-PIKK-ATM-ATM	N	NA	NA	NA	NA	N	NA	NA	NA	NA	NA
>ENSG00000149311:ENSP00000278616|ENSP00000278616|p.D211G	Mutation around phosphorylation site on kinase protein	-3	N	N	Y	PKL-PIKK-ATM-ATM	N	NA	NA	NA	NA	N	NA	NA	NA	NA	NA
>ENSG00000149311:ENSP00000278616|ENSP00000278616|p.F213S	Mutation around phosphorylation site on kinase protein	-1	N	N	Y	PKL-PIKK-ATM-ATM	N	NA	NA	NA	NA	N	NA	NA	NA	NA	NA
>ENSG00000149311:ENSP00000278616|ENSP00000278616|p.R2263S	Uninterpreted mutation on kinase protein	NA	NA	NA	Y	PKL-PIKK-ATM-ATM	N	NA	NA	NA	NA	N	NA	NA	NA	NA	NA
>ENSG00000149311:ENSP00000278616|ENSP00000278616|p.T2264I	Uninterpreted mutation on kinase protein	NA	NA	NA	Y	PKL-PIKK-ATM-ATM	N	NA	NA	NA	NA	N	NA	NA	NA	NA	NA
>ENSG00000149311:ENSP00000278616|ENSP00000278616|p.I217V	Mutation around phosphorylation site on kinase protein	3	N	N	Y	PKL-PIKK-ATM-ATM	N	NA	NA	NA	NA	N	NA	NA	NA	NA	NA
>ENSG00000149311:ENSP00000278616|ENSP00000278616|p.A2274V	Uninterpreted mutation on kinase protein	NA	NA	NA	Y	PKL-PIKK-ATM-ATM	N	NA	NA	NA	NA	N	NA	NA	NA	NA	NA
>ENSG00000149311:ENSP00000278616|ENSP00000278616|p.A2274T	Uninterpreted mutation on kinase protein	NA	NA	NA	Y	PKL-PIKK-ATM-ATM	N	NA	NA	NA	NA	N	NA	NA	NA	NA	NA
>ENSG00000149311:ENSP00000278616|ENSP00000278616|p.L236R	Mutation around phosphorylation site on kinase protein	-1	N	N	Y	PKL-PIKK-ATM-ATM	N	NA	NA	NA	NA	N	NA	NA	NA	NA	NA
>ENSG00000149311:ENSP00000278616|ENSP00000278616|p.L243S	Uninterpreted mutation on kinase protein	NA	NA	NA	Y	PKL-PIKK-ATM-ATM	N	NA	NA	NA	NA	N	NA	NA	NA	NA	NA
>ENSG00000149311:ENSP00000278616|ENSP00000278616|p.V245A	Uninterpreted mutation on kinase protein	NA	NA	NA	Y	PKL-PIKK-ATM-ATM	N	NA	NA	NA	NA	N	NA	NA	NA	NA	NA
>ENSG00000149311:ENSP00000278616|ENSP00000278616|p.R248Q	Uninterpreted mutation on kinase protein	NA	NA	NA	Y	PKL-PIKK-ATM-ATM	N	NA	NA	NA	NA	N	NA	NA	NA	NA	NA
>ENSG00000149311:ENSP00000278616|ENSP00000278616|p.R248L	Uninterpreted mutation on kinase protein	NA	NA	NA	Y	PKL-PIKK-ATM-ATM	N	NA	NA	NA	NA	N	NA	NA	NA	NA	NA
>ENSG00000149311:ENSP00000278616|ENSP00000278616|p.L2307R	Mutation around phosphorylation site on kinase protein	-3	N	N	Y	PKL-PIKK-ATM-ATM	N	NA	NA	NA	NA	N	NA	NA	NA	NA	NA
>ENSG00000149311:ENSP00000278616|ENSP00000278616|p.P260L	Uninterpreted mutation on kinase protein	NA	NA	NA	Y	PKL-PIKK-ATM-ATM	N	NA	NA	NA	NA	N	NA	NA	NA	NA	NA
>ENSG00000149311:ENSP00000278616|ENSP00000278616|p.L2312F	Mutation around phosphorylation site on kinase protein	2	N	N	Y	PKL-PIKK-ATM-ATM	N	NA	NA	NA	NA	N	NA	NA	NA	NA	NA
>ENSG00000149311:ENSP00000278616|ENSP00000278616|p.H291R	Uninterpreted mutation on kinase protein	NA	NA	NA	Y	PKL-PIKK-ATM-ATM	N	NA	NA	NA	NA	N	NA	NA	NA	NA	NA
>ENSG00000149311:ENSP00000278616|ENSP00000278616|p.P292L	Mutation around phosphorylation site on kinase protein	-5	N	N	Y	PKL-PIKK-ATM-ATM	N	NA	NA	NA	NA	N	NA	NA	NA	NA	NA
>ENSG00000149311:ENSP00000278616|ENSP00000278616|p.P292R	Mutation around phosphorylation site on kinase protein	-5	N	N	Y	PKL-PIKK-ATM-ATM	N	NA	NA	NA	NA	N	NA	NA	NA	NA	NA
>ENSG00000149311:ENSP00000278616|ENSP00000278616|p.A295P	Mutation around phosphorylation site on kinase protein	-2	N	N	Y	PKL-PIKK-ATM-ATM	N	NA	NA	NA	NA	N	NA	NA	NA	NA	NA
>ENSG00000149311:ENSP00000278616|ENSP00000278616|p.L2345F	Uninterpreted mutation on kinase protein	NA	NA	NA	Y	PKL-PIKK-ATM-ATM	N	NA	NA	NA	NA	N	NA	NA	NA	NA	NA
>ENSG00000149311:ENSP00000278616|ENSP00000278616|p.C2349W	Uninterpreted mutation on kinase protein	NA	NA	NA	Y	PKL-PIKK-ATM-ATM	N	NA	NA	NA	NA	N	NA	NA	NA	NA	NA
>ENSG00000149311:ENSP00000278616|ENSP00000278616|p.P2353T	Uninterpreted mutation on kinase protein	NA	NA	NA	Y	PKL-PIKK-ATM-ATM	N	NA	NA	NA	NA	N	NA	NA	NA	NA	NA
>ENSG00000149311:ENSP00000278616|ENSP00000278616|p.I2356F	Uninterpreted mutation on kinase protein	NA	NA	NA	Y	PKL-PIKK-ATM-ATM	N	NA	NA	NA	NA	N	NA	NA	NA	NA	NA
>ENSG00000149311:ENSP00000278616|ENSP00000278616|p.K2363N	Uninterpreted mutation on kinase protein	NA	NA	NA	Y	PKL-PIKK-ATM-ATM	N	NA	NA	NA	NA	N	NA	NA	NA	NA	NA
>ENSG00000149311:ENSP00000278616|ENSP00000278616|p.D317G	Mutation around phosphorylation site on kinase protein	4	N	N	Y	PKL-PIKK-ATM-ATM	N	NA	NA	NA	NA	N	NA	NA	NA	NA	NA
>ENSG00000149311:ENSP00000278616|ENSP00000278616|p.I323R	Uninterpreted mutation on kinase protein	NA	NA	NA	Y	PKL-PIKK-ATM-ATM	N	NA	NA	NA	NA	N	NA	NA	NA	NA	NA
>ENSG00000149311:ENSP00000278616|ENSP00000278616|p.S2375I	Uninterpreted mutation on kinase protein	NA	NA	NA	Y	PKL-PIKK-ATM-ATM	N	NA	NA	NA	NA	N	NA	NA	NA	NA	NA
>ENSG00000149311:ENSP00000278616|ENSP00000278616|p.S2375G	Uninterpreted mutation on kinase protein	NA	NA	NA	Y	PKL-PIKK-ATM-ATM	N	NA	NA	NA	NA	N	NA	NA	NA	NA	NA
>ENSG00000149311:ENSP00000278616|ENSP00000278616|p.Y332C	Destruction of phosphorylation site on kinase protein	0	Y	N	Y	PKL-PIKK-ATM-ATM	N	NA	NA	NA	NA	N	NA	NA	NA	NA	NA
>ENSG00000149311:ENSP00000278616|ENSP00000278616|p.R337P	Mutation around phosphorylation site on kinase protein	5	N	N	Y	PKL-PIKK-ATM-ATM	N	NA	NA	NA	NA	N	NA	NA	NA	NA	NA
>ENSG00000149311:ENSP00000278616|ENSP00000278616|p.R337H	Mutation around phosphorylation site on kinase protein	5	N	N	Y	PKL-PIKK-ATM-ATM	N	NA	NA	NA	NA	N	NA	NA	NA	NA	NA
>ENSG00000149311:ENSP00000278616|ENSP00000278616|p.R337C	Mutation around phosphorylation site on kinase protein	5	N	N	Y	PKL-PIKK-ATM-ATM	N	NA	NA	NA	NA	N	NA	NA	NA	NA	NA
>ENSG00000149311:ENSP00000278616|ENSP00000278616|p.R337S	Mutation around phosphorylation site on kinase protein	5	N	N	Y	PKL-PIKK-ATM-ATM	N	NA	NA	NA	NA	N	NA	NA	NA	NA	NA
>ENSG00000149311:ENSP00000278616|ENSP00000278616|p.L2388F	Uninterpreted mutation on kinase protein	NA	NA	NA	Y	PKL-PIKK-ATM-ATM	N	NA	NA	NA	NA	N	NA	NA	NA	NA	NA
>ENSG00000149311:ENSP00000278616|ENSP00000278616|p.K342N	Uninterpreted mutation on kinase protein	NA	NA	NA	Y	PKL-PIKK-ATM-ATM	N	NA	NA	NA	NA	N	NA	NA	NA	NA	NA
>ENSG00000149311:ENSP00000278616|ENSP00000278616|p.S2394P	Uninterpreted mutation on kinase protein	NA	NA	NA	Y	PKL-PIKK-ATM-ATM	N	NA	NA	NA	NA	N	NA	NA	NA	NA	NA
>ENSG00000149311:ENSP00000278616|ENSP00000278616|p.S2394L	Uninterpreted mutation on kinase protein	NA	NA	NA	Y	PKL-PIKK-ATM-ATM	N	NA	NA	NA	NA	N	NA	NA	NA	NA	NA
>ENSG00000149311:ENSP00000278616|ENSP00000278616|p.D2395V	Uninterpreted mutation on kinase protein	NA	NA	NA	Y	PKL-PIKK-ATM-ATM	N	NA	NA	NA	NA	N	NA	NA	NA	NA	NA
>ENSG00000149311:ENSP00000278616|ENSP00000278616|p.T2396S	Uninterpreted mutation on kinase protein	NA	NA	NA	Y	PKL-PIKK-ATM-ATM	N	NA	NA	NA	NA	N	NA	NA	NA	NA	NA
>ENSG00000149311:ENSP00000278616|ENSP00000278616|p.M349V	Uninterpreted mutation on kinase protein	NA	NA	NA	Y	PKL-PIKK-ATM-ATM	N	NA	NA	NA	NA	N	NA	NA	NA	NA	NA
>ENSG00000149311:ENSP00000278616|ENSP00000278616|p.A350T	Uninterpreted mutation on kinase protein	NA	NA	NA	Y	PKL-PIKK-ATM-ATM	N	NA	NA	NA	NA	N	NA	NA	NA	NA	NA
>ENSG00000149311:ENSP00000278616|ENSP00000278616|p.D351Y	Uninterpreted mutation on kinase protein	NA	NA	NA	Y	PKL-PIKK-ATM-ATM	N	NA	NA	NA	NA	N	NA	NA	NA	NA	NA
>ENSG00000149311:ENSP00000278616|ENSP00000278616|p.I352N	Uninterpreted mutation on kinase protein	NA	NA	NA	Y	PKL-PIKK-ATM-ATM	N	NA	NA	NA	NA	N	NA	NA	NA	NA	NA
>ENSG00000149311:ENSP00000278616|ENSP00000278616|p.I352T	Uninterpreted mutation on kinase protein	NA	NA	NA	Y	PKL-PIKK-ATM-ATM	N	NA	NA	NA	NA	N	NA	NA	NA	NA	NA
>ENSG00000149311:ENSP00000278616|ENSP00000278616|p.Y2404D	Uninterpreted mutation on kinase protein	NA	NA	NA	Y	PKL-PIKK-ATM-ATM	N	NA	NA	NA	NA	N	NA	NA	NA	NA	NA
>ENSG00000149311:ENSP00000278616|ENSP00000278616|p.M2405L	Uninterpreted mutation on kinase protein	NA	NA	NA	Y	PKL-PIKK-ATM-ATM	N	NA	NA	NA	NA	N	NA	NA	NA	NA	NA
>ENSG00000149311:ENSP00000278616|ENSP00000278616|p.S2408P	Uninterpreted mutation on kinase protein	NA	NA	NA	Y	PKL-PIKK-ATM-ATM	N	NA	NA	NA	NA	N	NA	NA	NA	NA	NA
>ENSG00000149311:ENSP00000278616|ENSP00000278616|p.S2408L	Uninterpreted mutation on kinase protein	NA	NA	NA	Y	PKL-PIKK-ATM-ATM	N	NA	NA	NA	NA	N	NA	NA	NA	NA	NA
>ENSG00000149311:ENSP00000278616|ENSP00000278616|p.K2413Q	Uninterpreted mutation on kinase protein	NA	NA	NA	Y	PKL-PIKK-ATM-ATM	N	NA	NA	NA	NA	N	NA	NA	NA	NA	NA
>ENSG00000149311:ENSP00000278616|ENSP00000278616|p.Q2414R	Uninterpreted mutation on kinase protein	NA	NA	NA	Y	PKL-PIKK-ATM-ATM	N	NA	NA	NA	NA	N	NA	NA	NA	NA	NA
>ENSG00000149311:ENSP00000278616|ENSP00000278616|p.S367F	Destruction of phosphorylation site on kinase protein	0	Y	N	Y	PKL-PIKK-ATM-ATM	N	NA	NA	NA	NA	N	NA	NA	NA	NA	NA
>ENSG00000149311:ENSP00000278616|ENSP00000278616|p.L2416P	Uninterpreted mutation on kinase protein	NA	NA	NA	Y	PKL-PIKK-ATM-ATM	N	NA	NA	NA	NA	N	NA	NA	NA	NA	NA
>ENSG00000149311:ENSP00000278616|ENSP00000278616|p.L2417P	Uninterpreted mutation on kinase protein	NA	NA	NA	Y	PKL-PIKK-ATM-ATM	N	NA	NA	NA	NA	N	NA	NA	NA	NA	NA
>ENSG00000149311:ENSP00000278616|ENSP00000278616|p.L2417Q	Uninterpreted mutation on kinase protein	NA	NA	NA	Y	PKL-PIKK-ATM-ATM	N	NA	NA	NA	NA	N	NA	NA	NA	NA	NA
>ENSG00000149311:ENSP00000278616|ENSP00000278616|p.L2417M	Uninterpreted mutation on kinase protein	NA	NA	NA	Y	PKL-PIKK-ATM-ATM	N	NA	NA	NA	NA	N	NA	NA	NA	NA	NA
>ENSG00000149311:ENSP00000278616|ENSP00000278616|p.A2420P	Uninterpreted mutation on kinase protein	NA	NA	NA	Y	PKL-PIKK-ATM-ATM	N	NA	NA	NA	NA	N	NA	NA	NA	NA	NA
>ENSG00000149311:ENSP00000278616|ENSP00000278616|p.E2423K	Uninterpreted mutation on kinase protein	NA	NA	NA	Y	PKL-PIKK-ATM-ATM	N	NA	NA	NA	NA	N	NA	NA	NA	NA	NA
>ENSG00000149311:ENSP00000278616|ENSP00000278616|p.E2423G	Uninterpreted mutation on kinase protein	NA	NA	NA	Y	PKL-PIKK-ATM-ATM	N	NA	NA	NA	NA	N	NA	NA	NA	NA	NA
>ENSG00000149311:ENSP00000278616|ENSP00000278616|p.V2424L	Uninterpreted mutation on kinase protein	NA	NA	NA	Y	PKL-PIKK-ATM-ATM	N	NA	NA	NA	NA	N	NA	NA	NA	NA	NA
>ENSG00000149311:ENSP00000278616|ENSP00000278616|p.V2424G	Uninterpreted mutation on kinase protein	NA	NA	NA	Y	PKL-PIKK-ATM-ATM	N	NA	NA	NA	NA	N	NA	NA	NA	NA	NA
>ENSG00000149311:ENSP00000278616|ENSP00000278616|p.S378R	Mutation around phosphorylation site on kinase protein	5,-2	N	N	Y	PKL-PIKK-ATM-ATM	N	NA	NA	NA	NA	N	NA	NA	NA	NA	NA
>ENSG00000149311:ENSP00000278616|ENSP00000278616|p.L2427R	Uninterpreted mutation on kinase protein	NA	NA	NA	Y	PKL-PIKK-ATM-ATM	N	NA	NA	NA	NA	N	NA	NA	NA	NA	NA
>ENSG00000149311:ENSP00000278616|ENSP00000278616|p.L2427P	Uninterpreted mutation on kinase protein	NA	NA	NA	Y	PKL-PIKK-ATM-ATM	N	NA	NA	NA	NA	N	NA	NA	NA	NA	NA
>ENSG00000149311:ENSP00000278616|ENSP00000278616|p.H2430R	Uninterpreted mutation on kinase protein	NA	NA	NA	Y	PKL-PIKK-ATM-ATM	N	NA	NA	NA	NA	N	NA	NA	NA	NA	NA
>ENSG00000149311:ENSP00000278616|ENSP00000278616|p.I2432S	Uninterpreted mutation on kinase protein	NA	NA	NA	Y	PKL-PIKK-ATM-ATM	N	NA	NA	NA	NA	N	NA	NA	NA	NA	NA
>ENSG00000149311:ENSP00000278616|ENSP00000278616|p.N2435K	Uninterpreted mutation on kinase protein	NA	NA	NA	Y	PKL-PIKK-ATM-ATM	N	NA	NA	NA	NA	N	NA	NA	NA	NA	NA
>ENSG00000149311:ENSP00000278616|ENSP00000278616|p.R2436S	Uninterpreted mutation on kinase protein	NA	NA	NA	Y	PKL-PIKK-ATM-ATM	N	NA	NA	NA	NA	N	NA	NA	NA	NA	NA
>ENSG00000149311:ENSP00000278616|ENSP00000278616|p.Y2437S	Uninterpreted mutation on kinase protein	NA	NA	NA	Y	PKL-PIKK-ATM-ATM	N	NA	NA	NA	NA	N	NA	NA	NA	NA	NA
>ENSG00000149311:ENSP00000278616|ENSP00000278616|p.T2438K	Uninterpreted mutation on kinase protein	NA	NA	NA	Y	PKL-PIKK-ATM-ATM	N	NA	NA	NA	NA	N	NA	NA	NA	NA	NA
>ENSG00000149311:ENSP00000278616|ENSP00000278616|p.W393R	Uninterpreted mutation on kinase protein	NA	NA	NA	Y	PKL-PIKK-ATM-ATM	N	NA	NA	NA	NA	N	NA	NA	NA	NA	NA
>ENSG00000149311:ENSP00000278616|ENSP00000278616|p.Q2442H	Uninterpreted mutation on kinase protein	NA	NA	NA	Y	PKL-PIKK-ATM-ATM	N	NA	NA	NA	NA	N	NA	NA	NA	NA	NA
>ENSG00000149311:ENSP00000278616|ENSP00000278616|p.Q2442R	Uninterpreted mutation on kinase protein	NA	NA	NA	Y	PKL-PIKK-ATM-ATM	N	NA	NA	NA	NA	N	NA	NA	NA	NA	NA
>ENSG00000149311:ENSP00000278616|ENSP00000278616|p.Q2442P	Uninterpreted mutation on kinase protein	NA	NA	NA	Y	PKL-PIKK-ATM-ATM	N	NA	NA	NA	NA	N	NA	NA	NA	NA	NA
>ENSG00000149311:ENSP00000278616|ENSP00000278616|p.R2443Q	Uninterpreted mutation on kinase protein	NA	NA	NA	Y	PKL-PIKK-ATM-ATM	N	NA	NA	NA	NA	N	NA	NA	NA	NA	NA
>ENSG00000149311:ENSP00000278616|ENSP00000278616|p.R2443L	Uninterpreted mutation on kinase protein	NA	NA	NA	Y	PKL-PIKK-ATM-ATM	N	NA	NA	NA	NA	N	NA	NA	NA	NA	NA
>ENSG00000149311:ENSP00000278616|ENSP00000278616|p.R2443G	Uninterpreted mutation on kinase protein	NA	NA	NA	Y	PKL-PIKK-ATM-ATM	N	NA	NA	NA	NA	N	NA	NA	NA	NA	NA
>ENSG00000149311:ENSP00000278616|ENSP00000278616|p.E2444K	Uninterpreted mutation on kinase protein	NA	NA	NA	Y	PKL-PIKK-ATM-ATM	N	NA	NA	NA	NA	N	NA	NA	NA	NA	NA
>ENSG00000149311:ENSP00000278616|ENSP00000278616|p.L2445P	Uninterpreted mutation on kinase protein	NA	NA	NA	Y	PKL-PIKK-ATM-ATM	N	NA	NA	NA	NA	N	NA	NA	NA	NA	NA
>ENSG00000149311:ENSP00000278616|ENSP00000278616|p.D2448N	Uninterpreted mutation on kinase protein	NA	NA	NA	Y	PKL-PIKK-ATM-ATM	N	NA	NA	NA	NA	N	NA	NA	NA	NA	NA
>ENSG00000149311:ENSP00000278616|ENSP00000278616|p.D2448Y	Uninterpreted mutation on kinase protein	NA	NA	NA	Y	PKL-PIKK-ATM-ATM	N	NA	NA	NA	NA	N	NA	NA	NA	NA	NA
>ENSG00000149311:ENSP00000278616|ENSP00000278616|p.D2448V	Uninterpreted mutation on kinase protein	NA	NA	NA	Y	PKL-PIKK-ATM-ATM	N	NA	NA	NA	NA	N	NA	NA	NA	NA	NA
>ENSG00000149311:ENSP00000278616|ENSP00000278616|p.R2453P	Uninterpreted mutation on kinase protein	NA	NA	NA	Y	PKL-PIKK-ATM-ATM	N	NA	NA	NA	NA	N	NA	NA	NA	NA	NA
>ENSG00000149311:ENSP00000278616|ENSP00000278616|p.R2453C	Uninterpreted mutation on kinase protein	NA	NA	NA	Y	PKL-PIKK-ATM-ATM	N	NA	NA	NA	NA	N	NA	NA	NA	NA	NA
>ENSG00000149311:ENSP00000278616|ENSP00000278616|p.D406N	Uninterpreted mutation on kinase protein	NA	NA	NA	Y	PKL-PIKK-ATM-ATM	N	NA	NA	NA	NA	N	NA	NA	NA	NA	NA
>ENSG00000149311:ENSP00000278616|ENSP00000278616|p.V410E	Uninterpreted mutation on kinase protein	NA	NA	NA	Y	PKL-PIKK-ATM-ATM	N	NA	NA	NA	NA	N	NA	NA	NA	NA	NA
>ENSG00000149311:ENSP00000278616|ENSP00000278616|p.V410A	Uninterpreted mutation on kinase protein	NA	NA	NA	Y	PKL-PIKK-ATM-ATM	N	NA	NA	NA	NA	N	NA	NA	NA	NA	NA
>ENSG00000149311:ENSP00000278616|ENSP00000278616|p.R2459P	Uninterpreted mutation on kinase protein	NA	NA	NA	Y	PKL-PIKK-ATM-ATM	N	NA	NA	NA	NA	N	NA	NA	NA	NA	NA
>ENSG00000149311:ENSP00000278616|ENSP00000278616|p.R2459C	Uninterpreted mutation on kinase protein	NA	NA	NA	Y	PKL-PIKK-ATM-ATM	N	NA	NA	NA	NA	N	NA	NA	NA	NA	NA
>ENSG00000149311:ENSP00000278616|ENSP00000278616|p.W412L	Uninterpreted mutation on kinase protein	NA	NA	NA	Y	PKL-PIKK-ATM-ATM	N	NA	NA	NA	NA	N	NA	NA	NA	NA	NA
>ENSG00000149311:ENSP00000278616|ENSP00000278616|p.C2464R	Uninterpreted mutation on kinase protein	NA	NA	NA	Y	PKL-PIKK-ATM-ATM	N	NA	NA	NA	NA	N	NA	NA	NA	NA	NA
>ENSG00000149311:ENSP00000278616|ENSP00000278616|p.P424S	Uninterpreted mutation on kinase protein	NA	NA	NA	Y	PKL-PIKK-ATM-ATM	N	NA	NA	NA	NA	N	NA	NA	NA	NA	NA
>ENSG00000149311:ENSP00000278616|ENSP00000278616|p.H2480Y	Uninterpreted mutation on kinase protein	NA	NA	NA	Y	PKL-PIKK-ATM-ATM	N	NA	NA	NA	NA	N	NA	NA	NA	NA	NA
>ENSG00000149311:ENSP00000278616|ENSP00000278616|p.R2486G	Uninterpreted mutation on kinase protein	NA	NA	NA	Y	PKL-PIKK-ATM-ATM	N	NA	NA	NA	NA	N	NA	NA	NA	NA	NA
>ENSG00000149311:ENSP00000278616|ENSP00000278616|p.S2489F	Uninterpreted mutation on kinase protein	NA	NA	NA	Y	PKL-PIKK-ATM-ATM	N	NA	NA	NA	NA	N	NA	NA	NA	NA	NA
>ENSG00000149311:ENSP00000278616|ENSP00000278616|p.L2490F	Uninterpreted mutation on kinase protein	NA	NA	NA	Y	PKL-PIKK-ATM-ATM	N	NA	NA	NA	NA	N	NA	NA	NA	NA	NA
>ENSG00000149311:ENSP00000278616|ENSP00000278616|p.L2492F	Uninterpreted mutation on kinase protein	NA	NA	NA	Y	PKL-PIKK-ATM-ATM	N	NA	NA	NA	NA	N	NA	NA	NA	NA	NA
>ENSG00000149311:ENSP00000278616|ENSP00000278616|p.N2494Y	Uninterpreted mutation on kinase protein	NA	NA	NA	Y	PKL-PIKK-ATM-ATM	N	NA	NA	NA	NA	N	NA	NA	NA	NA	NA
>ENSG00000149311:ENSP00000278616|ENSP00000278616|p.G449V	Uninterpreted mutation on kinase protein	NA	NA	NA	Y	PKL-PIKK-ATM-ATM	N	NA	NA	NA	NA	N	NA	NA	NA	NA	NA
>ENSG00000149311:ENSP00000278616|ENSP00000278616|p.R451C	Uninterpreted mutation on kinase protein	NA	NA	NA	Y	PKL-PIKK-ATM-ATM	N	NA	NA	NA	NA	N	NA	NA	NA	NA	NA
>ENSG00000149311:ENSP00000278616|ENSP00000278616|p.V455M	Uninterpreted mutation on kinase protein	NA	NA	NA	Y	PKL-PIKK-ATM-ATM	N	NA	NA	NA	NA	N	NA	NA	NA	NA	NA
>ENSG00000149311:ENSP00000278616|ENSP00000278616|p.D2507N	Uninterpreted mutation on kinase protein	NA	NA	NA	Y	PKL-PIKK-ATM-ATM	N	NA	NA	NA	NA	N	NA	NA	NA	NA	NA
>ENSG00000149311:ENSP00000278616|ENSP00000278616|p.Q466K	Uninterpreted mutation on kinase protein	NA	NA	NA	Y	PKL-PIKK-ATM-ATM	N	NA	NA	NA	NA	N	NA	NA	NA	NA	NA
>ENSG00000149311:ENSP00000278616|ENSP00000278616|p.Q2522H	Uninterpreted mutation on kinase protein	NA	NA	NA	Y	PKL-PIKK-ATM-ATM	N	NA	NA	NA	NA	N	NA	NA	NA	NA	NA
>ENSG00000149311:ENSP00000278616|ENSP00000278616|p.A2524T	Uninterpreted mutation on kinase protein	NA	NA	NA	Y	PKL-PIKK-ATM-ATM	N	NA	NA	NA	NA	N	NA	NA	NA	NA	NA
>ENSG00000149311:ENSP00000278616|ENSP00000278616|p.K477N	Uninterpreted mutation on kinase protein	NA	NA	NA	Y	PKL-PIKK-ATM-ATM	N	NA	NA	NA	NA	N	NA	NA	NA	NA	NA
>ENSG00000149311:ENSP00000278616|ENSP00000278616|p.R2526G	Uninterpreted mutation on kinase protein	NA	NA	NA	Y	PKL-PIKK-ATM-ATM	N	NA	NA	NA	NA	N	NA	NA	NA	NA	NA
>ENSG00000149311:ENSP00000278616|ENSP00000278616|p.D479Y	Uninterpreted mutation on kinase protein	NA	NA	NA	Y	PKL-PIKK-ATM-ATM	N	NA	NA	NA	NA	N	NA	NA	NA	NA	NA
>ENSG00000149311:ENSP00000278616|ENSP00000278616|p.K482Q	Uninterpreted mutation on kinase protein	NA	NA	NA	Y	PKL-PIKK-ATM-ATM	N	NA	NA	NA	NA	N	NA	NA	NA	NA	NA
>ENSG00000149311:ENSP00000278616|ENSP00000278616|p.I487M	Uninterpreted mutation on kinase protein	NA	NA	NA	Y	PKL-PIKK-ATM-ATM	N	NA	NA	NA	NA	N	NA	NA	NA	NA	NA
>ENSG00000149311:ENSP00000278616|ENSP00000278616|p.R493C	Uninterpreted mutation on kinase protein	NA	NA	NA	Y	PKL-PIKK-ATM-ATM	N	NA	NA	NA	NA	N	NA	NA	NA	NA	NA
>ENSG00000149311:ENSP00000278616|ENSP00000278616|p.Q499E	Uninterpreted mutation on kinase protein	NA	NA	NA	Y	PKL-PIKK-ATM-ATM	N	NA	NA	NA	NA	N	NA	NA	NA	NA	NA
>ENSG00000149311:ENSP00000278616|ENSP00000278616|p.L2557V	Uninterpreted mutation on kinase protein	NA	NA	NA	Y	PKL-PIKK-ATM-ATM	N	NA	NA	NA	NA	N	NA	NA	NA	NA	NA
>ENSG00000149311:ENSP00000278616|ENSP00000278616|p.L2561M	Uninterpreted mutation on kinase protein	NA	NA	NA	Y	PKL-PIKK-ATM-ATM	N	NA	NA	NA	NA	N	NA	NA	NA	NA	NA
>ENSG00000149311:ENSP00000278616|ENSP00000278616|p.C540Y	Uninterpreted mutation on kinase protein	NA	NA	NA	Y	PKL-PIKK-ATM-ATM	N	NA	NA	NA	NA	N	NA	NA	NA	NA	NA
>ENSG00000149311:ENSP00000278616|ENSP00000278616|p.C540R	Uninterpreted mutation on kinase protein	NA	NA	NA	Y	PKL-PIKK-ATM-ATM	N	NA	NA	NA	NA	N	NA	NA	NA	NA	NA
>ENSG00000149311:ENSP00000278616|ENSP00000278616|p.A545E	Uninterpreted mutation on kinase protein	NA	NA	NA	Y	PKL-PIKK-ATM-ATM	N	NA	NA	NA	NA	N	NA	NA	NA	NA	NA
>ENSG00000149311:ENSP00000278616|ENSP00000278616|p.S549G	Uninterpreted mutation on kinase protein	NA	NA	NA	Y	PKL-PIKK-ATM-ATM	N	NA	NA	NA	NA	N	NA	NA	NA	NA	NA
>ENSG00000149311:ENSP00000278616|ENSP00000278616|p.R2598Q	Uninterpreted mutation on kinase protein	NA	NA	NA	Y	PKL-PIKK-ATM-ATM	N	NA	NA	NA	NA	N	NA	NA	NA	NA	NA
>ENSG00000149311:ENSP00000278616|ENSP00000278616|p.G558E	Uninterpreted mutation on kinase protein	NA	NA	NA	Y	PKL-PIKK-ATM-ATM	N	NA	NA	NA	NA	N	NA	NA	NA	NA	NA
>ENSG00000149311:ENSP00000278616|ENSP00000278616|p.M563T	Uninterpreted mutation on kinase protein	NA	NA	NA	Y	PKL-PIKK-ATM-ATM	N	NA	NA	NA	NA	N	NA	NA	NA	NA	NA
>ENSG00000149311:ENSP00000278616|ENSP00000278616|p.M2616I	Uninterpreted mutation on kinase protein	NA	NA	NA	Y	PKL-PIKK-ATM-ATM	N	NA	NA	NA	NA	N	NA	NA	NA	NA	NA
>ENSG00000149311:ENSP00000278616|ENSP00000278616|p.F570L	Mutation around phosphorylation site on kinase protein	1	N	N	Y	PKL-PIKK-ATM-ATM	N	NA	NA	NA	NA	N	NA	NA	NA	NA	NA
>ENSG00000149311:ENSP00000278616|ENSP00000278616|p.F570S	Mutation around phosphorylation site on kinase protein	1	N	N	Y	PKL-PIKK-ATM-ATM	N	NA	NA	NA	NA	N	NA	NA	NA	NA	NA
>ENSG00000149311:ENSP00000278616|ENSP00000278616|p.A2622V	Uninterpreted mutation on kinase protein	NA	NA	NA	Y	PKL-PIKK-ATM-ATM	N	NA	NA	NA	NA	N	NA	NA	NA	NA	NA
>ENSG00000149311:ENSP00000278616|ENSP00000278616|p.A2626V	Uninterpreted mutation on kinase protein	NA	NA	NA	Y	PKL-PIKK-ATM-ATM	N	NA	NA	NA	NA	N	NA	NA	NA	NA	NA
>ENSG00000149311:ENSP00000278616|ENSP00000278616|p.E586D	Uninterpreted mutation on kinase protein	NA	NA	NA	Y	PKL-PIKK-ATM-ATM	N	NA	NA	NA	NA	N	NA	NA	NA	NA	NA
>ENSG00000149311:ENSP00000278616|ENSP00000278616|p.P604T	Uninterpreted mutation on kinase protein	NA	NA	NA	Y	PKL-PIKK-ATM-ATM	N	NA	NA	NA	NA	N	NA	NA	NA	NA	NA
>ENSG00000149311:ENSP00000278616|ENSP00000278616|p.P604S	Uninterpreted mutation on kinase protein	NA	NA	NA	Y	PKL-PIKK-ATM-ATM	N	NA	NA	NA	NA	N	NA	NA	NA	NA	NA
>ENSG00000149311:ENSP00000278616|ENSP00000278616|p.P604H	Uninterpreted mutation on kinase protein	NA	NA	NA	Y	PKL-PIKK-ATM-ATM	N	NA	NA	NA	NA	N	NA	NA	NA	NA	NA
>ENSG00000149311:ENSP00000278616|ENSP00000278616|p.L612I	Uninterpreted mutation on kinase protein	NA	NA	NA	Y	PKL-PIKK-ATM-ATM	N	NA	NA	NA	NA	N	NA	NA	NA	NA	NA
>ENSG00000149311:ENSP00000278616|ENSP00000278616|p.V613L	Uninterpreted mutation on kinase protein	NA	NA	NA	Y	PKL-PIKK-ATM-ATM	N	NA	NA	NA	NA	N	NA	NA	NA	NA	NA
>ENSG00000149311:ENSP00000278616|ENSP00000278616|p.S614N	Uninterpreted mutation on kinase protein	NA	NA	NA	Y	PKL-PIKK-ATM-ATM	N	NA	NA	NA	NA	N	NA	NA	NA	NA	NA
>ENSG00000149311:ENSP00000278616|ENSP00000278616|p.T2666A	Uninterpreted mutation on kinase protein	NA	NA	NA	Y	PKL-PIKK-ATM-ATM	N	NA	NA	NA	NA	N	NA	NA	NA	NA	NA
>ENSG00000149311:ENSP00000278616|ENSP00000278616|p.H2673Y	Uninterpreted mutation on kinase protein	NA	NA	NA	Y	PKL-PIKK-ATM-ATM	N	NA	NA	NA	NA	N	NA	NA	NA	NA	NA
>ENSG00000149311:ENSP00000278616|ENSP00000278616|p.P631S	Uninterpreted mutation on kinase protein	NA	NA	NA	Y	PKL-PIKK-ATM-ATM	N	NA	NA	NA	NA	N	NA	NA	NA	NA	NA
>ENSG00000149311:ENSP00000278616|ENSP00000278616|p.I2683M	Uninterpreted mutation on kinase protein	NA	NA	NA	Y	PKL-PIKK-ATM-ATM	N	NA	NA	NA	NA	N	NA	NA	NA	NA	NA
>ENSG00000149311:ENSP00000278616|ENSP00000278616|p.E642K	Mutation around phosphorylation site on kinase protein	-4,-2	N	N	Y	PKL-PIKK-ATM-ATM	N	NA	NA	NA	NA	N	NA	NA	NA	NA	NA
>ENSG00000149311:ENSP00000278616|ENSP00000278616|p.R2691C	Uninterpreted mutation on kinase protein	NA	NA	NA	Y	PKL-PIKK-ATM-ATM	N	NA	NA	NA	NA	N	NA	NA	NA	NA	NA
>ENSG00000149311:ENSP00000278616|ENSP00000278616|p.G2695D	Uninterpreted mutation on kinase protein	NA	NA	NA	Y	PKL-PIKK-ATM-ATM	N	NA	NA	NA	NA	N	NA	NA	NA	NA	NA
>ENSG00000149311:ENSP00000278616|ENSP00000278616|p.G2695A	Uninterpreted mutation on kinase protein	NA	NA	NA	Y	PKL-PIKK-ATM-ATM	N	NA	NA	NA	NA	N	NA	NA	NA	NA	NA
>ENSG00000149311:ENSP00000278616|ENSP00000278616|p.G2695S	Uninterpreted mutation on kinase protein	NA	NA	NA	Y	PKL-PIKK-ATM-ATM	N	NA	NA	NA	NA	N	NA	NA	NA	NA	NA
>ENSG00000149311:ENSP00000278616|ENSP00000278616|p.G2695C	Uninterpreted mutation on kinase protein	NA	NA	NA	Y	PKL-PIKK-ATM-ATM	N	NA	NA	NA	NA	N	NA	NA	NA	NA	NA
>ENSG00000149311:ENSP00000278616|ENSP00000278616|p.P2699T	Uninterpreted mutation on kinase protein	NA	NA	NA	Y	PKL-PIKK-ATM-ATM	N	NA	NA	NA	NA	N	NA	NA	NA	NA	NA
>ENSG00000149311:ENSP00000278616|ENSP00000278616|p.P2699R	Uninterpreted mutation on kinase protein	NA	NA	NA	Y	PKL-PIKK-ATM-ATM	N	NA	NA	NA	NA	N	NA	NA	NA	NA	NA
>ENSG00000149311:ENSP00000278616|ENSP00000278616|p.P2699S	Uninterpreted mutation on kinase protein	NA	NA	NA	Y	PKL-PIKK-ATM-ATM	N	NA	NA	NA	NA	N	NA	NA	NA	NA	NA
>ENSG00000149311:ENSP00000278616|ENSP00000278616|p.D2708N	Uninterpreted mutation on kinase protein	NA	NA	NA	Y	PKL-PIKK-ATM-ATM	N	NA	NA	NA	NA	N	NA	NA	NA	NA	NA
>ENSG00000149311:ENSP00000278616|ENSP00000278616|p.D2708G	Uninterpreted mutation on kinase protein	NA	NA	NA	Y	PKL-PIKK-ATM-ATM	N	NA	NA	NA	NA	N	NA	NA	NA	NA	NA
>ENSG00000149311:ENSP00000278616|ENSP00000278616|p.R2713K	Uninterpreted mutation on kinase domain	NA	NA	NA	Y	PKL-PIKK-ATM-ATM	Y	52	N	N	N	N	NA	NA	NA	NA	NA
>ENSG00000149311:ENSP00000278616|ENSP00000278616|p.L2715R	Uninterpreted mutation on kinase domain	NA	NA	NA	Y	PKL-PIKK-ATM-ATM	Y	59	N	N	N	N	NA	NA	NA	NA	NA
>ENSG00000149311:ENSP00000278616|ENSP00000278616|p.K2717M	Kinase downstream rewiring on kinase domain	NA	NA	NA	Y	PKL-PIKK-ATM-ATM	Y	61	N	Y	N	N	NA	NA	NA	NA	NA
>ENSG00000149311:ENSP00000278616|ENSP00000278616|p.D2720H	Uninterpreted mutation on kinase domain	NA	NA	NA	Y	PKL-PIKK-ATM-ATM	Y	64	N	N	N	N	NA	NA	NA	NA	NA
>ENSG00000149311:ENSP00000278616|ENSP00000278616|p.D2720N	Uninterpreted mutation on kinase domain	NA	NA	NA	Y	PKL-PIKK-ATM-ATM	Y	64	N	N	N	N	NA	NA	NA	NA	NA
>ENSG00000149311:ENSP00000278616|ENSP00000278616|p.D2720E	Uninterpreted mutation on kinase domain	NA	NA	NA	Y	PKL-PIKK-ATM-ATM	Y	64	N	N	N	N	NA	NA	NA	NA	NA
>ENSG00000149311:ENSP00000278616|ENSP00000278616|p.D2721N	Uninterpreted mutation on kinase domain	NA	NA	NA	Y	PKL-PIKK-ATM-ATM	Y	65	N	N	N	N	NA	NA	NA	NA	NA
>ENSG00000149311:ENSP00000278616|ENSP00000278616|p.H674Y	Uninterpreted mutation on kinase protein	NA	NA	NA	Y	PKL-PIKK-ATM-ATM	N	NA	NA	NA	NA	N	NA	NA	NA	NA	NA
>ENSG00000149311:ENSP00000278616|ENSP00000278616|p.D2725Y	Uninterpreted mutation on kinase domain	NA	NA	NA	Y	PKL-PIKK-ATM-ATM	Y	69	N	N	N	N	NA	NA	NA	NA	NA
>ENSG00000149311:ENSP00000278616|ENSP00000278616|p.D2725V	Uninterpreted mutation on kinase domain	NA	NA	NA	Y	PKL-PIKK-ATM-ATM	Y	69	N	N	N	N	NA	NA	NA	NA	NA
>ENSG00000149311:ENSP00000278616|ENSP00000278616|p.D2725G	Uninterpreted mutation on kinase domain	NA	NA	NA	Y	PKL-PIKK-ATM-ATM	Y	69	N	N	N	N	NA	NA	NA	NA	NA
>ENSG00000149311:ENSP00000278616|ENSP00000278616|p.I2844V	Uninterpreted mutation on kinase domain	NA	NA	NA	Y	PKL-PIKK-ATM-ATM	Y	611	N	N	N	N	NA	NA	NA	NA	NA
>ENSG00000149311:ENSP00000278616|ENSP00000278616|p.F2732L	Kinase downstream rewiring on kinase domain	NA	NA	NA	Y	PKL-PIKK-ATM-ATM	Y	78	N	Y	N	N	NA	NA	NA	NA	NA
>ENSG00000149311:ENSP00000278616|ENSP00000278616|p.F2732V	Kinase downstream rewiring on kinase domain	NA	NA	NA	Y	PKL-PIKK-ATM-ATM	Y	78	N	Y	N	N	NA	NA	NA	NA	NA
>ENSG00000149311:ENSP00000278616|ENSP00000278616|p.R692H	Uninterpreted mutation on kinase protein	NA	NA	NA	Y	PKL-PIKK-ATM-ATM	N	NA	NA	NA	NA	N	NA	NA	NA	NA	NA
>ENSG00000149311:ENSP00000278616|ENSP00000278616|p.C693Y	Uninterpreted mutation on kinase protein	NA	NA	NA	Y	PKL-PIKK-ATM-ATM	N	NA	NA	NA	NA	N	NA	NA	NA	NA	NA
>ENSG00000149311:ENSP00000278616|ENSP00000278616|p.C693R	Uninterpreted mutation on kinase protein	NA	NA	NA	Y	PKL-PIKK-ATM-ATM	N	NA	NA	NA	NA	N	NA	NA	NA	NA	NA
>ENSG00000149311:ENSP00000278616|ENSP00000278616|p.T2743M	Uninterpreted mutation on kinase domain	NA	NA	NA	Y	PKL-PIKK-ATM-ATM	Y	105	N	N	N	N	NA	NA	NA	NA	NA
>ENSG00000149311:ENSP00000278616|ENSP00000278616|p.L2750S	Mutation around phosphorylation site on kinase domain	-1	N	N	Y	PKL-PIKK-ATM-ATM	Y	123	N	N	N	N	NA	NA	NA	NA	NA
>ENSG00000149311:ENSP00000278616|ENSP00000278616|p.S707P	Uninterpreted mutation on kinase protein	NA	NA	NA	Y	PKL-PIKK-ATM-ATM	N	NA	NA	NA	NA	N	NA	NA	NA	NA	NA
>ENSG00000149311:ENSP00000278616|ENSP00000278616|p.Q2762R	Uninterpreted mutation on kinase domain	NA	NA	NA	Y	PKL-PIKK-ATM-ATM	Y	135	N	N	N	N	NA	NA	NA	NA	NA
>ENSG00000149311:ENSP00000278616|ENSP00000278616|p.R717Q	Uninterpreted mutation on kinase protein	NA	NA	NA	Y	PKL-PIKK-ATM-ATM	N	NA	NA	NA	NA	N	NA	NA	NA	NA	NA
>ENSG00000149311:ENSP00000278616|ENSP00000278616|p.R717L	Uninterpreted mutation on kinase protein	NA	NA	NA	Y	PKL-PIKK-ATM-ATM	N	NA	NA	NA	NA	N	NA	NA	NA	NA	NA
>ENSG00000149311:ENSP00000278616|ENSP00000278616|p.R717W	Uninterpreted mutation on kinase protein	NA	NA	NA	Y	PKL-PIKK-ATM-ATM	N	NA	NA	NA	NA	N	NA	NA	NA	NA	NA
>ENSG00000149311:ENSP00000278616|ENSP00000278616|p.T2771I	Uninterpreted mutation on kinase domain	NA	NA	NA	Y	PKL-PIKK-ATM-ATM	Y	178	N	N	N	N	NA	NA	NA	NA	NA
>ENSG00000149311:ENSP00000278616|ENSP00000278616|p.G2777D	Uninterpreted mutation on kinase domain	NA	NA	NA	Y	PKL-PIKK-ATM-ATM	Y	184	N	N	N	N	NA	NA	NA	NA	NA
>ENSG00000149311:ENSP00000278616|ENSP00000278616|p.L2780R	Kinase downstream rewiring on kinase domain	NA	NA	NA	Y	PKL-PIKK-ATM-ATM	Y	187	N	Y	N	N	NA	NA	NA	NA	NA
>ENSG00000149311:ENSP00000278616|ENSP00000278616|p.L2780I	Kinase downstream rewiring on kinase domain	NA	NA	NA	Y	PKL-PIKK-ATM-ATM	Y	187	N	Y	N	N	NA	NA	NA	NA	NA
>ENSG00000149311:ENSP00000278616|ENSP00000278616|p.V734A	Uninterpreted mutation on kinase protein	NA	NA	NA	Y	PKL-PIKK-ATM-ATM	N	NA	NA	NA	NA	N	NA	NA	NA	NA	NA
>ENSG00000149311:ENSP00000278616|ENSP00000278616|p.Q747R	Uninterpreted mutation on kinase protein	NA	NA	NA	Y	PKL-PIKK-ATM-ATM	N	NA	NA	NA	NA	N	NA	NA	NA	NA	NA
>ENSG00000149311:ENSP00000278616|ENSP00000278616|p.Q747H	Uninterpreted mutation on kinase protein	NA	NA	NA	Y	PKL-PIKK-ATM-ATM	N	NA	NA	NA	NA	N	NA	NA	NA	NA	NA
>ENSG00000149311:ENSP00000278616|ENSP00000278616|p.A749T	Uninterpreted mutation on kinase protein	NA	NA	NA	Y	PKL-PIKK-ATM-ATM	N	NA	NA	NA	NA	N	NA	NA	NA	NA	NA
>ENSG00000149311:ENSP00000278616|ENSP00000278616|p.S2812Y	Uninterpreted mutation on kinase domain	NA	NA	NA	Y	PKL-PIKK-ATM-ATM	Y	466	N	N	N	N	NA	NA	NA	NA	NA
>ENSG00000149311:ENSP00000278616|ENSP00000278616|p.E2815K	Uninterpreted mutation on kinase domain	NA	NA	NA	Y	PKL-PIKK-ATM-ATM	Y	469	N	N	N	N	NA	NA	NA	NA	NA
>ENSG00000149311:ENSP00000278616|ENSP00000278616|p.Y2817F	Uninterpreted mutation on kinase domain	NA	NA	NA	Y	PKL-PIKK-ATM-ATM	Y	471	N	N	N	N	NA	NA	NA	NA	NA
>ENSG00000149311:ENSP00000278616|ENSP00000278616|p.Y2817C	Uninterpreted mutation on kinase domain	NA	NA	NA	Y	PKL-PIKK-ATM-ATM	Y	471	N	N	N	N	NA	NA	NA	NA	NA
>ENSG00000149311:ENSP00000278616|ENSP00000278616|p.E770G	Uninterpreted mutation on kinase protein	NA	NA	NA	Y	PKL-PIKK-ATM-ATM	N	NA	NA	NA	NA	N	NA	NA	NA	NA	NA
>ENSG00000149311:ENSP00000278616|ENSP00000278616|p.G774C	Uninterpreted mutation on kinase protein	NA	NA	NA	Y	PKL-PIKK-ATM-ATM	N	NA	NA	NA	NA	N	NA	NA	NA	NA	NA
>ENSG00000149311:ENSP00000278616|ENSP00000278616|p.P2829L	Uninterpreted mutation on kinase domain	NA	NA	NA	Y	PKL-PIKK-ATM-ATM	Y	498	N	N	N	N	NA	NA	NA	NA	NA
>ENSG00000149311:ENSP00000278616|ENSP00000278616|p.R2832C	Kinase downstream rewiring on kinase domain	NA	NA	NA	Y	PKL-PIKK-ATM-ATM	Y	501	N	Y	N	N	NA	NA	NA	NA	NA
>ENSG00000149311:ENSP00000278616|ENSP00000278616|p.R2832S	Kinase downstream rewiring on kinase domain	NA	NA	NA	Y	PKL-PIKK-ATM-ATM	Y	501	N	Y	N	N	NA	NA	NA	NA	NA
>ENSG00000149311:ENSP00000278616|ENSP00000278616|p.F2839L	Kinase downstream rewiring on kinase domain	NA	NA	NA	Y	PKL-PIKK-ATM-ATM	Y	508	N	Y	N	N	NA	NA	NA	NA	NA
>ENSG00000149311:ENSP00000278616|ENSP00000278616|p.P2842L	Uninterpreted mutation on kinase domain	NA	NA	NA	Y	PKL-PIKK-ATM-ATM	Y	609	N	N	N	N	NA	NA	NA	NA	NA
>ENSG00000149311:ENSP00000278616|ENSP00000278616|p.P2842R	Uninterpreted mutation on kinase domain	NA	NA	NA	Y	PKL-PIKK-ATM-ATM	Y	609	N	N	N	N	NA	NA	NA	NA	NA
>ENSG00000149311:ENSP00000278616|ENSP00000278616|p.N796T	Mutation around phosphorylation site on kinase protein	2	N	N	Y	PKL-PIKK-ATM-ATM	N	NA	NA	NA	NA	N	NA	NA	NA	NA	NA
>ENSG00000149311:ENSP00000278616|ENSP00000278616|p.T2853M	Uninterpreted mutation on kinase domain	NA	NA	NA	Y	PKL-PIKK-ATM-ATM	Y	620	N	N	N	N	NA	NA	NA	NA	NA
>ENSG00000149311:ENSP00000278616|ENSP00000278616|p.S2859P	Uninterpreted mutation on kinase domain	NA	NA	NA	Y	PKL-PIKK-ATM-ATM	Y	626	N	N	N	N	NA	NA	NA	NA	NA
>ENSG00000149311:ENSP00000278616|ENSP00000278616|p.S2859F	Uninterpreted mutation on kinase domain	NA	NA	NA	Y	PKL-PIKK-ATM-ATM	Y	626	N	N	N	N	NA	NA	NA	NA	NA
>ENSG00000149311:ENSP00000278616|ENSP00000278616|p.I815N	Uninterpreted mutation on kinase protein	NA	NA	NA	Y	PKL-PIKK-ATM-ATM	N	NA	NA	NA	NA	N	NA	NA	NA	NA	NA
>ENSG00000149311:ENSP00000278616|ENSP00000278616|p.L2866I	Uninterpreted mutation on kinase domain	NA	NA	NA	Y	PKL-PIKK-ATM-ATM	Y	639	N	N	N	N	NA	NA	NA	NA	NA
>ENSG00000149311:ENSP00000278616|ENSP00000278616|p.G2867E	Uninterpreted mutation on kinase domain	NA	NA	NA	Y	PKL-PIKK-ATM-ATM	Y	640	N	N	N	N	NA	NA	NA	NA	NA
>ENSG00000149311:ENSP00000278616|ENSP00000278616|p.D2870Y	Uninterpreted mutation on kinase domain	NA	NA	NA	Y	PKL-PIKK-ATM-ATM	Y	643	N	N	N	N	NA	NA	NA	NA	NA
>ENSG00000149311:ENSP00000278616|ENSP00000278616|p.A823T	Mutation around phosphorylation site on kinase protein	2	N	N	Y	PKL-PIKK-ATM-ATM	N	NA	NA	NA	NA	N	NA	NA	NA	NA	NA
>ENSG00000149311:ENSP00000278616|ENSP00000278616|p.H2872Y	Uninterpreted mutation on kinase domain	NA	NA	NA	Y	PKL-PIKK-ATM-ATM	Y	645	N	N	N	N	NA	NA	NA	NA	NA
>ENSG00000149311:ENSP00000278616|ENSP00000278616|p.H2872R	Uninterpreted mutation on kinase domain	NA	NA	NA	Y	PKL-PIKK-ATM-ATM	Y	645	N	N	N	N	NA	NA	NA	NA	NA
>ENSG00000149311:ENSP00000278616|ENSP00000278616|p.H2872Q	Uninterpreted mutation on kinase domain	NA	NA	NA	Y	PKL-PIKK-ATM-ATM	Y	645	N	N	N	N	NA	NA	NA	NA	NA
>ENSG00000149311:ENSP00000278616|ENSP00000278616|p.I826L	Mutation around phosphorylation site on kinase protein	5	N	N	Y	PKL-PIKK-ATM-ATM	N	NA	NA	NA	NA	N	NA	NA	NA	NA	NA
>ENSG00000149311:ENSP00000278616|ENSP00000278616|p.N2875T	Uninterpreted mutation on kinase domain	NA	NA	NA	Y	PKL-PIKK-ATM-ATM	Y	648	N	N	N	N	NA	NA	NA	NA	NA
>ENSG00000149311:ENSP00000278616|ENSP00000278616|p.N2875K	Uninterpreted mutation on kinase domain	NA	NA	NA	Y	PKL-PIKK-ATM-ATM	Y	648	N	N	N	N	NA	NA	NA	NA	NA
>ENSG00000149311:ENSP00000278616|ENSP00000278616|p.N2875S	Uninterpreted mutation on kinase domain	NA	NA	NA	Y	PKL-PIKK-ATM-ATM	Y	648	N	N	N	N	NA	NA	NA	NA	NA
>ENSG00000149311:ENSP00000278616|ENSP00000278616|p.R832C	Uninterpreted mutation on kinase protein	NA	NA	NA	Y	PKL-PIKK-ATM-ATM	N	NA	NA	NA	NA	N	NA	NA	NA	NA	NA
>ENSG00000149311:ENSP00000278616|ENSP00000278616|p.L822V	Mutation around phosphorylation site on kinase protein	1	N	N	Y	PKL-PIKK-ATM-ATM	N	NA	NA	NA	NA	N	NA	NA	NA	NA	NA
>ENSG00000149311:ENSP00000278616|ENSP00000278616|p.I2888L	Uninterpreted mutation on kinase domain	NA	NA	NA	Y	PKL-PIKK-ATM-ATM	Y	991	N	N	N	N	NA	NA	NA	NA	NA
>ENSG00000149311:ENSP00000278616|ENSP00000278616|p.I2888T	Uninterpreted mutation on kinase domain	NA	NA	NA	Y	PKL-PIKK-ATM-ATM	Y	991	N	N	N	N	NA	NA	NA	NA	NA
>ENSG00000149311:ENSP00000278616|ENSP00000278616|p.D841Y	Uninterpreted mutation on kinase protein	NA	NA	NA	Y	PKL-PIKK-ATM-ATM	N	NA	NA	NA	NA	N	NA	NA	NA	NA	NA
>ENSG00000149311:ENSP00000278616|ENSP00000278616|p.L2890R	Uninterpreted mutation on kinase domain	NA	NA	NA	Y	PKL-PIKK-ATM-ATM	Y	993	N	N	Y	N	NA	NA	NA	NA	NA
>ENSG00000149311:ENSP00000278616|ENSP00000278616|p.L2890V	Uninterpreted mutation on kinase domain	NA	NA	NA	Y	PKL-PIKK-ATM-ATM	Y	993	N	N	Y	N	NA	NA	NA	NA	NA
>ENSG00000149311:ENSP00000278616|ENSP00000278616|p.G2891D	Kinase inactivation by hitting essential residue on kinase domain	NA	NA	NA	Y	PKL-PIKK-ATM-ATM	Y	994	Y	N	Y	N	NA	NA	NA	NA	NA
>ENSG00000149311:ENSP00000278616|ENSP00000278616|p.G2891R	Kinase inactivation by hitting essential residue on kinase domain	NA	NA	NA	Y	PKL-PIKK-ATM-ATM	Y	994	Y	N	Y	N	NA	NA	NA	NA	NA
>ENSG00000149311:ENSP00000278616|ENSP00000278616|p.F2894V	Uninterpreted mutation on kinase domain	NA	NA	NA	Y	PKL-PIKK-ATM-ATM	Y	997	N	N	Y	N	NA	NA	NA	NA	NA
>ENSG00000149311:ENSP00000278616|ENSP00000278616|p.E848K	Uninterpreted mutation on kinase protein	NA	NA	NA	Y	PKL-PIKK-ATM-ATM	N	NA	NA	NA	NA	N	NA	NA	NA	NA	NA
>ENSG00000149311:ENSP00000278616|ENSP00000278616|p.E848Q	Uninterpreted mutation on kinase protein	NA	NA	NA	Y	PKL-PIKK-ATM-ATM	N	NA	NA	NA	NA	N	NA	NA	NA	NA	NA
>ENSG00000149311:ENSP00000278616|ENSP00000278616|p.E848G	Uninterpreted mutation on kinase protein	NA	NA	NA	Y	PKL-PIKK-ATM-ATM	N	NA	NA	NA	NA	N	NA	NA	NA	NA	NA
>ENSG00000149311:ENSP00000278616|ENSP00000278616|p.G2897S	Kinase downstream rewiring on kinase domain	NA	NA	NA	Y	PKL-PIKK-ATM-ATM	Y	1078	N	Y	Y	N	NA	NA	NA	NA	NA
>ENSG00000149311:ENSP00000278616|ENSP00000278616|p.F858L	Uninterpreted mutation on kinase protein	NA	NA	NA	Y	PKL-PIKK-ATM-ATM	N	NA	NA	NA	NA	N	NA	NA	NA	NA	NA
>ENSG00000149311:ENSP00000278616|ENSP00000278616|p.N859I	Uninterpreted mutation on kinase protein	NA	NA	NA	Y	PKL-PIKK-ATM-ATM	N	NA	NA	NA	NA	N	NA	NA	NA	NA	NA
>ENSG00000149311:ENSP00000278616|ENSP00000278616|p.R2912K	Uninterpreted mutation on kinase domain	NA	NA	NA	Y	PKL-PIKK-ATM-ATM	Y	1116	N	N	N	N	NA	NA	NA	NA	NA
>ENSG00000149311:ENSP00000278616|ENSP00000278616|p.T2921M	Uninterpreted mutation on kinase domain	NA	NA	NA	Y	PKL-PIKK-ATM-ATM	Y	1125	N	N	N	N	NA	NA	NA	NA	NA
>ENSG00000149311:ENSP00000278616|ENSP00000278616|p.G2925D	Uninterpreted mutation on kinase domain	NA	NA	NA	Y	PKL-PIKK-ATM-ATM	Y	1129	N	N	N	N	NA	NA	NA	NA	NA
>ENSG00000149311:ENSP00000278616|ENSP00000278616|p.G2925V	Uninterpreted mutation on kinase domain	NA	NA	NA	Y	PKL-PIKK-ATM-ATM	Y	1129	N	N	N	N	NA	NA	NA	NA	NA
>ENSG00000149311:ENSP00000278616|ENSP00000278616|p.V2937G	Uninterpreted mutation on kinase domain	NA	NA	NA	Y	PKL-PIKK-ATM-ATM	Y	1150	N	N	N	N	NA	NA	NA	NA	NA
>ENSG00000149311:ENSP00000278616|ENSP00000278616|p.L898V	Uninterpreted mutation on kinase protein	NA	NA	NA	Y	PKL-PIKK-ATM-ATM	N	NA	NA	NA	NA	N	NA	NA	NA	NA	NA
>ENSG00000149311:ENSP00000278616|ENSP00000278616|p.T2947S	Uninterpreted mutation on kinase domain	NA	NA	NA	Y	PKL-PIKK-ATM-ATM	Y	1160	N	N	N	N	NA	NA	NA	NA	NA
>ENSG00000149311:ENSP00000278616|ENSP00000278616|p.I2948F	Uninterpreted mutation on kinase domain	NA	NA	NA	Y	PKL-PIKK-ATM-ATM	Y	1161	N	N	N	N	NA	NA	NA	NA	NA
>ENSG00000149311:ENSP00000278616|ENSP00000278616|p.V2951D	Uninterpreted mutation on kinase domain	NA	NA	NA	Y	PKL-PIKK-ATM-ATM	Y	1164	N	N	N	N	NA	NA	NA	NA	NA
>ENSG00000149311:ENSP00000278616|ENSP00000278616|p.V2951F	Uninterpreted mutation on kinase domain	NA	NA	NA	Y	PKL-PIKK-ATM-ATM	Y	1164	N	N	N	N	NA	NA	NA	NA	NA
>ENSG00000149311:ENSP00000278616|ENSP00000278616|p.L2952F	Uninterpreted mutation on kinase domain	NA	NA	NA	Y	PKL-PIKK-ATM-ATM	Y	1165	N	N	N	N	NA	NA	NA	NA	NA
>ENSG00000149311:ENSP00000278616|ENSP00000278616|p.Y2954N	Uninterpreted mutation on kinase domain	NA	NA	NA	Y	PKL-PIKK-ATM-ATM	Y	1199	N	N	N	N	NA	NA	NA	NA	NA
>ENSG00000149311:ENSP00000278616|ENSP00000278616|p.Y2954C	Uninterpreted mutation on kinase domain	NA	NA	NA	Y	PKL-PIKK-ATM-ATM	Y	1199	N	N	N	N	NA	NA	NA	NA	NA
>ENSG00000149311:ENSP00000278616|ENSP00000278616|p.Y2954H	Uninterpreted mutation on kinase domain	NA	NA	NA	Y	PKL-PIKK-ATM-ATM	Y	1199	N	N	N	N	NA	NA	NA	NA	NA
>ENSG00000149311:ENSP00000278616|ENSP00000278616|p.D2959H	Uninterpreted mutation on kinase domain	NA	NA	NA	Y	PKL-PIKK-ATM-ATM	Y	1204	N	N	N	N	NA	NA	NA	NA	NA
>ENSG00000149311:ENSP00000278616|ENSP00000278616|p.W2960C	Uninterpreted mutation on kinase domain	NA	NA	NA	Y	PKL-PIKK-ATM-ATM	Y	1205	N	N	N	N	NA	NA	NA	NA	NA
>ENSG00000149311:ENSP00000278616|ENSP00000278616|p.T915A	Uninterpreted mutation on kinase protein	NA	NA	NA	Y	PKL-PIKK-ATM-ATM	N	NA	NA	NA	NA	N	NA	NA	NA	NA	NA
>ENSG00000149311:ENSP00000278616|ENSP00000278616|p.A920V	Uninterpreted mutation on kinase protein	NA	NA	NA	Y	PKL-PIKK-ATM-ATM	N	NA	NA	NA	NA	N	NA	NA	NA	NA	NA
>ENSG00000149311:ENSP00000278616|ENSP00000278616|p.T935A	Destruction of phosphorylation site on kinase protein	0	Y	N	Y	PKL-PIKK-ATM-ATM	N	NA	NA	NA	NA	N	NA	NA	NA	NA	NA
>ENSG00000149311:ENSP00000278616|ENSP00000278616|p.D2987Y	Uninterpreted mutation on kinase domain	NA	NA	NA	Y	PKL-PIKK-ATM-ATM	Y	1356	N	N	N	N	NA	NA	NA	NA	NA
>ENSG00000149311:ENSP00000278616|ENSP00000278616|p.L942I	Uninterpreted mutation on kinase protein	NA	NA	NA	Y	PKL-PIKK-ATM-ATM	N	NA	NA	NA	NA	N	NA	NA	NA	NA	NA
>ENSG00000149311:ENSP00000278616|ENSP00000278616|p.N2994S	Kinase downstream rewiring, Mutation around phosphorylation site on kinase domain	-2	N	N	Y	PKL-PIKK-ATM-ATM	Y	1372	N	Y	N	N	NA	NA	NA	NA	NA
>ENSG00000149311:ENSP00000278616|ENSP00000278616|p.Q3000H	Mutation around phosphorylation site on kinase domain	4	N	N	Y	PKL-PIKK-ATM-ATM	Y	1378	N	N	N	N	NA	NA	NA	NA	NA
>ENSG00000149311:ENSP00000278616|ENSP00000278616|p.P955L	Uninterpreted mutation on kinase protein	NA	NA	NA	Y	PKL-PIKK-ATM-ATM	N	NA	NA	NA	NA	N	NA	NA	NA	NA	NA
>ENSG00000149311:ENSP00000278616|ENSP00000278616|p.K3004E	Uninterpreted mutation on kinase domain	NA	NA	NA	Y	PKL-PIKK-ATM-ATM	Y	1382	N	N	N	N	NA	NA	NA	NA	NA
>ENSG00000149311:ENSP00000278616|ENSP00000278616|p.A3006V	Uninterpreted mutation on kinase domain	NA	NA	NA	Y	PKL-PIKK-ATM-ATM	Y	1384	N	N	N	N	NA	NA	NA	NA	NA
[truncated: 94,656 more rows]
